# Supplementary material for: Re-convolving the compositional landscape of primary and recurrent glioblastoma reveals prognostic and targetable tissue states
Source: Nat Commun. 2023 May 4;14:2586. doi: 10.1038/s41467-023-38186-1 (PMC10160047; doi:10.1038/s41467-023-38186-1)
Supplement: Supplementary file 5 — Supplementary dataset 2 [file 41467_2023_38186_MOESM5_ESM.xlsx]

## Sheet: gl_Mes1
	Top	p.value	FDR	summary.logFC	logFC.gl_Mes2	logFC.gl_PN1	logFC.gl_PN2	logFC.gl_Pro1	logFC.gl_Pro2			p.value is exact p value for differential expression using the negative binomial model (see methods for details)
CFAP54	1	5.7474e-90	6.43907e-88	0.356777	0.0671276	0.356777	-0.408015	0.341558	0.3662			FDR is false discovery rate adjusted p value for differential expression
NEAT1	1	0	0	1.98605	0.708698	1.18055	1.98605	1.20688	1.09073
SPATA17	1	2.00212e-65	1.20461e-63	0.227806	0.0581253	0.227806	-0.275195	0.258652	0.236233
VMP1	1	0	0	1.15356	0.32267	1.02269	1.15356	-0.207029	0.213252
WSB1	1	7.02213e-74	5.59189e-72	0.40488	0.478009	0.429008	0.40488	0.374313	0.658761
C4orf47	2	4.53497e-69	3.03171e-67	0.154606	0.0174888	0.137755	-0.179075	0.137849	0.154606
DNAH7	2	2.52116e-74	2.03763e-72	0.292442	0.0862635	0.292442	-0.327348	0.330647	0.314608
GATAD1	2	5.81614e-32	8.60503e-31	0.207106	0.304712	0.207106	0.191355	0.351858	0.264845
GFAP	2	1.77928e-228	1.52128e-225	0.936773	0.0987146	0.875897	0.936773	0.788923	0.725001
MT2A	2	0	0	1.22875	-0.254981	0.726042	1.22875	-0.497617	0.0068914
BMPER	3	1.75872e-49	5.84261e-48	0.122934	0.0698486	0.0701679	-0.00276453	0.122934	0.0924785
CLU	3	0	0	0.995746	-0.0578383	0.763329	0.995746	0.57801	0.555126
MALAT1	3	5.5522e-50	1.87127e-48	0.300062	0.44285	-0.0604029	0.300062	-0.199427	-0.0458999
VIM	3	0	0	1.03411	-0.290853	0.722308	1.03411	-0.183873	0.168875
CD44	4	5.06635e-191	2.74343e-188	0.527625	0.19363	0.527625	0.490634	0.388056	0.465431
EFCAB6	4	4.14503e-51	1.46065e-49	0.176005	0.0434953	0.176005	-0.146224	0.206202	0.184183
NAMPT	4	9.78146e-195	5.47931e-192	0.569145	0.222433	0.569145	0.565204	0.456582	0.468238
PMP2	4	0	0	0.793758	0.0168533	0.437328	0.793758	0.149403	0.161408
PNISR	4	2.77596e-67	1.76154e-65	0.338914	0.328563	0.157651	0.338914	0.0844738	0.207408
CADPS	5	3.08301e-65	1.8413e-63	0.272777	0.195359	0.272777	-0.00972345	0.322399	0.314154
LINC01579	5	5.41906e-46	1.5526e-44	0.0802274	0.0211625	0.0446858	-0.00435512	0.0802274	0.0630449
VEGFA	5	1.10146e-217	7.77963e-215	0.756742	0.422971	0.502103	0.756742	0.464643	0.499781
B2M	6	0	0	0.87595	-0.370154	0.594364	0.87595	-0.182795	0.0701394
MXRA8	6	1.86329e-45	5.20088e-44	0.0541783	0.0307314	0.0356593	0.0300357	0.0541783	0.0395686
ADAMTS9-AS2	7	1.06811e-65	6.4744e-64	0.203775	0.109089	0.203775	0.0145899	0.195052	0.222374
CEBPD	7	1.38291e-251	1.87212e-248	0.556855	-0.0164624	0.493447	0.556855	0.172882	0.234257
DST	7	9.6261e-76	7.97837e-74	0.522424	0.483983	0.522424	0.465499	0.62323	0.648621
TEKT2	7	3.60138e-43	9.05641e-42	0.0651148	0.0060236	0.0597457	-0.0937676	0.0651148	0.0651148
ADCY2	8	1.1938e-80	1.11456e-78	0.329921	0.135662	0.329921	-0.206481	0.334476	0.337818
LINC01094	8	1.00746e-44	2.71865e-43	0.0958911	-0.0416615	0.0958911	0.0175143	0.104194	0.0902096
LZTS3	8	7.95044e-22	6.31873e-21	0.130813	0.130813	0.0743378	0.0382812	0.130765	0.0697408
SPP1	8	0	0	0.882303	-0.50954	0.600634	0.882303	0.00298269	0.00893557
MAP1B	9	2.09263e-171	8.94599e-169	0.639326	0.0373502	0.639326	0.394364	0.0901748	0.463734
PAXBP1	9	2.40722e-29	3.09534e-28	0.207516	0.296236	0.140104	0.207516	0.116615	0.0129792
TMEM232	9	1.03401e-65	6.29122e-64	0.268942	0.0532652	0.268942	-0.323856	0.259918	0.291621
ZFP36L2	9	3.90891e-294	7.05557e-291	0.653015	-0.0254747	0.292545	0.653015	0.14606	0.0304833
BCL6	10	3.89858e-87	4.16661e-85	0.298595	0.199067	0.293653	0.298595	0.246781	0.332019
FAM198B-AS1	10	8.8525e-40	1.88726e-38	0.0624838	0.0127694	0.035118	-0.0120283	0.0624838	0.0494974
HAP1	10	3.70213e-143	1.11372e-140	0.312471	0.192822	0.238237	0.312471	0.194919	0.217997
MT3	10	6.52929e-270	1.06068e-266	0.611677	-0.262578	0.141355	0.611677	-0.198698	-0.0754375
PGM2L1	10	1.61581e-136	4.10138e-134	0.409504	0.229125	0.409504	0.298818	0.107792	0.208763
ACTN1	11	1.38711e-146	4.33339e-144	0.387945	0.157054	0.377415	0.387945	0.0066898	0.248248
CST3	11	1.7427e-262	2.57365e-259	0.725264	-0.473958	0.111757	0.725264	-0.127112	-0.0772051
DNAH9	11	2.11244e-70	1.47916e-68	0.290827	0.0575219	0.290827	-0.373934	0.253642	0.295139
TCTEX1D1	11	6.87258e-41	1.54633e-39	0.0871221	0.00177625	0.0871221	-0.125971	0.094534	0.0919132
TRIO	11	3.70339e-67	2.34091e-65	0.443433	0.395345	0.341053	0.443433	0.377188	0.206562
ABCC3	12	1.67055e-156	6.16775e-154	0.405762	0.221334	0.384593	0.405762	0.320933	0.30368
FAM135B	12	4.91634e-38	9.71605e-37	0.147802	0.0723974	0.147802	-0.113763	0.188654	0.160508
MACF1	12	5.25342e-60	2.60189e-58	0.451928	0.413857	0.451928	0.433642	0.406821	0.413578
MRM1	13	7.5686e-34	1.2234e-32	0.0432928	0.00933891	0.0178893	0.0156224	0.0432928	0.0202908
PCDH9	13	1.52069e-68	9.92116e-67	0.598257	0.469318	0.433592	0.598257	0.476398	0.356009
PTN	13	1.28648e-250	1.6076e-247	0.811039	-0.273137	0.181473	0.811039	-0.618005	-0.546845
DBI	14	2.25066e-247	2.61157e-244	0.635873	-0.457252	0.182949	0.635873	-0.432915	-0.26159
GRAMD2B	14	9.20462e-45	2.49215e-43	0.174446	0.118074	0.174446	0.0316727	0.249926	0.204561
SOD2	14	4.81283e-147	1.56369e-144	0.515421	0.128116	0.496865	0.515421	0.371738	0.388513
SPAG9	14	1.93756e-19	1.25701e-18	0.186737	0.295208	0.186737	0.184295	0.142956	0.209274
ATP1B2	15	3.33825e-245	3.61532e-242	0.534378	0.0674805	0.243439	0.534378	0.158282	0.144652
CFAP70	15	4.08576e-46	1.17475e-44	0.149006	0.0805939	0.149006	-0.100296	0.174122	0.159145
GALNT15	15	1.44307e-54	5.87538e-53	0.142515	0.0649211	0.142515	0.0349484	0.143031	0.152907
NRCAM	15	2.84955e-53	1.09435e-51	0.423601	0.418689	0.441069	0.423601	0.199727	0.300707
CCNL2	16	2.40545e-28	2.9227e-27	0.172577	0.227773	0.1442	0.172577	0.119664	0.0916836
GLUL	16	1.49238e-196	8.65848e-194	0.528255	-0.0186952	0.431212	0.528255	0.410487	0.388541
JUN	16	6.40625e-243	6.50434e-240	0.594834	0.0616527	0.295532	0.594834	0.0400475	0.0676319
SPOCD1	16	1.43295e-113	2.55806e-111	0.262665	0.128083	0.259302	0.262665	0.133689	0.223416
ABCA1	17	8.0461e-123	1.71985e-120	0.537117	0.256256	0.537117	0.259021	0.412214	0.473349
ACTB	17	1.9781e-235	1.89025e-232	0.797414	-0.488609	0.566372	0.797414	-0.418808	-0.143578
FAM227A	17	2.7088e-73	2.12582e-71	0.20308	0.0669713	0.20308	-0.262266	0.196673	0.201381
Z97200.1	17	9.6561e-28	1.14165e-26	0.0515963	0.0526221	0.0279604	0.0515963	0.0211417	0.0199083
CALD1	18	4.99663e-38	9.86273e-37	0.288146	0.328991	0.288146	0.249865	0.33281	0.322853
FBXO32	18	2.58202e-60	1.29459e-58	0.200354	0.0772423	0.200354	0.157106	0.172222	0.226538
FTL	18	2.17515e-235	1.96307e-232	0.813605	-0.627662	0.622543	0.813605	-0.0638838	0.0606892
PACRG	18	4.55258e-76	3.85191e-74	0.291864	0.0863377	0.291864	-0.219264	0.300432	0.298418
NTM	19	4.53368e-18	2.65595e-17	0.231118	0.399252	-0.254077	0.231118	0.562452	0.298518
ZBTB7C	19	1.28144e-55	5.43523e-54	0.166552	0.0552258	0.166552	-0.11054	0.152795	0.172301
ZFP36	19	1.68516e-203	1.09502e-200	0.462012	-0.0175449	0.381092	0.462012	0.00698332	0.128636
C2orf73	20	7.03182e-31	9.82218e-30	0.0456955	-0.002975	0.0395789	-0.0414703	0.0456955	0.0366295
GAP43	20	6.10325e-178	2.83278e-175	0.63021	-0.0441492	0.544657	0.63021	-0.0697514	0.106875
PTPRZ1	20	9.09439e-228	7.38692e-225	0.910746	0.405377	-0.0827056	0.910746	0.0423218	-0.124749
WDR60	20	1.96592e-17	1.08701e-16	0.305028	0.305028	0.148834	-0.214481	0.255473	0.255301
CFAP69	21	3.35113e-47	1.01e-45	0.146324	0.016353	0.115949	-0.155286	0.125749	0.146324
EBF1	21	1.37644e-30	1.87743e-29	0.129733	0.00785248	0.106232	-0.141844	0.129733	0.124841
RNPC3	21	2.60948e-17	1.42443e-16	0.189463	0.189463	-0.0102233	0.0476157	0.202987	0.137291
TSC22D4	21	1.51384e-224	1.17107e-221	0.487504	-0.106484	0.129867	0.487504	0.151838	0.112941
HLA-A	22	7.5889e-224	5.60372e-221	0.56965	-0.226284	0.324203	0.56965	-0.336185	-0.127635
LRRC2	22	2.40844e-29	3.09534e-28	0.0459895	0.00691858	0.0412508	-0.0136409	0.0459895	0.0320536
POLR2J3	22	4.83939e-17	2.56579e-16	0.282003	0.282003	-0.0691201	0.0637137	0.141314	-0.0897101
ANXA2	23	5.259e-141	1.49881e-138	0.336347	-0.0121831	0.305481	0.336347	-0.0538441	0.0598522
HYDIN	23	1.91321e-51	6.8158e-50	0.31486	0.136134	0.31486	-0.349356	0.415819	0.343946
LINC01354	23	2.92292e-46	8.50947e-45	0.0688762	0.0363878	0.0591715	0.0225841	0.0611315	0.0688762
TIGIT	23	6.91137e-17	3.62646e-16	0.0262359	0.0262359	0.0147822	0.0204725	-0.0247624	0.00256018
CNN3	24	1.28539e-141	3.72877e-139	0.444131	0.0379059	0.3961	0.444131	0.193191	0.149481
DTNA	24	8.52977e-69	5.63277e-67	0.521815	0.366474	0.521815	0.267342	0.652693	0.648336
F3	24	3.26545e-212	2.2103e-209	0.518251	0.224077	0.376105	0.518251	0.379309	0.341443
FGF11	24	6.25204e-29	7.83676e-28	0.0355144	0.0149984	0.0149543	0.0117645	0.0355144	0.0241513
GADD45B	25	1.43886e-172	6.31737e-170	0.386458	-0.00397933	0.324832	0.386458	0.145043	0.158609
NTRK2	25	3.19602e-62	1.73065e-60	0.376545	0.128926	0.376545	0.0776084	0.456518	0.425479
VWA3B	25	1.0073e-43	2.60567e-42	0.221895	0.0981458	0.17227	-0.0163622	0.190251	0.221895
ZFHX4	25	2.90331e-19	1.85394e-18	0.146937	0.194722	0.146937	0.142219	0.152766	0.156794
AEBP1	26	8.96276e-100	1.2339e-97	0.243996	0.0836261	0.243996	0.171178	0.181362	0.165927
CD63	26	9.5836e-202	5.9879e-199	0.597236	-0.341511	0.384978	0.597236	-0.274763	-0.157395
COL5A3	26	2.28963e-61	1.19984e-59	0.192245	0.139602	0.123818	0.192245	0.221936	0.140518
GJA1	26	1.18076e-48	3.79832e-47	0.149069	0.0565142	0.149069	0.0993088	0.178658	0.1762
FOS	27	2.95073e-197	1.77536e-194	0.477912	0.000433613	0.234031	0.477912	-0.0104881	0.0905064
LIPH	27	4.05122e-27	4.58621e-26	0.0432693	0.0217835	0.0267464	0.0328889	0.0432693	0.0286596
MSI2	27	5.17384e-27	5.80851e-26	0.294333	0.353788	0.294333	0.277831	0.234086	0.327732
REV3L	28	4.2011e-16	2.0421e-15	0.333815	0.333815	0.186005	0.20808	0.104858	0.170662
RNF19A	28	1.0946e-58	5.1691e-57	0.293091	0.229604	0.293091	0.0672064	0.259247	0.350986
CNTN5	29	4.46382e-16	2.15882e-15	0.0575775	0.0575775	0.0404805	0.0191434	0.0334547	0.0137942
EGR1	29	1.98036e-190	1.03777e-187	0.496381	0.0261911	0.179507	0.496381	-0.351942	-0.245122
GLIS3	29	1.20523e-97	1.6181e-95	0.640845	0.329007	0.640845	-0.0414687	0.335217	0.509325
ANOS1	30	3.81774e-47	1.14427e-45	0.170205	0.0564063	0.170205	0.0348856	0.164008	0.182195
EMP1	30	1.60591e-97	2.13836e-95	0.224609	0.0858146	0.224609	0.210471	0.111133	0.185823
GABBR1	30	4.82253e-16	2.324e-15	0.226323	0.226323	0.149411	0.118222	0.227162	0.15721
STUM	30	1.64427e-26	1.7927e-25	0.0684352	0.0338448	0.0239787	0.0105639	0.0684352	0.0470085
CLIP1	31	2.50623e-79	2.26187e-77	0.367044	0.268515	0.367044	0.287076	0.362407	0.31853
CRYAB	31	6.21164e-186	3.15338e-183	0.500279	-0.316462	0.365043	0.500279	0.148109	0.154154
CYR61	31	1.30551e-113	2.35644e-111	0.262355	0.08763	0.246672	0.262355	0.113825	0.140065
EFHC2	31	3.99488e-46	1.15475e-44	0.126856	0.053468	0.126856	-0.122107	0.13179	0.133019
CCDC146	32	3.73868e-36	6.74832e-35	0.158218	0.0775877	0.158218	-0.165748	0.208671	0.148109
FANK1	32	8.94799e-41	1.99945e-39	0.101428	0.0389858	0.0933262	-0.0920144	0.0979274	0.101428
GADD45A	32	5.10247e-184	2.51181e-181	0.390374	0.0418485	0.22782	0.390374	-0.0327697	-0.100828
MYEF2	32	1.79463e-32	2.71957e-31	0.171816	0.191629	0.0990871	0.171816	-0.167736	0.0284449
ACTG1	33	2.88875e-183	1.38023e-180	0.594891	-0.332253	0.425074	0.594891	-0.317868	-0.0419671
ANKRD36C	33	7.22498e-16	3.43488e-15	0.221557	0.221557	0.0952734	0.0583214	-0.243369	-0.197593
MIAT	33	5.9929e-26	6.26881e-25	0.22541	0.0451413	0.0495146	-0.328494	0.22541	0.128895
TNC	33	9.9656e-96	1.27473e-93	0.47342	0.286303	0.479732	0.47342	0.383785	0.37581
AC011773.4	34	2.03271e-25	2.04975e-24	0.0301857	0.0111352	0.0151119	-0.00386224	0.0301857	0.0162498
CD99	34	2.29358e-92	2.73965e-90	0.383228	0.00841692	0.383228	0.0243097	0.152363	0.279973
PPIL6	34	1.19323e-58	5.60231e-57	0.167035	0.0370044	0.167035	-0.173517	0.152568	0.169907
SETD5	34	1.58014e-71	1.15109e-69	0.361795	0.281119	0.136895	0.361795	-0.00934239	-0.0933512
JUNB	35	2.30491e-174	1.04009e-171	0.399426	-0.0379377	0.295491	0.399426	-0.0214463	0.0131344
PCDHGA9	35	6.66624e-25	6.508e-24	0.0303873	0.0163413	0.012102	0.0150861	0.0303873	0.0180747
PPP1CB	35	2.78456e-92	3.30184e-90	0.393398	-0.0166288	0.393398	0.354126	0.0171432	0.0597743
ZNF83	35	1.30032e-23	1.16641e-22	0.161114	0.205395	0.159826	0.161114	-0.301213	-0.155215
C1RL	36	7.2022e-44	1.875e-42	0.133749	0.0922166	0.133749	0.123561	0.138111	0.153068
ITGA3	36	3.35852e-65	1.99851e-63	0.168437	0.126951	0.140813	0.168437	0.120723	0.129859
YBX3	36	7.46794e-116	1.42726e-113	0.251325	0.113469	0.227996	0.251325	0.217269	0.210415
FAM189A2	37	7.07264e-44	1.84422e-42	0.203826	0.180111	0.203826	0.148669	0.259626	0.234115
GABPB1-AS1	37	1.41422e-15	6.58423e-15	0.23397	0.23397	0.0311698	0.148817	0.305184	0.0968667
NES	37	2.37537e-165	9.89431e-163	0.403373	-0.0559668	0.117901	0.403373	-0.0410923	-0.0858135
BCAN	38	1.735e-160	7.04627e-158	0.482941	-0.155861	-0.36223	0.482941	-0.243891	-0.407932
C8orf34	38	1.63328e-58	7.6463e-57	0.185874	-0.0061924	0.185874	-0.303911	0.17654	0.175387
DNAH5	38	3.94727e-42	9.45773e-41	0.0955162	0.0343387	0.0955162	-0.105998	0.096185	0.0996855
LYST	38	8.01088e-90	8.85283e-88	0.397014	0.261506	0.397014	0.213827	0.329628	0.353018
RBM39	38	1.28373e-30	1.75689e-29	0.205364	0.243547	0.14607	0.205364	0.2002	0.185906
AC139887.2	39	4.24348e-15	1.90009e-14	0.0980058	0.0980058	0.053985	0.030856	0.0304301	0.0413698
CASC1	39	6.57841e-46	1.87485e-44	0.113049	-0.00486304	0.113049	-0.174367	0.0995605	0.117261
CHI3L1	39	5.22765e-159	2.0713e-156	0.603135	0.0674413	0.466681	0.603135	0.307483	0.30969
AKAP12	40	3.81341e-145	1.16885e-142	0.384724	0.140705	0.311121	0.384724	0.189665	0.145574
MEG8	40	3.79579e-33	5.98085e-32	0.17726	0.178713	0.17726	0.121126	0.170595	0.0869052
S100A6	40	1.5775e-158	6.10154e-156	0.466168	-0.240723	0.352331	0.466168	-0.104082	-0.0342989
DGKG	41	3.65689e-78	3.22859e-76	0.356245	0.252719	0.0224434	0.356245	0.103876	0.0747721
ANXA1	42	3.2351e-86	3.36886e-84	0.21249	-0.0291799	0.21249	0.150935	0.138237	0.16713
SPAG1	42	1.27527e-66	8.02974e-65	0.234042	0.124029	0.234042	-0.117213	0.189618	0.234879
TIMP1	42	7.72064e-157	2.91679e-154	0.369992	-0.22358	0.261322	0.369992	-0.215104	-0.0603303
PDPN	43	2.66221e-105	4.07997e-103	0.266124	-0.00342835	0.247744	0.266124	0.0669295	0.0870154
RASSF4	43	1.13459e-112	1.98187e-110	0.259197	0.046392	0.134039	0.259197	0.232959	0.184037
DOCK7	44	1.49188e-85	1.5339e-83	0.442014	0.305248	0.442014	0.090582	0.362696	0.416025
H3F3B	44	2.5771e-155	9.30331e-153	0.498308	-0.312411	0.300374	0.498308	-0.363681	-0.119844
KCNN3	44	3.53125e-61	1.83863e-59	0.242053	0.132202	0.242053	0.0472661	0.257339	0.254911
RALGAPA1	44	1.25323e-19	8.26585e-19	0.174935	0.230551	0.174935	0.0779472	0.198031	0.148469
SLC47A2	44	2.62253e-54	1.05193e-52	0.137576	0.053998	0.137576	-0.131466	0.136304	0.128786
AQP4	45	6.18402e-62	3.31549e-60	0.248295	-0.00819181	0.248295	0.189324	0.27466	0.272397
HNRNPA2B1	45	2.08458e-151	7.36175e-149	0.461009	0.138309	0.0259312	0.461009	-0.384098	-0.230298
SLC7A11	45	1.67488e-48	5.31415e-47	0.184012	0.0782776	0.184012	0.0700139	0.199074	0.215621
ZMAT1	45	1.35155e-27	1.57616e-26	0.162409	0.187724	0.162409	0.147429	0.131237	0.146837
BCL9	46	5.81355e-18	3.37397e-17	0.0828966	0.100398	0.0828966	0.0435703	0.0565466	0.0810897
FLNA	46	3.92681e-103	5.74693e-101	0.312754	0.150666	0.289042	0.312754	0.151814	0.194749
ID4	46	1.0495e-36	1.94624e-35	0.267022	0.056165	0.144298	0.185853	0.277488	0.267022
SAT1	46	1.04669e-150	3.61776e-148	0.456219	-0.469465	0.340097	0.456219	0.268389	0.302893
AC091078.1	47	8.03473e-27	8.90342e-26	0.140455	0.0913246	0.140455	-0.0364747	0.176594	0.14364
ITGB4	47	3.40888e-70	2.35648e-68	0.20879	0.0942259	0.20879	-0.0130075	0.181756	0.202576
SIN3B	47	6.9755e-15	3.07342e-14	0.144439	0.144439	0.0918783	0.028039	0.104312	0.103996
UBC	47	5.27485e-150	1.78521e-147	0.48827	-0.288457	0.363829	0.48827	-0.0986371	0.0110862
AL445307.1	48	5.86782e-21	4.32695e-20	0.0292608	0.0190028	0.01875	0.0248401	0.0292608	0.0169482
PDGFRA	48	1.12017e-147	3.71371e-145	0.550875	0.0550476	-0.0608393	0.550875	-0.237482	-0.0178669
SIDT1	48	7.55511e-36	1.34281e-34	0.0811412	0.0146596	0.0687649	-0.078226	0.0743941	0.0811412
STAT3	48	2.0583e-100	2.90757e-98	0.367093	0.234441	0.268565	0.367093	0.151119	0.265889
CMYA5	49	3.76134e-43	9.42948e-42	0.162832	0.151949	0.150702	0.162832	0.201215	0.128058
CRB2	49	2.16965e-60	1.09121e-58	0.152242	0.0412772	0.152242	0.0420191	0.141829	0.152261
IGFBP7	49	3.23349e-82	3.08989e-80	0.338144	-0.107358	0.338144	0.305984	0.136349	0.148597
IGFBP2	50	1.33243e-146	4.24418e-144	0.418681	-0.232117	0.154697	0.418681	-0.485393	-0.366982
NBEAL2	50	6.8124e-21	4.98502e-20	0.0244228	0.000118749	0.00886147	-0.00629377	0.0244228	0.00494326
SAMD4A	50	3.66758e-47	1.10129e-45	0.319878	0.284796	0.298553	0.319878	0.261018	0.245295
SOCS3	50	1.95086e-114	3.60133e-112	0.204598	0.0439115	0.181428	0.204598	0.0990016	0.141906
PKD1	51	9.70036e-15	4.23381e-14	0.116154	0.173955	0.116154	0.0308423	0.011917	0.0486801
WDR78	51	1.66941e-61	8.83372e-60	0.187108	0.044663	0.187108	-0.151126	0.185256	0.17427
ARAP2	52	7.31524e-30	9.63797e-29	0.224112	0.237105	0.224112	0.210292	0.262163	0.226409
CFAP61	53	2.94923e-53	1.1273e-51	0.146435	0.0295401	0.146435	-0.173893	0.128425	0.14448
ZBTB20	53	1.47196e-23	1.31457e-22	0.285503	0.38542	0.285503	0.227584	0.35678	0.442216
KLF6	54	3.42794e-137	8.83919e-135	0.296464	-0.0161228	0.236101	0.296464	0.115556	0.142377
LUC7L3	54	2.87136e-14	1.19634e-13	0.260562	0.260562	-0.161766	-0.228806	0.256954	-0.0257421
SPARCL1	54	4.97673e-142	1.46995e-139	0.50242	0.114069	0.384847	0.50242	0.159333	0.235825
LRRC6	55	7.95274e-43	1.9664e-41	0.100826	0.0274705	0.100826	-0.135738	0.104313	0.10331
AL591845.1	56	1.55869e-20	1.10571e-19	0.0257266	0.0146114	0.0198115	0.011179	0.0257266	0.0101674
NFAT5	56	1.36384e-25	1.38819e-24	0.215123	0.243277	0.215123	0.201691	0.20014	0.211739
EIF1	57	9.64674e-140	2.70192e-137	0.449948	-0.425499	0.324616	0.449948	-0.299629	-0.111158
SMAD6	57	2.21986e-20	1.54904e-19	0.0289419	-0.00287878	0.0248078	0.00611013	0.0289419	0.0231224
SMC5	57	6.92395e-29	8.66561e-28	0.191139	0.218877	0.191139	0.178415	-0.0491183	-0.0107909
CEP85L	58	3.3829e-34	5.52869e-33	0.199362	0.200642	0.13653	0.199362	0.0140271	0.101382
DDX17	58	9.46838e-75	7.76837e-73	0.44602	0.290687	0.44602	0.436269	0.301819	0.270799
HLA-B	58	1.93016e-139	5.31447e-137	0.310801	-0.167562	0.219787	0.310801	0.0478177	0.127122
NEBL	58	8.72677e-58	3.95995e-56	0.270687	0.116838	0.270687	-0.0860699	0.271945	0.272153
EAF2	59	3.83048e-20	2.61564e-19	0.0552342	-0.000480332	0.0245439	-0.00377897	0.0552342	0.00351397
KMT2C	59	4.65892e-15	2.07924e-14	0.205431	0.320461	0.182791	0.205431	0.262109	0.187638
OSBPL11	59	1.22808e-74	1.00252e-72	0.281211	0.123102	0.281211	0.0269539	0.195782	0.221762
S100A16	59	2.93154e-139	7.93716e-137	0.281257	-0.226878	0.160217	0.281257	-0.167292	-0.0677417
AQP4-AS1	60	6.02966e-38	1.18442e-36	0.119511	0.0726675	0.119511	0.0209647	0.139	0.11566
CCND2	60	6.89054e-139	1.83503e-136	0.394243	-0.130518	-0.175866	0.394243	-0.051738	-0.230318
DCLK2	60	2.0534e-26	2.22087e-25	0.292128	0.34079	0.292128	0.200234	0.294312	0.185494
PDE4DIP	60	2.21653e-57	9.9744e-56	0.381996	0.236034	0.381996	-0.110181	0.472491	0.432028
TNFRSF12A	60	2.52178e-135	6.20702e-133	0.273303	-0.0418905	0.219198	0.273303	-0.0284982	-0.0697746
CCDC136	61	7.15067e-34	1.157e-32	0.144596	0.0572049	0.144596	-0.21515	0.194684	0.169251
CYTOR	61	1.88529e-138	4.93976e-136	0.257436	0.0902453	0.19179	0.257436	-0.0317605	-0.0291121
LIFR	61	1.5626e-54	6.33029e-53	0.339961	0.234645	0.339961	0.156113	0.384413	0.381604
FHAD1	62	1.99725e-33	3.18091e-32	0.090504	0.0353676	0.090504	-0.0838101	0.101232	0.0911621
LGALS1	63	6.92999e-136	1.73197e-133	0.330561	-0.338375	0.24519	0.330561	-0.380972	-0.0593407
ZRANB2	63	1.10969e-13	4.39573e-13	0.228258	0.228258	-0.0471299	-0.112179	0.288287	0.120316
CFAP46	64	4.61794e-35	7.88009e-34	0.0767764	0.0173016	0.0767764	-0.096713	0.0701958	0.0820668
COL16A1	64	1.28872e-36	2.379e-35	0.155703	0.148771	0.0974481	0.155703	0.214958	0.124652
FREM1	64	3.67073e-23	3.20081e-22	0.137367	0.0633842	0.137367	-0.220726	0.173203	0.152671
AASS	65	1.08545e-19	7.18253e-19	0.139211	0.174332	0.11316	0.139211	0.0235735	0.136854
FABP7	65	1.40018e-134	3.39491e-132	0.348413	-0.279728	0.127353	0.348413	-0.178881	-0.0328538
PKM	65	2.01482e-104	3.00283e-102	0.307736	-0.170347	0.270353	0.307736	-0.11872	-0.0536653
APOE	66	1.17381e-133	2.80419e-131	0.494687	-0.562484	0.311393	0.494687	0.187838	0.181026
GOLGB1	66	1.32537e-42	3.24745e-41	0.23393	0.218003	0.23393	0.178617	0.259749	0.291841
HSPB1	67	1.62271e-120	3.33682e-118	0.312491	-0.0807535	0.25827	0.312491	0.0283156	0.0776889
SPARC	67	1.1155e-131	2.62627e-129	0.323334	-0.107018	0.255384	0.323334	0.0694576	0.0741259
WWC1	67	4.00646e-45	1.10127e-43	0.176104	0.0660426	0.176104	-0.0108436	0.178723	0.140559
AL121827.2	68	7.67936e-22	6.11226e-21	0.0433016	0.0429111	0.0239983	0.0433016	0.0293269	0.0379512
CCDC184	68	3.80007e-19	2.40765e-18	0.0218658	-0.00744279	0.0154631	0.0120745	0.0218658	0.00238622
DUSP1	68	5.48531e-84	5.4668e-82	0.208088	-0.0991291	0.19704	0.208088	0.116169	0.0719044
MT1X	68	1.77375e-130	4.11638e-128	0.374747	-0.0859614	0.252738	0.374747	0.15963	0.164963
ENO1	69	4.5211e-130	1.03444e-127	0.363922	-0.160522	0.265502	0.363922	-0.228364	-0.145449
PRUNE2	69	2.05536e-62	1.12802e-60	0.298227	0.228664	0.298227	0.17747	0.247906	0.23292
RDX	69	1.90882e-72	1.42242e-70	0.399046	0.116141	0.399046	0.274272	-0.0281721	0.0366259
SQSTM1	69	2.45896e-62	1.33598e-60	0.217047	0.103725	0.217047	0.188195	0.238232	0.223461
WDR86	69	5.33162e-19	3.33766e-18	0.0247592	0.0101049	1.43291e-05	-0.0122528	0.0247592	0.0124465
C1orf61	70	3.00646e-125	6.78333e-123	0.501451	-0.0922076	-0.493262	0.501451	-0.232069	-0.277001
CAPN2	70	1.85181e-54	7.44619e-53	0.237546	0.188069	0.245304	0.237546	0.171417	0.192188
PIFO	70	4.90537e-22	3.96654e-21	0.0432787	-0.00715122	0.0432787	-0.0126981	0.050886	0.044069
MUC20-OT1	71	4.87196e-20	3.31151e-19	0.179545	0.236176	0.179545	0.0941527	0.198526	0.146516
MYL6	71	2.34369e-124	5.21551e-122	0.376847	-0.300942	0.24794	0.376847	-0.200143	-0.108664
TOGARAM2	71	2.91058e-30	3.91087e-29	0.0663773	0.0274581	0.0663773	-0.0258804	0.0695403	0.0707918
AC012313.6	72	1.19144e-18	7.26264e-18	0.0238711	-0.00129021	0.0180145	-0.014376	0.0238711	0.0173779
AC107294.2	72	3.45733e-13	1.31625e-12	0.0282175	0.0282175	0.0136889	0.0235926	-0.0114473	0.0097697
SOX2	72	3.21355e-124	7.0546e-122	0.4195	-0.0842822	0.0809304	0.4195	-0.174242	-0.171391
GRIN2A	73	1.19061e-50	4.14162e-49	0.203075	0.0297976	0.203075	-0.245069	0.203184	0.195111
ID3	73	2.06032e-121	4.29101e-119	0.362206	-0.0486278	0.260761	0.362206	0.224903	0.260805
PCNX2	73	3.80228e-17	2.04192e-16	0.160383	0.212203	0.160383	0.113377	0.0269731	0.0619775
SLITRK2	73	4.49818e-123	9.74305e-121	0.268336	0.0258235	0.0477392	0.268336	-0.121169	-0.140051
CD9	74	5.75899e-122	1.215e-119	0.279813	-0.0182984	0.116684	0.279813	-0.0808234	0.0043393
MKLN1	74	1.38687e-32	2.11945e-31	0.311264	0.310569	0.311264	0.264927	0.208048	0.229508
GRIA2	75	3.79938e-13	1.44208e-12	0.266034	0.266034	-0.275334	0.10486	0.130649	-0.189625
PTCHD1-AS	75	7.25174e-55	2.99757e-53	0.312386	0.172414	0.312386	-0.0743635	0.30674	0.310696
RCAN1	75	9.3554e-105	1.40721e-102	0.295987	-0.0409781	0.254604	0.295987	-0.0394248	-0.0497279
RLF	76	3.4712e-20	2.3753e-19	0.120081	0.136517	0.120081	0.063583	0.0681092	0.0879372
TNIK	76	1.88864e-69	1.27838e-67	0.493337	0.332693	0.493337	0.156054	0.217185	0.400479
CFAP74	77	1.75259e-19	1.1402e-18	0.0430841	-0.0157292	0.0430841	-0.0744604	0.0511006	0.0403632
SLC1A2	77	7.92168e-120	1.6086e-117	0.393758	0.130565	-0.0387653	0.393758	0.0333728	-0.0799215
FAM20C	78	3.23086e-70	2.25259e-68	0.182088	0.0808732	0.177758	0.182088	0.124531	0.129054
P4HA2	78	8.26056e-48	2.56093e-46	0.0954694	0.0456543	0.0954694	-0.00424722	0.0731329	0.092658
RAB3IP	78	1.04799e-118	2.10181e-116	0.356816	0.16424	0.0887897	0.356816	0.0311291	-0.0525176
USP36	78	3.44867e-18	2.03426e-17	0.101722	0.127967	0.101722	0.0762876	0.0999434	0.062058
ANXA5	79	6.83767e-117	1.35461e-114	0.289804	-0.139692	0.136577	0.289804	-0.0270563	-0.0169222
RBM6	79	1.53824e-17	8.59605e-17	0.201012	0.280517	0.201012	0.122517	0.0452605	0.0805196
TRIM56	79	1.79768e-90	2.07116e-88	0.226632	0.12928	0.203133	0.226632	0.132026	0.114876
LRP1	80	1.37638e-116	2.6939e-114	0.310237	0.0724456	0.0584089	0.310237	0.116502	0.0674999
NFASC	80	6.84792e-27	7.61949e-26	0.171141	0.189297	0.171141	0.0786295	0.249282	0.184987
TTLL9	80	3.85263e-36	6.93089e-35	0.137502	0.0513478	0.137502	-0.197961	0.165174	0.140945
LUCAT1	81	5.95477e-30	7.87746e-29	0.052228	0.0304972	0.052228	0.0512616	0.0460629	0.0521843
SLC25A37	81	7.42307e-116	1.42726e-113	0.311879	0.0815762	0.237651	0.311879	0.208871	0.0787302
SORBS1	81	9.77157e-69	6.42669e-67	0.457354	0.296282	0.457354	0.0987943	0.312079	0.356438
TNRC6A	81	6.80044e-54	2.70106e-52	0.359761	0.297102	0.359761	0.0392488	0.380424	0.311991
DLG1	82	1.84529e-20	1.30164e-19	0.214172	0.255441	0.214172	0.186206	0.0652518	0.0862304
MIR4435-2HG	82	4.01882e-96	5.22286e-94	0.273626	0.0803809	0.242386	0.273626	-0.014346	0.0407423
TMEM47	82	2.59347e-35	4.48679e-34	0.0745301	-0.00732313	0.0745301	-0.0377985	0.055988	0.0792001
ERBIN	83	1.1128e-68	7.28931e-67	0.411119	0.290954	0.411119	0.22113	0.268218	0.338334
HLA-C	83	2.591e-115	4.89428e-113	0.30807	-0.230953	0.210958	0.30807	-0.0802186	0.0967054
NRP2	83	5.88994e-54	2.34515e-52	0.14904	0.0619624	0.14904	0.0372468	0.139885	0.143091
ZNF471	83	7.37904e-13	2.72872e-12	0.0802062	0.0802062	0.0576673	0.0400695	0.0462867	0.0635731
DOPEY1	84	8.52056e-13	3.13089e-12	0.142932	0.142932	0.0832836	0.022548	0.0768073	0.0610418
FSIP2-AS1	84	1.95039e-17	1.07916e-16	0.0187667	0.0158359	0.00719648	0.0117178	0.0187667	0.0122735
GAPDH	84	3.79166e-115	7.07995e-113	0.442223	-0.244382	0.113334	0.442223	0.117186	0.141058
WWTR1	84	5.85014e-68	3.75635e-66	0.314007	0.16363	0.314007	0.143632	0.172194	0.220908
C6orf118	85	1.26619e-48	4.06507e-47	0.110478	0.00263688	0.110478	-0.166745	0.104092	0.0922876
RAB31	86	4.23043e-114	7.72172e-112	0.367512	-0.0911832	0.144364	0.367512	-0.11286	-0.048334
RASL12	86	4.51072e-19	2.84018e-18	0.0433844	0.031687	0.0433844	0.0337079	0.0506533	0.0447859
TCP11L2	86	6.23896e-26	6.51781e-25	0.0677907	0.0273444	0.054045	-0.0528697	0.0620412	0.0677907
BBS2	87	1.31984e-17	7.41896e-17	0.132175	0.172538	0.126599	0.132175	0.0889559	0.102719
GMPR	87	5.18126e-38	1.02024e-36	0.0939537	-0.007398	0.0939537	-0.112033	0.074153	0.0946805
KLF4	87	3.6375e-17	1.95731e-16	0.0199216	0.00208744	0.0150985	0.00369561	0.0199216	0.016675
APEX2	88	3.75877e-17	2.02056e-16	0.0193043	-0.00353436	0.0068435	0.00889868	0.0193043	-0.00991504
CCNL1	88	7.24414e-103	1.05072e-100	0.304757	0.182077	0.17227	0.304757	0.0912222	0.134063
ELL2	88	7.29319e-55	3.00705e-53	0.208718	0.0717085	0.208718	0.132697	0.194646	0.204623
DPYSL3	89	2.35466e-65	1.41149e-63	0.307018	0.1323	0.307018	0.0716044	0.185927	0.206337
HOPX	89	7.12151e-113	1.25749e-110	0.249614	-0.117349	0.141033	0.249614	-0.0357052	-0.034952
NTRK3	89	4.6767e-17	2.48603e-16	0.233407	0.121326	-0.0384437	-0.00271798	0.233407	-0.0224307
RGS6	89	7.39032e-56	3.15936e-54	0.301994	0.194654	0.301994	-0.0598841	0.263756	0.283574
TMEM131	89	2.98763e-20	2.06089e-19	0.176616	0.205242	0.176616	0.110105	0.102666	0.150539
PLA2G4C	90	4.12963e-17	2.20822e-16	0.121226	0.0819558	0.0898837	0.0619638	0.144374	0.121226
LGALS3	91	9.57423e-112	1.65461e-109	0.205484	-0.0784292	0.167457	0.205484	-0.0475138	0.0641139
PPP1R42	91	6.32397e-38	1.23775e-36	0.0982561	-0.00633118	0.0982561	-0.0986995	0.0810218	0.0974491
RFX2	91	8.26499e-65	4.81236e-63	0.256735	0.0714664	0.256735	-0.223595	0.0905319	0.112722
AFDN	92	1.38539e-12	5.00162e-12	0.201241	0.201241	0.107937	0.0451143	0.0291137	0.0245191
ITPKB	92	1.85098e-49	6.13655e-48	0.186394	0.10608	0.186394	0.0846541	0.139975	0.182096
PMP22	92	2.54089e-111	4.34493e-109	0.235615	-0.0720492	0.113393	0.235615	-0.144378	-0.0250731
AC078846.1	93	5.95548e-13	2.22253e-12	0.0657318	0.0968995	0.0399444	0.0657318	-0.0164946	-0.013994
HES1	93	4.58096e-111	7.75185e-109	0.300066	-0.0161912	0.0304294	0.300066	-0.0457775	-0.0671833
LINC00298	93	1.0562e-16	5.44698e-16	0.0489596	0.0199051	0.031615	-0.00575854	0.0489596	0.0340262
TOB2	93	5.91778e-29	7.42924e-28	0.117799	0.0439982	0.117799	-0.0155259	0.14422	0.147685
AHNAK	94	2.07936e-36	3.78266e-35	0.104955	0.0776989	0.104955	0.0905203	0.104556	0.120525
CNOT2	94	8.53603e-54	3.36572e-52	0.326249	0.252342	0.321624	0.326249	0.0915369	0.136614
IFI16	94	5.49276e-111	9.19896e-109	0.322348	0.116082	0.249103	0.322348	0.0620572	0.123639
ADGRD2	95	9.02632e-22	7.13888e-21	0.0556628	0.00700366	0.0556628	-0.148328	0.0572181	0.055271
BRAF	95	1.75239e-21	1.35431e-20	0.201143	0.228156	0.201143	0.0924289	0.0985804	0.134713
DCLK1	95	5.12033e-64	2.92887e-62	0.395309	0.221184	0.395309	0.102744	0.299207	0.339216
HTRA1	95	2.80522e-109	4.65008e-107	0.261631	-0.0528068	0.0259342	0.261631	-0.170658	-0.100885
ALDOA	96	6.02311e-64	3.43317e-62	0.250862	-0.178851	0.250862	0.22947	-0.242591	-0.182745
GOLGA8B	96	1.3398e-28	1.64389e-27	0.163918	0.173683	0.163918	-0.0140126	0.224862	0.0912121
SEC61G	96	4.9774e-109	8.16746e-107	0.347853	-0.082192	0.197294	0.347853	-0.054133	-0.0379327
TMEM72-AS1	96	1.58596e-16	8.03115e-16	0.053817	0.0315845	0.0413972	0.0403423	0.053817	0.0502466
BICD1	97	3.11286e-29	3.97863e-28	0.268156	0.267901	0.268156	0.212195	0.140363	0.158578
FSTL1	97	2.43505e-40	5.34559e-39	0.12275	0.0281156	0.12275	0.00428369	0.0455536	0.130901
LINC01372	97	1.95614e-16	9.79275e-16	0.018706	0.008199	0.00397666	0.00172642	0.018706	-0.00239684
SERF2	97	7.16794e-109	1.16443e-106	0.310131	-0.359952	0.206455	0.310131	-0.256824	-0.145511
SLC2A3	97	2.86897e-86	3.00687e-84	0.193161	0.0019289	0.171212	0.193161	0.0340529	0.150845
CCDC84	98	2.32634e-14	9.75765e-14	0.100802	0.14351	0.100802	0.0695755	0.0848413	0.0167546
FNDC7	98	2.26944e-16	1.12881e-15	0.0231048	0.0187085	0.0140306	0.0058263	0.0231048	0.0179591
NT5DC3	98	8.14853e-63	4.53332e-61	0.22014	0.0806996	0.22014	0.0910278	0.0693564	0.130118
PSRC1	98	1.58994e-108	2.55729e-106	0.226293	0.0293583	0.166735	0.226293	-0.41814	-0.036809
COL6A2	99	1.14608e-47	3.52616e-46	0.124654	0.0776297	0.124654	0.112234	0.10651	0.114333
KANK1	99	2.15209e-13	8.34582e-13	0.184658	0.254718	0.184658	0.146124	0.117358	0.170533
PFKFB3	99	1.32895e-62	7.36818e-61	0.231237	0.0951555	0.231237	0.202576	0.216064	0.181938
TRIM47	99	3.56854e-108	5.68343e-106	0.197083	0.0271209	0.157371	0.197083	0.0262968	0.0626638
TSHZ2	99	9.21262e-27	1.01671e-25	0.187873	0.147473	0.187873	0.0911527	0.280145	0.215184
ADM	100	4.00128e-76	3.42109e-74	0.169137	0.0567209	0.137739	0.169137	0.125773	0.132948
TANC1	100	6.02108e-46	1.72205e-44	0.309111	0.257911	0.199836	0.309111	0.119277	0.107344
TPI1	100	1.75313e-107	2.76501e-105	0.274401	-0.216165	0.199668	0.274401	-0.215205	-0.161784
FN1	101	2.00055e-58	9.28543e-57	0.253344	0.134341	0.147507	0.253344	0.183347	0.245238
LDHA	101	2.10926e-107	3.29471e-105	0.261852	-0.224158	0.188328	0.261852	-0.333758	-0.0784201
NEK11	101	1.93365e-62	1.06482e-60	0.224107	0.0743783	0.224107	-0.185266	0.203489	0.196966
PARD3B	101	3.6078e-43	9.05853e-42	0.308714	0.157502	0.308714	-0.165798	0.355808	0.314775
CCDC158	102	2.83432e-16	1.39738e-15	0.0230526	0.00900658	0.0132049	0.00738393	0.0230526	0.00911672
GBP1	102	7.31499e-65	4.27454e-63	0.147838	0.0809733	0.145372	0.147838	0.0869142	0.122109
TP53BP1	102	5.42456e-29	6.83116e-28	0.155212	0.156387	0.155212	0.0591488	0.117432	0.130425
TRIM9	102	6.59989e-106	1.0211e-103	0.424973	0.218396	0.115086	0.424973	0.143419	0.103699
DNAAF1	103	2.83519e-25	2.83257e-24	0.0462064	-0.00805882	0.0462064	-0.095736	0.0479048	0.0469072
NME5	103	1.31798e-27	1.54366e-26	0.0910182	0.0311672	0.0910182	-0.0734931	0.0848581	0.104722
ST5	103	2.67323e-32	4.00246e-31	0.152606	0.14676	0.122382	0.152606	0.16661	0.115165
MT1E	104	5.63858e-105	8.56064e-103	0.280776	-0.141797	0.205676	0.280776	-0.0654519	0.0265592
SLC9A9	104	1.52105e-23	1.35692e-22	0.194531	0.04932	0.132733	-0.0277812	0.138895	0.194531
TBC1D17	104	1.59669e-14	6.82407e-14	0.0743289	0.0963918	0.0743289	0.0365827	0.0913288	0.101567
NEK5	105	4.01157e-30	5.3592e-29	0.125783	0.0412593	0.125783	-0.204403	0.0907862	0.149483
SENP7	105	3.98147e-12	1.36829e-11	0.183527	0.183527	0.0784694	-0.0111477	-0.0185139	0.0569991
CCDC40	106	6.27152e-56	2.68815e-54	0.156626	0.0506351	0.156626	-0.160007	0.150229	0.142778
ITGA7	106	1.55431e-61	8.25154e-60	0.185989	0.130567	0.136291	0.185989	0.0421837	0.0274078
ARMC2	107	2.21355e-52	8.13555e-51	0.187644	0.0575128	0.187644	-0.161713	0.168837	0.176853
FRMD3	107	6.22959e-62	3.32894e-60	0.180556	0.0134018	0.180556	-0.124327	0.148778	0.135532
MCL1	107	1.37731e-103	2.03403e-101	0.239048	-0.0330188	0.149839	0.239048	-0.0258338	0.0331367
SMARCAD1	107	4.36042e-12	1.49126e-11	0.138816	0.138816	0.0538513	-0.00800623	-0.0291705	-0.00315643
TSGA10	107	7.6521e-23	6.52538e-22	0.112137	0.032343	0.112137	-0.153427	0.151154	0.110327
AKAP9	108	1.45206e-23	1.29822e-22	0.203765	0.174504	0.203765	-0.14688	0.365224	0.351753
NCAN	108	5.91032e-16	2.82558e-15	0.160154	0.0615435	-0.020495	0.0800888	0.160154	0.0449123
PLCG1	108	9.77855e-25	9.44989e-24	0.109278	0.114575	0.0619601	0.109278	0.0228157	-0.0576629
CCZ1	109	1.83076e-13	7.13548e-13	0.105262	0.149604	0.105262	0.0313901	0.0422508	0.103999
ACAP2	110	5.11948e-12	1.73987e-11	0.185439	0.185439	0.113429	0.105325	0.0732278	0.0633403
DYNC2H1	110	7.64714e-54	3.02257e-52	0.232124	0.118741	0.232124	-0.136726	0.217266	0.22728
SLC3A2	110	2.50506e-102	3.6013e-100	0.31563	0.0886623	0.173087	0.31563	0.0347145	-0.000841649
PGK1	111	8.47786e-102	1.20809e-99	0.241527	-0.0501294	0.195536	0.241527	-0.0293026	0.0116445
TPST1	111	9.16458e-61	4.68172e-59	0.373608	0.215494	0.373608	0.293885	0.17161	0.261569
TTC23L	111	4.39942e-27	4.96309e-26	0.0682681	0.0231014	0.0682681	-0.0853658	0.0773237	0.054316
UBR1	111	2.25234e-17	1.23738e-16	0.121984	0.151115	0.121984	0.0637216	0.0134062	0.0582626
NRBP2	112	5.36401e-12	1.81955e-11	0.13464	0.13464	0.0640589	-0.00020146	0.126778	0.054154
USP9Y	112	5.88605e-22	4.72425e-21	0.139275	0.0753752	0.0863006	-0.0506652	0.152493	0.139275
AHCYL1	113	2.42987e-100	3.40286e-98	0.341279	0.128874	0.126455	0.341279	0.216298	0.166747
DNM1	113	1.69001e-30	2.29551e-29	0.186251	0.173992	0.186251	0.145499	0.157663	0.109801
FGFR3	113	3.8639e-40	8.41408e-39	0.0887644	0.044047	0.0276997	0.0887644	0.0975185	0.0566326
MBNL2	113	2.50124e-23	2.20231e-22	0.147867	0.0950195	0.147867	-0.00936358	0.168788	0.202052
AC004520.1	114	8.44946e-16	3.99597e-15	0.021072	0.00556051	0.00826672	0.00876594	0.021072	-3.08398e-05
ANKRD20A4	114	7.02357e-24	6.4136e-23	0.115443	0.111546	0.115443	0.0716004	-0.0259598	0.0278327
HIF1A	114	7.60201e-100	1.05551e-97	0.275615	0.0402188	0.177917	0.275615	-0.0129744	0.053365
S100A10	114	2.66398e-88	2.90446e-86	0.199222	-0.103749	0.172448	0.199222	-0.0170386	0.0539865
FUS	115	1.65501e-99	2.2593e-97	0.340064	0.0520128	0.0922112	0.340064	-0.450454	-0.469953
NPHP1	115	1.74552e-32	2.65256e-31	0.121273	0.0643409	0.121273	-0.0471863	0.148633	0.140311
TNS2	115	1.45358e-15	6.76216e-15	0.085168	0.026364	0.0317605	0.0308415	0.085168	0.0244365
AL022068.1	116	5.48902e-37	1.02493e-35	0.149915	0.0738138	0.149915	-0.0828411	0.113554	0.151404
ITGB8	116	5.40991e-60	2.66315e-58	0.453224	0.161091	0.453224	0.297504	0.0844704	0.0437794
KDM7A	116	2.07975e-15	9.55748e-15	0.119946	0.0814823	0.0599132	0.0257766	0.119946	0.106323
PGAP1	116	2.26675e-19	1.46124e-18	0.145697	0.179088	0.123366	0.145697	-0.288377	0.00902701
STK17A	116	5.19435e-99	7.03186e-97	0.253909	0.0365983	0.0718811	0.253909	-0.195521	-0.0273266
BBS9	117	3.70536e-30	4.96646e-29	0.210568	0.122576	0.210568	-0.119809	0.267691	0.248285
C1S	117	9.97135e-61	5.07788e-59	0.141847	0.0881436	0.134601	0.141847	0.129582	0.128757
C5AR1	117	6.24807e-60	3.05723e-58	0.157106	-0.0135917	0.157106	-0.15865	0.122236	0.13216
SFXN5	117	8.74549e-93	1.05237e-90	0.296684	0.174974	0.185637	0.296684	0.169391	0.0684905
TNFRSF1A	117	5.37e-97	7.09233e-95	0.199563	-0.00593831	0.165451	0.199563	-0.0551206	0.0274827
DPYSL2	118	6.56062e-60	3.20052e-58	0.339151	-0.0802042	0.339151	0.229047	-0.0129802	0.152306
FERMT2	118	1.00944e-96	1.32244e-94	0.300775	0.111679	0.187351	0.300775	0.158669	0.10743
N4BP2L2	118	5.13339e-17	2.71812e-16	0.318553	0.26279	0.153475	0.04862	0.232924	0.318553
RASA4	118	2.50847e-15	1.1437e-14	0.156196	0.0260358	0.0470098	-0.213697	0.156196	0.0742644
LINC02352	119	2.67618e-15	1.21777e-14	0.0190193	0.00533242	0.0108941	0.00950661	0.0190193	0.0109028
SPG7	119	1.11899e-11	3.68347e-11	0.18554	0.18554	0.0990732	0.103228	0.040249	0.035745
CD38	120	3.64059e-29	4.63854e-28	0.0819299	0.0677703	0.0819299	0.0622789	0.0949817	0.0832572
HNRNPL	120	7.30534e-96	9.41867e-94	0.379699	-0.0739521	0.270281	0.379699	-0.636137	-0.386612
TIPARP	120	2.01383e-49	6.64932e-48	0.164844	0.122668	0.164844	0.153251	0.12096	0.133147
BAIAP2	121	1.30677e-59	6.31798e-58	0.170592	0.096126	0.170592	0.112374	0.143106	0.143668
LEKR1	121	3.93555e-30	5.26197e-29	0.110446	0.0460045	0.110446	-0.0339831	0.114955	0.116163
THAP6	121	1.20438e-11	3.95095e-11	0.104685	0.104685	0.0606776	0.0615973	0.0495862	0.051137
CD109	122	1.81929e-35	3.17108e-34	0.100181	0.0495735	0.100181	0.00904064	0.0683675	0.103039
CFAP221	122	1.06605e-55	4.53351e-54	0.136311	0.0230895	0.136311	-0.192392	0.129178	0.114068
FTH1	122	1.1568e-95	1.46815e-93	0.377154	-0.200684	0.130352	0.377154	0.244081	0.191873
NAV2	122	7.03627e-30	9.29303e-29	0.327677	0.317968	0.327677	0.187583	0.0076019	0.199152
AC026412.3	123	3.26283e-15	1.47645e-14	0.0179021	0.0076441	0.00627331	0.00542547	0.0179021	0.0013933
GALR1	123	1.66012e-80	1.53231e-78	0.192195	0.115099	0.0685774	0.192195	0.00248871	-0.059441
RACK1	123	3.03944e-95	3.82758e-93	0.32897	-0.32944	0.196946	0.32897	-0.220034	-0.1402
AC017071.1	124	3.67644e-15	1.65531e-14	0.017692	0.0103649	0.00646628	0.00924337	0.017692	0.0144454
AGT	124	5.86551e-59	2.78612e-57	0.186399	-0.043293	0.186399	0.128114	0.065262	0.0574946
FTX	124	3.39325e-20	2.3249e-19	0.282299	0.335028	0.282299	-0.0660691	0.313527	0.363719
GATM	124	5.87526e-95	7.34182e-93	0.231125	-0.0444935	0.0901363	0.231125	0.0560951	0.00783131
SLC44A3	124	4.31693e-25	4.26572e-24	0.0642457	0.0502267	0.0642457	0.0457109	0.0591219	0.0693696
C17orf67	125	3.70731e-15	1.66783e-14	0.0193002	-0.000607537	0.00643642	-0.0336848	0.0193002	0.00793717
C1R	125	6.48778e-88	6.97973e-86	0.144404	0.0402428	0.125082	0.144404	0.0873449	0.0899086
CCDC144A	125	1.44605e-11	4.71331e-11	0.129011	0.129011	-0.0383081	0.0205973	0.0311639	-0.037568
METRN	125	1.46535e-94	1.81714e-92	0.321586	-0.191726	0.127637	0.321586	0.0547264	-0.209076
ADGRV1	126	3.96433e-34	6.45944e-33	0.289454	0.261948	0.289454	0.243397	0.264131	0.253307
DDX5	126	1.89109e-94	2.32732e-92	0.371172	0.0291752	0.163667	0.371172	-0.0462339	0.0445918
GBP2	126	1.3293e-53	5.191e-52	0.106262	0.0178236	0.101274	0.106262	0.0721957	0.0913647
TTC39A	126	4.43052e-15	1.98057e-14	0.0196929	0.00478959	0.0127442	0.0129796	0.0196929	0.0164463
AGO3	127	2.59738e-22	2.14076e-21	0.168699	0.184683	0.168699	0.0385978	0.109825	0.0537081
C6orf62	127	1.17014e-58	5.50984e-57	0.280628	-0.0319725	0.280628	0.262315	-0.0799899	0.0855413
NPTX1	127	5.49292e-15	2.43787e-14	0.0204636	0.00202123	0.0160171	-0.00611096	0.0204636	0.0188403
RORA	127	3.67115e-27	4.16465e-26	0.358893	0.30417	0.358893	-0.142177	0.521916	0.463867
S100B	127	7.40252e-94	9.04165e-92	0.29803	-0.289768	0.124314	0.29803	-0.130689	-0.0846292
AGBL4	128	2.00459e-56	8.7775e-55	0.238332	0.0258229	0.238332	-0.353697	0.180074	0.212662
NKTR	128	5.77316e-42	1.37113e-40	0.227927	0.201268	0.0801216	0.227927	-0.0159882	0.0209502
TMBIM6	128	1.34396e-93	1.6293e-91	0.329449	-0.139119	0.247832	0.329449	-0.203501	-0.0471471
AC020911.2	129	6.67825e-32	9.83574e-31	0.0716125	0.0251936	0.0716125	-0.131275	0.0709032	0.069258
NF1	129	8.93614e-12	2.97353e-11	0.151056	0.226329	0.151056	0.135956	0.0943214	0.106213
HILPDA	130	1.74958e-58	8.1438e-57	0.206015	0.10867	0.206015	0.171541	0.119535	0.124918
LIMA1	130	3.46611e-92	4.08022e-90	0.288086	0.068644	-0.124693	0.288086	-0.103282	-0.170486
SULT4A1	130	7.57212e-15	3.33177e-14	0.0163315	0.00142823	0.00036714	-0.016817	0.0163315	0.00334516
TMEM120B	130	1.79806e-11	5.8135e-11	0.0810869	0.0810869	0.028472	-0.0266008	0.0280872	-0.0214107
CREBRF	131	7.95417e-15	3.49325e-14	0.17212	0.0409896	0.0703014	0.0377764	0.17212	0.127854
DPY19L1	131	2.06153e-58	9.54119e-57	0.253999	0.162425	0.253999	0.12165	0.195242	0.185672
TMSB10	131	4.421e-92	5.16684e-90	0.396352	-0.520901	0.307263	0.396352	-0.375881	-0.187514
ZKSCAN1	131	2.48501e-16	1.23189e-15	0.144585	0.188115	0.144585	0.106641	0.211307	0.17753
ASTN2	132	1.88311e-33	3.00207e-32	0.300785	0.189853	0.300785	-0.067631	0.343928	0.265257
BAALC	132	2.11724e-86	2.23341e-84	0.234271	-0.0425948	0.201951	0.234271	0.0456696	0.0975298
DAAM2	132	6.31004e-21	4.63411e-20	0.0864125	0.0415139	0.0423451	0.0315499	0.0791415	0.0864125
PFN1	132	6.51175e-91	7.55595e-89	0.259802	-0.275559	0.194285	0.259802	-0.313668	-0.205368
SMG1	132	3.8506e-31	5.43467e-30	0.182528	0.18564	0.190621	0.182528	0.0275111	0.0550864
APC2	133	9.19399e-15	4.02036e-14	0.156791	0.014697	0.0499667	0.0259412	0.156791	0.103999
CACHD1	133	3.10201e-20	2.13435e-19	0.138968	0.152602	0.138968	0.0251034	0.18091	0.150927
GEM	133	1.07546e-26	1.18608e-25	0.0566768	0.0427599	0.0566768	0.0433161	0.0381589	0.0593978
CFL1	134	1.93587e-90	2.21466e-88	0.326632	-0.365498	0.21499	0.326632	-0.429034	-0.221331
HKR1	134	2.54926e-20	1.77053e-19	0.158412	0.176615	0.158412	0.0267528	0.065193	0.122802
ITPR2	134	2.65453e-50	9.07849e-49	0.31373	0.198017	0.31373	0.27159	0.317159	0.298264
PSAP	134	1.0089e-63	5.73064e-62	0.238191	-0.105732	0.234386	0.238191	0.107869	0.0773184
SH2D6	134	9.83547e-15	4.28749e-14	0.015794	0.00907504	0.0106264	0.00600266	0.015794	0.00767749
CFLAR	135	3.18716e-90	3.60544e-88	0.273175	0.117856	0.205635	0.273175	0.0209432	0.13772
CYLD	135	2.06213e-23	1.82359e-22	0.100312	0.0621675	0.100312	0.0821936	0.146037	0.115864
EXPH5	135	4.14631e-35	7.09766e-34	0.0724561	0.0273813	0.0724561	-0.070277	0.0471702	0.0710242
INTS3	135	1.75179e-11	5.67002e-11	0.11722	0.11722	0.0790105	0.0536024	0.0790371	0.0930975
FMN2	136	1.33157e-57	6.02543e-56	0.373566	0.241753	0.373566	-0.0146245	0.299334	0.311018
LINC01715	136	1.27339e-14	5.49728e-14	0.0194496	0.0091916	0.012247	0.00319784	0.0194496	0.0129564
TMEM178B	136	2.46675e-11	7.85578e-11	0.174227	0.174227	0.10329	0.0505126	0.108473	0.0387531
ZMAT3	136	3.19596e-90	3.60544e-88	0.238984	-0.00758438	0.0294491	0.238984	-0.0749565	-0.0269886
CSMD2	137	2.11727e-16	1.05603e-15	0.145183	0.185689	0.133565	0.145183	-0.0334535	-0.098551
EPHA5	137	2.19739e-23	1.93897e-22	0.105992	0.0625615	0.105992	-0.0361021	0.0853333	0.13072
NFKBIA	137	6.71727e-90	7.47412e-88	0.218592	0.00731584	0.180079	0.218592	0.103747	0.0982612
PTCH2	137	1.14977e-14	4.97948e-14	0.0918877	0.067232	0.0633603	-0.0493454	0.0918877	0.0716906
EEF1A1	138	1.38794e-89	1.52345e-87	0.392196	-0.651212	0.266998	0.392196	-0.248481	-0.178833
GPR173	138	2.5522e-11	8.112e-11	0.129608	0.129608	0.0447367	0.0331326	0.0299825	0.0514383
TMTC2	138	3.04082e-47	9.21608e-46	0.276784	0.138077	0.276784	-0.103892	0.19764	0.275087
NUDT17	139	2.12771e-14	8.96619e-14	0.0158361	0.0023982	-0.000960315	-0.00220754	0.0158361	0.00190013
P2RY1	139	2.50745e-26	2.69402e-25	0.0610847	0.057618	0.0379653	0.0610847	0.05379	0.0406158
ANKFN1	140	1.4764e-40	3.281e-39	0.207647	0.129995	0.207647	-0.0842208	0.241397	0.210897
PTPDC1	140	1.07629e-27	1.27067e-26	0.120761	0.110599	0.120761	0.10032	0.0234026	0.0135006
SERPINE2	140	5.29312e-88	5.73245e-86	0.222375	-0.0260789	0.109413	0.222375	-0.157286	-0.0638268
VPS13C	141	2.01827e-16	1.00852e-15	0.223815	0.187996	0.121122	0.108399	0.263927	0.223815
IL4R	142	3.16111e-14	1.31034e-13	0.0154434	-0.0633066	0.00800726	0.00719112	0.0154434	0.00570365
ROCR	142	1.37266e-11	4.48309e-11	0.0138733	0.0138733	0.00884864	0.0111879	0.0138733	0.00900337
AC103923.1	143	8.96149e-43	2.2091e-41	0.129235	0.0821889	0.129235	0.0280692	0.0797335	0.125382
C1orf198	143	1.5088e-48	4.82488e-47	0.126783	0.0228478	0.126783	-0.113321	0.126647	0.11639
CAMK2D	143	1.15268e-73	9.08995e-72	0.376331	0.244145	0.288365	0.376331	0.0364625	0.137126
IL1RAP	143	1.15171e-86	1.22284e-84	0.26626	0.120998	0.185009	0.26626	0.0544487	0.0628825
COL6A1	144	7.15605e-49	2.32036e-47	0.188996	0.0858147	0.188996	0.00662055	0.181869	0.188993
ZNF621	144	2.46047e-27	2.82077e-26	0.120273	0.117823	0.120273	0.117134	0.13001	0.0706806
C20orf194	145	2.28388e-35	3.95962e-34	0.185894	0.12801	0.185894	0.0833301	0.129572	0.213647
THOC2	145	2.30806e-22	1.90909e-21	0.165525	0.181487	0.165525	0.121938	-0.0450869	0.0381549
ARFGEF1	146	1.41754e-21	1.10393e-20	0.180352	0.198669	0.180352	0.0646576	0.119965	0.15895
RHOC	146	4.03518e-86	4.17526e-84	0.152097	-0.0758314	0.111656	0.152097	-0.0585848	-0.0159944
WTAP	146	1.21606e-84	1.23468e-82	0.226214	0.024238	0.192853	0.226214	-0.109758	0.0276403
ARHGAP29	147	1.31137e-33	2.10298e-32	0.112938	0.0516999	0.112938	0.105364	0.0564248	0.114822
MTA3	147	1.6413e-16	8.29507e-16	0.140212	0.171572	0.140212	0.0387978	0.0693256	0.0840062
SRPX2	147	6.01008e-55	2.50343e-53	0.151667	0.0668263	0.151667	0.129131	0.0798466	0.0911376
WLS	147	7.95833e-85	8.13101e-83	0.262366	0.113593	0.213184	0.262366	0.210187	0.115826
AC136475.1	148	6.18992e-14	2.50574e-13	0.0151536	0.000499321	0.0117085	0.00776898	0.0151536	0.00866041
MARK3	148	1.27495e-30	1.74781e-29	0.219821	0.2159	0.219749	0.219821	0.111118	0.129786
SLCO1C1	148	6.58714e-20	4.43649e-19	0.11538	0.0812019	0.0676541	0.0447426	0.0579427	0.11538
CDC42BPA	149	3.54602e-11	1.11228e-10	0.226209	0.226209	0.133318	-0.0357139	-0.212403	0.0122257
EID1	149	1.37352e-84	1.38589e-82	0.248979	-0.176587	0.14646	0.248979	-0.16388	-0.0885203
FAM182B	149	2.05177e-40	4.52867e-39	0.176288	0.0880808	0.176288	-0.0114587	0.181896	0.17156
HRK	149	7.47169e-14	3.0044e-13	0.0422851	0.00634191	0.00808556	-0.005067	0.0422851	0.00759626
AC048341.1	150	3.59614e-11	1.12735e-10	0.0948508	0.0948508	0.0493178	0.0301801	-0.0299953	0.0388169
RPL41	150	4.44413e-84	4.45647e-82	0.40924	-0.650564	0.282986	0.40924	-0.369995	-0.263576
SERPINE1	150	1.62752e-64	9.40892e-63	0.176185	0.040318	0.164622	0.176185	0.0403168	0.0401518
SORL1	150	8.88661e-53	3.33402e-51	0.21806	0.0363785	0.21806	0.0818926	0.229626	0.196467
DHRS3	151	6.79233e-48	2.11382e-46	0.106901	-0.0126069	0.106901	0.00593443	0.0980471	0.0844624
KDM5D	151	3.98918e-11	1.24384e-10	0.0874101	0.0874101	0.0582396	0.018772	0.0730627	0.0818214
MGST1	151	8.89658e-41	1.9907e-39	0.126987	0.0327962	0.126987	0.0743481	0.0741643	0.118887
SYTL2	151	9.26804e-55	3.79243e-53	0.150166	0.0547442	0.150166	0.126925	0.0869738	0.0891157
ARL4C	152	3.79038e-46	1.09759e-44	0.210552	0.0665639	0.210552	0.145646	0.214597	0.211767
C1QB	152	1.09458e-83	1.08423e-81	0.193765	-0.358219	0.129783	0.193765	-0.063095	-0.0346354
KHDC4	152	8.18333e-12	2.73367e-11	0.0898819	0.133054	0.0898819	0.0323338	0.0232501	-0.0442391
ARHGAP32	153	2.57681e-26	2.76488e-25	0.203799	0.210451	0.203799	0.0984967	0.0928851	0.118282
PJA2	153	2.47994e-83	2.44161e-81	0.348671	0.181802	0.264746	0.348671	0.138311	0.13151
RDH10	153	1.22474e-59	5.93906e-58	0.128539	0.036803	0.116079	0.128539	0.070922	0.105251
LRRC4C	154	4.78934e-36	8.5686e-35	0.302408	0.270694	0.124553	0.302408	-0.0526209	-0.126207
LRRC74B	154	1.55901e-13	6.10708e-13	0.0154855	0.00497851	0.0104609	-0.0120455	0.0154855	0.00899233
PPIA	154	1.04591e-82	1.02354e-80	0.30057	-0.287446	0.151397	0.30057	-0.476821	-0.325903
ACBD4	155	1.69366e-13	6.61542e-13	0.0526823	0.0317267	0.0309098	0.0257389	0.0526823	0.0270115
RPS27L	155	1.65881e-82	1.61361e-80	0.241194	-0.106937	0.0883551	0.241194	-0.0641004	-0.0489401
UBE3C	155	2.84672e-29	3.64707e-28	0.220132	0.20735	0.220132	0.118492	-0.00664266	-0.0107551
CSF1	156	9.45883e-70	6.45625e-68	0.12987	0.0474229	0.118597	0.12987	0.0601106	0.0927568
DNAH12	156	1.50012e-35	2.62603e-34	0.12155	0.0150161	0.12155	-0.216889	0.0955464	0.114372
POLR1A	156	2.39217e-15	1.09375e-14	0.0724961	0.0892836	0.0510543	0.0724961	-0.0358688	0.00930744
RPS12	156	2.0643e-82	1.9961e-80	0.312513	-0.423431	0.230162	0.312513	-0.173205	-0.187467
DPY19L3	157	6.61675e-35	1.12085e-33	0.164422	0.147786	0.0869531	0.164422	0.0977295	0.00052214
KNDC1	157	3.61052e-20	2.46855e-19	0.0456361	0.0174033	0.0456361	-0.0320988	0.0535113	0.0466463
SOX9	157	2.48819e-82	2.39175e-80	0.221667	0.0046642	0.11251	0.221667	0.101664	0.0730838
FAM95B1	158	3.88335e-19	2.45945e-18	0.048694	0.0501822	0.0309222	0.048694	-0.0815314	0.00110972
FOSL2	158	3.17811e-73	2.47026e-71	0.147784	0.0215375	0.133109	0.147784	0.047238	0.0821741
ZFP36L1	158	7.58733e-82	7.20797e-80	0.256461	-0.101593	0.204593	0.256461	0.162116	0.167163
ETV1	159	1.21061e-81	1.14339e-79	0.287056	0.0969193	-0.170206	0.287056	-0.2198	-0.200733
PPP1R1B	159	2.56335e-13	9.89111e-13	0.0163129	0.000801401	0.0105993	-0.00995176	0.0163129	0.0146896
SYNM	159	1.57431e-51	5.6208e-50	0.148004	0.0551935	0.126469	0.148004	0.139777	0.134526
PTCHD1	160	1.27781e-32	1.9583e-31	0.0986975	0.0799803	0.0986975	0.0540342	0.109342	0.0985928
ZNF827	160	4.7285e-12	1.6124e-11	0.111156	0.153472	0.0890095	0.111156	0.0400186	0.0625777
AHI1	161	1.51004e-41	3.50438e-40	0.257881	0.207558	0.257881	-0.0606081	0.00561254	-0.0416434
ALPK1	161	8.95701e-22	7.09096e-21	0.0508755	0.00126639	0.0508755	0.00843347	0.0550721	0.0498304
HIPK3	161	2.47715e-50	8.50768e-49	0.214508	0.084798	0.214508	-0.109242	0.145863	0.196984
RPS2	161	9.87025e-81	9.26834e-79	0.409292	-0.632113	0.249703	0.409292	-0.478162	-0.346134
AC138150.1	162	7.3099e-11	2.21713e-10	0.105204	0.105204	0.0694382	0.0301314	0.0912634	0.0989702
GPC1	162	7.38706e-54	2.9269e-52	0.174414	0.116999	0.174414	0.145768	0.114248	0.0896891
RABL2A	162	1.44562e-41	3.35966e-40	0.139711	0.0472891	0.139711	-0.0915536	0.107351	0.136951
RENBP	162	1.66721e-27	1.93214e-26	0.0497089	-0.00793247	0.0380957	0.0497089	0.0522306	0.0346762
TMEM176B	162	1.54111e-80	1.43059e-78	0.204407	-0.048115	0.158351	0.204407	0.0217704	-0.00724029
PDE2A	163	8.13125e-11	2.45061e-10	0.0123027	0.0123027	0.00486653	-0.0309986	0.00229286	-9.94737e-06
RREB1	163	7.26452e-38	1.40994e-36	0.141473	0.0332725	0.141473	0.022676	0.106517	0.147727
ANKRD10	164	9.98015e-14	3.96691e-13	0.140004	0.196206	0.107891	0.140004	-0.0665231	-0.089618
TCIM	164	8.55986e-54	3.36695e-52	0.14062	0.0812137	0.105416	0.14062	0.0941897	0.117911
TIMP3	164	3.914e-80	3.59226e-78	0.192651	0.0538285	0.164144	0.192651	0.10766	0.0941815
CNTNAP3B	165	1.66767e-53	6.4503e-52	0.228054	0.149109	0.228054	0.177248	0.143814	0.156564
HSPA5	165	6.4993e-80	5.93153e-78	0.23025	-0.0836118	0.168856	0.23025	0.0313105	0.00746644
PSMA3-AS1	165	2.87676e-34	4.72051e-33	0.169383	0.155377	0.0443006	0.169383	-0.134935	-0.127536
ZNF534	165	4.17734e-13	1.58074e-12	0.0152378	0.0123069	0.00739858	-0.00616247	0.0152378	0.0103679
AC124254.1	166	1.14183e-29	1.48988e-28	0.143192	0.122038	0.0213372	0.143192	0.0866933	0.0132431
ADCY8	166	5.92316e-28	7.07513e-27	0.114207	0.0691703	0.114207	0.00317527	0.122411	0.0979458
ITGAV	166	6.57446e-80	5.9666e-78	0.266885	0.0641568	0.155666	0.266885	0.0691471	0.0742866
PLTP	166	2.5035e-53	9.66017e-52	0.136246	-0.0586552	0.136246	0.0212586	0.114277	0.0607406
IPPK	167	9.43054e-11	2.8223e-10	0.0739351	0.0739351	0.0498597	0.0516558	-0.022077	-0.00338814
PLAT	167	2.95906e-79	2.6558e-77	0.192799	0.0265592	-0.0127073	0.192799	-0.0606292	-0.162577
TNFAIP8	167	4.90913e-13	1.84775e-12	0.0164113	-0.0235168	0.0100407	0.00829829	0.0164113	-0.0187522
DNASE1L1	168	5.32639e-13	1.99601e-12	0.0154248	0.000521507	0.00916514	0.00711546	0.0154248	0.00406173
HLA-E	168	1.57392e-54	6.36027e-53	0.145378	-0.077393	0.143982	0.145378	0.123577	0.0988616
HRH1	168	3.40127e-79	3.03592e-77	0.247936	0.113904	0.206941	0.247936	0.0537248	0.132485
SYNPO2	168	5.37987e-19	3.36656e-18	0.072945	0.00421884	0.072945	-0.0725719	0.0823227	0.0880346
TRMT13	168	1.07125e-10	3.17911e-10	0.108328	0.108328	0.00917786	0.0597656	0.0129484	0.00806432
IER2	169	1.50065e-78	1.33213e-76	0.219341	-0.14278	0.0956391	0.219341	-0.287251	-0.238582
RGMA	169	7.05882e-53	2.65441e-51	0.246409	0.120192	0.246409	0.101986	0.197675	0.207458
WDR59	169	6.5156e-11	1.9866e-10	0.148462	0.148462	0.100918	0.0683429	0.122068	0.115128
NXPH3	170	7.05949e-13	2.61293e-12	0.0144104	0.000972548	-0.00109239	0.00836845	0.0144104	-0.00696827
PDLIM3	170	1.90711e-37	3.63626e-36	0.155907	0.12108	0.144873	0.155907	0.172144	0.0550076
SNX31	170	1.46959e-18	8.90584e-18	0.0444202	-0.00122189	0.0351991	-0.0352815	0.0376731	0.0444202
PABPC1	171	8.12214e-78	7.13211e-76	0.301875	-0.167763	0.214182	0.301875	-0.344207	-0.185409
PDE8A	171	1.49584e-52	5.54794e-51	0.244681	0.168255	0.244681	0.150104	0.177344	0.117804
TNKS1BP1	171	7.25755e-18	4.17785e-17	0.0762624	0.0886314	0.0694002	0.0762624	0.0953079	0.0655783
BMPR1B	172	1.84492e-38	3.72771e-37	0.241778	0.182346	0.241778	0.0731486	0.267242	0.242297
HNRNPH1	172	7.89407e-77	6.89458e-75	0.359888	0.101688	0.249188	0.359888	-0.357369	-0.297742
MICALL2	172	4.86333e-52	1.77141e-50	0.138143	0.101302	0.125687	0.138143	0.082467	0.0643917
PLXNB3	172	8.47915e-13	3.11708e-12	0.015509	0.00818185	-0.000213969	0.00946702	0.015509	0.00319635
SSR3	172	7.09022e-65	4.15814e-63	0.18753	0.00937535	0.17475	0.18753	-0.0418659	-0.0138146
ARHGEF12	173	1.21721e-25	1.24518e-24	0.179273	0.178353	0.179273	0.00849875	0.103692	0.141041
OSMR	173	1.82874e-52	6.76719e-51	0.176852	0.117669	0.176852	0.160292	0.115904	0.147996
TAGLN2	173	1.26012e-76	1.09469e-74	0.135951	-0.11196	0.109904	0.135951	-0.0714258	0.0112216
NRXN3	174	1.43492e-48	4.5977e-47	0.252685	0.123322	0.252685	-0.214462	0.216303	0.231549
RPL36	174	1.33099e-76	1.1501e-74	0.308693	-0.49407	0.183099	0.308693	-0.304614	-0.263858
SPTLC3	174	9.40905e-13	3.44102e-12	0.0397702	0.0196208	0.0306942	0.0128228	0.0397702	0.0322794
ZNF608	174	2.67583e-30	3.6014e-29	0.21568	0.199635	0.21568	0.0828795	0.181635	0.22722
HSP90AA1	175	1.76553e-76	1.51752e-74	0.376066	-0.374449	0.271516	0.376066	-0.48727	-0.237428
PLCH1	175	1.29119e-23	1.15886e-22	0.0787909	0.0171998	0.0787909	-0.0888393	0.0515079	0.0866948
SYNE1	175	1.23155e-26	1.35271e-25	0.223016	0.228299	0.223016	0.0642736	0.269627	0.187495
GYG2	176	3.18407e-43	8.04435e-42	0.125844	0.0523064	0.125844	-0.00945705	0.0843624	0.11318
RBM33	176	4.64196e-13	1.74962e-12	0.125629	0.177937	0.125629	0.017182	0.165213	0.0845819
ATP1A2	177	8.71795e-20	5.80661e-19	0.161291	0.100998	-0.361644	0.161291	0.269499	0.0282541
IQGAP2	177	7.28139e-52	2.62858e-50	0.256752	0.0884096	0.256752	-0.0690915	0.154618	0.136081
PHLDA1	177	4.05081e-76	3.44531e-74	0.211851	-0.0299791	0.117795	0.211851	-0.0715156	-0.0705056
SPAG8	177	9.12287e-18	5.20186e-17	0.0563609	0.00450686	0.0446272	-0.0750626	0.0538579	0.0563609
TBC1D32	177	2.96189e-16	1.45894e-15	0.11888	0.137392	0.11888	0.0248664	0.0713237	0.117141
CTSB	178	5.35615e-76	4.50833e-74	0.223088	-0.25134	0.185239	0.223088	0.0197529	0.0748199
IRS2	178	8.76629e-52	3.15063e-50	0.222755	0.123591	0.222755	0.152996	0.225045	0.187268
TMEM163	178	2.4202e-44	6.39286e-43	0.18859	0.0251813	0.18859	-0.122194	0.185923	0.167849
TPM1	178	7.3512e-26	7.62581e-25	0.135447	0.0989166	0.135447	0.0963944	0.164019	0.160747
ZNF708	178	2.2154e-27	2.5488e-26	0.16694	0.17097	0.0893664	0.16694	0.155908	0.0873894
BTBD19	179	1.21286e-17	6.8508e-17	0.0445639	-0.0118462	0.0362692	0.021455	0.0216856	0.0445639
COL15A1	179	1.46321e-12	5.26813e-12	0.0139991	0.00227572	0.00848703	0.00448646	0.0139991	-0.00318338
TEX15	179	7.14938e-11	2.17209e-10	0.0147152	0.0147152	0.00983359	0.00904018	0.0147152	0.00335216
VGF	179	2.55774e-66	1.5981e-64	0.250746	-0.0697489	0.228897	0.250746	-0.0369643	-0.0858177
DDR1	180	8.69907e-76	7.28435e-74	0.236605	0.024106	0.115881	0.236605	0.0369687	0.0369013
DPF3	180	7.1787e-11	2.18018e-10	0.110129	0.180361	0.0759489	0.110129	0.081298	0.0419581
INPP4B	180	1.76046e-26	1.9168e-25	0.152225	0.108684	0.152225	-0.000493735	0.132697	0.168759
THBS1	180	2.93262e-15	1.33111e-14	0.0359204	-0.00376497	0.0359204	0.0215995	0.0411162	0.0310526
ARID5B	181	9.25568e-76	7.71069e-74	0.26122	0.0867925	0.222931	0.26122	0.122795	0.130256
COL5A1	181	2.00121e-26	2.16876e-25	0.0571037	0.0383666	0.0571037	0.0550052	0.0607035	0.0588115
FAM214A	181	1.27448e-17	7.17639e-17	0.135629	0.0711771	0.0881618	0.000721005	0.12839	0.135629
LANCL2	181	2.86902e-31	4.07762e-30	0.171222	0.157692	0.115907	0.171222	0.0491802	0.0318486
ADAMTS9	182	6.13531e-75	5.05929e-73	0.229901	0.123654	0.140114	0.229901	-0.0208803	0.0848977
EIF4G3	182	3.12098e-12	1.08566e-11	0.206394	0.292476	0.206394	0.0301296	0.18077	0.143001
SORBS2	182	1.71285e-12	6.12622e-12	0.146724	0.0199048	0.0648824	-0.333098	0.146724	0.103762
SSBP2	182	3.7293e-51	1.31701e-49	0.325544	0.203804	0.325544	-0.0185744	0.249114	0.242517
UTY	182	1.40562e-17	7.87389e-17	0.195405	0.11015	0.137569	-0.179483	0.18039	0.195405
LINC00894	183	7.58258e-30	9.97401e-29	0.148558	0.0579084	0.148558	-0.0580207	0.135771	0.15416
STAG3	183	1.6498e-10	4.78676e-10	0.0816247	0.0816247	0.0465412	0.0141826	0.0189381	0.0112438
YBX1	183	1.65146e-74	1.34139e-72	0.28555	-0.395612	0.19305	0.28555	-0.490062	-0.294356
LAP3	184	2.54265e-74	2.04482e-72	0.172681	-0.0551123	0.0717019	0.172681	-0.021213	0.00820123
LINC00882	184	1.49622e-26	1.63788e-25	0.110222	0.0484973	0.110222	-0.0763475	0.121184	0.120163
WDR27	184	1.3975e-12	5.04272e-12	0.084183	0.107848	0.084183	-0.0339228	0.0367576	0.0724704
ADAM9	185	4.65935e-74	3.72862e-72	0.239278	0.0891564	0.187242	0.239278	-0.0267679	0.059882
KIAA2012	185	4.48991e-35	7.67774e-34	0.103324	0.0284576	0.103324	-0.173305	0.0916624	0.0914907
NAA25	185	3.38044e-31	4.78356e-30	0.182071	0.161801	0.182071	0.10424	0.0923245	0.0732472
OPN3	185	1.82495e-12	6.50708e-12	0.0159203	0.00627047	0.00374544	0.000308574	0.0159203	-0.00613215
ERO1B	186	1.83834e-12	6.55196e-12	0.15732	0.0912542	0.0797638	0.0169405	0.15732	0.104253
NFE2L2	186	2.04949e-52	7.54964e-51	0.230125	0.0908707	0.231698	0.230125	-0.0103592	0.104816
SLC1A3	186	1.37578e-43	3.54191e-42	0.398919	0.0733985	0.29158	0.398919	0.294189	0.322685
UBR3	186	2.08999e-15	9.59635e-15	0.161977	0.198877	0.161977	0.0677097	0.102125	0.158397
ADGRG1	187	1.01733e-73	8.06174e-72	0.245224	-0.0446941	-0.0181774	0.245224	0.13502	-0.000295706
PAPPA	187	6.92889e-25	6.75629e-24	0.151673	0.0939384	0.151673	0.0527784	0.194617	0.155187
PPP1R12B	187	1.98769e-50	6.8411e-49	0.242088	0.0882336	0.242088	-0.236896	0.192481	0.188866
UBR5	187	4.58576e-25	4.51763e-24	0.220393	0.217834	0.220393	0.105716	0.183493	0.151684
LDB2	188	3.71663e-22	3.04011e-21	0.133394	0.0790506	0.133394	-0.110742	0.140733	0.153858
LINC00299	188	1.9373e-10	5.59591e-10	0.0897291	0.0897291	0.0627454	0.0566507	0.101717	0.0732904
EVA1C	189	3.66542e-33	5.78666e-32	0.205936	0.128272	0.205936	-0.0122605	0.156118	0.205559
LDLRAD3	189	1.94925e-10	5.62842e-10	0.189844	0.189844	0.0780973	0.0740165	0.00654519	0.0299907
RAB13	189	3.13764e-73	2.45053e-71	0.151621	-0.0823925	0.105475	0.151621	-0.140394	-0.044038
NUCKS1	190	3.08025e-50	1.05123e-48	0.275243	-0.307816	0.28741	0.275243	-0.779292	-0.327272
PPIP5K2	190	1.9198e-11	6.18057e-11	0.0971593	0.140235	0.0971593	-0.00149764	-0.00429817	0.0255189
TRIM22	190	1.78146e-31	2.55878e-30	0.0756928	0.0160933	0.0626138	0.0756928	0.0558068	0.0782273
ARID1B	191	6.61769e-20	4.45521e-19	0.238003	0.265065	0.238003	0.114296	0.00996288	0.145322
FKBP10	191	4.67319e-73	3.61504e-71	0.183655	0.0984712	0.116226	0.183655	-0.0173655	-0.0148536
CD81	192	4.94753e-73	3.80913e-71	0.242406	-0.181282	0.0980674	0.242406	0.0586736	0.0799276
WDR70	192	2.06995e-10	5.96002e-10	0.186956	0.186956	0.0857985	-0.0165708	0.100452	0.0966526
ZNF503-AS2	192	3.09644e-12	1.07828e-11	0.0123865	0.00273669	0.00908439	0.00869417	0.0123865	0.00751659
AC108002.1	193	3.10693e-12	1.08147e-11	0.0160652	0.0108117	0.00980551	0.0093595	0.0160652	0.00767285
PTTG1IP	193	1.35073e-53	5.26201e-52	0.205596	0.0505477	0.203366	0.205596	0.0517892	0.147953
TMSB4X	193	6.37733e-73	4.88678e-71	0.462205	-0.725238	0.346957	0.462205	-0.441963	-0.227325
ZNF292	193	3.74474e-20	2.55817e-19	0.193369	0.209078	0.193369	0.146608	0.176103	0.149169
DMTF1	194	1.23916e-17	6.99207e-17	0.1533	0.186247	0.1533	0.126959	0.170717	0.094168
RPLP0	194	7.94179e-73	6.05701e-71	0.289376	-0.398858	0.177766	0.289376	-0.393177	-0.26248
WDR97	194	3.26841e-12	1.135e-11	0.0140975	0.00530495	0.00424981	-0.00540282	0.0140975	-0.00146171
EMP3	195	9.52412e-66	5.83847e-64	0.141044	-0.0217141	0.127624	0.141044	0.019604	0.0493343
MAATS1	195	2.39282e-45	6.65605e-44	0.100457	0.0177386	0.100457	-0.112968	0.0790504	0.0863157
NEK6	195	9.41383e-73	7.14615e-71	0.246915	0.0777601	0.197445	0.246915	0.0290483	0.0581472
RNF213	195	3.30709e-48	1.03514e-46	0.224242	0.104644	0.224242	0.207105	0.250982	0.187646
LMO2	196	1.37051e-72	1.03554e-70	0.183155	0.0463925	0.11419	0.183155	0.117592	0.0747483
U2SURP	196	2.18783e-10	6.2816e-10	0.167669	0.167669	0.0273273	0.0820657	-0.0289641	-0.0723098
ATP2B4	197	6.0546e-44	1.5864e-42	0.261568	0.162703	0.261568	0.0132807	0.291451	0.25801
GOLGA4	197	6.20565e-49	2.01621e-47	0.295284	0.165805	0.295284	0.229022	0.248459	0.273161
PIRT	197	4.30582e-12	1.47352e-11	0.0133167	0.00513231	0.0115941	0.00526072	0.0133167	0.0116934
RYR3	197	1.80696e-72	1.35899e-70	0.262007	0.144135	0.0194376	0.262007	0.0824018	-0.0035339
TRIM44	197	1.24804e-15	5.83606e-15	0.146097	0.190883	-0.0589844	0.146097	-0.140214	-0.13419
PAH	198	4.36212e-12	1.49153e-11	0.0160798	0.0116835	0.00680398	-0.00117899	0.0160798	0.00863701
PAMR1	198	3.17469e-17	1.71967e-16	0.0767024	0.0283323	0.0767024	-0.0512156	0.0759102	0.0917402
RBM5	198	2.50442e-10	7.15769e-10	0.157014	0.157014	0.0714083	0.0833602	0.0725195	0.0665204
RPS17	198	1.82094e-72	1.36318e-70	0.226513	-0.243248	0.160597	0.226513	-0.331598	-0.218399
KRIT1	199	2.51613e-10	7.1899e-10	0.148534	0.148534	0.0912232	0.0292735	-0.0232135	0.00859419
PROCR	199	6.43315e-12	2.16684e-11	0.038317	0.0153136	0.0199068	0.00952074	0.038317	0.0208107
RPS16	199	2.54972e-72	1.89133e-70	0.270569	-0.443472	0.159196	0.270569	-0.298285	-0.220297
CCDC14	200	4.30831e-22	3.50468e-21	0.138508	0.152894	0.0125594	0.138508	-0.343768	-0.353142
FBXL13	200	3.03103e-37	5.74552e-36	0.169184	0.0606487	0.169184	-0.133251	0.142474	0.166317
RAC1	200	5.39274e-72	3.98205e-70	0.297702	-0.31597	0.234133	0.297702	-0.258613	-0.19171
RALGDS	200	8.98723e-20	5.97616e-19	0.103516	0.0635992	0.0926958	0.103516	0.15763	0.128361
CDC14B	201	2.70038e-16	1.33417e-15	0.160055	0.196875	0.141005	0.160055	0.181343	0.151852
IFITM3	201	9.36356e-72	6.88285e-70	0.135323	-0.0817066	0.0995202	0.135323	-0.0284009	0.00391654
LIMCH1	201	3.00586e-48	9.42669e-47	0.234413	0.0989019	0.234413	-0.107829	0.211844	0.210849
EVI5	202	5.29178e-39	1.08816e-37	0.267878	0.131018	0.267878	-0.0637867	0.245116	0.269574
GOLGA8A	202	1.46577e-23	1.30976e-22	0.143909	0.149149	0.143909	0.0227845	0.180702	0.102971
TMED10	202	1.54801e-71	1.13277e-69	0.226026	-0.0341767	0.148148	0.226026	-0.174657	-0.0584283
IL6R	203	2.45513e-28	2.98083e-27	0.0704988	0.00373582	0.0704988	0.0698425	0.0463366	0.0698348
RAB11FIP3	203	2.95561e-16	1.45629e-15	0.114264	0.136496	0.114264	0.108332	0.0219495	0.056836
AC080013.1	204	2.87858e-10	8.17527e-10	0.0118117	0.0118117	-0.000103077	0.00101337	0.00406701	-0.00604458
AC132938.1	204	7.35669e-12	2.46665e-11	0.0139991	0.0110683	0.00492489	0.0022251	0.0139991	0.00655639
ID2	204	2.29813e-71	1.66666e-69	0.232164	-0.121115	0.183891	0.232164	-0.0105306	0.00574191
SLC16A6	205	8.87217e-12	2.95406e-11	0.013934	0.00660684	0.00374176	0.00688502	0.013934	0.00906409
ST3GAL5	205	3.74231e-71	2.70195e-69	0.200952	0.085686	0.0293215	0.200952	0.00843476	0.0576474
CAST	206	2.86744e-48	9.02745e-47	0.196624	0.0704452	0.196624	0.0887001	0.179734	0.159153
CDHR3	206	7.29726e-45	1.98899e-43	0.19071	0.0831047	0.19071	-0.0636298	0.149453	0.174254
DYNC1LI2	206	3.8876e-26	4.11427e-25	0.162939	0.169864	0.0223345	0.162939	0.0916654	0.0225207
PDGFA	206	4.69649e-71	3.37586e-69	0.165099	0.0186329	0.0105882	0.165099	-0.0422141	-0.0746598
A2M	207	2.79109e-33	4.42785e-32	0.147697	-0.0259176	0.149205	0.147697	0.120693	0.143679
GIGYF1	207	9.30787e-15	4.06906e-14	0.115725	0.147845	0.115725	0.0329221	-0.0600639	-0.0168278
SEPT2	207	5.99312e-71	4.28891e-69	0.263518	-0.0404333	0.159493	0.263518	-0.174973	-0.0652046
ZNF385C	207	1.09907e-11	3.6201e-11	0.0152147	-0.00994656	0.0103331	0.00609474	0.0152147	0.00709824
ARC	208	6.15748e-71	4.38721e-69	0.23268	-0.12394	-0.113844	0.23268	-0.25739	-0.31263
MMP25	208	1.11524e-11	3.67262e-11	0.0141817	0.00832	0.00826656	0.00674005	0.0141817	0.00186907
TGFBR2	208	8.33071e-28	9.89272e-27	0.0961336	0.0111531	0.0961336	0.041034	0.071623	0.0973458
AC004951.1	209	1.24012e-18	7.54804e-18	0.098672	0.110996	0.0564171	0.098672	0.020576	-0.0192545
LRMDA	209	7.91073e-40	1.69538e-38	0.244964	0.0803416	0.244964	-0.0988903	0.234215	0.236798
PSMA7	209	6.94917e-71	4.92966e-69	0.232954	-0.321177	0.159978	0.232954	-0.309934	-0.174391
AC036108.3	210	1.44562e-11	4.71283e-11	0.013111	0.00871476	0.00601938	0.00807607	0.013111	0.00661786
ARMCX4	210	9.70806e-15	4.23603e-14	0.117318	0.136813	0.117318	0.0159178	0.0590476	0.0655081
NFATC2	210	4.38164e-28	5.25311e-27	0.0637341	-0.00142301	0.0637341	-0.0632703	0.0388374	0.0610684
RRBP1	210	1.79976e-70	1.27118e-68	0.193056	0.017485	0.0828625	0.193056	-0.0705239	0.0504575
BOD1L1	211	1.89074e-16	9.48595e-16	0.213829	0.130107	0.128622	0.0438688	0.190655	0.213829
MOK	211	3.52197e-35	6.04165e-34	0.150385	0.124157	0.150385	-0.0869609	0.111732	0.13031
RPL23A	211	1.94263e-70	1.36615e-68	0.255568	-0.39664	0.141701	0.255568	-0.28173	-0.195029
RBM28	212	4.11459e-22	3.35214e-21	0.165587	0.175184	0.165587	0.149497	0.0419451	0.0485567
MGA	213	2.25318e-22	1.86464e-21	0.158108	0.166562	0.158108	0.123882	0.0406699	0.0459603
NDRG1	213	1.49844e-27	1.74246e-26	0.0863668	0.0274077	0.0863668	0.0749712	0.0959921	0.073768
RPS8	213	3.3408e-70	2.31929e-68	0.260183	-0.383829	0.161528	0.260183	-0.301002	-0.182043
KLHL24	214	2.32144e-16	1.15362e-15	0.16785	0.0964862	0.0716738	0.0334899	0.175209	0.16785
SUN1	214	1.66977e-36	3.06157e-35	0.191955	0.166782	0.191955	-0.00715893	0.0702429	0.131848
EXT1	215	4.97382e-21	3.69793e-20	0.183962	0.180824	0.183962	0.0539109	0.0690788	0.127407
RPLP2	215	5.68962e-70	3.91644e-68	0.317963	-0.523402	0.22015	0.317963	-0.391033	-0.30015
SYTL4	215	4.90657e-39	1.01538e-37	0.133014	0.0845669	0.133014	0.104512	0.129869	0.0787524
TNXB	215	1.14781e-17	6.49916e-17	0.0393515	0.0213687	0.0393515	0.00237371	0.0416319	0.0458061
FAM133B	216	6.19681e-70	4.24756e-68	0.280207	0.088978	0.0518475	0.280207	-0.115414	-0.124513
RNF180	216	6.31426e-32	9.30809e-31	0.178291	0.152728	0.0361133	0.178291	0.0816644	-0.076922
SAXO2	216	7.88314e-14	3.16202e-13	0.0526196	0.018281	0.04215	-0.0492366	0.0572356	0.0526196
TMEM67	216	1.55938e-33	2.49332e-32	0.144681	0.0891895	0.144681	-0.128071	0.114384	0.154103
APC	217	3.98556e-25	3.94548e-24	0.2149	0.188048	0.2149	0.0577549	0.265629	0.265021
KIF1B	217	1.31326e-14	5.66037e-14	0.204735	0.256747	0.204735	0.103647	0.228267	0.206385
FADS3	218	8.74049e-48	2.69941e-46	0.147437	0.0939186	0.147437	0.134921	0.124107	0.110562
KIAA1109	218	3.10271e-13	1.18848e-12	0.120164	0.164238	0.120164	0.0532539	0.0867245	0.189419
PTPRE	218	1.44338e-69	9.81076e-68	0.204701	0.0762412	0.101962	0.204701	0.0521412	0.0449597
CNTNAP1	219	2.65681e-27	3.03515e-26	0.0599898	0.032401	0.0599898	0.0420133	0.0562255	0.062229
RPLP1	219	3.71105e-69	2.5015e-67	0.344176	-0.626844	0.197958	0.344176	-0.347924	-0.281229
RPL35	220	4.38921e-69	2.94639e-67	0.304603	-0.536643	0.203051	0.304603	-0.41094	-0.288046
TAOK3	220	2.8758e-59	1.37404e-57	0.329423	0.227088	-0.0217103	0.329423	0.311926	0.000683299
MAP3K14-AS1	221	2.90462e-11	9.18185e-11	0.0123678	0.00943699	0.00975478	0.00464757	0.0123678	0.00912126
PFKFB2	221	4.44348e-16	2.15026e-15	0.0690751	0.0339949	0.0519876	0.0429837	0.0447637	0.0690751
PRRX1	221	2.94476e-48	9.25294e-47	0.208706	0.152571	0.164383	0.208706	0.14477	0.171968
S100A11	221	5.49206e-69	3.6565e-67	0.145723	-0.235297	0.113841	0.145723	-0.0334123	0.00675795
ADGRL2	222	5.3693e-23	4.63712e-22	0.109869	0.0943315	0.109869	-0.0853073	0.107762	0.118267
GRAMD2A	222	2.15544e-18	1.29064e-17	0.044373	0.0133619	0.044373	-0.053073	0.0488617	0.0417208
ID1	222	6.82117e-69	4.52285e-67	0.15431	-0.0485362	0.132552	0.15431	-0.0605588	0.0567237
MED13	222	1.72226e-21	1.33166e-20	0.186676	0.187897	0.186676	0.105573	0.0952251	0.150045
ELN	223	6.60643e-28	7.86238e-27	0.143805	0.0480714	0.143805	-0.10819	0.179291	0.0756155
LRPPRC	223	6.20352e-19	3.86264e-18	0.165621	0.181383	0.165621	0.137572	0.0884514	0.0293542
CLVS1	224	6.73827e-16	3.20724e-15	0.116957	0.0353147	0.0799919	-0.164816	0.0940768	0.116957
EPHB1	224	5.55417e-15	2.46389e-14	0.128923	0.114229	0.128923	0.00841476	0.180352	0.125396
RIC3	224	4.77057e-10	1.32679e-09	0.182806	0.182806	-0.034638	-0.01574	0.0083937	-0.0717397
RPL19	224	1.7359e-68	1.12799e-66	0.294886	-0.506154	0.196777	0.294886	-0.29742	-0.192524
ANK2	225	3.93907e-37	7.40627e-36	0.272244	0.132403	0.272244	-0.126232	0.236057	0.267626
CAPN7	225	3.90125e-12	1.34299e-11	0.0905027	0.123769	0.0905027	0.0478695	0.0395543	0.0639664
RPL13A	225	1.94742e-68	1.26039e-66	0.307075	-0.535526	0.197396	0.307075	-0.409864	-0.23617
SPEF2	225	9.01231e-24	8.15627e-23	0.0605596	0.009465	0.0605596	-0.112161	0.0648766	0.0608864
ADGRB3	226	1.12344e-10	3.32306e-10	0.183168	0.265126	0.183168	0.0326004	0.142805	0.145473
NADK2	226	4.62223e-47	1.3803e-45	0.181765	0.0798238	0.181765	-0.000882158	0.124254	0.100513
NSMF	226	2.26444e-16	1.12667e-15	0.07851	0.034936	0.07851	-0.0126868	0.0600932	0.111676
SPEF1	226	3.81631e-15	1.7126e-14	0.0305715	-0.00931377	0.0305715	-0.0592373	0.0353118	0.032691
CHCHD2	227	3.17347e-68	2.04575e-66	0.265593	-0.349909	0.182484	0.265593	-0.244608	-0.14485
CP	227	2.07501e-20	1.45421e-19	0.0596025	0.0242809	0.0596025	-0.0125821	0.0655841	0.0601217
MKL2	227	2.12448e-37	4.04123e-36	0.207688	0.166043	0.207688	0.12778	0.00491151	0.103895
TGFB2	227	2.07528e-21	1.59292e-20	0.107153	0.0648032	0.107153	0.00245553	0.120622	0.12563
AQP1	228	9.1099e-21	6.58028e-20	0.0840278	0.0269682	0.0834885	0.0840278	0.0732174	0.0981991
BCAT1	228	9.65603e-68	6.17567e-66	0.216587	-0.00195087	0.112567	0.216587	-0.12607	-0.0595669
NPHP3-AS1	228	5.10352e-10	1.4157e-09	0.0188071	0.0188071	0.0119779	0.00936617	-0.0107061	0.00958319
AC245884.8	229	3.87642e-11	1.21078e-10	0.0118303	0.00743401	0.00287312	-0.011109	0.0118303	0.00696041
HERC2	229	3.36086e-13	1.28042e-12	0.128087	0.180794	0.12049	0.128087	0.0427667	-0.0322364
LMNA	229	1.44709e-67	9.21883e-66	0.257993	0.0732019	0.20669	0.257993	-0.138226	0.0999942
MXI1	229	9.33979e-16	4.40037e-15	0.111801	0.0272	0.07884	0.0113	0.0846562	0.111801
BAZ2B	230	5.2381e-10	1.45235e-09	0.233769	0.233769	0.0599514	0.0403374	0.245638	0.202408
FAP	230	6.13977e-20	4.14377e-19	0.0575333	0.0323969	0.0575333	-0.0413964	0.0148252	0.0633525
SH3BP2	230	1.17157e-49	3.90003e-48	0.138297	0.0596533	0.126867	0.138297	0.133234	0.0971289
UGCG	230	1.38644e-46	4.08021e-45	0.173964	0.0806105	0.173964	0.148379	0.0668922	0.098645
CMTR1	231	5.29841e-10	1.46832e-09	0.0806038	0.0806038	0.0517892	0.0362309	0.00693962	0.00035102
SLC6A12	231	2.1849e-11	6.99797e-11	0.0119752	0.0105098	-0.000342585	0.000898279	0.0119752	0.0119752
LPP	232	6.76463e-26	7.02631e-25	0.302952	0.285894	0.302952	0.24525	0.174764	0.225287
ACACA	233	1.34728e-14	5.79775e-14	0.151758	0.176392	0.151758	0.0460555	0.0458318	0.0401851
B4GALNT4	233	4.69188e-11	1.45346e-10	0.136516	0.0557738	-0.00202301	0.00647366	0.136516	0.0246579
PTPRM	233	5.62171e-16	2.69394e-15	0.0781997	-0.00656474	0.0781997	-0.0705795	0.0985105	0.107346
SPRY1	233	1.67105e-66	1.04812e-64	0.15129	0.0126743	0.0484732	0.15129	-0.0126797	-0.0342931
PLEKHG1	234	1.17675e-42	2.88766e-41	0.180936	0.108648	0.180936	0.0599448	0.132087	0.17129
SGIP1	234	5.90884e-10	1.63108e-09	0.127535	0.127535	0.0322665	0.0262962	0.0184347	0.0387627
ITPR1	235	2.3289e-12	8.21921e-12	0.0680748	0.00533573	0.0520407	-0.0436571	0.0791897	0.0680748
LRCH3	235	5.9043e-13	2.20394e-12	0.133697	0.176931	0.133697	0.0508794	0.026356	0.149979
RPL28	235	3.11931e-66	1.9415e-64	0.290522	-0.58838	0.184465	0.290522	-0.375697	-0.252041
OAF	236	4.85929e-11	1.50217e-10	0.0130503	-0.00685746	0.00196757	0.0056657	0.0130503	0.00493384
RGPD5	236	4.81799e-42	1.151e-40	0.219553	0.163303	0.219553	0.0960936	0.0711098	0.0401593
SRI	236	5.44964e-66	3.37899e-64	0.224918	-0.167198	0.0209752	0.224918	-0.150366	-0.132352
DDX3Y	237	4.64489e-21	3.46766e-20	0.0669207	0.0515739	0.0669207	0.031303	0.0406615	0.0795474
RPL7	237	6.19877e-66	3.82886e-64	0.26848	-0.385152	0.192258	0.26848	-0.301673	-0.209057
ZNF532	237	1.22795e-15	5.75036e-15	0.129357	0.156733	0.129357	0.0678885	0.0721161	0.0907451
RPS25	238	7.01477e-66	4.31647e-64	0.264074	-0.357951	0.197574	0.264074	-0.248335	-0.195337
SGSM1	238	1.56659e-15	7.27123e-15	0.07107	0.0154661	0.0587073	-0.0846543	0.0647324	0.07107
MARCH3	239	6.36668e-46	1.81769e-44	0.206059	0.109791	0.206059	0.102792	0.0873781	0.082253
SIM2	239	6.80492e-10	1.86481e-09	0.0692315	0.0692315	0.0143496	0.0309848	-0.0125997	-0.00318067
ABCC9	240	8.10886e-19	4.99539e-18	0.0533034	0.0107333	0.0533034	-0.0169736	0.0457534	0.0617986
FABP5	240	9.90473e-66	6.04896e-64	0.225754	-0.168834	0.145687	0.225754	-0.0704249	-0.0482377
REPS1	240	3.10192e-26	3.30864e-25	0.130732	0.124293	0.0983847	0.130732	0.0836171	0.0141411
ARID5A	241	1.45149e-65	8.7656e-64	0.11082	-0.00111627	0.0740244	0.11082	0.033395	0.0356838
ASCC3	241	1.5037e-25	1.52672e-24	0.156417	0.146735	0.113067	0.156417	-0.00211522	0.0359535
ATP13A4	242	1.21782e-22	1.02879e-21	0.157628	0.158474	0.0276899	0.157628	0.0267668	0.0544274
PALLD	242	1.01349e-45	2.86832e-44	0.27636	0.170974	0.27636	0.191527	0.200031	0.210302
TMEM92-AS1	242	6.19273e-11	1.8917e-10	0.0122229	0.00782665	0.00975285	0.00981625	0.0122229	0.00478019
SLC35F1	243	5.13171e-65	3.04251e-63	0.331692	0.0983884	0.164026	0.331692	-0.175374	-0.0905204
TGFBR3	243	5.47521e-21	4.05031e-20	0.0925772	0.0257595	0.0925772	-0.0813171	0.0830943	0.10427
LAPTM4A	244	5.56856e-65	3.2895e-63	0.180505	-0.0481442	0.151358	0.180505	-0.219035	-0.0472547
SRGAP1	244	2.32884e-45	6.4892e-44	0.306844	0.169712	0.306844	0.251035	0.0397265	0.132443
CANX	245	5.75557e-65	3.38765e-63	0.233139	-0.0676491	0.178163	0.233139	-0.0936936	-0.0713062
CHD6	245	7.54913e-10	2.06249e-09	0.170715	0.170715	0.0619843	-0.00383778	0.0747522	0.106803
FIGNL2	245	7.51878e-11	2.27708e-10	0.0121578	0.00483064	0.00354511	-0.00286485	0.0121578	0.0040413
PLXDC2	245	2.07562e-44	5.50956e-43	0.222055	-0.0929376	0.222055	-0.0469404	0.131396	0.189245
HMGXB3	246	7.7996e-10	2.12734e-09	0.114635	0.114635	0.0650416	0.0104986	0.0467572	0.0478123
PCDHGA12	246	8.1325e-11	2.45061e-10	0.0118724	0.00601068	0.0038902	0.00683742	0.0118724	-0.00598386
PODXL	246	2.61258e-45	7.24255e-44	0.179012	0.0740711	0.179012	0.167682	0.112202	0.142672
AHNAK2	247	8.1325e-11	2.45061e-10	0.0118724	0.00454525	0.0082258	0.00395576	0.0118724	0.0102491
POM121C	247	4.39972e-22	3.57546e-21	0.181051	0.178619	0.181051	0.0720754	0.0959659	0.111383
SERPINB6	247	1.61155e-46	4.73412e-45	0.188513	0.00165835	0.189575	0.188513	0.0161878	0.0893608
METTL7B	248	1.31998e-64	7.65826e-63	0.123887	-0.00572741	0.0819975	0.123887	-0.0517348	-0.0494707
MUC20	248	8.44236e-11	2.54068e-10	0.0337032	0.0258521	0.00797388	-0.00799256	0.0337032	0.011327
ZNF431	248	1.73858e-14	7.38964e-14	0.10306	0.131849	0.0369179	0.10306	-0.0873257	-0.112344
AFF4	249	3.49619e-24	3.25476e-23	0.192795	0.196455	0.192795	0.161265	0.153544	0.189103
CLIC4	249	3.31541e-61	1.73179e-59	0.253488	0.0927932	0.230339	0.253488	0.000457091	0.103623
INPP5D	249	3.27679e-23	2.86807e-22	0.0857563	-0.0368717	0.0857563	-0.0469232	0.0891709	0.0864583
GFPT2	250	5.97932e-45	1.6325e-43	0.130081	0.0638868	0.130081	0.079553	0.0861484	0.0955492
RPS18	250	3.44121e-64	1.98235e-62	0.322099	-0.521134	0.214026	0.322099	-0.332269	-0.253712
SSPO	250	4.92469e-11	1.52152e-10	0.0268279	0.0233181	0.0220332	0.0268279	0.0349573	0.0290898
PILRB	251	1.12501e-10	3.3271e-10	0.0696827	0.0978949	0.0696827	0.0680685	-0.149747	0.0319818
RHOB	251	4.21117e-64	2.41733e-62	0.184474	-0.0316166	0.158353	0.184474	0.10081	0.0759165
SEMA4B	251	4.43522e-25	4.37729e-24	0.0911286	0.0601459	0.0911286	0.0177371	0.034295	0.0986263
LAMB2	252	8.17215e-34	1.31965e-32	0.0770747	0.0394979	0.0689197	0.0770747	0.0784746	0.0721655
OSMR-AS1	252	2.19389e-30	2.9675e-29	0.113664	0.0944168	0.113664	0.0397071	0.103378	0.115509
UBAP2	252	1.73388e-15	8.0202e-15	0.135131	0.163017	0.135131	0.0539665	-0.0370707	0.050867
PLCB2	253	1.03441e-10	3.07483e-10	0.0119752	-0.0496853	0.00577409	-0.00388385	0.0119752	-0.00425775
PON2	253	1.30495e-63	7.38639e-62	0.356778	0.142721	0.26668	0.356778	0.0658267	0.110385
ZNF655	253	3.38164e-15	1.52766e-14	0.0943413	0.120051	0.0439362	0.0943413	0.0278503	0.00681104
AC016831.7	254	2.85808e-18	1.69327e-17	0.0859835	0.0932081	0.0815021	0.0859835	0.0999268	0.109035
AKAP13	254	2.9582e-37	5.61401e-36	0.26484	0.110634	0.26484	0.0917516	0.196817	0.274329
COLQ	254	4.88417e-22	3.95136e-21	0.0671892	0.0206103	0.0671892	-0.0866458	0.0774011	0.0669599
DOK5	254	1.62083e-44	4.33779e-43	0.169343	0.102121	0.169343	0.0736928	0.144972	0.132441
SMOX	254	2.57548e-63	1.45273e-61	0.172835	0.0536647	0.124439	0.172835	0.0941563	0.0682673
AC034195.1	255	3.58068e-17	1.92865e-16	0.0716165	0.0484486	0.0716165	0.0181071	0.0476133	0.079827
C1QA	255	3.90201e-63	2.19336e-61	0.135432	-0.280923	0.0978933	0.135432	-0.0253034	-0.0142107
KANSL1	255	1.05394e-14	4.57545e-14	0.188091	0.244292	0.188091	0.0180053	0.0981336	0.154632
COLEC12	256	7.43429e-32	1.09097e-30	0.0963177	0.0217434	0.0963177	0.0230207	0.0798579	0.0877328
SEPT8	256	5.07172e-63	2.84104e-61	0.164188	0.0115129	0.0217291	0.164188	-0.00172301	-0.0156889
SPATA6	256	7.36269e-11	2.23147e-10	0.166964	0.248272	0.15409	0.166964	0.10777	0.0728167
TMEM225B	256	1.0903e-10	3.23328e-10	0.0113348	0.00315048	0.00872177	0.00797819	0.0113348	0.00808825
AKAP6	257	1.37746e-25	1.40118e-24	0.211901	0.194956	0.211901	0.0737365	0.11545	0.135847
HIST1H2BD	257	1.12316e-10	3.32284e-10	0.0145934	0.00433539	0.0108038	0.0105654	0.0145934	-0.00258914
RPS15	257	6.18163e-63	3.45088e-61	0.324774	-0.622288	0.212365	0.324774	-0.484928	-0.311517
CD74	258	1.40931e-62	7.78716e-61	0.163616	-0.481586	0.137788	0.163616	-0.0141578	0.00113229
FNBP1	258	1.1412e-30	1.5671e-29	0.206667	0.178255	0.206667	0.163346	0.164598	0.217698
PPARG	258	1.1781e-10	3.47399e-10	0.0131531	-0.00954905	0.00565843	-0.00173018	0.0131531	0.00408709
BCO2	259	3.06056e-18	1.81059e-17	0.0480121	-0.00772384	0.0480121	-0.0636912	0.0566985	0.0543477
IQGAP1	259	6.68961e-44	1.74715e-42	0.178484	0.0699284	0.178484	0.113623	0.0936829	0.0948631
RFPL1S	259	1.18586e-10	3.49625e-10	0.0126577	-0.00517647	-0.00508161	-0.0184456	0.0126577	0.00129461
RNF169	259	1.13971e-09	3.05319e-09	0.119423	0.119423	0.0567929	0.00393368	-0.0868316	0.059275
RPS19	259	2.34216e-62	1.28109e-60	0.332447	-0.669449	0.181074	0.332447	-0.40395	-0.285693
AC093274.1	260	1.2947e-10	3.80469e-10	0.012078	0.00914717	0.00739792	0.00737872	0.012078	0.00720814
CPQ	260	2.5687e-27	2.93656e-26	0.154947	0.113364	0.154947	0.0502111	0.119584	0.161069
EEF2	260	2.37499e-62	1.29469e-60	0.228958	-0.300255	0.152616	0.228958	-0.170664	-0.126233
TMCC1	260	1.45087e-16	7.37698e-16	0.182298	0.199602	0.182298	0.0469122	0.0443986	0.0998244
HACD4	261	1.36059e-10	3.98608e-10	0.0116247	-0.0018132	-0.00158367	-0.00647598	0.0116247	0.00323234
PPDPF	261	5.01497e-62	2.70659e-60	0.220866	-0.2313	0.155431	0.220866	-0.340101	-0.18462
TRPS1	261	2.43801e-23	2.14897e-22	0.236056	0.178019	0.236056	0.0157781	0.25837	0.292822
UBAP1L	261	1.11386e-10	3.29774e-10	0.0593361	0.079304	0.0593361	-0.00644758	0.0400843	0.0601521
AC139795.3	262	1.38112e-10	4.04331e-10	0.0107973	0.00200472	0.00172303	-0.00326937	0.0107973	0.00105751
LDHB	262	6.11133e-62	3.28737e-60	0.212426	-0.25549	0.128638	0.212426	-0.293216	-0.217202
NCKAP1	262	3.02583e-31	4.28549e-30	0.223405	0.192199	0.223405	0.108561	0.0932739	0.129184
SP100	262	1.301e-43	3.35473e-42	0.162858	-0.0470783	0.162858	0.125727	-0.0336041	0.0516908
AL391807.1	263	1.22918e-09	3.28153e-09	0.139981	0.139981	-0.165255	0.0110725	0.107098	0.0380433
CTSD	263	1.02755e-61	5.47298e-60	0.143682	-0.159663	0.10012	0.143682	0.0265689	0.00919291
ELMSAN1	263	3.21851e-60	1.60382e-58	0.194434	0.10126	0.17247	0.194434	-0.041875	0.0247996
PPARGC1A	263	1.6359e-14	6.98244e-14	0.148402	0.111344	0.108842	-0.0952324	0.17666	0.148402
AC010883.1	264	1.49057e-10	4.34883e-10	0.0117696	0.00883872	0.00550992	-0.00479206	0.0117696	0.00852298
FOXO1	264	1.50651e-26	1.64803e-25	0.228074	0.158482	0.228074	0.0706926	0.185551	0.262703
R3HDM2	264	1.70694e-43	4.38061e-42	0.431556	0.292281	0.431556	-0.0936716	0.300045	0.289023
TBC1D19	264	6.6713e-21	4.89058e-20	0.165512	0.168779	0.165512	-0.0715552	0.116623	0.154773
AC093495.1	265	1.58052e-10	4.59476e-10	0.0115826	0.00779449	0.00586894	-0.00338302	0.0115826	0.00508938
EZR	265	2.07333e-43	5.2792e-42	0.137894	0.0360861	0.137894	0.0402404	-0.0236085	0.10387
MYBPH	265	4.16102e-10	1.16524e-09	0.0123217	0.0123217	0.0123217	0.0119861	0.00457706	0.0123217
TIMP2	265	1.87645e-61	9.89708e-60	0.193647	-0.0337967	0.114259	0.193647	0.0558469	0.0222682
CHIC2	266	1.90415e-61	1.00106e-59	0.167917	0.0945418	0.0765827	0.167917	0.0146113	0.0705839
DPP6	266	2.7901e-16	1.37641e-15	0.269148	0.305103	0.269148	0.0451904	0.22367	0.167673
ERICH6-AS1	266	1.12836e-21	8.86802e-21	0.048317	0.0218016	0.048317	-0.0566016	0.0392404	0.0501618
RAB37	266	1.58052e-10	4.59476e-10	0.0115826	0.00865171	0.00828048	0.00789026	0.0115826	0.00671268
YTHDC2	267	1.33543e-09	3.54478e-09	0.134196	0.134196	0.0621329	0.0531975	0.0391921	0.0345111
AGFG1	268	9.7288e-19	5.96619e-18	0.153416	0.163123	0.153416	0.0986131	0.0977433	0.114841
PRKN	268	2.12434e-28	2.58889e-27	0.293081	0.21864	0.293081	-0.0319196	0.328991	0.312803
SLC7A14	268	1.75342e-10	5.07831e-10	0.0132373	-0.000808743	-0.00485264	-0.0116589	0.0132373	-0.000698607
MRPL53	269	1.8285e-10	5.28918e-10	0.0110871	0.00375997	0.00172689	0.00216348	0.0110871	0.00459392
RFX3	269	5.44347e-43	1.35628e-41	0.350921	0.162083	0.350921	-0.284421	0.168751	0.314888
ZBTB16	269	1.07388e-14	4.65825e-14	0.157276	0.194132	0.157276	0.118913	0.166552	0.102963
ALG9	270	1.40669e-09	3.72724e-09	0.040151	0.040151	0.015696	0.00716441	-0.0187115	-0.0171458
CEBPB	270	1.75616e-56	7.71049e-55	0.128706	-0.12634	0.11316	0.128706	0.065698	0.0998338
PSMB1	270	4.26726e-61	2.21475e-59	0.174333	-0.112435	0.131583	0.174333	-0.162296	-0.0980711
ZNF525	270	9.93086e-11	2.9585e-10	0.0316536	0.0267504	0.0316536	0.00945941	0.0447752	0.0239743
GALNT8	271	2.014e-13	7.82902e-13	0.0431565	0.0232956	0.0431565	-0.0499373	0.0545376	0.0315137
KALRN	271	7.94234e-16	3.76381e-15	0.165475	0.189963	0.165475	0.0341674	0.262035	0.18707
MAPK10	271	3.32859e-14	1.37766e-13	0.284317	0.180025	0.176308	-0.329236	0.298853	0.284317
PLEKHA4	271	4.31675e-61	2.2333e-59	0.144254	0.0680222	0.106676	0.144254	0.0420798	0.0704286
CHL1	272	5.05115e-18	2.94741e-17	0.144167	0.123671	0.144167	0.121736	0.148556	0.1933
CIITA	272	4.62498e-32	6.86772e-31	0.069302	0.00592294	0.069302	0.044709	0.0669061	0.0581201
SPRED1	272	5.05273e-61	2.60577e-59	0.24027	0.122872	0.0960195	0.24027	-0.0302097	0.0100384
EPHX2	273	2.33375e-10	6.68168e-10	0.0447099	0.0252196	0.013232	-0.0173198	0.0447099	0.0199886
PTP4A2	273	5.48352e-61	2.81898e-59	0.194534	-0.0726716	0.166126	0.194534	-0.18273	-0.0148843
TTC14	273	1.46503e-09	3.87423e-09	0.146546	0.146546	0.0316629	0.061358	0.0691144	0.0674597
TNS1	274	6.8087e-61	3.48919e-59	0.178131	0.0891952	0.0365913	0.178131	0.061857	0.0568672
ZNF251	274	4.89342e-13	1.84226e-12	0.0830285	0.10209	0.0830285	0.0228169	0.0384228	0.0234046
ARHGEF10L	275	1.59939e-42	3.88954e-41	0.172174	0.111789	0.172174	0.0282766	0.146222	0.144724
DAPK1	275	7.87612e-29	9.81193e-28	0.147123	0.0835518	0.147123	-0.0579544	0.158615	0.154724
PXDN	275	8.57949e-52	3.09033e-50	0.187545	0.131171	0.053466	0.187545	0.102001	0.0397042
FAM169A	276	1.43676e-21	1.11782e-20	0.12688	0.122824	0.12688	0.0860038	0.0987187	0.101463
HSPA9	276	1.66263e-42	4.0373e-41	0.172824	-0.0367149	0.172824	0.164602	-0.0689278	0.032361
RPL31	276	1.24532e-60	6.32197e-59	0.22369	-0.268953	0.166265	0.22369	-0.309387	-0.177089
AC084824.5	277	3.29726e-10	9.31546e-10	0.0101569	0.00869148	0.00326678	0.00377928	0.0101569	0.000417137
AC090630.1	277	9.68882e-18	5.51295e-17	0.0660874	0.0297212	0.0660874	-0.022794	0.0211193	0.0761472
RPS9	277	1.41291e-60	7.15038e-59	0.262136	-0.501792	0.15996	0.262136	-0.384278	-0.238163
ZDHHC14	277	4.94632e-13	1.86089e-12	0.151359	0.192981	0.120332	0.151359	0.0198704	0.0927247
ACTN4	278	1.62141e-60	8.18005e-59	0.240218	0.0899936	0.143823	0.240218	-0.00162184	0.0123105
ADAM33	278	5.01636e-14	2.05112e-13	0.0322944	0.0157911	0.0209139	-0.00138667	0.0294196	0.0322944
DANT2	278	4.46188e-12	1.52436e-11	0.119645	0.145357	0.119645	0.102333	0.100353	0.114814
LRRFIP2	278	3.20359e-42	7.72142e-41	0.237058	0.113872	0.237058	0.0166236	0.104818	0.145979
C1QC	279	2.66906e-60	1.33412e-58	0.127521	-0.314714	0.0915447	0.127521	-0.0120653	-0.051389
CEP350	279	1.07368e-17	6.09432e-17	0.138248	0.153454	0.138248	0.0672715	-0.00375073	0.112418
GINS3	279	7.88624e-29	9.81701e-28	0.133232	0.0789494	0.133232	-0.0494033	0.135685	0.0823373
EPS8L2	280	2.51569e-23	2.21383e-22	0.0433225	0.0304775	0.0433225	0.0405774	0.0441061	0.0404877
RHOJ	280	2.72287e-45	7.53543e-44	0.181787	0.138875	0.0653406	0.181787	0.0162809	0.0485218
PDIA5	281	1.58263e-29	2.05023e-28	0.0837268	0.0682912	0.0837268	0.0426465	0.05047	0.0344432
PROS1	281	5.03447e-36	8.99724e-35	0.111953	0.0291892	0.111953	0.0828387	0.084165	0.0949041
TTYH1	281	5.22496e-60	2.5957e-58	0.206255	-0.0182227	0.0229948	0.206255	0.0979728	0.0838984
ATXN1	282	5.07015e-42	1.20769e-40	0.361392	0.236591	0.361392	-0.0330323	0.269426	0.296198
KANSL1L	282	8.83173e-10	2.39239e-09	0.104627	0.147251	0.104627	-0.00756567	0.026498	0.0798303
PALMD	282	3.03203e-10	8.59453e-10	0.0338389	-0.0084641	0.0258809	-0.0475887	0.0338389	0.024449
RPL3	282	5.39859e-60	2.66315e-58	0.261672	-0.528293	0.179352	0.261672	-0.289529	-0.131242
MTERF1	283	7.1654e-11	2.17655e-10	0.107385	0.148681	0.107385	0.0770115	-0.0427947	0.0752947
RASSF2	283	6.21154e-60	3.04853e-58	0.142037	-0.0956119	-0.03901	0.142037	-0.0346578	-0.101373
TOB1	283	8.21454e-42	1.93119e-40	0.141175	0.0106751	0.141175	0.0751607	-0.00429851	0.0786412
MAOB	284	1.11205e-41	2.59558e-40	0.13913	0.0216599	0.13913	0.115721	0.0875215	0.0911521
RPS13	284	8.76147e-60	4.26138e-58	0.264749	-0.429904	0.20728	0.264749	-0.317896	-0.254529
RSRP1	284	7.76124e-11	2.34526e-10	0.173082	0.0795755	0.0479801	0.029227	0.240034	0.173082
TRPM7	284	2.29431e-28	2.79184e-27	0.170658	0.153146	0.170658	0.087994	0.103453	0.121296
KCNE1	285	4.51871e-10	1.26041e-09	0.0154989	0.000509326	0.00909628	0.00800624	0.0154989	-6.03093e-05
LAMB1	285	3.88317e-24	3.60469e-23	0.0973105	0.0574991	0.0973105	0.0722191	0.0744556	0.0943095
LINC02427	285	1.89097e-09	4.93634e-09	0.0271482	0.0271482	0.0165113	0.0123648	0.0291376	0.0148779
TCTN2	285	1.42621e-41	3.31931e-40	0.105143	0.0736865	0.105143	-0.0752253	0.0675339	0.0684026
CTTN	286	6.9904e-40	1.50809e-38	0.208718	0.167005	0.208718	0.128715	0.0150289	0.0969736
DAGLA	287	1.9609e-09	5.11063e-09	0.032296	0.032296	0.0105993	0.0044528	-0.0177961	-0.00721913
SEC14L2	287	2.32405e-59	1.1203e-57	0.102569	0.0346785	0.0588203	0.102569	0.0603192	0.0172983
YWHAE	287	5.68249e-49	1.84994e-47	0.279558	-0.240351	0.274541	0.279558	-0.267286	-0.116627
CCL2	288	8.79028e-54	3.44923e-52	0.129023	-0.0449142	0.116583	0.129023	0.0757974	0.0804751
LINC02334	288	4.65948e-10	1.29723e-09	0.0334648	0.0113187	0.0124415	0.00987465	0.0334648	0.0186825
MLH3	288	1.96385e-09	5.11671e-09	0.113715	0.113715	0.0474498	0.0355571	-0.045495	-0.0155654
RPL9	288	2.37377e-59	1.14088e-57	0.252263	-0.385665	0.176264	0.252263	-0.1821	-0.147886
AL031731.1	289	5.1428e-10	1.42617e-09	0.0105916	-0.00198899	0.00660055	0.00354269	0.0105916	0.00247517
DDX46	289	2.00508e-09	5.21996e-09	0.172356	0.172356	0.048712	0.0621155	-0.0553975	-0.148248
RPL12	289	2.40904e-59	1.15442e-57	0.250621	-0.376596	0.191282	0.250621	-0.22062	-0.16082
PLSCR4	290	7.90752e-36	1.40391e-34	0.102571	0.0603393	0.102571	0.0151386	0.0984283	0.0630712
RAMP1	290	3.13339e-58	1.44198e-56	0.250417	-0.0378996	0.212339	0.250417	-0.0129069	0.036937
USP42	290	2.49291e-15	1.13693e-14	0.1072	0.120855	0.1072	0.0322388	0.0099523	0.0659829
BDP1	291	4.15053e-16	2.01932e-15	0.129881	0.15575	0.129881	0.0291748	0.0280174	0.0555233
CNGA3	291	2.72794e-12	9.56516e-12	0.0673669	0.0406796	0.0411438	0.0273668	0.0746256	0.0673669
LRGUK	291	2.0212e-41	4.66398e-40	0.158889	0.0472794	0.158889	-0.115578	0.100322	0.124322
MAPK1IP1L	291	3.33484e-59	1.58869e-57	0.191464	0.0799824	0.137001	0.191464	-0.0511084	-0.0634813
IL3RA	292	1.70731e-18	1.02914e-17	0.118928	0.0898678	0.118928	-0.0570478	0.159149	0.1438
LRP4	292	1.14375e-37	2.20406e-36	0.16716	0.131146	-0.04787	0.16716	0.0379937	-0.0267911
OAZ1	292	8.04599e-59	3.8107e-57	0.214864	-0.303661	0.129667	0.214864	-0.217509	-0.0970527
APOL2	293	1.67979e-58	7.84143e-57	0.141852	0.065545	0.111948	0.141852	0.0398062	0.0900641
LRP1B	293	1.91904e-24	1.81777e-23	0.363978	0.342774	0.363978	0.113465	0.242146	0.286997
NAV3	293	5.31159e-18	3.09382e-17	0.168799	0.0596858	0.168799	-0.20369	0.213663	0.199423
EHBP1	294	3.56653e-41	8.12599e-40	0.260096	0.183286	0.260096	0.0882006	0.120024	0.148643
HCG17	294	2.23655e-09	5.78719e-09	0.0270641	0.0270641	0.0136711	0.0168391	0.00355428	0.016417
MEG3	294	8.41525e-25	8.16641e-24	0.24879	0.246603	0.24879	-0.475148	0.347281	0.143192
MAP4	295	4.18254e-41	9.50284e-40	0.299242	0.185001	0.299242	0.109433	0.214037	0.278933
MRC2	295	2.5483e-58	1.17605e-56	0.164208	0.0713037	0.117224	0.164208	0.0411997	-0.00919409
MRVI1	295	8.08938e-17	4.21597e-16	0.0429326	0.0266975	0.0429326	0.0154455	0.0438383	0.0463574
TMEM161B-AS1	295	4.51022e-10	1.25826e-09	0.127257	0.181505	0.127257	-0.0391622	0.207101	0.117244
TMEM191B	295	8.62501e-10	2.34029e-09	0.0103439	8.59259e-05	0.00600832	-0.0214619	0.0103439	-0.00101915
ARHGEF4	296	5.46584e-38	1.07497e-36	0.213691	0.177206	0.225197	0.213691	0.221483	0.184411
C3	296	1.48372e-54	6.02576e-53	0.133515	-0.153113	0.120652	0.133515	0.0494322	0.0719656
PPFIBP1	296	1.40947e-12	5.0848e-12	0.0990387	0.0683584	0.0990387	0.0910235	0.185884	0.12961
AC005332.5	297	1.98465e-13	7.71862e-13	0.0472482	0.0170378	0.0220055	0.0114759	0.0231346	0.0472482
MT1M	297	3.34532e-58	1.53516e-56	0.146031	-0.0513035	0.0929823	0.146031	-0.126937	0.00738233
PLEKHH2	297	1.98545e-18	1.19149e-17	0.0994594	0.102877	-0.0645548	0.0994594	-0.0386765	-0.130497
LHFPL6	298	1.01236e-40	2.25903e-39	0.279314	0.136208	0.279314	0.102396	0.165618	0.238755
SPRY2	298	3.40899e-58	1.55997e-56	0.137327	0.0382	-0.0526008	0.137327	-0.0518267	-0.0477236
FAM81A	299	2.79128e-32	4.17536e-31	0.0772759	0.0282917	0.0772759	-0.0653244	0.0552955	0.0707253
FYN	299	6.4234e-47	1.90069e-45	0.290938	0.210253	0.106897	0.290938	0.154927	0.131568
RPL29	299	5.61732e-58	2.5633e-56	0.25058	-0.511639	0.141925	0.25058	-0.308431	-0.200914
SPATA6L	299	1.47581e-21	1.14601e-20	0.0760279	0.0437657	0.0760279	-0.125825	0.0843152	0.0741118
AL358113.1	300	1.00971e-09	2.71891e-09	0.0115639	0.0100985	0.00811887	0.00613627	0.0115639	0.00994064
BIRC6	300	1.53892e-19	1.00765e-18	0.2072	0.213195	0.2072	0.0832451	0.166245	0.132392
RHOBTB3	300	7.37229e-58	3.3547e-56	0.218373	0.0370382	0.0574016	0.218373	-0.0756778	-0.048264
TTC21A	300	1.6295e-26	1.77779e-25	0.0795049	0.044982	0.0795049	-0.0331924	0.0723693	0.0799204
AC127522.1	301	1.06496e-09	2.86286e-09	0.0106337	0.00623746	0.00629814	0.00996241	0.0106337	0.00414056
NALCN-AS1	301	2.4589e-09	6.3314e-09	0.0299187	0.0299187	0.00989391	0.0184711	-0.00899633	0.0110628
PPA2	302	3.28826e-16	1.61432e-15	0.124103	0.132971	0.124103	0.0974834	0.0700221	0.0606117
SGK1	302	1.34891e-57	6.08694e-56	0.186784	-0.092179	0.12927	0.186784	-0.0554335	0.0135057
WBP1	302	1.09981e-09	2.9502e-09	0.00980636	0.00541008	0.0020257	-0.000599236	0.00980636	0.00168989
CALM2	303	1.28108e-40	2.85085e-39	0.265927	-0.252192	0.265927	0.244944	-0.73771	-0.179351
CEP126	303	5.98548e-28	7.14432e-27	0.123927	0.0327455	0.123927	-0.213322	0.0980704	0.11883
LDLR	303	2.46223e-27	2.8208e-26	0.0870736	0.0759243	0.071847	0.0870736	-0.0315563	0.0426396
LPL	303	2.45232e-57	1.1005e-55	0.114953	0.0310735	0.0602215	0.114953	-0.0261149	-0.0230067
ARHGAP6	304	1.59176e-13	6.22786e-13	0.0816064	-0.0138195	0.0642435	-0.0625098	0.048221	0.0816064
LINC00880	304	1.13862e-09	3.05079e-09	0.0122229	0.00257315	0.00946688	-0.0144344	0.0122229	0.00802678
PARD3	304	3.10981e-24	2.90171e-23	0.202473	0.184813	0.202473	0.0724808	0.124636	0.134036
RPL8	304	3.46981e-57	1.55281e-55	0.277669	-0.570313	0.204841	0.277669	-0.335803	-0.275184
CCDC30	305	1.69584e-34	2.81112e-33	0.161114	0.0732231	0.161114	-0.178714	0.145818	0.143437
IRF9	305	3.83854e-57	1.71311e-55	0.115608	0.0545391	0.0625627	0.115608	0.0852915	0.0574159
PATJ	305	3.32939e-34	5.44672e-33	0.190758	0.151538	0.190758	-0.0171515	0.136197	0.160736
RTN4	305	1.65029e-40	3.66243e-39	0.288878	-0.0582762	0.288878	0.125182	-0.162341	0.0664655
PEX1	306	2.72761e-09	7.00442e-09	0.124656	0.124656	0.0657638	0.0373022	0.071569	0.0347175
PLAU	306	8.55958e-57	3.8096e-55	0.0938207	-0.00735066	0.0704798	0.0938207	0.0380876	-0.0348289
PRKG1	306	2.26493e-21	1.72741e-20	0.165746	0.101437	0.165746	-0.168959	0.191053	0.18746
FAM78B	307	8.1405e-17	4.2399e-16	0.0582835	0.0312981	0.0582835	0.0402654	0.0668776	0.0654544
GGT5	307	6.24314e-18	3.61439e-17	0.0310233	0.0278635	0.0310233	0.0306772	0.0321755	0.0302284
HOOK3	307	2.57394e-22	2.12252e-21	0.165666	0.171475	0.129847	0.165666	0.0489513	0.0588812
LFNG	307	9.0309e-57	4.00839e-55	0.174274	0.0932045	-0.0235256	0.174274	0.130417	0.0860382
GREB1L	308	1.29705e-16	6.63224e-16	0.0946183	0.043233	0.0946183	-0.124562	0.0481799	0.110819
KMT2E	308	6.61939e-11	2.01711e-10	0.144203	0.207183	0.144203	0.0734514	0.0867506	0.159432
TMA7	308	9.21898e-57	4.08072e-55	0.206247	-0.30398	0.138409	0.206247	-0.231538	-0.159783
ZFYVE28	308	2.90089e-17	1.57767e-16	0.0641433	0.028705	0.0641433	0.061534	0.0811508	0.0493861
AC092053.3	309	1.23577e-09	3.29695e-09	0.0105916	0.00240729	0.00576856	0.00488535	0.0105916	0.00572176
EIF4G1	309	9.48094e-57	4.18527e-55	0.164515	0.0162241	0.0958734	0.164515	-0.0269297	-0.0582117
ITPKC	309	1.38984e-24	1.33125e-23	0.0845334	0.07833	0.0845334	0.0663732	0.0786261	0.0788581
PPP1R15A	309	2.50113e-40	5.48324e-39	0.071421	-0.0236323	0.071421	0.0465128	-0.0128094	0.0375975
ANKRD45	310	1.81118e-21	1.39908e-20	0.0515112	0.00141224	0.0515112	-0.0880984	0.0279513	0.0538237
HDAC7	310	3.05466e-40	6.67873e-39	0.113716	0.0734231	0.113716	0.0659682	0.0620586	0.0593889
SEPT9	310	1.27971e-56	5.63385e-55	0.183079	0.0314908	0.108455	0.183079	0.0413748	0.0111531
ZSWIM6	310	5.4899e-23	4.73624e-22	0.202231	0.203349	0.147983	0.202231	0.0569825	0.129109
ADAM12	311	4.12586e-40	8.96051e-39	0.171637	0.0865279	0.171637	0.0738676	-0.0136945	0.152896
BPTF	311	2.9064e-09	7.43887e-09	0.214286	0.214286	0.0866085	0.0170888	0.141778	0.211807
CTNND2	311	3.09485e-35	5.34281e-34	0.436777	0.343927	0.436777	0.100708	0.46779	0.453554
MROH6	311	1.27291e-09	3.3888e-09	0.00995128	0.00469777	0.00237213	-0.00313964	0.00995128	0.000211503
CASC15	312	8.80644e-22	6.97517e-21	0.19925	0.121485	0.19925	-0.295313	0.251221	0.24186
KIAA1024	312	1.3419e-09	3.56138e-09	0.0107366	-0.00098686	0.000713232	-0.0104673	0.0107366	-0.000626509
MATN2	312	2.38821e-56	1.04292e-54	0.208024	0.0863736	0.113247	0.208024	0.0462963	0.0154949
UBE2G2	312	3.12938e-09	7.99069e-09	0.142187	0.142187	0.069646	0.0805291	0.109554	0.0201989
LRP10	313	2.74713e-56	1.19644e-54	0.109658	0.0140709	0.0798714	0.109658	0.0531393	0.0719877
MTMR3	313	3.96912e-14	1.63195e-13	0.100469	0.125277	0.100469	0.0544981	0.0987186	0.105847
DNHD1	314	3.73181e-19	2.36625e-18	0.116793	0.121252	0.116793	0.0571141	0.127417	0.112485
MYO1E	314	2.01762e-26	2.18508e-25	0.0986649	0.0257997	0.0986649	-0.0259167	-0.00524294	0.0971651
SLC2A11	314	1.44231e-09	3.81914e-09	0.0562972	0.0246438	0.0105679	0.0130386	0.0562972	0.0195652
AC107375.1	315	3.27424e-09	8.33961e-09	0.0484181	0.0484181	0.00248598	0.0225216	-0.0307743	-0.0497614
CD55	315	1.55963e-09	4.11102e-09	0.0117089	-0.0125952	-0.00106435	-0.0075381	0.0117089	-0.00385037
CDKN1A	315	3.2852e-56	1.42695e-54	0.11487	-0.0267923	0.0787041	0.11487	-0.00693924	0.00300211
QKI	315	9.22257e-38	1.78146e-36	0.462354	0.320157	0.405391	0.462354	0.37991	0.442747
CLIP4	316	2.08902e-12	7.40316e-12	0.0930694	0.116484	0.0930694	0.0368578	0.0557676	0.0979719
PWAR6	316	3.39181e-56	1.46933e-54	0.135493	0.067394	0.0399008	0.135493	0.0855077	0.0477023
GSN	317	3.99555e-56	1.72627e-54	0.172229	-0.138034	0.140371	0.172229	0.00848319	0.0849424
KCNJ5	317	1.78088e-09	4.66018e-09	0.010386	-0.00830535	0.00246236	0.00434405	0.010386	-0.000977055
RASSF8	317	1.07325e-39	2.27909e-38	0.159962	0.0796753	0.159962	0.0450204	0.061041	0.116227
TRPC1	317	6.1051e-14	2.47325e-13	0.111215	0.130535	0.111215	0.0853745	0.102312	0.0421737
CCDC160	318	8.40705e-13	3.09198e-12	0.027603	0.0054393	0.0220354	0.00359717	0.0231049	0.027603
CLIC1	318	5.21971e-56	2.24918e-54	0.104848	-0.132939	0.0794285	0.104848	-0.052301	-0.0116995
SLC24A1	318	1.79735e-09	4.701e-09	0.0429808	0.0200879	0.0223199	0.0195097	0.0429808	0.024628
UBR2	318	6.47497e-10	1.77859e-09	0.10991	0.158625	0.10991	0.0613337	0.103088	0.140782
AC011978.2	319	1.84593e-09	4.82419e-09	0.0111292	0.00233664	0.00486954	-0.00053678	0.0111292	0.00463602
NPIPB5	319	1.56357e-31	2.26182e-30	0.262336	0.2236	0.262336	0.0572539	0.17505	0.245657
VCAN	319	5.36484e-56	2.3056e-54	0.291663	0.169543	-0.0298949	0.291663	0.0191497	-0.0803756
MAPK4	320	6.20689e-33	9.65813e-32	0.16331	0.112936	0.16331	0.0220771	0.101921	0.144458
RPL39L	320	7.61632e-56	3.24743e-54	0.132522	-0.160084	0.101014	0.132522	-0.220925	-0.129426
ZNF140	320	3.52307e-09	8.94813e-09	0.0762667	0.0762667	0.0551123	0.0398486	0.0116389	0.0459934
AC004908.3	321	2.13727e-09	5.54012e-09	0.00970355	0.00384184	0.00315792	0.00480789	0.00970355	0.00158707
BMP2K	321	2.83213e-39	5.92886e-38	0.150715	0.00540285	0.150715	0.0645512	0.0503106	0.108736
FAM107A	321	1.10064e-46	3.24499e-45	0.167689	-0.0366999	0.132997	0.167689	0.14994	0.131537
WDR1	321	1.58216e-55	6.69329e-54	0.133205	-0.0221092	0.103904	0.133205	-0.0228567	0.0143074
ZNF41	321	3.10804e-14	1.29065e-13	0.0568971	0.0624704	0.0337489	0.0568971	0.0238829	0.0287273
CCDC102A	322	2.18647e-09	5.65952e-09	0.0101569	-0.00596279	0.00361129	0.0035259	0.0101569	0.000417137
PRDX6	322	2.87391e-39	6.00858e-38	0.125872	-0.0942001	0.125872	0.117715	-0.0959837	0.0190279
RPS21	322	1.79843e-55	7.58845e-54	0.251277	-0.414917	0.164715	0.251277	-0.257025	-0.255396
HEPH	323	2.25422e-09	5.8284e-09	0.0427072	0.0271415	0.0301519	-0.00945768	0.0427072	0.0332693
PTPN13	323	7.78188e-25	7.56533e-24	0.208335	0.186478	0.208335	0.116852	0.147599	0.180085
U2AF1	323	1.94482e-55	8.18487e-54	0.158796	-0.102913	0.131644	0.158796	-0.292114	-0.178282
C19orf18	324	1.28691e-17	7.24139e-17	0.0916856	0.0944401	0.0916856	0.0362686	0.10579	0.0812848
GPM6B	324	2.32447e-55	9.75735e-54	0.387859	-0.133511	0.267456	0.387859	-0.172638	0.0150971
PLCD3	324	6.0585e-34	9.8322e-33	0.0716616	0.041537	0.0716616	0.0506558	0.0520928	0.0629286
SCPEP1	324	2.21974e-27	2.55199e-26	0.0965458	0.0231029	0.0965458	0.0249442	0.113587	0.0943292
ADRA1A	325	1.01204e-12	3.69367e-12	0.0369348	0.00264266	0.029369	-0.0110226	0.0334182	0.0369348
ANPEP	325	2.39545e-09	6.17683e-09	0.0103018	-0.00435245	0.00837777	0.00593818	0.0103018	0.00705523
APLP2	325	3.33588e-50	1.13609e-48	0.21647	-0.0311381	0.195761	0.21647	-0.125	-0.0542081
DDHD2	325	3.74714e-09	9.4802e-09	0.084181	0.084181	0.0566939	0.0491558	0.0569164	0.0263089
HSPE1	325	4.00566e-55	1.67711e-53	0.213015	-0.199586	0.162045	0.213015	-0.186893	-0.178387
PAM	326	3.732e-39	7.74283e-38	0.208709	0.117214	0.208709	0.0459322	0.158378	0.163865
TRIB2	326	4.02603e-55	1.68131e-53	0.147793	-0.020645	-0.0536803	0.147793	-0.0724553	-0.078883
ZNF337-AS1	326	1.45944e-09	3.86196e-09	0.0431611	0.0279412	0.0431611	-0.0193294	0.063411	0.0329995
BEST3	327	6.28538e-55	2.61141e-53	0.154649	0.0564252	0.0104949	0.154649	-0.209127	-0.128428
FAM50B	327	3.1054e-09	7.93196e-09	0.0093109	-0.0149932	0.000152211	-0.00436906	0.0093109	-0.00205216
PRELID2	327	1.19588e-14	5.17364e-14	0.0671772	0.0711024	0.0671772	0.0285362	0.0272907	0.0284867
IL6ST	328	6.39805e-55	2.65144e-53	0.214335	0.0948365	0.178507	0.214335	0.065311	0.111615
PITPNM2	328	1.25311e-25	1.27949e-24	0.118854	0.0805585	0.118854	0.103536	0.128528	0.102422
VWA8	328	5.03069e-17	2.66548e-16	0.146233	0.155616	0.146233	0.0122848	0.154916	0.151623
LINC01285	329	2.69566e-10	7.68533e-10	0.0528932	0.0660336	0.0528932	0.0205307	0.0291334	0.0443539
RPL18A	329	7.32145e-55	3.01106e-53	0.249245	-0.524939	0.167858	0.249245	-0.394744	-0.20044
UTRN	329	4.85447e-39	1.00588e-37	0.191088	0.0794924	0.191088	0.100863	-0.105849	0.073448
BAALC-AS1	330	1.93013e-20	1.35736e-19	0.0730697	0.0674277	0.0730697	0.0699619	0.0517803	0.0696059
BSG	330	7.50724e-55	3.07967e-53	0.182243	-0.089418	0.132291	0.182243	-0.288734	-0.140089
MPZ	330	3.2299e-09	8.23312e-09	0.0102832	-0.00315466	0.00161199	-0.0114527	0.0102832	0.00379001
AL137145.2	331	7.2481e-33	1.12675e-31	0.12438	0.0550116	0.12438	0.094092	0.119859	0.0907896
DDR2	331	2.93857e-25	2.93045e-24	0.109317	0.0677463	0.109317	0.0805101	0.0706221	0.112236
MAN2A1	331	5.26557e-39	1.08415e-37	0.202698	0.129403	0.202698	0.192976	0.123186	0.127885
MYL12A	331	1.23842e-54	5.05479e-53	0.108964	-0.0634194	0.0817475	0.108964	-0.0581608	0.0325095
ZNF644	331	1.77306e-16	8.93404e-16	0.141007	0.15828	0.141007	0.0889843	0.00857932	0.0620248
CYP4F11	332	3.39872e-09	8.64581e-09	0.0116668	0.0087359	0.0085662	0.00998843	0.0116668	0.00842017
SNTG1	332	4.22402e-09	1.06271e-08	0.264229	0.264229	0.129815	0.151825	-0.0136328	-0.0474867
VCAM1	332	1.95969e-19	1.27036e-18	0.0419775	0.0171008	0.0384212	0.0419775	0.0361402	0.0425635
MTREX	333	4.25339e-09	1.06977e-08	0.1429	0.1429	0.0538735	-0.0033341	0.0517737	0.022635
TAPBP	333	7.89445e-39	1.61315e-37	0.159193	0.0138491	0.159193	0.144018	-0.0194056	0.00298704
CNR1	334	9.0584e-39	1.84634e-37	0.186453	0.10497	0.186453	0.15817	0.115123	0.133889
HIF1A-AS2	334	1.70449e-09	4.4711e-09	0.0114567	-0.00684922	0.0104232	0.0114567	0.0114567	0.00401393
KIDINS220	334	1.10576e-13	4.38232e-13	0.123594	0.150694	0.123594	0.0924312	0.164832	0.150907
YPEL2	334	1.72346e-12	6.1628e-12	0.0651834	-0.00244109	0.0387097	-0.0209461	0.0600712	0.0651834
CAPS	335	9.51846e-15	4.15889e-14	0.0537979	-0.00138099	0.0537979	-0.000433545	0.0681939	0.0679581
DENND2A	335	4.35708e-09	1.09466e-08	0.193344	0.193344	0.106662	0.0935787	0.0633392	0.0208097
PLEKHA5	335	1.06612e-38	2.16761e-37	0.223817	0.0977581	0.223817	-0.182129	0.193976	0.19133
PYGL	335	1.80696e-54	7.28387e-53	0.127739	0.00363016	0.0745532	0.127739	0.0556912	0.0438549
RAMP3	335	2.83893e-14	1.18404e-13	0.0278458	0.00357488	0.0278458	-0.00498421	0.0309745	0.0283537
AC008014.1	336	1.11504e-20	8.00434e-20	0.102479	0.052993	0.102479	-0.00393098	0.0872033	0.108864
AC023509.4	336	3.58888e-09	9.10248e-09	0.00945582	-0.000802175	0.0032547	0.00442085	0.00945582	0.00296263
EML6	336	1.41896e-38	2.87778e-37	0.155942	0.096736	0.155942	0.0111905	0.0757978	0.116002
PIP5K1A	336	5.99808e-16	2.865e-15	0.138817	0.157202	0.138817	0.0983037	0.0533136	0.108644
APOBEC3F	337	3.58888e-09	9.10248e-09	0.00945582	-0.00373303	0.00512021	0.0025538	0.00945582	0.00620923
RUFY3	337	1.93276e-26	2.09767e-25	0.2058	0.178659	0.2058	0.106188	0.211101	0.20857
SRRM2	337	3.65475e-54	1.46235e-52	0.244482	-0.0108426	0.0829874	0.244482	-0.17432	-0.116788
CA3	338	6.31494e-26	6.58968e-25	0.0768338	0.031307	0.0768338	0.00834507	0.0658365	0.0749852
DPP7	338	9.63408e-21	6.94963e-20	0.109196	0.015998	0.109196	0.0806136	0.152575	0.0884963
NFX1	338	1.15528e-13	4.57188e-13	0.0905913	0.122594	0.0826759	0.0905913	0.0403187	0.0763542
RPS14	338	4.3955e-54	1.75442e-52	0.274284	-0.55459	0.187112	0.274284	-0.325284	-0.213807
ABLIM1	339	1.59827e-35	2.79182e-34	0.190977	0.145161	0.190977	0.102198	0.129476	0.169467
PIWIL2	339	3.72971e-09	9.44196e-09	0.031502	0.0140012	0.0218598	0.0191286	0.031502	0.0116987
AL117190.1	340	3.78789e-18	2.22628e-17	0.053072	0.0507005	0.0338255	0.053072	0.0346794	0.0315949
SLC24A4	340	3.73802e-09	9.46005e-09	0.0313251	-0.00254449	0.0163661	-0.0177871	0.0313251	0.0238344
SLC35F6	340	2.84983e-48	8.98942e-47	0.138448	-0.00282095	0.128539	0.138448	-0.119931	-0.0523362
DAAM1	341	2.09003e-38	4.20725e-37	0.219862	0.142762	0.219862	0.00618586	0.100482	0.184428
PPM1N	341	2.57176e-12	9.03901e-12	0.0135644	-0.000481665	0.00819528	0.0013664	0.00194741	0.0135644
TGM2	341	3.9933e-09	1.00763e-08	0.010386	0.00745516	0.00590743	0.0077007	0.010386	0.00226954
AC011921.1	342	4.6223e-09	1.15843e-08	0.0269891	0.0269891	0.0128604	0.017979	-0.0193941	0.00268197
ARRDC3	342	1.26348e-53	4.94584e-52	0.176573	0.0519761	0.142398	0.176573	0.0180581	0.0126692
RGS22	342	2.30171e-38	4.62192e-37	0.145372	0.0684707	0.145372	-0.18437	0.0985272	0.0912335
SMIM10L2A	342	4.06923e-09	1.02615e-08	0.00960073	-0.00212269	0.000240512	-0.00668228	0.00960073	-0.00271191
BHLHE41	343	2.38181e-25	2.39285e-24	0.0838876	-0.00852492	0.0838876	0.0682535	0.0686438	0.0867235
LSAMP	343	4.69211e-09	1.17429e-08	0.351859	0.351859	0.181537	0.204431	0.328609	0.251179
PDE3A	344	4.01922e-28	4.8293e-27	0.143071	0.0884318	0.143071	-0.0800884	0.112441	0.139364
SIPA1L1	344	3.79913e-38	7.59126e-37	0.290997	0.224858	0.290997	0.0906568	0.149406	0.189608
TEX26	344	1.57341e-10	4.57656e-10	0.0252542	0.00565487	0.0252542	-0.0106385	0.0312037	0.0234371
YEATS2	344	1.564e-16	7.92738e-16	0.172537	0.203608	0.123519	0.172537	0.000427024	-0.0260452
GSTP1	345	1.50866e-53	5.8632e-52	0.18565	-0.274659	0.1331	0.18565	-0.181811	-0.163674
KIF27	345	2.32072e-32	3.49723e-31	0.132413	0.0656268	0.132413	-0.0926114	0.0953705	0.124792
SULF1	345	4.00584e-38	7.97487e-37	0.14146	0.0663521	0.14146	-0.0408105	0.0841654	0.1144
ZNF207	345	6.0395e-21	4.44749e-20	0.150795	0.15862	0.104786	0.150795	-0.000348879	0.0555995
EEA1	346	1.56607e-53	6.07179e-52	0.276242	0.12728	0.226268	0.276242	0.0582466	0.0486961
GON4L	346	4.81598e-09	1.20399e-08	0.158962	0.158962	0.0886407	0.0142674	0.0142847	0.0716845
AC016831.5	347	2.57213e-53	9.90147e-52	0.126325	0.0580135	0.0920003	0.126325	0.0861362	0.0902632
ASPH	347	4.55101e-38	9.016e-37	0.218159	0.146553	0.218159	0.1085	0.112588	0.111986
DENND5B	347	6.57679e-12	2.21155e-11	0.115691	0.147323	0.115691	0.0492239	0.0273885	0.0200446
LINC01126	347	4.42155e-09	1.11017e-08	0.00891826	0.00452198	0.0058177	0.00321197	0.00891826	-0.000821511
ARHGEF26	348	2.74909e-42	6.63582e-41	0.227004	0.124221	0.221107	0.227004	0.101119	0.0437116
IFT80	348	5.04737e-09	1.25876e-08	0.0878243	0.0878243	0.0276855	0.0335457	-0.0354511	0.0248416
MT-ND4	348	4.23006e-11	1.31642e-10	0.0957386	-0.152853	0.0957386	0.0162042	0.20675	0.0709764
UBE2H	348	5.70042e-22	4.57752e-21	0.208843	0.175378	0.208843	0.0804307	0.156846	0.244822
DEPP1	349	1.56581e-31	2.26304e-30	0.0620144	0.0174987	0.0514	0.0620144	0.05612	0.0521298
RAB34	349	2.93446e-53	1.1243e-51	0.0990272	0.0355742	0.0208145	0.0990272	0.00686054	-0.0167267
SLC4A8	349	8.09877e-25	7.86869e-24	0.130913	0.119062	0.130913	0.115539	-0.210188	0.0118186
HEPACAM	350	3.33086e-53	1.27018e-51	0.147891	0.0328157	-0.0122046	0.147891	0.0847945	0.051416
MAP4K5	350	5.22822e-15	2.32628e-14	0.106603	0.131413	0.0698899	0.106603	0.0413183	-0.0127214
RASA4B	350	8.6097e-11	2.58865e-10	0.061075	0.0355608	0.044854	-0.00860143	0.0685163	0.061075
SAT2	350	3.69785e-12	1.27577e-11	0.144834	0.0383486	0.0731913	0.0463685	0.0879908	0.144834
DLG5	351	2.53599e-16	1.25486e-15	0.0933913	0.100291	0.0933913	0.0856808	0.0570607	0.0469821
RFTN1	351	8.8648e-35	1.48849e-33	0.11232	0.0549459	0.11232	0.100265	0.0564868	0.0940239
SCD5	351	3.48566e-53	1.3261e-51	0.332429	0.106391	0.108145	0.332429	0.0270087	-0.0164911
PTPN12	352	5.09329e-23	4.40812e-22	0.18391	0.187753	0.192677	0.18391	0.0553816	0.11755
SNORC	352	5.76351e-09	1.42791e-08	0.0491671	0.0192541	0.0302913	0.00956777	0.0491671	0.0292942
SRP14	352	3.57972e-53	1.35871e-51	0.209211	-0.266126	0.150818	0.209211	-0.184407	-0.111908
ETV5	353	3.7074e-53	1.40389e-51	0.132094	-0.043255	-0.095774	0.132094	-0.282489	-0.146302
FN3K	353	5.78684e-09	1.43325e-08	0.0652573	0.0191181	0.0187765	0.0261334	0.0652573	0.020037
THBS2	353	1.41102e-18	8.56256e-18	0.0655124	0.0648602	0.0655124	0.0646506	0.0757439	0.0710523
GEMIN7-AS1	354	5.78828e-09	1.43339e-08	0.0109366	0.00360943	0.00476752	-0.00134371	0.0109366	0.00444338
IARS	354	6.57688e-38	1.28261e-36	0.203229	0.14961	0.203229	0.134077	0.0496335	0.0908936
LAMA5	354	1.24809e-45	3.50782e-44	0.130271	0.0962547	0.0611716	0.130271	0.102106	0.0603034
NPM1	354	5.32547e-53	2.01191e-51	0.218049	-0.232646	0.136476	0.218049	-0.325951	-0.200782
PARP10	354	2.18114e-18	1.30555e-17	0.053764	0.0357824	0.053764	0.0444183	0.0437895	0.0614522
CTNNA1	355	6.60199e-38	1.28596e-36	0.2378	0.126043	0.2378	0.103401	0.0871895	0.211935
FGF2	355	6.80375e-20	4.57479e-19	0.0870387	0.0816847	0.0870387	0.0812513	0.0483937	0.0701802
KIAA1147	355	6.63506e-12	2.22976e-11	0.068616	0.0621763	0.063325	0.068616	0.112668	0.0578428
NACA	355	5.99913e-53	2.26116e-51	0.22683	-0.363149	0.149868	0.22683	-0.27893	-0.134589
ASAP3	356	7.15159e-38	1.39135e-36	0.126497	0.0808423	0.126497	0.111258	0.0936751	0.104692
LINC01727	356	6.24892e-09	1.54206e-08	0.0142473	0.00692013	-0.00689717	0.0110299	0.0142473	0.000985069
NDUFS5	356	8.93079e-53	3.34287e-51	0.187803	-0.184634	0.131435	0.187803	-0.208513	-0.0934386
PPP6R2	356	5.74937e-09	1.42528e-08	0.167113	0.167113	0.100822	0.017857	0.0396836	0.0791445
AVIL	357	7.21093e-09	1.76817e-08	0.196646	0.0733105	-0.0224457	-0.27846	0.196646	0.114544
CRELD1	357	5.79734e-09	1.43542e-08	0.062385	0.062385	0.039475	0.0375774	0.0467208	0.043147
NBEA	357	4.91974e-20	3.34119e-19	0.210837	0.178493	0.210837	-0.162457	0.239707	0.2466
SLC25A5	357	9.74872e-53	3.64064e-51	0.14157	-0.183813	0.083276	0.14157	-0.254583	-0.167651
LRIG1	358	3.86351e-38	7.70096e-37	0.252228	0.194275	0.221133	0.252228	0.141217	0.208126
NFIC	358	7.56125e-38	1.46578e-36	0.208776	0.0126468	0.208776	0.189634	-0.0991354	-0.158114
RHOA	358	1.05586e-52	3.93403e-51	0.190381	-0.134658	0.163445	0.190381	-0.274825	-0.0392933
VCL	358	1.20969e-36	2.2382e-35	0.165238	0.106343	0.169742	0.165238	0.097114	0.144837
AL449403.2	359	6.02532e-12	2.03665e-11	0.0262992	0.000981884	0.0206731	-0.0095894	0.0218011	0.0262992
CBR1	359	1.38374e-52	5.14389e-51	0.137733	-0.085018	0.0733775	0.137733	-0.0276908	-0.0286773
PLEC	359	8.63376e-38	1.6717e-36	0.113409	-0.0274669	0.113409	0.0717954	0.102602	0.08542
SECISBP2	359	1.66651e-09	4.37641e-09	0.0890704	0.134817	0.0890704	0.0563816	0.0196133	0.00500135
SYTL1	359	8.02703e-09	1.95794e-08	0.0100731	0.00567684	0.00677104	0.00403116	0.0100731	0.0033041
AC023302.1	360	8.32368e-09	2.02665e-08	0.00964282	0.0081774	0.00496272	0.000326495	0.00964282	0.00544667
CSPP1	360	9.7246e-38	1.8762e-36	0.204976	0.114937	0.204976	-0.108603	0.0971146	0.15623
LGALS3BP	360	1.90627e-52	7.03804e-51	0.12402	-0.0142664	0.0828165	0.12402	-0.0100907	-0.0203136
SP140	360	6.34473e-12	2.13794e-11	0.0152192	-0.013122	0.0108836	0.00436382	0.0113468	0.0152192
TARSL2	360	5.90725e-09	1.4613e-08	0.0824984	0.0824984	0.043566	-0.00482087	0.0808902	0.0798684
LINC01310	361	8.35874e-09	2.03488e-08	0.0123031	0.00644138	0.00460687	0.00486143	0.0123031	0.00973023
SPATS2L	361	1.25507e-37	2.41286e-36	0.177464	0.0280412	0.177464	0.139416	-0.0423977	-0.0405935
ULK1	361	5.90833e-09	1.46134e-08	0.0677623	0.0677623	0.0316083	0.00128016	0.0154185	0.030544
AQP6	362	8.77324e-09	2.13132e-08	0.00881545	0.00148831	-0.00123378	0.000423833	0.00881545	0.00394556
P4HB	362	2.296e-52	8.41953e-51	0.147473	-0.0263712	0.114566	0.147473	-0.118544	-0.115145
PLEKHA7	362	1.41129e-37	2.70678e-36	0.0990442	0.0382215	0.0990442	-0.0578417	0.0672898	0.0788325
ZBED9	362	6.2316e-09	1.53802e-08	0.00999337	0.00999337	0.00723732	0.00124031	-0.00549595	0.00350019
LINC00665	363	6.25016e-09	1.54213e-08	0.0922863	0.0922863	0.0603151	-0.0238799	0.0185123	-0.00626072
RAP1GAP2	363	1.64403e-37	3.14204e-36	0.10557	0.0193638	0.10557	-0.0770883	0.0735104	0.067297
RPL10	363	2.37432e-52	8.68712e-51	0.301618	-0.514443	0.212226	0.301618	-0.265866	-0.226144
TECR	364	1.03345e-42	2.54369e-41	0.141105	-0.039892	0.137627	0.141105	-0.148205	-0.0983733
TUBB2B	364	2.74704e-52	1.00282e-50	0.307672	-0.433344	0.143778	0.307672	-0.469713	-0.261519
AC092376.1	365	1.01763e-08	2.46039e-08	0.0111438	0.00381665	0.00132816	0.00367635	0.0111438	0.0095205
ZNF638	365	2.54151e-10	7.25858e-10	0.134034	0.198979	0.134034	0.013666	0.115855	0.0819737
CHD2	366	1.49001e-18	9.02507e-18	0.153586	0.161855	0.153586	0.095564	0.152917	0.178509
PDGFRB	366	8.00834e-23	6.81485e-22	0.0604512	0.0140256	0.0272268	0.0604512	0.0456764	0.0597426
RPL27	366	5.40871e-52	1.96565e-50	0.213741	-0.361633	0.142652	0.213741	-0.34271	-0.180659
TMEM236	366	1.03959e-08	2.51019e-08	0.0104658	0.00460405	0.00716368	0.00912311	0.0104658	0.00397258
AC097662.1	367	1.03962e-08	2.51019e-08	0.00974564	0.00681479	0.00595607	0.000707938	0.00974564	0.00649905
EIF5A	367	5.5484e-52	2.01191e-50	0.152042	-0.14617	0.106061	0.152042	-0.241173	-0.197397
ZNF782	367	6.7629e-09	1.66233e-08	0.0773435	0.0773435	0.0506274	0.0529923	0.0255158	0.0210064
IFI6	368	6.90127e-52	2.49691e-50	0.18355	-0.0347802	0.100851	0.18355	-0.114631	-0.0462835
KIAA1671	368	1.25498e-22	1.05907e-21	0.0968554	0.0510592	0.0968554	-0.0259158	0.109312	0.0899228
SAMD9L	368	1.84053e-25	1.85942e-24	0.0734651	0.0407439	0.0614983	0.0734651	0.0380917	0.0704633
ANKRD17	369	2.54421e-12	8.94409e-12	0.182456	0.228037	0.182456	0.0348999	0.114738	0.146811
CHST15	370	2.06432e-26	2.2312e-25	0.0653314	0.00853424	0.0653314	0.0465974	0.0647139	0.0617155
MARCH6	370	3.05627e-37	5.7866e-36	0.249104	0.141438	0.249104	0.0767626	-0.0163441	-0.0661986
PHF19	370	1.07089e-51	3.8403e-50	0.0966483	0.00367386	0.0540169	0.0966483	-0.313728	-0.149459
ZFC3H1	370	6.07401e-17	3.19949e-16	0.102376	0.122207	0.0710304	0.102376	0.103111	0.0966218
CABP7	371	1.14494e-08	2.75264e-08	0.00910527	0.00324356	-0.00143145	0.00065662	0.00910527	-0.00320737
EFCAB10	371	5.36594e-22	4.32818e-21	0.0572038	0.00350412	0.0572038	-0.0515751	0.0470764	0.0550853
HNRNPA1	371	1.1252e-51	4.02619e-50	0.218231	-0.233466	0.10832	0.218231	-0.391914	-0.266973
SYNRG	371	3.92903e-17	2.10512e-16	0.117214	0.134694	0.0567329	0.117214	-0.0528429	0.0468073
AC048382.5	372	1.27223e-08	3.04335e-08	0.00925018	-0.00186503	0.00319205	-0.00361914	0.00925018	0.00600359
GATAD2B	372	1.15143e-15	5.40295e-15	0.169617	0.181185	0.169617	0.0589987	0.0518067	0.0681208
NUP160	373	1.04968e-13	4.16413e-13	0.101694	0.122649	0.101694	0.0417771	-0.0633581	-0.0981755
NWD1	373	4.67869e-15	2.08748e-14	0.0433787	0.0336302	0.0433787	-0.00833474	0.02942	0.0458051
PNRC1	373	1.449e-29	1.87953e-28	0.0979424	-0.0206467	0.0819121	0.0979424	0.105106	0.0826298
POLR2L	373	2.13967e-51	7.60589e-50	0.147959	-0.211905	0.100853	0.147959	-0.169532	-0.140458
PPP2R2B	373	3.55691e-37	6.71104e-36	0.412689	0.250634	0.412689	-0.0366334	0.318983	0.358691
AL355974.2	374	7.627e-50	2.55465e-48	0.155408	0.102349	0.120496	0.155408	0.0954556	0.112674
C9orf3	374	3.72456e-37	7.0192e-36	0.275236	0.187826	0.275236	0.0121027	0.203675	0.249622
MIR99AHG	374	5.72843e-21	4.23378e-20	0.32904	0.267485	0.32904	-0.459785	0.302755	0.413772
MPC1	374	3.33858e-51	1.18418e-49	0.169471	-0.0461352	0.123422	0.169471	-0.0625616	-0.0232187
EP400	375	1.28571e-17	7.23714e-17	0.124326	0.128383	0.124326	0.0443345	0.0286004	0.0511261
RPL11	375	3.52425e-51	1.24731e-49	0.259463	-0.589286	0.151336	0.259463	-0.329818	-0.225823
TLR2	375	1.33435e-08	3.18258e-08	0.00906317	-0.10054	0.00458459	0.00450319	0.00906317	-0.00701864
MAP3K5	376	2.88858e-24	2.69839e-23	0.108903	0.0568619	0.108903	0.0307649	0.111078	0.107535
MED1	376	7.88749e-09	1.92622e-08	0.0857495	0.0857495	0.0577163	0.0482054	-0.00617044	0.000723771
PIP4K2C	376	1.41414e-08	3.36596e-08	0.0942235	0.0456048	0.0505491	-0.110303	0.0942235	0.0515584
RPSA	376	5.58106e-51	1.96243e-49	0.246729	-0.382159	0.176471	0.246729	-0.283422	-0.232951
AHDC1	377	1.41518e-08	3.36794e-08	0.107786	0.0657838	0.054299	0.00844084	0.107786	0.0633319
LINC00598	377	8.87886e-12	2.95568e-11	0.0745327	0.0406452	0.0621648	0.0324764	0.00365453	0.0745327
PDLIM7	377	9.52386e-37	1.7702e-35	0.0920443	0.0256982	0.0920443	0.0406824	0.00763768	0.0181661
XAF1	377	6.2448e-51	2.19108e-49	0.130301	0.0722354	0.0964859	0.130301	0.0896557	0.096004
AC008392.1	378	1.47246e-08	3.49658e-08	0.0104888	0.00609255	0.00727737	0.00881051	0.0104888	0.00886553
HGSNAT	378	1.74392e-24	1.65478e-23	0.151531	0.136883	0.151531	0.0503747	0.0522018	0.0527353
RPL26	378	7.01904e-51	2.45742e-49	0.223984	-0.428035	0.145591	0.223984	-0.281394	-0.183469
AC010997.5	379	1.475e-08	3.50158e-08	0.00856772	-0.00169028	-0.00251503	-0.0109579	0.00856772	-0.00279535
FRY	379	7.69995e-22	6.12564e-21	0.172402	0.135609	0.172402	-0.108028	0.160418	0.188488
TACC1	379	8.9135e-51	3.11397e-49	0.159717	-0.00110508	0.0986101	0.159717	-0.091364	-0.0842589
IQCG	380	2.15414e-34	3.56354e-33	0.144034	0.0363423	0.144034	-0.0800055	0.126719	0.126797
LAMA1	380	1.12929e-36	2.09183e-35	0.13507	0.0773205	0.13507	-0.010562	0.113316	0.0623993
RPS20	380	1.02021e-50	3.55651e-49	0.218173	-0.310345	0.188184	0.218173	-0.300181	-0.213817
DPYD	381	1.33883e-35	2.34874e-34	0.206644	0.0884365	0.206644	0.0631393	0.168031	0.183391
GAN	381	1.52926e-36	2.81346e-35	0.155932	0.0818914	0.155932	0.127248	0.110351	0.089077
MON2	381	2.59007e-18	1.54067e-17	0.152337	0.159167	0.152337	0.113186	0.078819	0.12714
STK17B	381	1.3889e-50	4.82109e-49	0.134071	0.0236284	0.0876767	0.134071	-0.166508	0.0444081
ATP6V0A1	382	8.25191e-12	2.75431e-11	0.102773	0.136003	0.102773	0.0711886	0.114367	0.153965
KIF5B	382	1.40524e-50	4.8674e-49	0.169087	-0.0458953	0.123824	0.169087	-0.325348	-0.035447
APBA2	383	1.69276e-50	5.85083e-49	0.215952	0.132443	0.0989895	0.215952	0.0669163	0.0236085
FBXO42	383	3.28583e-14	1.361e-13	0.127349	0.150202	0.127349	0.0660151	0.00721798	0.0531968
HMOX1	384	1.76555e-50	6.08945e-49	0.0978645	-0.0398403	0.0755684	0.0978645	0.0766052	0.0654813
KDM6B	384	1.65778e-08	3.92289e-08	0.0717595	0.00709748	0.0199322	-0.0171138	0.0717595	0.0446974
RGS9	384	4.17659e-31	5.88453e-30	0.0767136	0.0301463	0.0767136	-0.0416765	0.058337	0.0668914
AC087645.2	385	1.66157e-08	3.93072e-08	0.014153	0.0030378	0.0117415	0.0106	0.014153	0.0115802
FRMD5	385	2.14862e-36	3.90429e-35	0.292595	0.200587	0.292595	0.0785484	0.237711	0.215177
LINC00623	385	1.18366e-31	1.72144e-30	0.150022	0.0841567	0.150022	0.0495298	0.126543	0.136217
RAD54L2	385	1.23414e-28	1.51768e-27	0.188084	0.159302	0.188084	0.154498	0.00907476	0.0538663
RPL32	385	2.57947e-50	8.84039e-49	0.278355	-0.584333	0.200592	0.278355	-0.450271	-0.298014
BTG2	386	1.22814e-45	3.45773e-44	0.175164	-0.0366839	0.0030929	0.175164	0.159461	0.140033
ZNF586	386	6.85628e-15	3.02417e-14	0.115163	0.1251	0.115163	0.0721655	0.0671648	0.0878504
AC073316.1	387	8.47018e-09	2.06016e-08	0.0108208	0.00202819	-0.000404982	0.0045254	0.0108208	0.0108208
ATP13A3	387	1.66125e-44	4.43866e-43	0.201614	0.144869	0.182715	0.201614	0.139212	0.0735649
EGLN3	387	7.25796e-32	1.06605e-30	0.1143	0.062238	0.1143	0.0838152	0.0854316	0.105104
MYO16	387	3.29669e-36	5.96378e-35	0.191074	0.125788	0.191074	0.0095147	0.134111	0.15793
RPL13	387	3.34881e-50	1.13811e-48	0.28328	-0.629316	0.170087	0.28328	-0.277484	-0.212075
LINC01852	388	1.7004e-08	4.01323e-08	0.00871263	0.00431635	0.00457855	0.00569165	0.00871263	0.00221945
MDM4	388	5.88996e-50	1.981e-48	0.274527	0.187279	0.168785	0.274527	-0.107439	-0.0312722
PYGB	388	4.05798e-50	1.37624e-48	0.143054	0.072348	0.107145	0.143054	0.0463098	0.0822698
ZBTB38	388	3.49791e-36	6.32076e-35	0.152525	0.0702731	0.152525	0.0960241	0.0383471	0.10446
AL157823.2	389	1.75867e-08	4.14111e-08	0.0104237	0.00602739	0.00376096	0.0063957	0.0104237	-0.000788255
TIAM2	389	2.63195e-15	1.19832e-14	0.15499	0.169008	0.15499	0.0861542	0.111942	0.0808163
CALCOCO1	390	2.7031e-11	8.56651e-11	0.0972485	0.0617975	0.00879913	-0.0204652	0.0970741	0.0972485
MRNIP	390	7.48896e-09	1.83275e-08	0.0817188	0.0817188	0.0558759	-0.00769703	0.0460724	0.0319988
NAV1	390	4.81902e-50	1.63094e-48	0.205033	0.109408	0.0470414	0.205033	-0.000145268	0.00980435
COX8A	391	5.24079e-50	1.76999e-48	0.155255	-0.236831	0.102131	0.155255	-0.354585	-0.172478
DYNLL1	391	4.10428e-36	7.37544e-35	0.187289	-0.255699	0.187289	0.0572493	-0.349626	-0.0507975
MGAM	391	2.86657e-11	9.06334e-11	0.0475802	0.0210054	0.0393796	0.0286215	0.0247287	0.0475802
MYO6	391	2.54754e-24	2.38667e-23	0.149579	0.141642	0.0952017	0.149579	0.175047	0.0931797
MLF1	392	4.52281e-36	8.10067e-35	0.0853151	0.00312216	0.0853151	-0.0723514	0.0708713	0.0667364
STAT2	392	3.19281e-43	8.05391e-42	0.187858	0.140115	0.170662	0.187858	0.148181	0.150891
WHRN	392	2.16898e-14	9.12824e-14	0.0507495	0.0130274	0.0507495	-0.0392874	0.0353839	0.0587701
CATSPERE	393	2.33967e-13	9.056e-13	0.0600858	0.0554675	0.0600858	0.00174001	0.0280015	0.0724816
CC2D2A	393	5.1295e-14	2.09474e-13	0.138206	0.153898	0.138206	0.0395709	0.0374784	0.106577
AC092691.1	394	8.14015e-36	1.44363e-34	0.229604	0.192996	0.141763	0.229604	0.169989	0.178539
MED13L	394	6.0401e-36	1.07589e-34	0.316125	0.219351	0.316125	0.0271393	0.239518	0.259651
NDRG2	394	7.29032e-50	2.44693e-48	0.154586	-0.0314261	0.0233851	0.154586	0.063432	0.0591552
RPE65	394	4.58542e-17	2.4423e-16	0.0333048	0.0187625	0.0333048	0.0215448	0.0253963	0.0327853
FAM167A	395	9.30414e-14	3.70728e-13	0.0298726	-0.00292252	0.0298726	0.00313381	0.0301704	0.0336709
LINC01277	395	1.16189e-08	2.79174e-08	0.0124476	0.0124476	0.00722146	0.00755195	0.00857527	0.00825144
LONRF2	395	3.17712e-43	8.0393e-42	0.161899	0.112474	0.153409	0.161899	0.127403	0.0680033
NEIL1	395	1.8664e-08	4.38019e-08	0.10041	0.0516705	0.0224528	-0.028981	0.10041	0.0742705
ITM2C	396	6.99378e-36	1.2444e-34	0.187679	-0.146001	0.187679	0.179864	0.0961896	0.157066
PHLPP1	396	1.19541e-08	2.86762e-08	0.196307	0.196307	0.0850845	0.0893589	0.0361532	0.105343
PLIN3	396	2.76959e-17	1.50777e-16	0.0619098	0.0302529	0.0432731	0.0619098	-0.0542658	0.0682043
POU3F2	396	8.45978e-50	2.82776e-48	0.17737	0.022521	0.024603	0.17737	-0.137432	-0.0275138
AC008966.1	397	1.92071e-08	4.5005e-08	0.00885754	0.000673184	0.00555546	-0.00247278	0.00885754	0.000741063
ARGLU1	397	1.20266e-08	2.88416e-08	0.214054	0.214054	-0.131337	-0.369809	0.120018	-0.0176309
HSP90B1	397	1.14628e-49	3.82369e-48	0.185609	-0.0956775	0.129768	0.185609	-0.305492	-0.0439442
MIR222HG	397	8.42075e-48	2.60562e-46	0.116696	0.043721	0.0880879	0.116696	0.0427272	0.0858904
FIGN	398	3.47967e-28	4.19965e-27	0.237239	0.16235	0.237239	0.0971401	-0.0156134	0.236764
MFHAS1	398	9.0694e-36	1.60493e-34	0.159704	0.101593	0.159704	0.0709153	0.083206	0.0861569
PDCD6IP	398	1.53004e-24	1.45952e-23	0.145272	0.134357	0.145272	0.132117	0.123126	0.122546
GPR37L1	399	1.92042e-49	6.35383e-48	0.129227	-0.0334434	-0.0328549	0.129227	-0.0571966	-0.0756399
IL1R1	399	5.36513e-18	3.12389e-17	0.0486757	0.0292329	0.0486757	0.0485754	0.0317698	0.0449034
RND3	399	1.92976e-08	4.52104e-08	0.118224	-0.0267249	0.059013	-0.162413	0.118224	0.0749075
SATB2	399	7.19695e-20	4.83117e-19	0.159929	0.157407	0.159929	0.0474525	0.0684919	0.116654
SLC39A14	399	1.21078e-45	3.41477e-44	0.119796	0.0745936	0.110263	0.119796	0.0748477	0.0856908
FSTL3	400	5.94982e-14	2.41275e-13	0.0402147	0.0305787	0.0402147	0.0287984	0.0519741	0.0382441
SEPT7	400	2.03215e-49	6.6962e-48	0.306406	-0.0820187	0.246392	0.306406	-0.231474	0.00601723
THRAP3	400	1.11581e-35	1.96384e-34	0.22105	0.0921154	0.22105	0.115932	-0.0183067	-0.000982015
RPS29	401	2.09621e-49	6.89331e-48	0.246702	-0.354617	0.15726	0.246702	-0.31689	-0.173717
SEM1	401	1.2466e-35	2.1893e-34	0.195829	-0.0775094	0.195829	0.124653	-0.0793714	0.0102749
WNK4	401	2.24027e-08	5.22215e-08	0.0141777	-0.000340159	0.00223646	0.0104854	0.0141777	0.00606119
BRD2	402	3.01672e-49	9.90032e-48	0.160916	0.0399475	0.0889168	0.160916	0.0391382	-0.02644
MAN1C1	402	1.21879e-32	1.87138e-31	0.131375	0.06906	0.131375	0.10368	0.00968541	0.10347
MCPH1-AS1	402	4.42945e-10	1.23658e-09	0.0446287	0.0544761	0.0446287	0.019731	-0.0114635	0.00375894
CDK13	403	4.88097e-12	1.66055e-11	0.158179	0.218008	0.158179	-0.048937	0.188676	0.224199
U2AF1L5	403	3.13722e-49	1.0275e-47	0.146109	-0.100526	0.126226	0.146109	-0.249348	-0.191764
MYO9A	404	2.70742e-27	3.0908e-26	0.168367	0.137813	0.168367	0.0130848	0.156735	0.168075
SCAF8	404	1.42648e-17	7.98797e-17	0.150361	0.157315	0.150361	0.0575889	0.0590298	0.0710653
TEX29	404	2.32587e-08	5.40928e-08	0.00914737	0.00768194	0.00509773	0.00304837	0.00914737	0.00265418
CLASP1	405	8.13945e-25	7.90349e-24	0.226285	0.196378	0.226285	0.0284111	0.00693207	0.121927
EP300	405	3.77133e-21	2.83635e-20	0.137143	0.0998823	0.137143	0.0731844	0.147396	0.15461
SCARA3	405	5.18774e-49	1.69567e-47	0.124675	0.0283271	0.0986852	0.124675	-0.0588264	-0.0209203
CDS1	406	2.4717e-14	1.03353e-13	0.0342358	0.0171708	0.0342358	-0.00933946	0.0360528	0.035681
PRODH	406	2.48031e-08	5.74952e-08	0.00831999	0.00685456	0.00349689	0.00462768	0.00831999	0.0018268
SBDS	406	5.49014e-49	1.79091e-47	0.142714	-0.0897896	0.108152	0.142714	-0.0619439	-0.0202594
SPON1	407	1.63725e-13	6.39968e-13	0.0591471	0.0300865	0.0591471	0.0359685	0.0733157	0.045731
TANC2	407	6.92431e-21	5.06235e-20	0.17679	0.191253	0.0583155	0.17679	0.113639	-0.0241223
GTF2IRD1	408	7.96384e-20	5.32397e-19	0.150918	0.14597	0.150918	0.0827727	0.0234866	0.0484731
RASGEF1A	408	5.72182e-11	1.75346e-10	0.0138356	-0.00314132	0.00881099	0.00880063	0.00221861	0.0138356
RPL27A	408	8.42209e-49	2.72544e-47	0.221722	-0.440354	0.163132	0.221722	-0.334797	-0.254403
ANKRD28	409	1.83301e-35	3.19157e-34	0.217253	0.161315	0.217253	0.0640346	0.0618419	0.185946
FAM71F1	409	5.4275e-13	2.03203e-12	0.0328235	0.0236344	0.0242606	0.0328235	0.0198417	0.0349753
FAU	409	9.10663e-49	2.9411e-47	0.237628	-0.498245	0.184671	0.237628	-0.253681	-0.169228
GRIA3	409	2.98549e-45	8.23417e-44	0.245594	0.169642	0.0511411	0.245594	0.101745	-0.00334596
ST8SIA1	409	6.1648e-27	6.8806e-26	0.160323	0.089043	0.160323	-0.0056071	0.169763	0.157281
ACSL6	410	2.74018e-08	6.32304e-08	0.0916556	0.0492287	0.0131375	-0.0913891	0.0916556	0.0360202
PRKD1	410	8.62338e-26	8.91137e-25	0.204657	0.179491	0.204657	0.130374	0.0418913	0.0769585
PRRT2	410	2.18862e-35	3.79852e-34	0.10536	0.0725658	0.10536	0.0211585	-0.133749	-0.0274168
ST8SIA5	410	9.26594e-49	2.98661e-47	0.11547	0.0219498	0.0145095	0.11547	-0.153704	-0.132962
APOL6	411	1.53114e-48	4.88672e-47	0.0919914	0.0313675	0.0759029	0.0919914	0.0455597	0.0566113
KAZN	411	2.17715e-20	1.5212e-19	0.199703	0.203285	0.192876	0.199703	0.114196	0.0993435
LGI1	411	8.93825e-10	2.42003e-09	0.0421631	0.0327445	0.00540413	-0.0236518	0.0454316	0.0421631
ALDH1L1-AS2	412	2.89063e-08	6.6485e-08	0.00925018	0.00338847	-0.000311558	0.00127651	0.00925018	0.00113371
CKB	412	1.55945e-48	4.96732e-47	0.269021	-0.314746	-0.121115	0.269021	-0.596869	-0.347617
CLEC18B	412	1.11723e-11	3.67844e-11	0.0347935	0.0272048	0.0347935	0.0280554	0.0376497	0.0424017
VPS13D	412	1.76543e-27	2.03834e-26	0.174613	0.151331	0.174613	0.0244314	0.0917435	0.140554
IFT122	413	2.50213e-35	4.33338e-34	0.117231	0.0486722	0.117231	-0.0530622	-0.110077	0.0617594
IQUB	413	3.3642e-12	1.16702e-11	0.0466849	0.0218156	0.0466849	-0.0639661	0.0519082	0.0575398
KPNB1	413	1.66319e-48	5.28739e-47	0.203847	0.0195021	0.147808	0.203847	-0.151613	-0.216965
TTLL7	413	3.92627e-19	2.4847e-18	0.144014	0.15153	0.144014	-0.0832201	0.0732401	0.00523049
CLHC1	414	1.30737e-29	1.70042e-28	0.170312	0.127629	0.170312	-0.105416	0.134264	0.16541
CSNK1A1	414	2.25457e-48	7.13947e-47	0.226504	0.109843	0.143072	0.226504	0.0144877	0.0911327
MYOF	414	5.22774e-30	6.94396e-29	0.0986501	0.0535833	0.0986501	0.0764397	0.0953232	0.0794995
ZNF528	414	1.465e-08	3.4809e-08	0.0890886	0.0890886	0.0121534	0.00118154	-0.00879139	-0.00789881
AKNA	415	3.93344e-19	2.48827e-18	0.101932	0.0129591	0.101932	-0.0635554	0.116914	0.10806
ANKIB1	415	6.25357e-15	2.76735e-14	0.145626	0.16423	0.145626	0.035716	0.08878	0.116765
ENDOD1	415	2.82546e-48	8.92989e-47	0.104681	0.0375911	0.0736784	0.104681	0.0300846	0.0435792
PARP9	415	2.22892e-44	5.90681e-43	0.157684	0.049744	0.147461	0.157684	0.00467568	0.0543727
PTER	415	3.22239e-08	7.38227e-08	0.00860981	-0.00629348	0.00461872	0.00505682	0.00860981	0.000493334
AC092140.2	416	3.22239e-08	7.38227e-08	0.00860981	0.000425454	-0.000691865	0.00223219	0.00860981	-0.00112996
ACP6	416	5.82704e-14	2.36592e-13	0.0634585	0.0629383	0.0634585	0.0369933	0.0604262	0.0807871
TAF1	416	4.31373e-22	3.50733e-21	0.150136	0.142287	0.150136	0.060461	0.100235	0.128196
CDC42BPB	417	1.70759e-13	6.6682e-13	0.103178	0.128795	0.107544	0.103178	0.0383116	0.0845729
FTCD	417	3.22239e-08	7.38227e-08	0.00860981	0.00128267	0.0027532	-0.0111121	0.00860981	0.00698652
NR4A3	417	7.20165e-11	2.18674e-10	0.0248274	-0.0161378	0.0186029	-0.0011864	0.0203293	0.0248274
ANGPTL4	418	3.33121e-39	6.93789e-38	0.0887692	0.0440316	0.0819779	0.0887692	0.0761792	0.0579844
MTCH1	418	3.2024e-35	5.51675e-34	0.14077	-0.0212466	0.14077	0.1276	0.0132143	-0.0486418
OSGIN1	418	1.61084e-08	3.81516e-08	0.00992821	0.00992821	0.00731514	0.00522891	0.00605588	0.00668162
TOMM7	418	4.47352e-48	1.39754e-46	0.218159	-0.3206	0.176187	0.218159	-0.269731	-0.14593
AOC2	419	3.56844e-08	8.13834e-08	0.00875472	0.00435844	0.0033856	-0.00358259	0.00875472	0.0019857
AP003108.2	419	6.27244e-14	2.53725e-13	0.101775	0.116782	0.101775	0.0797474	0.0766778	0.0712469
EFCAB2	419	3.2498e-35	5.59247e-34	0.199161	0.0956129	0.199161	-0.169154	0.0833439	0.125842
FAM84A	419	6.47217e-48	2.01805e-46	0.121813	0.0272471	0.0250988	0.121813	-0.00157147	-0.038275
SYTL3	419	6.79629e-24	6.21654e-23	0.0603814	-0.0323875	0.0603814	-0.0391831	0.0481419	0.0554452
AC005899.6	420	2.84951e-09	7.30131e-09	0.0216633	0.0166144	0.013236	0.0216633	0.0282536	0.0123705
EXD3	420	1.19086e-09	3.18497e-09	0.0785782	0.101727	0.0785782	0.0271307	0.0794288	0.0606752
PARP14	420	6.24031e-38	1.22285e-36	0.167456	0.0378685	0.165059	0.167456	0.099045	0.124456
ZNF462	420	7.76453e-48	2.41175e-46	0.23569	0.145132	0.0876645	0.23569	-0.0200733	0.0261803
NEK1	421	1.17925e-32	1.81239e-31	0.201474	0.163556	0.201474	-0.0631572	0.137163	0.16278
RILP	421	3.75376e-08	8.5406e-08	0.00856772	-0.00840921	0.00285409	0.00126537	0.00856772	0.000451238
ARL6IP1	422	9.88123e-48	3.04593e-46	0.17311	-0.212865	0.123264	0.17311	-0.853448	-0.0831346
POT1	422	1.16456e-08	2.79774e-08	0.0935856	0.0935856	0.0647291	0.0433767	-0.0661347	-0.017151
SYNE4	422	3.75376e-08	8.5406e-08	0.00856772	0.00710229	0.00581166	0.00314005	0.00856772	0.00274826
TFE3	422	6.78226e-21	4.96744e-20	0.062306	0.00996146	0.062306	0.0520778	0.053136	0.0629419
UBE2D3	422	2.29425e-36	4.15961e-35	0.190309	0.0364615	0.19102	0.190309	0.0364143	-0.0111519
EDNRB	423	4.50841e-25	4.44682e-24	0.105518	0.0469999	0.105518	0.078136	0.0828322	0.100027
RPS24	423	1.76387e-47	5.41666e-46	0.218418	-0.427238	0.18807	0.218418	-0.172088	-0.15763
STAT5B	423	1.33053e-08	3.17441e-08	0.118207	0.118207	0.0592342	0.0756871	0.0616944	0.0513168
IDH1	424	1.83684e-47	5.6301e-46	0.170404	-0.0187931	-0.000650392	0.170404	-0.128947	-0.0522824
PHF14	424	1.67394e-08	3.9571e-08	0.193488	0.193488	0.0284708	-0.0928214	0.0225856	-0.017765
PNCK	424	8.27356e-11	2.49173e-10	0.0493108	-0.000380261	0.0259341	-0.186815	0.0319657	0.0493108
ARHGEF40	425	2.21677e-47	6.78181e-46	0.132051	0.0649711	0.0314816	0.132051	-0.0240734	-0.0862756
ATP9A	425	4.92909e-21	3.66635e-20	0.154071	0.147386	0.154071	-0.0167708	0.115826	0.168158
GABRB1	425	2.12306e-08	4.95605e-08	0.0998034	0.0246722	0.0214201	-0.155429	0.129076	0.0998034
MASP1	426	2.95028e-08	6.78185e-08	0.0985044	0.0427821	0.0511445	-0.00521832	0.0985044	0.0754667
RBM3	426	2.41974e-47	7.38885e-46	0.177314	-0.0114241	0.147034	0.177314	-0.0617476	-0.0407919
ZNF91	426	1.71223e-08	4.03938e-08	0.155204	0.155204	0.0611922	0.0406022	0.00965488	0.060544
ALPK3	427	6.90528e-13	2.55818e-12	0.0317051	0.0162939	0.0317051	0.0153603	0.0378578	0.0342394
HNRNPA3	427	2.73565e-47	8.33782e-46	0.216733	0.0728849	0.100522	0.216733	-0.105944	-0.0871816
PHACTR1	427	5.41969e-35	9.20951e-34	0.20593	0.0640545	0.20593	-0.199496	0.126495	0.111399
RBBP6	427	6.54295e-24	5.99494e-23	0.140199	0.128152	0.140199	0.110325	0.0601683	0.0753133
DOT1L	428	2.839e-17	1.54453e-16	0.0845887	0.0898211	0.0478384	0.0845887	-0.0874892	-0.0993047
MAP7	428	9.96786e-12	3.30128e-11	0.0732143	0.00418752	0.0732143	-0.0409156	0.0911151	0.0899362
PFN4	428	4.80022e-08	1.0799e-07	0.00821717	0.00675174	0.00304957	-0.00137779	0.00821717	0.00172399
PIEZO1	428	2.86229e-47	8.70746e-46	0.0930673	0.0341229	0.0600826	0.0930673	-0.0342624	0.00756893
BCLAF1	429	2.95751e-47	8.98034e-46	0.17918	0.0970543	0.142788	0.17918	0.0937441	0.0831671
ZNF783	429	2.02536e-10	5.83989e-10	0.0610294	0.0747626	0.0610294	0.0388567	0.108367	0.0780086
AL360270.1	430	4.96494e-08	1.11572e-07	0.00968492	0.00821949	0.00400337	0.00613192	0.00968492	-0.000330691
EPB41L5	430	1.78194e-08	4.19409e-08	0.102182	0.102182	0.060756	0.0590275	0.020871	0.0272507
KATNAL1	430	6.97562e-35	1.17918e-33	0.158387	0.0855486	0.158387	-0.00134926	-0.00790487	0.0480237
NDUFA4	430	3.08444e-47	9.33085e-46	0.225974	-0.336994	0.135611	0.225974	-0.267947	-0.207743
RTF2	430	9.76801e-11	2.91212e-10	0.0580302	-0.0298143	0.0255334	0.021236	0.0365271	0.0580302
AC091948.1	431	1.82695e-08	4.29319e-08	0.0443267	0.0443267	0.00732028	-0.00532494	0.00526343	0.0132359
ADCY5	431	5.22975e-08	1.17231e-07	0.038146	0.0175496	0.00830222	0.00264046	0.038146	0.0157218
DAD1	431	3.1084e-47	9.38586e-46	0.144641	-0.12173	0.0884851	0.144641	-0.138967	-0.0877224
NUP153	431	8.83004e-35	1.48493e-33	0.175997	0.125789	0.175997	-0.0122739	0.030178	0.0296188
ARSJ	432	4.66817e-17	2.48312e-16	0.0601227	0.0597415	0.0588136	0.0601227	0.0316783	0.0656781
DDB2	432	3.50366e-47	1.05402e-45	0.118054	0.0398002	0.0665968	0.118054	-0.0883995	-0.147477
TMEM168	432	1.6722e-09	4.39065e-09	0.0858843	0.118122	0.0858843	0.0581768	-0.000550648	0.0171711
ZNF395	432	3.39664e-22	2.78397e-21	0.0573654	0.0241387	0.055718	0.0573654	0.0608771	0.0393325
EFHC1	433	9.94132e-35	1.66492e-33	0.157623	0.0964306	0.157623	0.0241063	0.130022	0.0643952
AC020916.1	434	4.37538e-47	1.30899e-45	0.101601	-0.00832846	0.0890123	0.101601	0.0544496	0.0722644
ADAMTS15	434	4.37553e-12	1.4958e-11	0.0288765	0.0130739	0.0288765	0.0260297	0.0305748	0.0260548
SPECC1	434	2.98125e-22	2.44845e-21	0.180863	0.169984	0.0819783	0.180863	-0.137007	-0.0920366
WARS	434	5.3826e-37	1.00622e-35	0.113926	0.0596745	0.111408	0.113926	0.0336087	0.0521044
DGKD	435	3.50858e-29	4.48089e-28	0.149508	0.124786	0.149508	0.101417	0.147898	0.0706776
HLA-DOA	435	5.61017e-08	1.25343e-07	0.00817507	-0.00990808	0.004041	0.00649675	0.00817507	0.00168189
ITM2B	435	1.08414e-34	1.81379e-33	0.17991	-0.202372	0.17991	0.132503	-0.0643593	0.00375857
PHF11	435	2.90109e-14	1.20842e-13	0.0663374	0.0188812	0.0663374	0.0407992	0.0345287	0.0806565
TNFSF13B	435	4.81703e-47	1.43583e-45	0.0993106	-0.028694	0.0622171	0.0993106	-0.0297959	0.0214808
ATP2B1	436	1.38579e-34	2.30894e-33	0.162914	0.0102537	0.162914	-0.0472896	0.0716963	0.0324215
CCDC9B	436	3.96866e-25	3.93355e-24	0.0567554	0.0416848	0.0431481	0.0567554	0.0583559	0.0459415
PHLDB1	436	4.90113e-47	1.45822e-45	0.150353	0.0906257	0.0295438	0.150353	0.0660273	0.0221137
ZNF432	436	4.02722e-11	1.25522e-10	0.0603303	0.0735855	0.0603303	0.0280608	0.0407361	0.0375205
CNP	437	5.6536e-47	1.67903e-45	0.182873	-0.16885	0.111842	0.182873	-0.11666	-0.0320016
CPEB4	437	3.52533e-24	3.28001e-23	0.199356	0.17828	0.129837	0.199356	0.154206	0.223664
NAGPA-AS1	437	5.95442e-08	1.32706e-07	0.00767961	0.00621419	0.00251202	0.00163765	0.00767961	0.00605632
SIPA1L3	437	1.98449e-08	4.64258e-08	0.124207	0.124207	0.0824346	0.0607187	0.0383929	0.0310776
COL4A1	438	6.24223e-47	1.85046e-45	0.1412	0.0504524	0.0998933	0.1412	0.0474604	0.0773168
FSIP1	438	1.47083e-34	2.44812e-33	0.0847147	0.0322307	0.0847147	-0.0481488	0.0720293	0.0629055
LTBP4	438	5.59851e-17	2.95477e-16	0.052044	0.0352662	0.052044	0.0254303	0.0606403	0.0188178
ZMYM4	438	7.25756e-10	1.9845e-09	0.120009	0.169391	0.120009	0.0546256	0.0674793	0.0836316
KCNG1	439	6.30182e-08	1.40084e-07	0.0093951	0.00267617	0.00706799	-0.000592564	0.0093951	0.00452521
ZBTB21	439	3.4153e-32	5.09472e-31	0.0754566	0.0590702	0.0754566	0.0684053	0.0331711	0.0461641
BCAS3	440	3.18189e-16	1.56304e-15	0.1937	0.186673	0.1937	-0.000229643	0.193366	0.237742
CITED1	440	7.63097e-47	2.25391e-45	0.0781157	-0.0210312	0.0585673	0.0781157	-0.061243	-0.030345
IRF5	440	6.39597e-08	1.42137e-07	0.00922712	-0.0308374	0.00558053	0.00346378	0.00922712	-0.00985454
AHCYL2	441	3.42334e-17	1.84758e-16	0.213324	0.211145	0.213324	-0.107204	0.208694	0.256191
CHM	441	3.11731e-11	9.83123e-11	0.096478	0.123687	0.096478	0.0803791	0.0708296	0.0495281
PLCD1	441	2.98359e-17	1.62047e-16	0.0501053	0.0275346	0.0494722	0.0501053	0.0563117	0.0354889
VAMP5	441	8.76904e-45	2.38216e-43	0.080452	-0.0336509	0.0734231	0.080452	-0.0198854	-0.0272394
SETD2	442	1.47061e-21	1.14306e-20	0.19228	0.179106	0.19228	0.0528733	0.0808703	0.13532
TBCA	442	2.07741e-34	3.44011e-33	0.208438	-0.0614387	0.208438	0.180868	-0.100765	0.00293657
DRC3	443	1.64232e-10	4.76675e-10	0.0596323	0.0212609	0.0236048	-0.088378	0.0598201	0.0596323
XRN1	443	9.0269e-16	4.2579e-15	0.123068	0.136937	0.123068	0.0363882	0.090885	0.117086
AL024508.2	444	7.01823e-08	1.55307e-07	0.00782453	0.00196282	0.00259839	-0.0068054	0.00782453	0.00457794
PTK2	444	8.27624e-21	6.01017e-20	0.245845	0.234642	0.245845	0.031319	0.129629	0.142272
CHI3L2	445	1.61779e-46	4.74387e-45	0.133088	-0.0182103	0.103753	0.133088	0.0596058	0.0518765
PPP1R32	445	1.14274e-10	3.37584e-10	0.0301935	0.0215606	0.0250579	0.000712967	0.00570801	0.0301935
TTC17	445	1.0148e-16	5.23691e-16	0.136956	0.152478	0.136956	0.0810879	0.0405545	0.0140277
COG7	446	9.52772e-14	3.79264e-13	0.0826939	0.0783629	0.0826939	0.00102521	0.055552	0.104518
MAP3K14	446	2.79325e-34	4.59274e-33	0.124313	0.0912764	0.124313	0.0871175	0.0902892	0.0952044
RPN2	446	1.98277e-46	5.79532e-45	0.160684	-0.0417275	0.116416	0.160684	-0.200392	-0.136326
MCAM	447	1.9835e-46	5.79532e-45	0.0988574	0.0628583	0.0499706	0.0988574	0.039304	-0.0302879
SLC25A26	447	1.28585e-25	1.31128e-24	0.138944	0.124163	0.0821767	0.138944	0.0777845	0.0919502
WNK1	447	2.80723e-34	4.61107e-33	0.231377	0.130579	0.231377	0.13248	-0.0267729	0.0191887
CEP164	448	1.05034e-22	8.91472e-22	0.124007	0.11833	0.124007	0.0613113	-0.174771	0.061992
CIRBP	448	2.33453e-46	6.80869e-45	0.22085	-0.109465	0.120432	0.22085	-0.112023	-0.150307
EMCN	448	8.16528e-08	1.79274e-07	0.010218	0.00435633	0.00444587	0.00518307	0.010218	0.000478262
TNFAIP3	448	4.26904e-13	1.61393e-12	0.035035	0.00212574	0.035035	0.0334568	0.0337532	0.0379274
ATP10D	449	5.66621e-09	1.40638e-08	0.0512999	0.0475415	0.0512999	0.0236213	0.0887019	0.0671557
HAS2	449	3.23747e-34	5.30703e-33	0.132435	0.0748239	0.132435	0.098744	0.0719508	0.0587435
NPIPA1	449	5.54449e-11	1.70201e-10	0.074274	0.0943091	0.074274	0.0255417	0.0238616	0.0027474
PHPT1	449	2.94791e-46	8.56688e-45	0.143101	-0.193649	0.0997089	0.143101	-0.218712	-0.0940578
ATG4C	450	3.27354e-34	5.36075e-33	0.142246	0.0555179	0.142246	0.0382015	0.0709658	0.0917628
PGGHG	450	8.38796e-15	3.67879e-14	0.0365109	0.0373573	0.0365109	0.0350646	0.0409185	0.0262389
TPM4	450	3.22878e-46	9.36635e-45	0.173312	-0.0107911	0.133081	0.173312	-0.0745133	-0.0209429
HLA-DRA	451	4.00625e-46	1.15598e-44	0.124676	-0.283116	0.107588	0.124676	0.0614589	0.0350916
PHC3	451	2.45157e-26	2.63746e-25	0.181861	0.156888	0.181861	0.123011	0.0190634	0.0890421
RPL22	452	4.05931e-46	1.16921e-44	0.19583	-0.326116	0.159714	0.19583	-0.209465	-0.141798
ZNF66	452	2.33942e-08	5.43922e-08	0.0644819	0.0644819	0.00325186	-0.00674833	-0.162782	-0.122428
CH25H	453	9.29504e-08	2.02818e-07	0.00969951	-0.0417293	0.00866599	0.00762849	0.00969951	0.00550335
KDM5A	453	3.27516e-17	1.77173e-16	0.136444	0.140315	0.136444	0.0968892	0.107132	0.101973
RSPH4A	453	4.00503e-17	2.14372e-16	0.0419584	0.00605198	0.0419584	-0.0474533	0.0488789	0.0426876
UBA52	453	5.0361e-46	1.44543e-44	0.197551	-0.409475	0.146838	0.197551	-0.280294	-0.202733
ACTN2	454	2.04467e-10	5.89243e-10	0.134761	0.118108	0.075618	0.0577263	0.111173	0.134761
FOXO4	454	1.00095e-07	2.17734e-07	0.00825926	0.00239756	0.00309167	0.00470627	0.00825926	0.00663597
PRKRIP1	454	7.79882e-14	3.12974e-13	0.11432	0.128019	0.11432	0.0508574	0.0298538	0.0349464
COL6A3	455	7.34441e-46	2.08949e-44	0.111327	-0.0112682	0.0937524	0.111327	-0.132377	-0.0556784
DNM3	455	5.22012e-09	1.29983e-08	0.130722	0.182188	0.130722	0.0604792	0.0588374	0.0308982
LINC02288	455	1.05242e-07	2.28411e-07	0.00993265	0.00846722	0.0071766	0.00671532	0.00993265	0.00830935
XKR6	455	1.29916e-13	5.11385e-13	0.138282	0.127576	0.138282	-0.106004	0.161507	0.181097
CEP112	456	6.91817e-34	1.12161e-32	0.224953	0.158084	0.224953	-0.00913498	-0.0790168	0.161179
ITGB5	456	4.00072e-20	2.72731e-19	0.0584295	0.033734	0.0584295	0.035107	0.0323978	0.0604422
TLK2	456	1.57071e-13	6.15146e-13	0.141346	0.174647	0.141346	0.059541	0.0523006	0.1172
TMEM108-AS1	456	1.08573e-07	2.35453e-07	0.00840418	0.00254247	0.00358109	0.00129819	0.00840418	0.0002877
UQCR10	456	8.37459e-46	2.37841e-44	0.13194	-0.19993	0.0845626	0.13194	-0.1768	-0.0621554
ATP2B2	457	1.10112e-07	2.38597e-07	0.108524	0.0271681	0.00314891	-0.0563517	0.108524	0.0508936
CEP70	457	8.96491e-09	2.17658e-08	0.0710758	0.0991789	0.0710758	0.0234551	-0.318955	0.0822762
MAGED4	457	6.99726e-34	1.13331e-32	0.129139	0.0350595	0.129139	0.110211	-0.0574854	-0.0259762
TMED9	457	9.0325e-46	2.56078e-44	0.124789	-0.107818	0.0943183	0.124789	-0.193378	-0.131645
RASD1	458	1.05949e-45	2.9933e-44	0.127374	0.0131932	0.112701	0.127374	0.0823481	-0.00583583
SCFD2	458	8.86402e-19	5.44408e-18	0.146117	0.143925	0.0962095	0.146117	0.0524664	0.00429959
MUC1	459	5.73216e-25	5.61295e-24	0.0455421	0.0304775	0.0455421	0.0402279	0.0376353	0.0414539
VPS13A	459	1.27178e-08	3.04273e-08	0.0823253	0.128473	0.0823253	0.0611281	0.0162705	0.0394811
AC044849.1	460	2.31921e-10	6.64239e-10	0.0105496	-0.00117387	0.00276888	-0.00897603	-0.00106744	0.0105496
GIGYF2	460	4.92964e-17	2.61279e-16	0.146326	0.156351	0.146326	0.0356314	0.0561851	0.0888458
PHYHIP	460	1.16155e-07	2.51289e-07	0.00821717	0.00442909	0.0056041	0.00312516	0.00821717	0.00659387
ULK4	460	9.79188e-34	1.57807e-32	0.179099	0.0841977	0.179099	-0.139402	0.1443	0.1305
AC234582.1	461	1.33893e-17	7.51849e-17	0.0553874	0.0355792	0.0422109	0.0553874	0.0666466	0.0435048
CDH11	461	1.05083e-33	1.69184e-32	0.209898	0.138903	0.209898	0.0824309	0.00907243	0.140994
PLIN5	461	2.67547e-08	6.18162e-08	0.032174	0.032174	-0.0040519	0.00788353	0.0182565	0.00288129
AP000552.1	462	1.18102e-07	2.5523e-07	0.0075768	0.00464594	0.00206469	0.00234548	0.0075768	0.00433021
SNRPD2	462	1.26453e-45	3.54788e-44	0.156557	-0.153029	0.13141	0.156557	-0.216355	-0.168294
TENM4	462	1.21314e-33	1.9493e-32	0.250769	0.187799	0.250769	0.0718977	0.189799	0.191961
EFR3B	463	1.30906e-33	2.10135e-32	0.125133	0.052297	0.125133	0.0995008	-0.0284752	0.0231849
SNHG22	463	1.18102e-07	2.5523e-07	0.0075768	0.000249661	0.000686667	-0.00148614	0.0075768	-0.00216298
TAF1D	463	1.67038e-45	4.67851e-44	0.219064	0.146395	0.119613	0.219064	0.00379913	-0.00602688
AC046158.1	464	1.18102e-07	2.5523e-07	0.0075768	0.00464594	0.00200615	0.00301681	0.0075768	-0.00053968
DGLUCY	464	1.42838e-28	1.75125e-27	0.124134	0.0989696	0.124134	0.0697898	0.0807392	0.116722
EIF3J	464	1.82948e-45	5.11531e-44	0.166438	-0.06685	0.088293	0.166438	-0.132932	-0.0465081
RABGAP1	464	3.3225e-16	1.62866e-15	0.14995	0.160213	0.14995	0.0874837	0.0960148	0.0892078
DTX3L	465	2.46247e-45	6.83808e-44	0.104381	0.0151338	0.0758874	0.104381	0.00405675	0.0238845
FLCN	465	5.81748e-33	9.06957e-32	0.108486	0.0743865	0.104741	0.108486	0.106987	0.0705216
SDCCAG8	465	3.88773e-13	1.47389e-12	0.157817	0.199302	0.157817	0.10863	0.111331	0.107914
SORT1	465	1.38604e-33	2.22053e-32	0.181459	0.0688558	0.181459	0.128207	-0.081994	0.0634695
CPA4	466	3.78687e-11	1.18394e-10	0.0187909	0.0102887	0.0187909	0.0177116	0.0175316	0.0197806
ERCC6L2	466	3.11721e-12	1.08479e-11	0.0962144	0.127776	0.0742086	0.0962144	-0.00377166	0.0453708
RBMS3	466	6.31678e-09	1.55809e-08	0.0753444	0.069941	0.055099	-0.0382787	0.086949	0.0753444
EPB41L2	467	2.95896e-45	8.17487e-44	0.197319	0.015065	0.105942	0.197319	-0.194424	-0.0717097
NEK10	467	1.57071e-33	2.50897e-32	0.0927802	0.0106732	0.0927802	-0.126934	-0.0440847	0.0599574
AC112220.4	468	6.78053e-08	1.50334e-07	0.00772171	0.00246821	0.00496566	0.00249039	0.00772171	0.00772171
POLK	468	1.62485e-10	4.71933e-10	0.0929109	0.128446	0.0929109	0.0788729	-0.000195123	0.059503
AC084357.2	469	1.35611e-07	2.9117e-07	0.00772171	-0.00253628	0.00200808	0.00162271	0.00772171	-0.00201806
FAM76A	469	1.70543e-33	2.72148e-32	0.117122	0.018455	0.117122	-0.0114596	0.0638617	0.0434178
PDE4D	469	2.82178e-08	6.49933e-08	0.142646	0.142646	0.1012	0.0906877	-0.026467	-0.0217644
RFX4	469	3.29945e-35	5.67191e-34	0.155153	0.109289	0.0866742	0.155153	0.0949183	0.135308
RPS5	469	3.22652e-45	8.88386e-44	0.214981	-0.437437	0.171874	0.214981	-0.291207	-0.250315
GNG5	470	4.01598e-45	1.10202e-43	0.125296	-0.108208	0.102045	0.125296	-0.180076	-0.0706543
PGAP3	470	2.82547e-08	6.506e-08	0.0393365	0.0393365	0.0222863	0.0283348	0.00782929	0.00624026
PHKG1	470	4.34498e-16	2.10511e-15	0.089989	0.0692621	0.089989	0.037697	0.0952137	0.107895
UNC13B	470	1.64532e-15	7.62139e-15	0.0823274	0.082061	0.0823274	0.0713597	0.107019	0.0746868
AP006545.2	471	1.40723e-07	3.0147e-07	0.00865191	0.00425562	0.00589585	-0.00844174	0.00865191	0.000535429
DNAJB1	471	1.02617e-36	1.90515e-35	0.107744	0.010429	0.104664	0.107744	-0.0509731	0.0221559
IP6K2	471	2.31313e-25	2.32674e-24	0.140765	0.127773	0.0546531	0.140765	-0.00566873	0.0193461
RPL38	471	4.32238e-45	1.1841e-43	0.220497	-0.383466	0.159835	0.220497	-0.29306	-0.171554
FOXJ3	472	8.9363e-13	3.2755e-12	0.11927	0.143617	0.11927	0.0736641	0.0143047	0.0523646
OGFRL1	472	2.1079e-26	2.27678e-25	0.089172	-0.0149512	0.089172	0.0728607	0.0978724	0.0752008
RPL15	472	4.44879e-45	1.21668e-43	0.24909	-0.537935	0.164092	0.24909	-0.366363	-0.303198
BARD1	473	7.78091e-45	2.11727e-43	0.175007	0.0601804	0.144051	0.175007	-0.505146	-0.340245
CRY2	473	3.53001e-10	9.9592e-10	0.0504599	0.0395479	0.0361186	0.0137133	0.0293067	0.0504599
LINC002481	473	1.52264e-07	3.25123e-07	0.00786662	0.00200491	-0.00143505	-0.000721341	0.00786662	0.00137344
ZFYVE16	473	2.13014e-11	6.83472e-11	0.115093	0.162838	0.036731	0.115093	0.0321561	0.000933811
NPPA-AS1	474	1.52264e-07	3.25123e-07	0.00786662	0.00347034	0.00318651	0.000482004	0.00786662	0.00299674
RUNX1	474	2.41791e-33	3.8471e-32	0.159859	0.0625614	0.159859	0.117187	0.0353662	0.0796394
WDR93	474	1.05526e-20	7.59202e-20	0.0479694	0.0300042	0.0479694	-0.0351638	0.0406982	0.0445006
EIF2S2	475	9.07241e-45	2.46046e-43	0.177167	-0.0947788	0.099387	0.177167	-0.148818	-0.0690055
GSAP	475	2.91431e-33	4.61882e-32	0.176276	0.111231	0.176276	0.0653525	0.101423	0.11026
NPAS3	475	1.71843e-11	5.56538e-11	0.247174	0.324648	0.211382	0.247174	0.27242	0.189032
PHYHD1	475	1.80574e-11	5.83417e-11	0.0410868	0.04493	0.032011	0.0410868	0.0476303	0.0510609
SCGB1B2P	475	1.52264e-07	3.25123e-07	0.00786662	0.00200491	0.0024975	0.000424966	0.00786662	-0.00187315
DCDC2B	476	7.01695e-11	2.13425e-10	0.0376028	0.0335023	0.0376028	-0.00563511	0.0389188	0.0449546
GPATCH8	476	3.70539e-13	1.40772e-12	0.141	0.165018	0.141	-0.00756545	0.0748048	0.0237151
KSR2	476	6.36627e-14	2.57392e-13	0.0546743	0.0174143	0.0546743	-0.0776111	0.0606795	0.0267617
NPC2	476	9.47778e-45	2.56184e-43	0.0953999	-0.132806	0.0770256	0.0953999	-0.0319541	-0.00268522
CTNND1	477	2.1323e-17	1.17421e-16	0.119106	0.0978921	0.119106	0.110567	0.115774	0.138266
MIDN	477	1.08399e-44	2.92029e-43	0.158643	0.0283931	0.0127889	0.158643	0.0335429	0.00043368
PRSS23	477	3.47806e-33	5.50156e-32	0.123343	0.0588998	0.123343	0.109836	0.0959552	0.0829908
ADAM23	478	2.60383e-17	1.42182e-16	0.130633	0.127175	0.130633	0.0764015	0.0931666	0.0647252
CYBA	478	1.2863e-44	3.45958e-43	0.0917822	-0.232851	0.0513415	0.0917822	0.00949941	-0.0246651
DYNC2LI1	478	9.65313e-31	1.32782e-29	0.132044	0.102281	0.132044	-0.00454619	0.116648	0.125642
HMGB2	479	1.36827e-44	3.67399e-43	0.12629	-0.240318	0.0959327	0.12629	-1.11433	-0.480366
RBM47	479	3.64933e-26	3.87473e-25	0.0924023	-0.0145509	0.0924023	0.045922	0.0759479	0.0872801
SERPING1	479	7.42041e-30	9.76861e-29	0.0674803	0.00482385	0.0674803	0.0435327	0.062741	0.0564318
USP54	479	3.07746e-08	7.06719e-08	0.140427	0.140427	0.0711488	0.0153351	0.0720749	0.0656115
MARVELD3	480	1.6521e-07	3.51426e-07	0.0430705	0.0192683	-0.00571989	0.0240532	0.0430705	-0.00742733
NCKAP5	480	1.71671e-11	5.56091e-11	0.184996	0.229613	0.184996	-0.117476	0.269869	0.204334
NKAIN4	480	1.51947e-44	4.07323e-43	0.115084	0.0289676	0.0113915	0.115084	-0.051685	-0.000844597
PRICKLE2	480	1.69829e-24	1.61526e-23	0.171734	0.122114	0.171734	0.00789742	0.0656847	0.165175
A2M-AS1	481	1.67645e-07	3.56279e-07	0.00801154	0.00214983	-0.00163465	-0.00138707	0.00801154	0.00638824
CTGF	481	5.44537e-30	7.22123e-29	0.0704309	-0.0144915	0.0594436	0.0704309	0.0533804	0.0545301
RBM25	481	8.75829e-28	1.03929e-26	0.175678	0.153708	0.108373	0.175678	-0.0789262	-0.0169362
AL035252.3	482	1.67645e-07	3.56279e-07	0.00801154	0.00214983	-0.000256622	0.000430565	0.00801154	0.00314165
C2orf68	482	5.64456e-36	1.00654e-34	0.179632	0.0363458	0.179811	0.179632	-0.174206	-0.0992077
SNRPB	482	1.81657e-44	4.84567e-43	0.119768	-0.157266	0.0823459	0.119768	-0.266527	-0.206625
ZZEF1	482	2.50329e-16	1.23982e-15	0.102909	0.113318	0.102909	0.0684972	0.103732	0.0571998
ABCA8	483	2.32952e-10	6.67074e-10	0.03726	0.0103457	0.0346532	0.03726	0.043773	0.0479415
AC007388.1	483	6.32575e-18	3.6583e-17	0.131025	0.133736	0.131025	0.0997793	0.139641	0.0770422
HEY1	483	1.89041e-44	5.03439e-43	0.109331	0.00103078	0.0369555	0.109331	-0.0393601	0.011102
TTC25	483	1.21696e-25	1.24518e-24	0.0811351	0.0252854	0.0811351	-0.0695087	0.0838151	0.0734713
TTC26	483	5.20745e-33	8.14197e-32	0.113506	0.0530887	0.113506	-0.0704501	0.0102974	0.0658826
ARPC2	484	2.06484e-44	5.4899e-43	0.186526	-0.130859	0.153522	0.186526	-0.124913	0.00107476
HECTD4	484	1.39537e-11	4.55542e-11	0.114171	0.143249	0.114171	0.0319136	0.0061771	0.11108
LINC02452	484	1.98798e-07	4.19685e-07	0.00732907	0.00439821	0.00121239	0.00142642	0.00732907	-0.004034
P3H2	484	5.5206e-33	8.61501e-32	0.130978	0.078406	0.130978	0.0335076	0.0915126	0.0815255
AL357497.1	485	1.98798e-07	4.19685e-07	0.00732907	0.00293279	0.00141392	0.00296543	0.00732907	0.00245918
CACNA1A	485	3.25603e-08	7.45724e-08	0.160596	0.160596	0.0290457	0.0446055	-0.13936	0.0757553
MECOM	485	5.66407e-22	4.55411e-21	0.141667	0.0512879	0.141667	-0.190997	0.109492	0.135805
ADCYAP1R1	486	7.62903e-13	2.81508e-12	0.0568792	0.0233182	0.0568792	0.000406531	0.0803242	0.0720303
PKD2	486	4.42686e-19	2.79279e-18	0.117317	0.11923	0.0832056	0.117317	-0.0246178	-0.0296521
RPL4	486	2.31649e-44	6.1289e-43	0.161905	-0.262098	0.125841	0.161905	-0.213706	-0.184346
SKP1	486	3.24083e-38	6.48365e-37	0.194669	-0.170429	0.187788	0.194669	-0.129126	-0.0532431
ETS1	487	3.23712e-44	8.53686e-43	0.0867722	0.0344163	0.0183957	0.0867722	-0.0163346	0.00960462
FNBP4	487	9.26241e-18	5.27772e-17	0.135292	0.14867	0.0960221	0.135292	0.00846723	0.0829876
NOXRED1	487	8.34888e-08	1.83157e-07	0.0312263	0.014021	0.0312263	-0.000311066	0.0436611	0.0338994
SERPINH1	487	1.75306e-20	1.23874e-19	0.0438238	0.0116933	0.0369898	0.0438238	0.0192555	0.0424196
AC135782.1	488	2.03328e-07	4.29025e-07	0.00844627	0.00698085	0.0046567	0.00408263	0.00844627	0.00519968
PAG1	488	3.49306e-44	9.19688e-43	0.1805	0.0947553	0.141952	0.1805	0.103924	0.0628151
SDR42E2	488	2.75723e-12	9.65951e-12	0.0259064	0.0109626	0.0259064	-0.0049374	0.0236496	0.0287734
INPPL1	489	4.19753e-44	1.10338e-42	0.103022	0.0440093	0.0331785	0.103022	0.073104	0.044517
PAPLN	489	1.43643e-13	5.63779e-13	0.0426171	0.0396435	0.0417211	0.0426171	0.0492822	0.0466394
SGCE	489	1.78639e-17	9.92472e-17	0.129645	0.137174	0.129645	0.114294	0.00785109	-0.0350815
UBXN11	489	7.56694e-33	1.17519e-31	0.0906806	0.0149031	0.0906806	-0.0804887	0.0574312	0.0746701
HELZ	490	1.74417e-14	7.40979e-14	0.127701	0.143365	0.127701	0.121666	0.110552	0.121851
LSS	490	6.53096e-10	1.79276e-09	0.0654166	0.0735131	0.0576817	0.0654166	0.104653	0.0627818
MTDH	490	8.49993e-33	1.31883e-31	0.205302	-0.0330478	0.205302	0.164025	-0.0472185	-0.014868
RPL36AL	490	5.5011e-44	1.44371e-42	0.140026	-0.17653	0.10361	0.140026	-0.128893	-0.0886227
AGBL2	491	1.03392e-14	4.49333e-14	0.0363558	0.0121413	0.0363558	-0.0417041	0.0331179	0.0372442
ARHGAP5	491	8.80483e-33	1.36483e-31	0.181324	0.131719	0.181324	0.118416	0.1246	0.0825446
SCML4	491	2.17258e-07	4.57407e-07	0.036854	-0.00658108	0.0203076	-0.103398	0.036854	0.0192997
SLC25A16	491	1.38276e-08	3.29417e-08	0.0685035	0.0950328	0.0685035	0.0470247	-0.0016451	0.0140606
VAV3	491	6.27337e-44	1.64108e-42	0.134762	0.0670329	-0.00987129	0.134762	-0.206994	-0.16253
AP1S2	492	7.33279e-44	1.90594e-42	0.187924	-0.00316957	0.140256	0.187924	-0.0178287	-0.0533263
FAM129A	492	5.40793e-32	8.023e-31	0.171581	0.0754558	0.171581	0.110552	0.0688362	0.139923
IFT57	492	9.21911e-33	1.42633e-31	0.0926452	0.0208354	0.0926452	0.0327707	0.0184719	0.0351346
SFSWAP	492	1.68212e-15	7.78965e-15	0.109179	0.121027	0.109179	0.103303	0.0768801	0.102008
BBOX1	493	6.30693e-13	2.34668e-12	0.0485611	-0.00179713	0.0485611	0.0209	0.0600227	0.0595433
MPP3	493	3.54162e-08	8.08089e-08	0.0332787	0.0332787	0.0233647	0.00750625	0.00547903	-0.00765292
RGS16	493	8.24334e-44	2.13919e-42	0.141351	-0.0575237	0.0767418	0.141351	-0.0388876	0.0176027
AUH	494	6.49865e-18	3.75562e-17	0.109593	0.0994796	0.109593	0.0133233	0.0614574	0.119883
PTPN4	494	3.54226e-08	8.08089e-08	0.131885	0.131885	0.0560993	-0.00886024	0.0367155	0.0222328
ZCCHC24	494	9.82325e-44	2.54512e-42	0.0836401	-0.0152102	-0.0445833	0.0836401	0.00674032	-0.0338633
ATF3	495	3.19798e-37	6.04786e-36	0.0964542	0.0155581	0.0925181	0.0964542	0.0199713	0.0441096
RDH5	495	1.05812e-11	3.49303e-11	0.0490865	0.0601601	0.0161129	0.0490865	0.0226431	-0.0282518
WEE1	495	1.02879e-43	2.65703e-42	0.127642	0.031532	0.102326	0.127642	-0.511998	-0.301735
AC124242.1	496	2.53977e-07	5.31341e-07	0.00804919	0.00658376	-0.000841612	0.00127886	0.00804919	-0.00101685
AL390957.1	496	1.17097e-32	1.80137e-31	0.107168	0.0453179	0.107168	-0.0974537	0.0666786	0.0836795
JAG1	497	1.39857e-43	3.5949e-42	0.138322	0.0372798	0.0145613	0.138322	-0.0532375	-0.0217517
PDP1	497	3.74601e-15	1.68337e-14	0.0420577	0.016736	0.0420577	0.0318194	0.0483893	0.017628
PREX2	497	4.81839e-21	3.59223e-20	0.130363	0.0922173	0.130363	0.0480269	0.12783	0.136344
TTLL11	497	4.52614e-16	2.1857e-15	0.0868325	0.086461	0.0868325	0.0480826	0.0696855	0.0479214
GTF2IRD2	498	4.93781e-24	4.56025e-23	0.205171	0.185063	0.205171	-0.0364959	0.187685	0.195255
VSIG8	498	2.55574e-07	5.34613e-07	0.00761889	0.00468804	0.00431681	-0.00754305	0.00761889	0.00274901
CAPN5	499	1.74312e-43	4.4664e-42	0.120253	0.054316	0.0699049	0.120253	0.0334383	0.0124574
CATSPERG	499	7.89985e-09	1.92895e-08	0.0462899	0.0575691	0.0462899	0.0370693	0.0669041	0.0593215
GNG12-AS1	499	1.79714e-12	6.41216e-12	0.0747053	0.0820636	0.0747053	0.0465099	0.0816829	0.0682649
PCED1B	499	2.58117e-14	1.0782e-13	0.0425214	-0.010883	0.0425214	0.00899958	0.0397181	0.0451599
LARP1B	500	2.32153e-14	9.74503e-14	0.126158	0.147751	0.126158	0.0345255	-0.00467734	0.0183546
MARCKS	500	1.76594e-43	4.51775e-42	0.233466	-0.241606	0.146642	0.233466	-0.272364	-0.0475705
AC002429.2	501	2.10506e-11	6.75823e-11	0.0346007	0.0204398	0.010956	0.0346007	0.038571	0.0416997
CFAP45	501	1.35158e-07	2.90276e-07	0.00918502	0.00625417	0.00711798	0.00697468	0.00918502	0.00918502
NUFIP2	501	2.02945e-43	5.18372e-42	0.172787	0.0956373	0.129334	0.172787	0.0800685	0.0573553
PFKP	501	2.37508e-42	5.74155e-41	0.116456	0.0743935	0.106496	0.116456	0.0126397	0.0355795
PPFIA2-AS1	501	3.85696e-08	8.76681e-08	0.00947485	0.00947485	0.00361824	0.00477554	-0.00601448	0.00622826
MIR4300HG	502	1.8429e-19	1.19752e-18	0.187493	0.100505	0.187493	-0.0732152	0.200046	0.192833
SH3D21	502	1.42205e-09	3.76671e-09	0.0222385	0.0258227	0.0222385	0.0175442	0.00930762	0.00319759
SPRY4	502	2.0594e-43	5.25195e-42	0.0702829	-0.000464139	-0.0506349	0.0702829	-0.0260622	-0.0548578
CNOT4	503	1.77603e-14	7.53898e-14	0.155238	0.183251	0.155238	0.0602359	0.090103	0.091994
PEA15	503	2.186e-43	5.55736e-42	0.131851	-0.0915861	0.0734424	0.131851	-0.00739667	-0.0313243
C19orf53	504	2.37294e-43	6.02319e-42	0.119689	-0.149918	0.0820161	0.119689	-0.0993283	-0.0560618
CARMIL1	504	8.90042e-14	3.55513e-13	0.0722121	0.0461947	0.0722121	-0.00195545	0.101443	0.0417243
RPS4Y1	504	5.18792e-12	1.76203e-11	0.0643492	-0.00259512	0.0643492	0.0129135	0.0514374	0.0838575
TYW1	504	4.93877e-20	3.35271e-19	0.172717	0.166453	0.172717	0.0381073	0.0878304	0.108791
KDELR2	505	2.91055e-43	7.37626e-42	0.136184	-0.0584469	0.11092	0.136184	-0.208284	-0.126175
NRXN1	505	4.01234e-08	9.10342e-08	0.290874	0.290874	-0.245751	-0.235209	0.108641	-0.0947073
PROB1	505	2.84311e-07	5.92056e-07	0.00693643	0.00400557	0.00590291	0.00204077	0.00693643	0.00368984
TAOK1	505	1.56003e-32	2.38183e-31	0.27408	0.184442	0.27408	0.250931	-0.0427179	0.0050874
FRYL	506	1.03837e-13	4.12427e-13	0.14296	0.164372	0.14296	0.115029	-0.109986	-0.00364685
KDM5B	506	7.57486e-10	2.06917e-09	0.106062	0.0523273	0.0421704	0.00399035	0.0146157	0.106062
BCL2	507	1.77167e-32	2.68727e-31	0.171328	0.0461588	0.171328	0.0391106	0.119068	0.122974
TRIM33	507	7.17263e-13	2.6536e-12	0.123653	0.146907	0.123653	0.0633951	0.0165008	0.0121228
ZDHHC1	507	4.54841e-18	2.66363e-17	0.0512654	0.0377791	0.0512654	-0.00651733	0.0148376	0.0530874
CD47	508	3.41667e-43	8.60525e-42	0.186138	0.0577187	0.150093	0.186138	-0.0485454	0.00800982
EIF2S3	508	1.8439e-32	2.79163e-31	0.20661	0.121489	0.20661	0.154566	-0.0388528	-0.0660635
NPAS2	508	6.07126e-29	7.61604e-28	0.107694	0.0787017	0.107694	0.0685563	0.101949	0.0898053
ZNF554	508	4.06139e-08	9.20826e-08	0.0464582	0.0464582	0.0321867	0.017403	0.00192525	0.0257268
AC025164.1	509	2.95108e-07	6.1344e-07	0.0477238	-0.0385119	-0.01037	-0.0068892	0.0477238	2.66697e-05
CFAP44	509	1.93865e-15	8.93176e-15	0.0833753	0.0903477	0.0833753	-0.0144354	0.0482579	0.0665064
LRRC23	509	1.89203e-26	2.0573e-25	0.0770713	0.0321111	0.0770713	-0.0725102	0.0332441	0.0697097
STK33	509	1.95573e-32	2.95268e-31	0.25627	0.185917	0.25627	-0.0959448	0.135223	0.221723
WDR6	510	1.47566e-07	3.1563e-07	0.0596359	0.0603475	-0.0117641	0.0596359	0.123102	0.0329933
WIPF2	510	1.3743e-29	1.78604e-28	0.209813	0.144402	0.209813	0.123021	0.174268	0.183947
WWOX	510	1.9786e-32	2.98444e-31	0.399215	0.249317	0.399215	-0.221776	0.22206	0.289269
AL031594.1	511	2.97411e-07	6.18069e-07	0.0075768	-0.000607559	-0.00109441	-0.000675501	0.0075768	0.000134049
APOC1	511	4.09943e-43	1.02612e-41	0.1298	-0.292044	0.0961242	0.1298	0.00768646	-0.00109385
MBD5	511	1.06656e-16	5.49865e-16	0.206687	0.214605	0.206687	0.0586552	0.205083	0.18624
AC016831.1	512	4.69143e-42	1.12242e-40	0.122121	0.0814601	0.102915	0.122121	0.0441255	0.0683373
CBX5	512	4.24648e-43	1.06129e-41	0.211844	-0.0552317	0.153012	0.211844	-0.532565	-0.323436
PBXIP1	512	8.78118e-10	2.37989e-09	0.0578406	0.0193781	0.0353833	0.0180656	0.0280151	0.0578406
STK3	512	2.33119e-32	3.50944e-31	0.252297	0.191241	0.252297	0.0535513	0.153377	0.196775
CCDC173	513	2.61139e-32	3.91347e-31	0.102686	-0.00371998	0.102686	-0.162027	0.0415793	0.0816673
NAT8L	513	7.30287e-13	2.70116e-12	0.0453316	0.0140873	0.0362163	0.0453316	0.0628293	0.0189247
SLC25A3	513	5.38569e-43	1.34394e-41	0.16069	-0.236525	0.09323	0.16069	-0.188844	-0.133378
ZNF566	513	4.28374e-08	9.68942e-08	0.085195	0.085195	0.0573787	0.0344635	-0.0144321	0.0138464
ARHGEF3	514	1.61602e-31	2.33146e-30	0.219816	0.179624	0.212322	0.219816	0.128329	0.153037
FZD7	514	7.18536e-10	1.96575e-09	0.0279882	-0.00533421	0.0227096	0.0097557	0.0128545	0.0279882
LAMP2	514	5.51436e-43	1.37184e-41	0.153294	0.0489365	0.133956	0.153294	0.0406648	0.0622697
BICC1	515	8.28608e-21	6.01462e-20	0.073057	0.0460346	0.073057	-0.0443488	0.0548268	0.0685476
CCS	515	3.06423e-07	6.35983e-07	0.118166	0.0460105	0.0361506	0.0457541	0.118166	0.0674556
FAM181A	515	5.72804e-43	1.42281e-41	0.0656092	0.0225259	0.0580569	0.0656092	0.0257723	0.0372015
ARHGEF17	516	2.03454e-19	1.31625e-18	0.0691216	0.0385977	0.0691216	0.0509495	0.0500728	0.0713778
ATF4	516	5.78266e-43	1.43419e-41	0.120543	-0.0151146	0.0702406	0.120543	-0.0134092	-0.00889141
ENO2	516	3.82561e-32	5.69634e-31	0.101521	0.0444511	0.101521	0.0975811	0.0477059	0.0389826
ZNF805	516	4.36049e-08	9.85615e-08	0.0306311	0.0306311	0.017062	0.0129236	-0.0078978	0.0180051
ANKZF1	517	1.17478e-09	3.14456e-09	0.0697527	0.0451392	0.0308555	0.0247635	0.0409946	0.0697527
SMARCD3	517	4.23333e-16	2.05653e-15	0.102883	0.0885019	0.09881	0.102883	0.143338	0.0900927
TMEM176A	517	7.13141e-43	1.766e-41	0.0802828	-0.0301572	0.0589244	0.0802828	-0.0219263	-0.0348587
CA12	518	8.1486e-43	2.01176e-41	0.0837059	0.0376958	0.0655798	0.0837059	0.0586625	0.0526073
NBPF15	518	2.24241e-19	1.44728e-18	0.113676	0.110996	0.113676	0.0680056	0.048099	0.0260001
TMTC1	518	1.44606e-27	1.68396e-26	0.0853707	0.0294273	0.0853707	0.0277004	0.0599746	0.0714944
ECHDC2	519	1.77947e-27	2.05309e-26	0.119464	0.0985668	0.119464	0.0405565	0.0656423	0.107896
RGS11	519	3.39823e-07	7.0297e-07	0.0677701	0.0212756	0.0197499	-0.0583799	0.0677701	0.00451791
PLPP1	520	1.07414e-22	9.10241e-22	0.195821	0.176008	0.195821	0.060489	0.128837	0.173093
PSMB9	520	1.06309e-42	2.6127e-41	0.0811278	-0.0261155	0.0443967	0.0811278	-0.0577952	-0.0130142
USP53	520	1.68781e-19	1.10032e-18	0.0766531	-0.0564328	0.0766531	0.0192193	0.0889437	0.0657872
ZHX2	520	2.36839e-12	8.34949e-12	0.129481	0.0829879	0.129481	-0.0822933	0.0519952	0.162133
AGO2	521	9.56073e-36	1.69003e-34	0.185033	0.136871	0.0899767	0.185033	-0.173404	-0.0449179
IFNGR2	521	1.33883e-42	3.27549e-41	0.121686	0.00660256	0.100819	0.121686	-0.00607908	-0.00569196
LIAS	522	4.59168e-08	1.03571e-07	0.0769747	0.0769747	0.0306248	0.0323194	-0.0474312	-0.0194557
TXLNA	522	1.34558e-42	3.28707e-41	0.164192	0.00360337	0.149017	0.164192	-0.140439	-0.118691
PDS5A	523	8.01038e-22	6.36015e-21	0.186332	0.174286	0.186332	0.0714637	0.0271721	0.0425523
THY1	523	1.34852e-42	3.28929e-41	0.131889	-0.081762	0.0735531	0.131889	-0.254893	-0.125639
EYA1	524	3.94218e-18	2.31528e-17	0.138902	0.0617521	0.138902	-0.203542	0.157183	0.155795
RPS4X	524	1.47514e-42	3.59274e-41	0.214113	-0.516203	0.158626	0.214113	-0.264556	-0.22572
SLC25A18	525	1.97566e-42	4.79024e-41	0.113151	0.0598125	0.0478673	0.113151	0.0824275	0.0499359
NUDC	526	6.07431e-32	8.97882e-31	0.131456	-0.0836952	0.131456	0.0706007	-0.163977	-0.0742209
OFD1	526	4.89223e-08	1.09999e-07	0.11912	0.11912	0.026707	-0.0806394	0.056335	0.0800803
SEMA6A	526	2.20131e-42	5.3294e-41	0.183709	0.108559	0.108857	0.183709	0.0543334	0.0514011
AL359915.2	527	1.72308e-18	1.03826e-17	0.100058	0.0656876	0.100058	-0.0126528	0.114491	0.0764883
TBCE	527	4.97476e-08	1.11762e-07	0.126232	0.126232	0.047452	0.0475916	0.0779274	0.0662361
CRB1	528	1.38387e-09	3.66798e-09	0.166265	0.0689814	0.0926295	-0.239721	0.0800331	0.166265
MED6	528	8.5219e-14	3.40645e-13	0.0691219	0.0798283	0.0527087	0.0691219	-0.00629013	0.00586855
SLFN12L	528	3.83467e-07	7.89333e-07	0.00722625	0.00136454	0.00495769	0.00126657	0.00722625	0.000733069
SLC25A6	529	3.50816e-42	8.44298e-41	0.165572	-0.252807	0.126751	0.165572	-0.210593	-0.162159
TNN	529	5.05181e-08	1.13446e-07	0.0113061	0.0113061	-0.00261149	0.00828516	-0.00418318	-0.00100649
AP003354.2	530	1.18889e-07	2.56896e-07	0.0363502	0.0302998	0.0363502	0.00372836	0.0625335	0.0248732
RUBCNL	530	3.67796e-42	8.83852e-41	0.089433	0.0204824	-0.0168729	0.089433	-0.0592027	-0.032491
ZNF800	530	1.4811e-21	1.14902e-20	0.106323	0.0996449	0.0790816	0.106323	-0.0143284	0.0466048
PADI2	531	3.75687e-42	9.01483e-41	0.101412	-0.13478	0.0626906	0.101412	-0.066188	0.0219105
RETREG1	531	7.83714e-32	1.14801e-30	0.171739	0.0777347	0.171739	0.122829	0.10611	0.0948669
AC009053.2	532	1.61663e-09	4.25435e-09	0.0102411	0.00731025	0.00300646	0.0029958	0.00249644	0.0102411
ADGRA3	532	8.04616e-22	6.38544e-21	0.161977	0.149531	0.161977	-0.0335735	0.178686	0.126092
BCL3	533	1.13437e-12	4.1207e-12	0.0238488	0.00459014	0.0159447	0.0238488	0.0258791	0.0141922
CAPS2	533	2.94438e-12	1.02819e-11	0.0564599	0.0505659	0.0564599	0.00218388	0.0433635	0.0703454
PCGF5	533	9.66384e-32	1.41432e-30	0.116281	0.0341595	0.116281	0.0826298	0.061177	0.0628098
SELENOW	533	4.9881e-42	1.18989e-40	0.173875	-0.132639	0.0953409	0.173875	0.0377344	-0.0473422
ZNF680	533	5.08361e-13	1.90944e-12	0.105097	0.128325	0.101107	0.105097	-0.117732	-0.117025
ANKLE1	534	4.29045e-07	8.78478e-07	0.00737116	-0.000813193	0.00220357	-0.000684784	0.00737116	0.000877982
FEM1C	534	5.48352e-42	1.30424e-40	0.135468	0.0679332	0.112254	0.135468	0.0472914	0.0482258
NBPF12	534	5.71463e-14	2.32202e-13	0.110992	0.123256	0.110992	0.0560598	0.0566176	0.0820819
TTC12	534	2.16513e-14	9.11443e-14	0.036121	0.00918648	0.036121	-0.03623	0.0377725	0.0386522
MED12L	535	1.01029e-31	1.47458e-30	0.153048	0.0527024	0.153048	0.0195258	0.0832991	0.0416239
SMURF1	535	2.98398e-13	1.14543e-12	0.11882	0.133122	0.11882	0.0716886	0.036211	0.088884
DDAH1	536	3.79947e-36	6.85042e-35	0.111937	-0.0045433	0.106983	0.111937	-0.0981869	-0.00751762
SPTSSA	536	5.79392e-42	1.37405e-40	0.0995217	-0.0107302	0.0705847	0.0995217	-0.0384618	-0.0404561
TMEM150A	536	1.94743e-09	5.07883e-09	0.0427809	0.0217711	0.0301195	0.0194005	0.0360875	0.0427809
TRAF3IP1	536	1.87411e-20	1.32082e-19	0.0962985	0.0914888	0.0962985	-0.0193385	0.0620401	0.075412
MCCC1	537	3.57983e-15	1.6145e-14	0.108023	0.119749	0.0901098	0.108023	0.0157709	0.0363105
MYOM2	537	1.08431e-08	2.61384e-08	0.0332367	0.0199676	0.0332367	-0.0143578	0.0472246	0.039712
NOP10	537	5.88963e-42	1.39471e-40	0.0996065	-0.130667	0.0733552	0.0996065	-0.104803	-0.0771981
COX6A1	538	5.93041e-42	1.40232e-40	0.177295	-0.306436	0.121201	0.177295	-0.347573	-0.221989
LY6E-DT	538	4.70324e-07	9.57805e-07	0.00751608	0.00605065	0.000911912	0.00550209	0.00751608	-0.00479656
BATF3	539	6.28237e-42	1.48339e-40	0.0733942	0.0241414	0.0633686	0.0733942	0.0264454	-0.00980638
NFIA	539	1.46992e-31	2.13014e-30	0.36934	0.184129	0.36934	0.0640929	0.02743	0.20437
STH	539	4.70324e-07	9.57805e-07	0.00751608	0.00165437	0.000365882	-0.000736223	0.00751608	-0.00384699
LINC00511	540	2.75601e-18	1.63459e-17	0.187301	0.189416	0.111532	0.187301	0.060088	0.0490228
NORAD	540	6.76328e-42	1.59462e-40	0.139306	-0.0817443	0.0907057	0.139306	0.0110929	0.0578528
PPM1J	540	4.79097e-07	9.74083e-07	0.0066887	0.00229241	0.00496616	-0.0119692	0.0066887	0.00181881
TTTY14	540	2.01398e-09	5.24229e-09	0.134684	0.0723399	0.0758091	-0.144243	0.109386	0.134684
FLOT1	541	8.18757e-42	1.92764e-40	0.143103	-0.00503265	0.120783	0.143103	-0.0422974	0.0354608
WDFY4	541	4.79097e-07	9.74083e-07	0.0066887	-0.0319104	0.00126103	0.00179304	0.0066887	0.000195515
AL162511.1	542	5.00611e-07	1.01541e-06	0.034579	0.0194851	0.0208793	0.0162867	0.034579	0.0274382
COTL1	542	8.40289e-42	1.97261e-40	0.113593	-0.138139	0.0487316	0.113593	-0.0716755	-0.0147357
MAP3K4	542	1.77042e-09	4.6358e-09	0.0778765	0.104138	0.0778765	0.0524778	-0.0130611	-0.0170023
TBC1D1	542	1.62808e-31	2.34469e-30	0.148422	0.0664991	0.148422	0.000112613	0.0695865	0.0456095
MYC	543	8.72918e-42	2.04626e-40	0.0837852	0.00841061	0.064969	0.0837852	-0.0591169	-0.00564682
NR2F1	543	2.04666e-18	1.22732e-17	0.118171	0.0510904	0.118171	0.00686734	0.1145	0.130044
BZW1	544	1.05903e-41	2.47896e-40	0.145921	-0.0850244	0.0727074	0.145921	-0.168408	-0.0734425
IDS	544	1.73989e-31	2.50128e-30	0.122599	0.0131963	0.122599	0.0617568	0.0660724	0.0847928
SPOCK2	544	1.22955e-18	7.48654e-18	0.0491436	0.00924085	0.0491436	0.0408321	0.0381515	0.047062
UBE2O	544	2.27973e-08	5.30727e-08	0.0623157	0.0860327	0.0623157	0.0486071	-0.0490575	0.00522923
AL627309.1	545	5.84275e-08	1.30271e-07	0.0230611	0.0230611	0.0172355	0.0128186	0.00956119	0.0094433
MDH2	545	1.06492e-41	2.48915e-40	0.137208	-0.183014	0.0910225	0.137208	-0.198471	-0.124177
SEPT7-AS1	545	3.4539e-13	1.31525e-12	0.0501366	0.0365402	0.0501366	0.0399087	0.0597096	0.019126
YAP1	545	1.78346e-31	2.55939e-30	0.123189	0.0835618	0.123189	0.0870642	0.077393	0.0858697
ANKDD1A	546	1.64974e-18	9.96283e-18	0.0947507	0.0860408	0.0947507	0.0112449	0.116577	0.0877209
FAT1	546	1.79664e-31	2.57603e-30	0.11594	0.0679131	0.11594	0.105934	0.042652	0.0514661
RAN	546	1.22612e-41	2.85772e-40	0.156388	-0.256009	0.115773	0.156388	-0.475996	-0.235179
SULT1A3	546	5.86885e-08	1.30835e-07	0.0349809	0.0349809	0.0161327	0.0115009	-0.00617697	-0.021034
ADAMTSL2	547	5.45197e-07	1.10199e-06	0.00747398	-0.0115766	0.0041719	-0.00460994	0.00747398	0.00260409
MTUS1	547	2.31995e-09	5.98977e-09	0.0868527	-0.0285768	0.0567733	-0.0152564	0.0763065	0.0868527
SLC35F5	547	1.92187e-21	1.48176e-20	0.13059	0.12057	0.13059	0.0951792	0.0580298	0.0747621
TMEM41B	547	1.76517e-41	4.08479e-40	0.182209	0.117671	0.167383	0.182209	-0.0523278	-0.0633661
PNPLA7	548	3.4964e-15	1.57819e-14	0.067894	0.0584948	0.067894	0.0374511	0.0716079	0.0751909
SH3GLB1	548	1.62012e-41	3.75447e-40	0.173784	0.0457306	0.113585	0.173784	-0.0196191	0.0468286
SYNE2	548	1.96776e-28	2.40528e-27	0.156908	0.127799	0.0933574	0.156908	-0.29014	-0.34654
CD151	549	2.81796e-38	5.64461e-37	0.122909	-0.015158	0.11518	0.122909	-0.0832327	-0.0684683
NR2F1-AS1	549	5.18061e-23	4.48131e-22	0.180789	0.157569	0.180789	-0.0114471	0.0830121	0.0817282
TSNAXIP1	549	1.48851e-13	5.83795e-13	0.0377098	0.0288824	0.0377098	-0.0408536	0.0260534	0.0414409
ZNF224	549	5.62664e-07	1.13504e-06	0.085266	0.0261986	0.00845644	0.0272967	0.085266	0.0522446
A1BG-AS1	550	5.63849e-07	1.13729e-06	0.00683361	0.00536818	0.00146449	-0.000411696	0.00683361	-0.00128287
AP2M1	550	2.01048e-41	4.64585e-40	0.160927	-0.124652	0.120037	0.160927	-0.180099	-0.0524568
CASC2	550	3.2515e-20	2.23154e-19	0.0661015	0.000608099	0.0661015	-0.0413121	0.0398445	0.061385
FKBP5	550	2.544e-31	3.61885e-30	0.28214	0.102101	0.28214	0.0815607	0.140341	0.144613
AC007786.1	551	2.81924e-07	5.87463e-07	0.00683361	0.00390275	0.0013215	0.00294495	0.00683361	0.00683361
CASTOR2	551	6.27579e-08	1.39543e-07	0.0650741	0.0650741	0.0215069	0.0267948	-0.0283157	0.000692074
RAB7A	551	2.90891e-31	4.1271e-30	0.207153	0.0711469	0.207153	0.152736	-0.0744442	0.0634352
RPL39	551	2.1206e-41	4.88641e-40	0.211992	-0.494045	0.125389	0.211992	-0.259682	-0.226318
LINC02256	552	3.24814e-12	1.12844e-11	0.0689927	0.044156	0.0689927	0.0216163	0.104316	0.0667933
PTGFRN	552	2.19658e-41	5.05431e-40	0.129378	0.0110795	0.065688	0.129378	-0.0781006	-0.0423246
SREK1	552	9.06304e-31	1.25195e-29	0.178887	0.14424	0.135759	0.178887	-0.0393748	-0.0134981
STOX1	552	2.97273e-31	4.21397e-30	0.103587	0.0529623	0.103587	0.00285708	0.0727359	0.0762499
FGR	553	5.85146e-07	1.17863e-06	0.00761889	-0.0221877	0.00348481	0.000848566	0.00761889	0.00112571
GAREM1	553	3.43717e-27	3.90467e-26	0.141469	0.104324	0.141469	-0.0115936	0.136511	0.125409
GNAI2	553	2.51759e-41	5.78477e-40	0.132073	-0.0978155	0.096561	0.132073	-0.0268702	0.0144534
MED14	553	8.58404e-10	2.33112e-09	0.0886998	0.126201	0.0886998	0.017234	0.00147884	0.0279424
N4BP2	554	5.24974e-16	2.52388e-15	0.115368	0.120029	0.115368	0.0170278	-0.00634942	0.00877579
RPL35A	554	2.54725e-41	5.84465e-40	0.197579	-0.427472	0.130233	0.197579	-0.276978	-0.199912
AC145124.1	555	1.84097e-11	5.93972e-11	0.0320294	0.0287395	0.0320294	0.0211911	0.0212077	0.0375767
FILIP1L	555	3.8314e-31	5.41227e-30	0.0652079	0.0142598	0.0652079	0.039045	0.0362288	0.0499231
NOTCH1	555	2.70077e-41	6.18816e-40	0.134478	0.0199417	0.00350166	0.134478	-0.107811	-0.0545842
PTBP2	555	3.85397e-11	1.20399e-10	0.146191	0.184401	0.146191	-0.043923	-0.0293577	-0.00978097
CD82	556	2.8071e-41	6.42272e-40	0.0904359	-0.021308	-0.0961195	0.0904359	-0.0294513	-0.114214
NBPF9	556	4.58495e-15	2.04791e-14	0.099596	0.105762	0.099596	0.0696591	0.02503	0.0638893
ABCC10	557	3.31477e-08	7.58429e-08	0.0377795	0.0541301	0.0377795	0.0224634	0.0144829	0.0151731
GRIA1	557	4.2488e-31	5.98109e-30	0.17697	0.107271	0.17697	0.070381	0.124581	0.0630653
NEUROD2	557	7.07712e-07	1.41481e-06	0.00755373	0.00315745	-0.000974489	0.00366507	0.00755373	0.00268385
TPT1	557	2.86943e-41	6.5561e-40	0.204821	-0.451426	0.149383	0.204821	-0.105444	-0.099934
AC010501.1	558	7.20386e-07	1.43767e-06	0.00712343	0.00565801	0.00313234	0.00477378	0.00712343	0.00387684
H2AFZ	558	3.4051e-41	7.76907e-40	0.16349	-0.288808	0.106449	0.16349	-0.870192	-0.486944
TEX9	558	5.38881e-31	7.55318e-30	0.116104	0.0189188	0.116104	-0.115099	0.0334569	0.0285046
AL590399.3	559	7.20386e-07	1.43767e-06	0.00712343	0.00419258	0.00209882	0.00477378	0.00712343	0.000630252
CD14	559	3.7524e-41	8.53751e-40	0.0879598	-0.273432	0.0599965	0.0879598	0.00588452	-0.00973388
PIM1	559	5.36878e-37	1.00479e-35	0.0692529	-0.0107909	0.0647371	0.0692529	-0.0653791	0.00217816
SIRT4	559	6.80583e-08	1.50854e-07	0.0144969	0.0144969	0.0060561	0.00698168	-0.00179214	0.00622258
CCDC183	560	7.20386e-07	1.43767e-06	0.00712343	0.00480079	0.0054009	0.00323477	0.00712343	0.00387684
GRK7	560	3.68636e-09	9.33804e-09	0.0125504	0.00815414	0.00890383	0.0085537	-0.0029389	0.0125504
MIR193BHG	560	1.43172e-10	4.18692e-10	0.042616	0.0495323	0.0431171	0.042616	0.0248773	0.00769134
MYH9	560	4.90894e-41	1.11377e-39	0.127467	0.0207385	0.101632	0.127467	0.029711	0.0595224
PLA2G16	560	6.1175e-31	8.55975e-30	0.109516	-0.00876469	0.109516	0.0602646	0.0448003	0.0760321
ABHD2	561	5.06691e-41	1.148e-39	0.17236	0.0383452	0.0152921	0.17236	-0.0298843	-0.04577
DYRK3	561	9.77922e-17	5.05452e-16	0.0474833	0.02634	0.0474833	0.0146343	0.0279302	0.0462244
MFSD8	561	8.17593e-10	2.2255e-09	0.0658685	0.0869131	0.0658685	0.0340086	0.0324395	0.0555681
BUD23	562	5.40793e-41	1.22356e-39	0.136707	-0.0284067	0.0963234	0.136707	-0.0950309	-0.105963
CFAP53	562	2.29162e-16	1.1395e-15	0.0421902	0.0127759	0.0421902	-0.0488248	0.0461104	0.0434676
LATS2	562	6.2151e-23	5.32793e-22	0.0708381	0.0410041	0.0708381	0.0508855	0.0389235	0.0656488
NUPR1	562	5.65336e-37	1.0532e-35	0.0824512	-0.0463798	0.0774049	0.0824512	0.0538928	0.0601387
VGLL4	562	1.74649e-35	3.04744e-34	0.227397	0.171807	0.201264	0.227397	0.185149	0.18379
FKBP9	563	1.11791e-31	1.6302e-30	0.135391	0.0372458	0.137129	0.135391	-0.00767589	0.000208295
GRN	563	6.00425e-41	1.35659e-39	0.0880184	-0.0652292	0.0690163	0.0880184	-0.0263892	0.0126571
TLN2	563	8.87952e-24	8.04057e-23	0.175458	0.0681143	0.175458	0.00576692	0.193659	0.106683
NCOA3	564	2.87929e-13	1.10708e-12	0.0998954	0.0633209	0.0998954	0.033862	-0.0320918	0.120402
TENM1	564	6.34146e-41	1.43079e-39	0.21757	0.155661	0.0930158	0.21757	0.0367702	0.00141699
ZNF333	564	6.91951e-08	1.53269e-07	0.0781961	0.0781961	0.0440388	0.0219721	0.0222458	0.000503085
BAX	565	6.39987e-41	1.44197e-39	0.123604	-0.121284	0.0751047	0.123604	-0.10226	-0.0820317
CYTIP	565	7.6044e-07	1.51352e-06	0.00801154	-0.0244769	0.00470945	0.00613686	0.00801154	0.00638824
SLC12A8	565	4.11991e-09	1.03805e-08	0.0446427	0.0275455	0.0265611	0.0326926	0.0463359	0.0446427
TMTC3	565	7.95821e-31	1.10686e-29	0.12489	0.0190454	0.12489	0.0983258	-0.120896	-0.0584228
USP34	565	8.75909e-20	5.83162e-19	0.222262	0.213564	0.222262	-0.0462615	0.195186	0.104132
AC245297.3	566	7.06555e-29	8.82922e-28	0.150967	0.116832	0.150967	0.0323096	0.159766	0.122629
CCDC57	566	3.06343e-26	3.2762e-25	0.157743	0.132812	0.157743	-0.0339251	0.100235	0.140987
EFEMP1	566	8.15388e-31	1.1331e-29	0.107953	0.0524328	0.107953	0.0791043	0.091033	0.0877615
ELOVL5	566	7.53804e-41	1.69371e-39	0.113421	0.0104685	0.0687248	0.113421	-0.158662	-0.0678004
AC019080.3	567	8.07675e-07	1.60419e-06	0.00644097	0.00204469	0.0029959	0.00442698	0.00644097	-0.00167551
NAP1L1	567	8.17721e-31	1.13537e-29	0.194714	0.00330099	0.194714	0.105818	-0.152391	-0.133049
SRGN	567	7.80786e-41	1.75192e-39	0.0842941	-0.287334	0.0637281	0.0842941	0.0442949	0.0181646
ZNF587	567	1.64137e-16	8.29507e-16	0.0820276	0.0856027	0.0583751	0.0820276	-0.0820511	-0.022557
AL365259.1	568	2.15504e-09	5.58174e-09	0.0245009	0.0163859	0.0245009	-0.0226303	0.0154666	0.0283351
MAP1A	568	7.91794e-41	1.77416e-39	0.119203	-0.00717729	0.0829661	0.119203	-0.0310845	0.0423998
PARD3-AS1	568	8.07675e-07	1.60419e-06	0.00644097	0.00204469	0.00313888	0.00456629	0.00644097	-5.22147e-05
USP2	568	9.25942e-31	1.27799e-29	0.0830533	0.0330969	0.0830533	0.0121798	0.0124479	0.0524037
ZNF439	568	7.07773e-08	1.5656e-07	0.0843673	0.0843673	0.0195757	0.0422992	-0.0419157	-0.00643931
EPB41L4A	569	1.0021e-15	4.7131e-15	0.0855618	0.0734284	0.0855618	-0.0137503	0.103191	0.0464138
FAM135A	569	9.29294e-31	1.28153e-29	0.206111	0.144921	0.206111	0.0296981	0.081192	0.157168
DAPK3	570	9.38372e-31	1.29295e-29	0.101856	0.052462	0.101856	0.0982876	-0.00778036	0.0450199
PSTPIP1	570	8.3151e-07	1.64911e-06	0.00831436	-0.00194363	0.00452479	-0.00114129	0.00831436	0.00344447
PTX3	570	1.03365e-40	2.30339e-39	0.0897321	-0.00126943	0.0791106	0.0897321	-0.011416	0.0231599
AP002852.1	571	8.4512e-07	1.67529e-06	0.00898203	0.00165489	0.00203335	-0.0132859	0.00898203	0.00411214
SDCBP	571	1.72661e-40	3.82657e-39	0.129358	-0.067387	0.113784	0.129358	-0.0346692	0.0312725
USP48	571	3.61527e-14	1.49402e-13	0.119712	0.135494	0.119712	0.0474623	0.0147541	0.0156241
SDC3	572	1.94696e-40	4.30905e-39	0.127158	-0.0100661	0.0148251	0.127158	-0.0201791	-0.0222961
ZNF337	572	7.40054e-08	1.633e-07	0.0739182	0.0739182	0.0438655	0.018475	0.0775212	0.0392527
AC104407.1	573	8.94295e-07	1.7663e-06	0.00755817	0.00316189	0.00618015	0.00621551	0.00755817	0.00431158
BCKDHB	573	1.16188e-22	9.82036e-22	0.153917	0.101116	0.153917	-0.00249627	0.0826195	0.149303
DRAP1	573	1.99972e-40	4.41979e-39	0.137408	-0.189135	0.103121	0.137408	-0.231719	-0.0676455
TRRAP	573	1.04045e-10	3.09108e-10	0.112599	0.149673	0.112599	0.0221435	0.0196636	0.0332743
KIF13A	574	3.76508e-08	8.56275e-08	0.0993615	0.139434	0.0993615	0.0875025	0.0801587	0.0877401
LIMS2	574	5.04744e-09	1.25876e-08	0.0272596	0.0123795	0.0204014	-0.014058	0.0260081	0.0272596
CFI	575	9.25184e-29	1.14642e-27	0.0515998	0.0122155	0.0515998	0.0507763	0.011624	0.0422412
EPB41L4B	575	8.79318e-28	1.04267e-26	0.0841639	0.0639516	0.0841639	-0.0309198	0.0795621	0.0600827
ERH	575	2.09117e-40	4.60938e-39	0.139215	-0.141928	0.0964479	0.139215	-0.31111	-0.206901
SARAF	575	1.24754e-30	1.71168e-29	0.169305	-0.149806	0.169305	0.161216	-0.107713	-0.0638819
SENP6	575	6.21408e-17	3.26903e-16	0.1653	0.173173	0.1653	0.043264	0.167706	0.122254
GLG1	576	1.3609e-30	1.8578e-29	0.221629	0.141488	0.221629	0.17282	0.064707	0.0967242
LRIG3	576	1.67126e-10	4.84729e-10	0.0611263	0.0118836	0.0611263	-0.122626	0.0870341	0.038287
MAT2A	576	2.1151e-40	4.65581e-39	0.192756	0.120348	0.0297893	0.192756	0.112091	0.0572139
AC027097.2	577	4.75071e-07	9.67351e-07	0.00658588	0.00512045	0.00486335	0.00423623	0.00658588	0.00658588
ACVR2B	577	7.96031e-08	1.75034e-07	0.0373873	0.0373873	0.00355213	0.0189509	0.0409485	-0.0130907
GTF2IRD2B	577	1.58815e-30	2.16077e-29	0.22136	0.150642	0.22136	-0.0264803	0.168685	0.171011
RAPGEF2	577	6.35645e-17	3.34176e-16	0.125764	0.0521829	0.125764	-0.0236253	0.131208	0.14348
MSN	578	6.50945e-40	1.40807e-38	0.133532	0.00630542	0.120517	0.133532	0.0333346	0.0695624
NAT1	578	8.02956e-08	1.76461e-07	0.00875472	0.00875472	0.00634318	0.00741207	-0.00286227	0.00131197
PSMB8	578	2.42545e-40	5.33172e-39	0.0722332	-0.0343918	0.048477	0.0722332	-0.0968742	-0.000176824
AC004918.1	579	2.46887e-07	5.16968e-07	0.0362507	0.0322378	0.0304123	0.0362507	0.0636959	0.0389469
RHEB	579	2.57557e-40	5.63883e-39	0.189423	-0.149233	0.151396	0.189423	-0.45843	-0.169985
TET1	579	1.31723e-16	6.73116e-16	0.0953386	0.103221	0.0684843	0.0953386	0.0597249	0.0657367
COL8A1	580	7.31563e-24	6.66904e-23	0.133878	0.0814037	0.133878	0.0949339	0.0383631	0.124336
GNA13	580	1.71661e-30	2.32969e-29	0.123907	0.00200939	0.123907	-0.00614881	0.0873379	0.082649
IGFBP3	580	3.57648e-40	7.80912e-39	0.0957235	-0.022556	0.0706138	0.0957235	-0.0201961	-0.024564
IL4I1	580	9.77065e-07	1.923e-06	0.00737116	-0.00374405	0.0042706	0.00468585	0.00737116	0.00250128
SPATA7	580	1.34421e-14	5.78609e-14	0.0753924	0.0778643	0.0753924	0.0254288	0.00408194	0.0434486
DUT	581	3.78298e-40	8.24894e-39	0.128857	-0.127966	0.094138	0.128857	-0.121953	-0.323528
ZNF334	581	8.3202e-08	1.82626e-07	0.0842778	0.0842778	0.0510534	-0.0338052	0.0917126	0.0568856
AC015712.2	583	1.07007e-06	2.09767e-06	0.00766099	0.00473013	0.00105682	-0.00199101	0.00766099	-0.000455489
AC138969.1	583	6.21668e-14	2.51594e-13	0.0849759	0.0897401	0.0849759	0.0225615	0.0167302	0.0323511
IFI44L	583	4.08096e-40	8.87486e-39	0.156069	0.0459858	0.110135	0.156069	0.0906312	0.107872
AL359091.4	584	1.08556e-06	2.12546e-06	0.00673079	0.00526536	0.000328151	-0.00138219	0.00673079	0.0034842
KIAA0825	584	2.32633e-30	3.14142e-29	0.150208	0.0813345	0.150208	-0.0854414	0.109384	0.0840905
RPS7	584	4.25583e-40	9.23043e-39	0.213862	-0.473877	0.140806	0.213862	-0.316418	-0.251678
CNBP	585	6.47046e-40	1.4015e-38	0.152504	-0.0761707	0.119797	0.152504	-0.069186	-0.0584507
LYPD1	585	6.64949e-35	1.12522e-33	0.112435	-0.0279829	0.10593	0.112435	-0.0359704	-0.0172613
NYNRIN	585	1.08556e-06	2.12546e-06	0.00673079	0.000869083	0.00294122	-0.0125162	0.00673079	0.00023761
RARB	585	8.9024e-08	1.94774e-07	0.0697229	0.0697229	0.0453602	0.0391654	-0.0450609	-0.0157538
FAM71F2	586	1.56849e-15	7.27797e-15	0.0652366	0.0711746	0.0472423	0.0652366	0.0393095	0.0308193
GRAMD1B	586	1.14837e-06	2.24265e-06	0.0706646	0.00977872	0.0215024	-0.0247338	0.0706646	0.0306848
VOPP1	586	2.53176e-30	3.41598e-29	0.131492	0.0542318	0.131492	0.0653823	0.0160553	0.0264951
ABCC8	587	1.14845e-06	2.24265e-06	0.0619637	0.0310328	0.013569	-0.0743239	0.0619637	-0.0023122
FOXG1	587	6.92671e-40	1.49634e-38	0.144857	0.0360052	0.0899457	0.144857	0.00959731	-0.00988598
PABPC1L	587	9.01527e-08	1.97137e-07	0.0722785	0.0722785	0.0398888	0.045886	0.0313243	-0.0319038
SNX10	587	6.47658e-38	1.26609e-36	0.142899	-0.0124868	0.133759	0.142899	-0.0527564	0.00926752
CACNA2D4	588	1.18455e-06	2.31037e-06	0.00747398	-0.00278401	0.00244937	0.00344601	0.00747398	-0.00551238
LTBP1	588	2.62732e-30	3.54197e-29	0.188945	0.118894	0.188945	0.062967	0.0992728	0.151006
UBL5	588	7.05432e-40	1.51986e-38	0.152504	-0.213824	0.0768012	0.152504	-0.162133	-0.100388
AL357673.1	589	1.19557e-06	2.3299e-06	0.00796381	0.00356753	0.00417424	0.00407515	0.00796381	0.000521062
CA8	589	1.14787e-09	3.07405e-09	0.0401478	0.045719	0.0409347	0.0401478	0.0267694	0.036085
SUB1	589	7.48995e-40	1.61158e-38	0.197355	-0.181243	0.0997209	0.197355	-0.209779	-0.178492
AL031118.1	590	1.22767e-06	2.38873e-06	0.00761889	0.00322261	0.00603934	0.0030589	0.00761889	0.00112571
KIAA1217	590	2.8029e-21	2.12276e-20	0.147036	0.129006	0.147036	0.0509965	0.0904732	0.141492
RNH1	590	7.70778e-40	1.65625e-38	0.13866	-0.0216593	0.0818786	0.13866	-0.0229916	-0.00189002
RPL23	591	7.79938e-40	1.67372e-38	0.168094	-0.336995	0.111736	0.168094	-0.185087	-0.161015
SLC22A18	591	1.52538e-17	8.52709e-17	0.0503615	0.0311232	0.0503615	0.0461601	0.0541747	0.0186942
DNAH10OS	592	1.27741e-06	2.48105e-06	0.00796944	0.000642303	0.0015668	0.00159181	0.00796944	-0.0010966
MT1G	592	7.98875e-40	1.70984e-38	0.071436	-0.0449441	0.0492843	0.071436	-0.0250617	0.014406
UBE4A	592	1.1192e-31	1.63062e-30	0.157589	0.0542899	0.157993	0.157589	-0.0756283	0.000733678
COX6C	593	8.69253e-40	1.85803e-38	0.169694	-0.245052	0.1317	0.169694	-0.256733	-0.0874256
IRAK2	593	2.31178e-25	2.32674e-24	0.0702884	0.0547229	0.046593	0.0702884	0.0193282	0.0435002
NEURL3	593	1.31973e-06	2.55989e-06	0.00702062	0.00408976	0.0063316	0.00534229	0.00702062	0.00539732
CACNB2	594	9.37452e-08	2.0436e-07	0.12376	0.12376	0.081919	0.0088787	0.0202311	-8.24216e-05
MAPT-AS1	594	7.59721e-09	1.85869e-08	0.0363962	0.0330464	0.0278018	0.0363962	0.045267	0.0327019
NDUFB4	594	8.77814e-40	1.87386e-38	0.135983	-0.168516	0.104298	0.135983	-0.161385	-0.108881
SPTBN1	594	3.25124e-30	4.36139e-29	0.241291	0.124793	0.241291	0.228037	0.139489	0.213536
GHR	595	3.76211e-08	8.55719e-08	0.0395445	0.0501433	0.0305775	0.0395445	0.0471027	0.0351575
JHY	595	1.41593e-20	1.00885e-19	0.0718523	0.0247552	0.0718523	-0.0870617	0.0586123	0.0679378
RPL6	595	9.48617e-40	2.0197e-38	0.220147	-0.480176	0.130556	0.220147	-0.236936	-0.232133
AC092718.6	596	1.36224e-06	2.63888e-06	0.00619324	0.00179696	0.000135103	-0.00219837	0.00619324	0.00294665
PTGDS	596	1.00607e-39	2.13921e-38	0.139864	-0.0892091	0.100788	0.139864	0.0149171	0.0613518
SCN1A	596	4.33208e-16	2.09948e-15	0.104174	0.112388	0.106313	0.104174	-0.0326127	0.0761713
NDUFB2	597	1.16512e-39	2.47093e-38	0.172242	-0.264178	0.118477	0.172242	-0.101832	-0.127605
SYBU	597	1.93303e-26	2.09767e-25	0.0936271	0.0471764	0.0936271	-0.00341162	0.0922546	0.0792748
TET2	597	1.16722e-09	3.12483e-09	0.103636	0.139412	0.103636	0.0254749	0.100661	0.0928867
ERI1	598	4.25087e-30	5.67422e-29	0.103373	0.0619819	0.103373	0.0614288	-0.103695	-0.034368
MAFK	598	3.06598e-14	1.27383e-13	0.0238918	0.00660516	0.0238918	0.0128691	0.0243551	0.0168643
MIR22HG	598	3.72338e-17	2.0022e-16	0.0465376	0.0140179	0.0411117	0.0465376	0.0438688	0.0479252
RPL7A	598	1.27289e-39	2.69598e-38	0.213098	-0.525495	0.133182	0.213098	-0.322163	-0.202682
ZNF736	598	9.84772e-08	2.14302e-07	0.109794	0.109794	0.068071	0.0178754	-0.0496176	-0.0734713
[truncated: 14,246 more rows]

## Sheet: gl_Mes2
	Top	p.value	FDR	summary.logFC	logFC.gl_Mes1	logFC.gl_PN1	logFC.gl_PN2	logFC.gl_Pro1	logFC.gl_Pro2			p.value is exact p value for differential expression using the negative binomial model (see methods for details)
APOE	1	6.92118e-97	1.24927e-93	1.05717	0.562484	0.873877	1.05717	0.750322	0.74351			FDR is false discovery rate adjusted p value for differential expression
EEF1A1	1	1.51889e-123	2.46744e-119	1.04341	0.651212	0.91821	1.04341	0.402731	0.472379
CST3	2	7.68975e-122	6.246e-118	1.19922	0.473958	0.585714	1.19922	0.346845	0.396752
FTL	2	1.37166e-103	5.57064e-100	1.44127	0.627662	1.25021	1.44127	0.563778	0.688351
RPS27	2	4.34407e-74	1.72824e-71	0.801023	0.64215	0.72214	0.801023	0.23029	0.417103
SAT1	2	9.51875e-52	1.26748e-49	0.925684	0.469465	0.809562	0.925684	0.737854	0.772358
SRGN	2	1.40479e-34	9.75246e-33	0.371628	0.287334	0.351062	0.371628	0.331629	0.305499
RPL13	3	3.29316e-92	4.45811e-89	0.912596	0.629316	0.799403	0.912596	0.351831	0.417241
RPL41	3	2.60177e-100	8.45315e-97	1.0598	0.650564	0.93355	1.0598	0.280569	0.386988
SLC11A1	3	2.10549e-31	1.32061e-29	0.410281	0.362882	0.400209	0.410281	0.381028	0.396789
VIM	3	2.85284e-109	1.54481e-105	1.32496	0.290853	1.01316	1.32496	0.10698	0.459728
CD74	4	3.78284e-54	5.53623e-52	0.645202	0.481586	0.619374	0.645202	0.467428	0.482718
RPL11	4	5.93847e-90	6.89075e-87	0.848749	0.589286	0.740622	0.848749	0.259468	0.363464
GFAP	5	3.8279e-57	6.68647e-55	0.838058	-0.0987146	0.777183	0.838058	0.690208	0.626286
RPS19	5	1.95125e-91	2.43831e-88	1.0019	0.669449	0.850523	1.0019	0.265499	0.383756
ACTB	6	1.08884e-99	2.94803e-96	1.28602	0.488609	1.05498	1.28602	0.0698011	0.345031
RGS1	6	5.31673e-31	3.28404e-29	0.34708	0.296567	0.338827	0.34708	0.311372	0.319872
RPS28	6	1.08861e-81	8.42119e-79	0.811056	0.582483	0.745948	0.811056	0.333013	0.411064
CLU	7	1.57306e-87	1.59714e-84	1.05358	0.0578383	0.821168	1.05358	0.635849	0.612964
HLA-DRA	7	1.25067e-36	9.62894e-35	0.407792	0.283116	0.390704	0.407792	0.344575	0.318208
PTN	7	1.85322e-99	4.30079e-96	1.08418	0.273137	0.45461	1.08418	-0.344868	-0.273709
DBI	8	2.17342e-99	4.4134e-96	1.09312	0.457252	0.640201	1.09312	0.0243373	0.195662
GLUL	8	1.46349e-49	1.8288e-47	0.54695	0.0186952	0.449907	0.54695	0.429183	0.407236
H3F3A	8	1.36845e-55	2.24551e-53	0.582753	0.520407	0.51708	0.582753	0.102392	0.257659
MS4A6A	8	2.59972e-26	1.22769e-24	0.26319	0.22457	0.246063	0.26319	0.234842	0.220771
RPL7A	9	6.83845e-80	4.44362e-77	0.738593	0.525495	0.658677	0.738593	0.203331	0.322813
CRYAB	10	5.30995e-73	1.91689e-70	0.816741	0.316462	0.681505	0.816741	0.464571	0.470616
MT2A	10	1.22246e-95	1.98589e-92	1.48373	0.254981	0.981023	1.48373	-0.242635	0.261873
RPL3	10	2.86148e-83	2.44656e-80	0.789965	0.528293	0.707645	0.789965	0.238764	0.39705
SLCO2B1	10	2.37676e-22	8.79511e-21	0.303691	0.270768	0.303691	0.299078	0.28501	0.282213
B2M	11	3.41215e-94	5.03912e-91	1.2461	0.370154	0.964518	1.2461	0.187359	0.440293
FAU	11	1.22648e-79	7.37933e-77	0.735873	0.498245	0.682916	0.735873	0.244564	0.329017
RPL18	11	1.94032e-78	9.55165e-76	0.735489	0.514104	0.666337	0.735489	0.153496	0.233313
CEBPB	12	3.68158e-28	1.92306e-26	0.255047	0.12634	0.2395	0.255047	0.192038	0.226174
RPS27A	12	6.46601e-75	2.69334e-72	0.808445	0.577818	0.734247	0.808445	0.216711	0.336683
EIF1	13	2.3387e-88	2.53282e-85	0.875447	0.425499	0.750115	0.875447	0.12587	0.31434
HLA-DRB1	13	1.33241e-31	8.42219e-30	0.316376	0.253391	0.310815	0.316376	0.26582	0.258693
RPLP1	13	3.51776e-87	3.36153e-84	0.971021	0.626844	0.824802	0.971021	0.27892	0.345615
MS4A7	14	6.62301e-25	2.87676e-23	0.248549	0.223343	0.240556	0.248549	0.218915	0.22462
RPL28	14	1.05943e-80	7.48281e-78	0.878902	0.58838	0.772845	0.878902	0.212683	0.336339
CLEC7A	15	5.50944e-20	1.74126e-18	0.223644	0.200996	0.221857	0.223644	0.210185	0.216712
CSF1R	16	5.7457e-22	2.06046e-20	0.206028	0.178665	0.195721	0.206028	0.188254	0.166062
RPL29	16	1.29029e-79	7.48599e-77	0.762218	0.511639	0.653563	0.762218	0.203207	0.310725
LINC01094	17	2.0309e-15	4.62722e-14	0.145855	0.0416615	0.137553	0.0591758	0.145855	0.131871
RPS14	17	2.44247e-79	1.3226e-76	0.828874	0.55459	0.741702	0.828874	0.229305	0.340783
RPS9	17	4.88622e-82	3.96883e-79	0.763929	0.501792	0.661752	0.763929	0.117514	0.26363
ACTG1	18	1.24065e-85	1.11969e-82	0.927144	0.332253	0.757327	0.927144	0.0143856	0.290286
TMSB4X	18	3.27088e-78	1.56281e-75	1.18744	0.725238	1.0722	1.18744	0.283275	0.497913
TYMP	18	4.78453e-25	2.10636e-23	0.266289	0.235861	0.266289	0.262501	0.241484	0.221682
ID3	19	2.47889e-36	1.86433e-34	0.410834	0.0486278	0.309389	0.410834	0.27353	0.309432
MT-ND4	19	1.61439e-14	3.47361e-13	0.359602	0.152853	0.248591	0.169057	0.359602	0.223829
RPS15	19	1.92978e-80	1.30622e-77	0.947063	0.622288	0.834653	0.947063	0.137361	0.310771
CD14	20	4.35388e-29	2.40574e-27	0.361392	0.273432	0.333428	0.361392	0.279317	0.263698
RPS3A	20	7.65819e-64	1.75222e-61	0.698499	0.529882	0.675777	0.698499	0.174326	0.263025
MAP1B	21	7.83686e-49	9.43036e-47	0.601976	-0.0373502	0.601976	0.357014	0.0528246	0.426384
RNASET2	21	3.7699e-33	2.48951e-31	0.32612	0.258423	0.317673	0.32612	0.253449	0.248512
RPL32	21	1.13725e-75	4.99315e-73	0.862688	0.584333	0.784925	0.862688	0.134062	0.286319
H3F3B	22	2.50983e-81	1.85328e-78	0.810719	0.312411	0.612785	0.810719	-0.05127	0.192567
HLA-DPB1	22	1.23715e-20	4.06833e-19	0.197114	0.147865	0.195984	0.197114	0.185464	0.150841
RPS4X	22	1.37774e-69	3.99667e-67	0.730315	0.516203	0.674829	0.730315	0.251647	0.290483
IKZF1	23	1.93336e-14	4.11092e-13	0.122838	0.113638	0.122838	0.120681	0.122236	0.116369
ITM2C	23	6.10615e-26	2.83413e-24	0.33368	0.146001	0.33368	0.325865	0.24219	0.303067
RPL8	23	4.94191e-75	2.11267e-72	0.847983	0.570313	0.775155	0.847983	0.23451	0.29513
HLA-C	24	2.59202e-55	4.12817e-53	0.539023	0.230953	0.441911	0.539023	0.150734	0.327658
PTMA	24	5.71047e-70	1.7179e-67	0.742564	0.514293	0.619901	0.742564	0.0481011	0.127993
RPL10	24	1.80916e-78	9.1843e-76	0.816061	0.514443	0.726669	0.816061	0.248577	0.288299
ITGAX	25	9.97959e-18	2.70649e-16	0.192374	0.171042	0.192374	0.185564	0.177839	0.175117
RPL37A	25	4.68408e-71	1.46333e-68	0.776489	0.530573	0.695369	0.776489	0.214693	0.303538
APOC1	26	8.27339e-39	7.11118e-37	0.421844	0.292044	0.388168	0.421844	0.29973	0.29095
MT-CO2	26	2.8727e-13	5.4454e-12	0.387958	0.194497	0.210587	0.143376	0.387958	0.245591
TPT1	26	3.57723e-69	1.01951e-66	0.656247	0.451426	0.600809	0.656247	0.345982	0.351492
UBC	26	8.63947e-80	5.39801e-77	0.776727	0.288457	0.652286	0.776727	0.18982	0.299544
AQP4	27	8.93464e-16	2.08839e-14	0.256487	0.00819181	0.256487	0.197515	0.282852	0.280589
CSF3R	27	9.17445e-18	2.50485e-16	0.166431	0.160891	0.166431	0.16518	0.152158	0.161424
RPL19	27	3.51428e-77	1.63113e-74	0.801041	0.506154	0.702931	0.801041	0.208734	0.313631
CYBA	28	2.40288e-32	1.54288e-30	0.324633	0.232851	0.284192	0.324633	0.24235	0.208186
DENND3	28	9.05379e-17	2.25581e-15	0.168231	0.142821	0.168231	0.162741	0.133925	0.170901
RPS7	28	3.8064e-68	1.04805e-65	0.687738	0.473877	0.614682	0.687738	0.157458	0.222199
FTH1	29	1.61313e-37	1.28457e-35	0.577838	0.200684	0.331036	0.577838	0.444765	0.392557
MT3	29	1.85439e-79	1.03878e-76	0.874255	0.262578	0.403933	0.874255	0.0638793	0.18714
RPL18A	29	7.76575e-70	2.29372e-67	0.774184	0.524939	0.692796	0.774184	0.130195	0.324499
HAVCR2	30	3.73456e-20	1.20373e-18	0.222411	0.185102	0.222411	0.209424	0.180405	0.201796
MT-CO3	30	4.22279e-13	7.90313e-12	0.445796	0.262271	0.232419	0.154273	0.445796	0.300734
RPS2	31	3.29779e-79	1.72815e-76	1.04141	0.632113	0.881816	1.04141	0.153951	0.285979
STAB1	31	1.73491e-18	4.98824e-17	0.169487	0.144025	0.164687	0.169487	0.148496	0.161096
TUBA1A	31	2.95375e-72	9.79258e-70	0.859468	0.572831	0.764864	0.859468	0.178078	0.302029
C1QC	32	6.28286e-37	4.88349e-35	0.442235	0.314714	0.406259	0.442235	0.302649	0.263325
RPS3	32	2.9682e-62	6.42911e-60	0.658346	0.473042	0.628034	0.658346	0.212973	0.3011
CALM1	33	1.69154e-54	2.54436e-52	0.543545	0.418152	0.468466	0.543545	0.0962515	0.23601
RHBDF2	33	7.96966e-17	2.00104e-15	0.15255	0.133029	0.15255	0.147793	0.144157	0.137848
CTSB	35	1.79377e-36	1.35534e-34	0.474428	0.25134	0.436579	0.474428	0.271093	0.32616
RPL15	35	1.64345e-66	4.23776e-64	0.787025	0.537935	0.702027	0.787025	0.171572	0.234737
SPATA17	35	3.99919e-12	6.80994e-11	0.200527	-0.0581253	0.16968	-0.33332	0.200527	0.178107
CD63	36	6.3689e-77	2.87397e-74	0.938748	0.341511	0.726489	0.938748	0.0667486	0.184116
LAPTM5	36	1.22696e-30	7.46516e-29	0.298131	0.218019	0.272968	0.298131	0.216643	0.210549
HLA-B	37	5.46985e-48	6.34698e-46	0.478363	0.167562	0.387349	0.478363	0.21538	0.294684
HLA-E	37	1.75166e-22	6.51162e-21	0.222771	0.077393	0.221375	0.222771	0.20097	0.176255
RPL35	37	3.72267e-73	1.37443e-70	0.841246	0.536643	0.739694	0.841246	0.125703	0.248597
RPL6	38	3.57915e-65	8.67811e-63	0.700323	0.480176	0.610731	0.700323	0.24324	0.248042
RPS24	38	1.19912e-64	2.86467e-62	0.645657	0.427238	0.615309	0.645657	0.25515	0.269608
TLR2	38	1.3241e-11	2.13605e-10	0.109603	0.10054	0.105125	0.105043	0.109603	0.0935214
RPL39	39	7.04072e-63	1.54563e-60	0.706037	0.494045	0.619434	0.706037	0.234362	0.267726
MS4A4A	40	4.96363e-12	8.33859e-11	0.0912063	0.0769031	0.0901054	0.0912063	0.0930973	0.0664397
NCKAP1L	40	6.41429e-17	1.62306e-15	0.12707	0.112761	0.124295	0.12707	0.113858	0.121581
C3	41	2.33548e-26	1.1126e-24	0.286628	0.153113	0.273765	0.286628	0.202545	0.225079
CSF2RA	41	7.97244e-16	1.87699e-14	0.176152	0.16	0.176152	0.173694	0.16424	0.157899
RPL36	41	4.36182e-74	1.72824e-71	0.802763	0.49407	0.677169	0.802763	0.189456	0.230212
RPL5	41	2.7465e-57	4.90295e-55	0.524914	0.381902	0.463949	0.524914	0.251415	0.292716
HLA-DPA1	42	2.11324e-24	8.75756e-23	0.23473	0.182438	0.225001	0.23473	0.190966	0.181723
PMP2	42	2.47145e-73	9.55922e-71	0.776905	-0.0168533	0.420475	0.776905	0.13255	0.144554
IL18	43	2.67886e-14	5.62977e-13	0.108357	0.100999	0.108357	0.108253	0.105756	0.0930236
RPL34	43	3.67885e-57	6.49596e-55	0.646515	0.47091	0.595674	0.646515	0.224655	0.26817
TMSB10	43	1.71378e-67	4.56399e-65	0.917252	0.520901	0.828164	0.917252	0.14502	0.333387
TYROBP	43	3.52223e-34	2.41429e-32	0.311876	0.243127	0.294367	0.311876	0.176495	0.214369
ZFP36L2	43	2.83749e-73	1.07198e-70	0.67849	0.0254747	0.31802	0.67849	0.171535	0.0559581
FCGR3A	44	2.15424e-21	7.43007e-20	0.186447	0.137984	0.17519	0.186447	0.158464	0.135624
ATP5F1E	45	1.31491e-19	4.06871e-18	0.251677	0.187802	0.199666	0.251677	0.235584	0.241561
LILRB4	45	6.74101e-16	1.59865e-14	0.135859	0.119916	0.133445	0.135859	0.125225	0.115091
RPS16	45	1.44689e-72	5.10971e-70	0.714041	0.443472	0.602668	0.714041	0.145187	0.223175
C1QB	46	7.2785e-43	7.12285e-41	0.551984	0.358219	0.488002	0.551984	0.295124	0.323584
HSP90AA1	46	2.3205e-72	8.02053e-70	0.750515	0.374449	0.645965	0.750515	-0.112821	0.137021
MIAT	46	2.76273e-11	4.27027e-10	0.180269	-0.0451413	0.00437335	-0.373635	0.180269	0.0837533
RPL30	47	4.96206e-48	5.79919e-46	0.435565	0.343163	0.380727	0.435565	0.200962	0.219969
HLA-A	48	2.7686e-72	9.36998e-70	0.795934	0.226284	0.550487	0.795934	-0.109901	0.0986491
MAFB	48	3.13621e-18	8.81448e-17	0.184771	0.13962	0.184217	0.184771	0.164456	0.166511
RPL13A	48	4.10918e-68	1.11256e-65	0.842601	0.535526	0.732922	0.842601	0.125661	0.299355
S100A11	48	3.59206e-38	2.9772e-36	0.38102	0.235297	0.349138	0.38102	0.201885	0.242055
IL4R	49	7.7749e-11	1.14509e-09	0.07875	0.0633066	0.0713138	0.0704977	0.07875	0.0690102
RPL26	49	3.32977e-64	7.83945e-62	0.652019	0.428035	0.573626	0.652019	0.146641	0.244566
RPS18	49	1.16154e-68	3.25332e-66	0.843234	0.521134	0.73516	0.843234	0.188865	0.267422
ZFP36L1	49	2.53877e-29	1.42707e-27	0.358054	0.101593	0.306186	0.358054	0.263709	0.268756
DNAH7	50	7.95033e-11	1.16986e-09	0.244383	-0.0862635	0.206178	-0.413611	0.244383	0.228345
RPL35A	50	5.3654e-59	1.05013e-56	0.625051	0.427472	0.557706	0.625051	0.150495	0.22756
RPLP2	50	4.22004e-67	1.10572e-64	0.841365	0.523402	0.743552	0.841365	0.132369	0.223252
TSC22D4	50	3.31765e-72	1.07791e-69	0.593987	0.106484	0.236351	0.593987	0.258322	0.219425
JUND	51	4.18859e-20	1.33944e-18	0.254797	0.149714	0.233231	0.254797	0.218039	0.244901
MT-ATP6	51	1.1625e-10	1.68464e-09	0.330706	0.165427	0.214012	0.120626	0.330706	0.222851
SPP1	51	1.76233e-71	5.61353e-69	1.39184	0.50954	1.11017	1.39184	0.512523	0.518475
UBA52	51	3.13584e-60	6.44831e-58	0.607026	0.409475	0.556313	0.607026	0.129181	0.206743
ITGB2	52	7.40249e-19	2.19041e-17	0.140734	0.107217	0.13098	0.140734	0.107048	0.123687
RPS6	52	1.39843e-55	2.27175e-53	0.630133	0.444136	0.610638	0.630133	0.207068	0.282761
CCL4	53	2.40244e-14	5.05539e-13	0.230655	0.208364	0.230655	0.230335	0.207944	0.205508
RPL23A	53	3.13121e-70	9.59744e-68	0.652209	0.39664	0.538342	0.652209	0.114911	0.201611
EFCAB6	54	2.94521e-10	4.11392e-09	0.162707	-0.0434953	0.13251	-0.189719	0.162707	0.140688
PEBP1	54	2.78589e-61	5.95483e-59	0.531589	0.349089	0.481447	0.531589	0.291486	0.284601
RPS12	54	6.98121e-64	1.62014e-61	0.735944	0.423431	0.653593	0.735944	0.250226	0.235964
NTRK2	55	1.5214e-10	2.17755e-09	0.296553	-0.128926	0.247619	-0.0513173	0.327592	0.296553
RPS23	56	3.25762e-41	3.07675e-39	0.4224	0.349512	0.363395	0.4224	0.261671	0.265653
VSIG4	56	3.31075e-22	1.20861e-20	0.232254	0.178188	0.215554	0.232254	0.142229	0.18548
C1QA	57	1.36378e-34	9.50841e-33	0.416356	0.280923	0.378817	0.416356	0.25562	0.266713
MT-CYB	57	3.39089e-12	5.84766e-11	0.232225	0.207012	0.232225	0.116506	0.288437	0.263442
ANXA1	58	2.50927e-23	9.65949e-22	0.24167	0.0291799	0.24167	0.180115	0.167417	0.196309
NUCKS1	58	1.30527e-51	1.72391e-49	0.595226	0.307816	0.595226	0.583058	-0.471476	-0.0194561
RPL37	58	8.46923e-53	1.18606e-50	0.569063	0.403982	0.543738	0.569063	0.207828	0.227545
CD44	59	3.708e-23	1.41069e-21	0.333995	-0.19363	0.333995	0.297004	0.194426	0.271801
KCNMB1	59	5.28552e-13	9.81294e-12	0.128083	0.128083	0.115659	0.110039	0.127491	0.102755
RPL27A	59	9.93107e-59	1.9206e-56	0.662077	0.440354	0.603486	0.662077	0.105558	0.185951
CD53	60	6.00941e-15	1.33001e-13	0.109513	0.0929083	0.109513	0.108917	0.100942	0.0917583
ELOB	60	4.74717e-48	5.58824e-46	0.455181	0.341301	0.429247	0.455181	0.128202	0.216519
RPS5	61	1.16185e-57	2.1448e-55	0.652418	0.437437	0.609312	0.652418	0.14623	0.187122
SERPINB9	61	2.63393e-12	4.58608e-11	0.163391	0.147104	0.163391	0.157174	0.157974	0.153957
CFAP54	62	1.47815e-12	2.63873e-11	0.299073	-0.0671276	0.28965	-0.475143	0.27443	0.299073
MARCKSL1	62	4.04666e-36	3.00174e-34	0.445353	0.388632	0.395412	0.445353	-0.00543226	0.0917901
FYB1	63	5.42539e-19	1.61716e-17	0.21336	0.18052	0.203021	0.21336	0.174688	0.180616
RPL24	63	9.14525e-55	1.40155e-52	0.548398	0.37361	0.508389	0.548398	0.115888	0.250424
RACK1	64	2.43356e-66	6.17707e-64	0.658411	0.32944	0.526386	0.658411	0.109407	0.189241
RASSF4	64	1.32713e-18	3.85674e-17	0.212805	-0.046392	0.0876471	0.212805	0.186567	0.137645
ALOX5	65	6.37892e-11	9.50694e-10	0.0911741	0.0810673	0.0911741	0.0869391	0.0906641	0.0877194
NEAT1	65	1.95618e-65	4.84232e-63	1.27735	-0.708698	0.471853	1.27735	0.498179	0.382033
RPL21	65	5.18592e-50	6.58166e-48	0.601525	0.430749	0.583911	0.601525	0.159825	0.030377
FABP7	66	1.96733e-65	4.84232e-63	0.628141	0.279728	0.407081	0.628141	0.100847	0.246874
RCSD1	66	6.47294e-10	8.69032e-09	0.0841406	0.0756981	0.0841406	0.0814803	0.086671	0.0814772
RPL9	66	5.62233e-63	1.25116e-60	0.637928	0.385665	0.561929	0.637928	0.203565	0.237779
RPS11	66	7.12862e-55	1.1029e-52	0.544402	0.365026	0.478883	0.544402	0.109949	0.263943
PLCB2	67	1.4852e-09	1.91029e-08	0.0616605	0.0496853	0.0554594	0.0458015	0.0616605	0.0454276
DUSP1	68	5.31253e-29	2.9255e-27	0.307217	0.0991291	0.296169	0.307217	0.215298	0.171034
RPL14	68	2.08457e-53	2.99679e-51	0.575864	0.387491	0.523575	0.575864	0.129895	0.272692
HLA-DMB	69	4.37733e-15	9.79473e-14	0.121088	0.105731	0.120864	0.121088	0.0979307	0.114618
RPS13	70	2.46799e-58	4.66191e-56	0.694654	0.429904	0.637184	0.694654	0.112008	0.175375
PLTP	71	1.59097e-18	4.59064e-17	0.194901	0.0586552	0.194901	0.0799138	0.172932	0.119396
RPL23	71	3.36715e-53	4.79819e-51	0.505089	0.336995	0.448731	0.505089	0.151908	0.175981
MT-CO1	72	1.02646e-09	1.34801e-08	0.262458	0.190941	0.212289	0.124545	0.32073	0.262458
NACA	72	1.84172e-60	3.83573e-58	0.589978	0.363149	0.513017	0.589978	0.0842189	0.22856
TUBB2B	72	1.2714e-63	2.8686e-61	0.741016	0.433344	0.577123	0.741016	-0.036369	0.171825
TCTEX1D1	73	3.87976e-09	4.72464e-08	0.0927578	-0.00177625	0.0853459	-0.127747	0.0927578	0.0901369
FMNL1	74	2.3524e-13	4.5171e-12	0.110428	0.0983278	0.110428	0.0754979	0.100336	0.106712
ARHGAP18	75	7.64669e-12	1.25857e-10	0.156917	0.0974923	0.156917	0.0258756	0.154772	0.153435
CD81	75	2.14416e-39	1.89304e-37	0.423688	0.181282	0.27935	0.423688	0.239956	0.26121
RPS21	75	1.57701e-57	2.87848e-55	0.666195	0.414917	0.579632	0.666195	0.157892	0.159521
MYL6	77	4.72954e-61	9.9781e-59	0.677789	0.300942	0.548882	0.677789	0.100799	0.192277
GAPDH	78	4.63553e-43	4.6484e-41	0.686605	0.244382	0.357716	0.686605	0.361568	0.38544
SLC2A5	78	8.91675e-14	1.79495e-12	0.129136	0.0995662	0.126535	0.129136	0.118783	0.114739
TUBB	78	4.97613e-50	6.36513e-48	0.642667	0.431703	0.609676	0.642667	-0.3629	-0.128488
CEBPD	80	1.11119e-56	1.90013e-54	0.573317	0.0164624	0.50991	0.573317	0.189344	0.250719
MSR1	80	4.44983e-13	8.30891e-12	0.172632	0.144981	0.170794	0.172632	0.15205	0.157443
PLXDC2	80	3.45868e-16	8.36105e-15	0.314993	0.0929376	0.314993	0.0459972	0.224334	0.282183
RPS8	80	7.27243e-60	1.45853e-57	0.644012	0.383829	0.545358	0.644012	0.0828275	0.201787
SERF2	80	4.2428e-60	8.61553e-58	0.670082	0.359952	0.566407	0.670082	0.103127	0.21444
ID4	81	2.50593e-11	3.90305e-10	0.210857	-0.056165	0.0881331	0.129688	0.221323	0.210857
SNX3	81	1.36144e-24	5.71486e-23	0.343697	0.343697	0.340409	0.267388	0.147996	0.243268
INPP5D	82	3.98171e-10	5.49557e-09	0.122628	0.0368717	0.122628	-0.0100515	0.126043	0.12333
LGALS1	82	1.87144e-57	3.37796e-55	0.668936	0.338375	0.583565	0.668936	-0.0425971	0.279034
OLR1	82	6.70021e-14	1.36056e-12	0.114616	0.100983	0.111023	0.114616	0.0863388	0.106978
RPLP0	82	8.97366e-60	1.77777e-57	0.688234	0.398858	0.576625	0.688234	0.00568123	0.136378
GSN	83	7.24083e-25	3.12839e-23	0.310263	0.138034	0.278405	0.310263	0.146517	0.222977
RPS15A	83	4.18981e-49	5.16298e-47	0.552729	0.363685	0.492789	0.552729	0.0795071	0.0875237
CD163	85	1.07787e-16	2.67074e-15	0.227632	0.182055	0.214823	0.227632	0.179347	0.189245
S100B	85	1.75389e-58	3.35199e-56	0.587798	0.289768	0.414083	0.587798	0.159079	0.205139
SAMSN1	85	5.02856e-13	9.35728e-12	0.11681	0.101225	0.11681	0.116612	0.106583	0.0996478
RPL38	86	4.0139e-50	5.17506e-48	0.603963	0.383466	0.543301	0.603963	0.0904065	0.211912
AC025164.1	87	1.70892e-08	1.90016e-07	0.0862358	0.0385119	0.028142	0.0316227	0.0862358	0.0385386
EEF2	87	6.00171e-58	1.12066e-55	0.529213	0.300255	0.452871	0.529213	0.129591	0.174022
HIST1H4C	87	3.16585e-29	1.77342e-27	0.327154	0.281169	0.270229	0.327154	-0.312459	-0.220592
CYTH4	88	2.69578e-11	4.17474e-10	0.0783481	0.0738381	0.0782597	0.0783481	0.0739601	0.0752116
MYO1F	88	7.24701e-12	1.19886e-10	0.126874	0.0932218	0.127136	0.126874	0.128022	0.129182
OAZ1	88	1.17593e-56	1.98989e-54	0.518525	0.303661	0.433328	0.518525	0.086152	0.206608
FBXO32	89	1.08208e-10	1.5709e-09	0.149296	-0.0772423	0.123112	0.0798641	0.0949802	0.149296
RPSA	89	1.2582e-52	1.73216e-50	0.628888	0.382159	0.55863	0.628888	0.0987371	0.149208
C4orf47	90	1.31856e-10	1.90231e-09	0.137118	-0.0174888	0.120267	-0.196564	0.120361	0.137118
FCGBP	90	6.88534e-21	2.30149e-19	0.230535	0.148219	0.200988	0.230535	0.170394	0.162677
HLA-DQB1	91	3.98655e-10	5.49758e-09	0.0758001	0.0668808	0.0758001	0.0748181	0.0744581	0.0675931
FAM107A	92	8.98521e-18	2.45732e-16	0.204389	0.0366999	0.169697	0.204389	0.18664	0.168237
RPL12	93	2.30026e-52	3.11397e-50	0.627217	0.376596	0.567878	0.627217	0.155976	0.215776
USP53	93	5.77729e-10	7.821e-09	0.133086	0.0564328	0.133086	0.0756521	0.145377	0.12222
BCAN	94	7.00691e-57	1.21093e-54	0.638802	0.155861	-0.206369	0.638802	-0.0880296	-0.252071
DHRS3	94	1.35298e-12	2.42595e-11	0.119508	0.0126069	0.119508	0.0185413	0.110654	0.0970693
HERPUD1	94	2.06704e-19	6.32375e-18	0.205707	0.129875	0.205707	0.199878	0.162746	0.168428
RAC1	94	3.61304e-53	5.10382e-51	0.613672	0.31597	0.550103	0.613672	0.0573563	0.12426
YBX1	94	4.43406e-56	7.42591e-54	0.681162	0.395612	0.588662	0.681162	-0.0944495	0.101256
APBB1IP	95	3.5691e-12	6.13546e-11	0.160808	0.139362	0.15631	0.160808	0.143299	0.140737
RPL27	95	4.19522e-49	5.16298e-47	0.575374	0.361633	0.504285	0.575374	0.0189233	0.180974
RPL7	95	3.53647e-54	5.22272e-52	0.653633	0.385152	0.57741	0.653633	0.0834791	0.176095
HYDIN	96	2.78864e-08	3.01607e-07	0.279685	-0.136134	0.178726	-0.485491	0.279685	0.207812
BTG2	97	4.91914e-17	1.25647e-15	0.211848	0.0366839	0.0397768	0.211848	0.196145	0.176717
COX4I1	97	4.52387e-45	4.83488e-43	0.4509	0.29773	0.394083	0.4509	0.0832767	0.13909
RPS25	97	8.87188e-53	1.23183e-50	0.622024	0.357951	0.555524	0.622024	0.109615	0.162614
ARHGAP24	98	1.507e-08	1.69186e-07	0.135153	0.0908935	0.135153	0.11721	0.160258	0.134167
IGFBP2	98	1.35866e-55	2.24551e-53	0.650797	0.232117	0.386813	0.650797	-0.253276	-0.134866
MT1X	99	8.6323e-44	8.76448e-42	0.460709	0.0859614	0.338699	0.460709	0.245591	0.250924
A2M	100	2.64623e-13	5.03963e-12	0.175122	0.0259176	0.175122	0.173615	0.14661	0.169597
CHCHD2	100	3.77552e-55	5.9547e-53	0.615502	0.349909	0.532393	0.615502	0.105301	0.205059
PARVG	100	4.56247e-12	7.68971e-11	0.0889441	0.0830469	0.0861406	0.0889441	0.0803481	0.0764059
CFL1	101	1.99108e-55	3.20248e-53	0.692131	0.365498	0.580488	0.692131	-0.0635357	0.144167
PACRG	101	2.06825e-09	2.6086e-08	0.205526	-0.0863377	0.205526	-0.305602	0.214094	0.21208
TMA7	101	3.30479e-52	4.43688e-50	0.510228	0.30398	0.442389	0.510228	0.0724427	0.144198
HCLS1	102	8.67612e-14	1.74868e-12	0.140707	0.123284	0.140707	0.135869	0.115707	0.127952
PSMA7	102	2.08009e-54	3.1001e-52	0.554131	0.321177	0.481155	0.554131	0.0112432	0.146786
TRIM38	102	2.83648e-10	3.96887e-09	0.0916156	0.0601663	0.0882531	0.0916156	0.0877189	0.0853999
APC2	103	4.72798e-08	4.94247e-07	0.142094	-0.014697	0.0352697	0.0112442	0.142094	0.0893021
NAMPT	104	1.99921e-24	8.30617e-23	0.346713	-0.222433	0.346713	0.342771	0.23415	0.245805
RPL22	104	3.52551e-47	3.97722e-45	0.521946	0.326116	0.48583	0.521946	0.116651	0.184318
S100A6	104	5.62485e-55	8.78612e-53	0.706891	0.240723	0.593054	0.706891	0.136641	0.206424
C8orf34	105	6.94312e-10	9.28321e-09	0.192066	0.0061924	0.192066	-0.297719	0.182733	0.181579
TOMM7	105	9.59852e-49	1.14653e-46	0.538758	0.3206	0.496786	0.538758	0.050869	0.17467
FCGR2A	106	8.95894e-14	1.80121e-12	0.0983941	0.0802621	0.0923235	0.0983941	0.0687878	0.0880638
RPL10A	106	5.79252e-46	6.35807e-44	0.503388	0.318596	0.432609	0.503388	0.122061	0.109189
SCIN	106	2.08874e-15	4.75231e-14	0.139241	0.118576	0.139241	0.127488	0.115676	0.116114
CKB	107	1.05053e-54	1.59495e-52	0.583767	0.314746	0.193631	0.583767	-0.282123	-0.0328709
TMEM232	107	3.79506e-10	5.2603e-09	0.238355	-0.0532652	0.215677	-0.377121	0.206652	0.238355
PTPRC	108	3.77755e-15	8.46432e-14	0.13263	0.115146	0.13263	0.12662	0.11465	0.107818
ADAM28	109	5.42315e-11	8.13867e-10	0.0828636	0.0750254	0.0828636	0.0820121	0.0773047	0.0791819
LPAR6	109	1.45976e-13	2.87788e-12	0.113262	0.0855865	0.0994791	0.113262	0.0744651	0.102705
CFAP69	110	4.89226e-10	6.66734e-09	0.129971	-0.016353	0.0995962	-0.171639	0.109396	0.129971
HLA-DMA	110	5.73335e-13	1.05959e-11	0.11457	0.0742093	0.112681	0.11457	0.106362	0.0915807
CD84	111	5.24593e-13	9.75059e-12	0.102143	0.088094	0.0997505	0.102143	0.0874805	0.0929062
EBF1	111	8.06171e-08	8.13937e-07	0.121881	-0.00785248	0.0983796	-0.149697	0.121881	0.116989
METRN	112	6.46841e-54	9.38209e-52	0.513312	0.191726	0.319363	0.513312	0.246452	-0.0173506
MKNK1	113	2.0549e-09	2.59377e-08	0.11281	0.0469277	0.11281	0.109055	0.129497	0.109664
CD99	114	2.43286e-23	9.40997e-22	0.374811	-0.00841692	0.374811	0.0158928	0.143946	0.271556
DAB2	114	1.64575e-12	2.92829e-11	0.101301	0.074232	0.0971637	0.101301	0.0897168	0.091896
DNAH9	115	3.62888e-10	5.03856e-09	0.233305	-0.0575219	0.233305	-0.431456	0.19612	0.237617
DYNLL1	115	4.42107e-40	4.03485e-38	0.442988	0.255699	0.442988	0.312948	-0.0939268	0.204901
LINC01579	115	9.36522e-08	9.37965e-07	0.059065	-0.0211625	0.0235234	-0.0255176	0.059065	0.0418825
CTSD	116	8.15414e-33	5.36292e-31	0.303345	0.159663	0.259784	0.303345	0.186232	0.168856
FCGRT	116	1.07871e-14	2.35849e-13	0.186049	0.0950702	0.186049	0.181892	0.0897701	0.171319
MZT2B	116	4.13017e-36	3.04975e-34	0.3715	0.263816	0.356442	0.3715	-0.0563645	0.133825
RASA4	117	1.39742e-07	1.36589e-06	0.130161	-0.0260358	0.0209741	-0.239733	0.130161	0.0482286
YWHAE	117	1.2589e-41	1.21011e-39	0.51991	0.240351	0.514892	0.51991	-0.026935	0.123724
C4orf48	118	3.75287e-26	1.76711e-24	0.270713	0.227894	0.259261	0.270713	0.162007	0.17888
C1orf61	119	1.74625e-52	2.38386e-50	0.593658	0.0922076	-0.401055	0.593658	-0.139862	-0.184794
CTSZ	119	4.46592e-16	1.07162e-14	0.141828	0.104399	0.137425	0.141828	0.102487	0.118701
NDUFA4	119	1.11824e-47	1.27928e-45	0.562968	0.336994	0.472605	0.562968	0.0690468	0.129251
PKM	119	9.43468e-46	1.02178e-43	0.478083	0.170347	0.4407	0.478083	0.051627	0.116682
FGD2	120	5.56158e-12	9.26645e-11	0.0976784	0.0893534	0.0976784	0.095055	0.0846006	0.0914509
HMOX1	120	4.08912e-13	7.67065e-12	0.137705	0.0398403	0.115409	0.137705	0.116445	0.105322
PCSK1N	121	1.93975e-28	1.02642e-26	0.315495	0.251304	0.315495	0.300415	0.158189	0.1661
PNRC1	121	4.72083e-11	7.14058e-10	0.118589	0.0206467	0.102559	0.118589	0.125752	0.103277
GJA1	122	4.38424e-09	5.32301e-08	0.119686	-0.0565142	0.0925545	0.0427947	0.122144	0.119686
GSTP1	123	3.69783e-47	4.14284e-45	0.460309	0.274659	0.40776	0.460309	0.0928485	0.110985
S100A16	123	8.86596e-51	1.16151e-48	0.508135	0.226878	0.387095	0.508135	0.0595863	0.159137
JPT1	124	1.2881e-24	5.44929e-23	0.287168	0.246264	0.287168	0.255492	-0.421965	0.1109
JUN	124	9.53619e-51	1.23932e-48	0.533181	-0.0616527	0.233879	0.533181	-0.0216052	0.00597914
CALM2	125	1.52355e-37	1.21922e-35	0.518119	0.252192	0.518119	0.497136	-0.485518	0.0728403
UQCR11	125	1.76036e-38	1.48943e-36	0.382808	0.256008	0.337396	0.382808	0.046926	0.154208
RPS20	126	9.69518e-41	8.94877e-39	0.528519	0.310345	0.498529	0.528519	0.0101637	0.0965284
SOX4	126	8.93301e-19	2.61755e-17	0.36746	0.36746	0.10551	-0.263269	0.300857	0.298988
GAP43	127	1.43575e-46	1.59752e-44	0.674359	0.0441492	0.588806	0.674359	-0.0256022	0.151024
SUMO2	127	7.96246e-39	6.88033e-37	0.397965	0.263716	0.352885	0.397965	-0.0166532	0.041426
CFAP74	128	2.90326e-07	2.69198e-06	0.0668298	0.0157292	0.0588133	-0.0587312	0.0668298	0.0560924
GNAS	128	3.54372e-36	2.64072e-34	0.415372	0.26419	0.415372	0.401897	0.136206	0.233892
STMN1	128	4.86486e-22	1.75621e-20	0.308077	0.277576	0.308077	0.19311	-0.407184	-0.139363
EEF1B2	129	3.5943e-37	2.83444e-35	0.361213	0.242905	0.344579	0.361213	0.0376293	0.0867557
FCGR1A	129	9.80402e-18	2.66935e-16	0.164845	0.129697	0.158308	0.164845	0.122811	0.117992
TIMP1	129	5.3464e-50	6.73273e-48	0.593572	0.22358	0.484902	0.593572	0.00847581	0.16325
VMP1	129	1.39066e-48	1.649e-46	0.830894	-0.32267	0.700019	0.830894	-0.529698	-0.109418
TPI1	130	1.26646e-47	1.43872e-45	0.490566	0.216165	0.415834	0.490566	0.000960109	0.0543811
BTF3	131	1.11645e-40	1.02467e-38	0.422609	0.262522	0.392583	0.422609	0.0315206	0.125193
COX6A1	131	5.44886e-41	5.11657e-39	0.483732	0.306436	0.427637	0.483732	-0.0411368	0.0844474
FAM198B-AS1	131	3.43889e-07	3.15086e-06	0.0497144	-0.0127694	0.0223486	-0.0247977	0.0497144	0.036728
CH25H	132	3.18245e-07	2.9341e-06	0.0514288	0.0417293	0.0503953	0.0493578	0.0514288	0.0472326
RPL4	132	1.43018e-41	1.36667e-39	0.424003	0.262098	0.387939	0.424003	0.0483922	0.0777517
CYBB	133	5.06214e-14	1.03831e-12	0.102518	0.0848776	0.0980356	0.102518	0.0848508	0.0827858
GPX4	133	1.42714e-36	1.08845e-34	0.377323	0.254283	0.354274	0.377323	-0.00178055	0.15941
PPIA	133	5.24161e-49	6.40225e-47	0.588016	0.287446	0.438842	0.588016	-0.189375	-0.038457
COX7C	134	1.08935e-41	1.05336e-39	0.469946	0.292639	0.426924	0.469946	0.0206387	0.177623
EID1	134	7.49465e-49	9.08586e-47	0.425567	0.176587	0.323047	0.425567	0.0127071	0.0880667
FAM135B	134	3.59688e-07	3.28813e-06	0.116257	-0.0723974	0.0754042	-0.18616	0.116257	0.0881107
EAF2	135	3.62813e-07	3.31118e-06	0.0557146	0.000480332	0.0250242	-0.00329864	0.0557146	0.00399431
RPS26	135	1.10775e-38	9.42166e-37	0.465085	0.301922	0.438037	0.465085	0.0277099	0.129993
CASC1	136	1.83167e-09	2.32284e-08	0.122124	0.00486304	0.117912	-0.169504	0.104424	0.122124
PLEC	136	2.32652e-14	4.90199e-13	0.140875	0.0274669	0.140875	0.0992623	0.130069	0.112887
HINT1	137	1.543e-39	1.38487e-37	0.418377	0.267005	0.374263	0.418377	-0.0214622	0.0669678
SLA	137	2.47728e-09	3.09565e-08	0.0784134	0.0755127	0.0784134	0.0777236	0.0800408	0.0669365
RND3	138	4.35674e-07	3.92541e-06	0.144949	0.0267249	0.0857379	-0.135688	0.144949	0.101632
TUBB2A	138	2.75732e-32	1.76349e-30	0.42608	0.305578	0.42608	0.423566	-0.0835543	0.120577
HSPA8	139	6.03224e-41	5.63183e-39	0.442253	0.270065	0.40468	0.442253	-0.160932	0.103357
ANXA5	140	5.59101e-48	6.44156e-46	0.429495	0.139692	0.276269	0.429495	0.112635	0.122769
DOCK8	140	1.99675e-11	3.14313e-10	0.131624	0.113395	0.131624	0.125783	0.101649	0.123882
LCP2	140	1.46434e-07	1.42639e-06	0.0620733	0.0552215	0.0620733	0.0616755	0.0634271	0.0543131
SRP14	140	6.03588e-44	6.16685e-42	0.475337	0.266126	0.416943	0.475337	0.0817185	0.154217
GRAMD2B	141	4.72894e-07	4.24218e-06	0.131853	-0.118074	0.0563721	-0.0864009	0.131853	0.086487
NDUFB2	141	5.77584e-43	5.72125e-41	0.43642	0.264178	0.382654	0.43642	0.162346	0.136572
ADCY2	143	4.77268e-09	5.77305e-08	0.194259	-0.135662	0.194259	-0.342143	0.198814	0.202156
SOD1	143	5.12122e-37	3.99972e-35	0.350761	0.210368	0.337267	0.350761	0.0211123	0.112936
RENBP	144	8.55483e-08	8.61582e-07	0.0576414	0.00793247	0.0460282	0.0576414	0.060163	0.0426087
NDUFC2	145	2.01158e-35	1.45236e-33	0.338415	0.227982	0.29983	0.338415	-0.0687276	0.0983896
PRDX2	146	1.94684e-20	6.33797e-19	0.237079	0.214859	0.237079	0.224701	0.0338283	0.0870602
SLC2A3	146	7.55738e-17	1.90341e-15	0.191232	-0.0019289	0.169283	0.191232	0.032124	0.148916
SORL1	146	1.51062e-10	2.16402e-09	0.181682	-0.0363785	0.181682	0.0455142	0.193248	0.160088
SOX2	146	2.77452e-46	3.06612e-44	0.503782	0.0842822	0.165213	0.503782	-0.0899597	-0.0871093
ITM2B	147	1.89155e-33	1.26454e-31	0.382282	0.202372	0.382282	0.334876	0.138013	0.206131
MT-ND2	147	1.08723e-08	1.24293e-07	0.147455	0.101762	0.147455	0.116101	0.17466	0.143337
SLC25A3	147	4.83331e-43	4.817e-41	0.397215	0.236525	0.329755	0.397215	0.0476801	0.103147
LDHB	148	8.45421e-46	9.21736e-44	0.467916	0.25549	0.384128	0.467916	-0.037726	0.038288
LDHA	149	1.50335e-44	1.57561e-42	0.486009	0.224158	0.412486	0.486009	-0.109601	0.145737
LILRB1	149	6.0318e-07	5.31093e-06	0.0444608	0.0381227	0.0421923	0.0437895	0.0444608	0.0379677
MAP3K8	149	4.10525e-10	5.64689e-09	0.0842139	0.0687117	0.0842139	0.076992	0.0608143	0.0839892
ADAP2	150	2.86681e-12	4.97026e-11	0.132821	0.0794472	0.132821	0.110433	0.0897918	0.121299
NES	150	1.92918e-45	2.07546e-43	0.459339	0.0559668	0.173868	0.459339	0.0148745	-0.0298467
ATP5PF	151	8.62286e-07	7.35906e-06	0.13549	0.079408	0.0932251	0.0825617	0.13549	0.0819799
H2AFZ	151	8.97467e-38	7.32631e-36	0.452298	0.288808	0.395256	0.452298	-0.581384	-0.198136
ENO1	152	8.49278e-45	9.01733e-43	0.524444	0.160522	0.426024	0.524444	-0.0678421	0.0150729
PIFO	152	9.20696e-07	7.82664e-06	0.0580372	0.00715122	0.0504299	-0.00554692	0.0580372	0.0512202
SLC25A6	152	1.87465e-39	1.66414e-37	0.418379	0.252807	0.379558	0.418379	0.0422144	0.0906477
COX6B1	153	2.89067e-38	2.40815e-36	0.385709	0.243666	0.355545	0.385709	0.0218191	0.113758
FCER1G	153	4.2086e-24	1.72213e-22	0.260157	0.193075	0.240683	0.260157	0.164026	0.15822
JUNB	153	1.37238e-44	1.44768e-42	0.437364	0.0379377	0.333429	0.437364	0.0164915	0.0510721
RPS29	155	6.6754e-43	6.57224e-41	0.601319	0.354617	0.511877	0.601319	0.0377275	0.1809
SOD2	155	3.34028e-24	1.37723e-22	0.387305	-0.128116	0.36875	0.387305	0.243622	0.260397
ZFP36	155	2.67039e-44	2.7808e-42	0.479557	0.0175449	0.398637	0.479557	0.0245282	0.146181
ARHGAP4	156	1.84079e-11	2.92028e-10	0.0976913	0.0924104	0.0976913	0.0786103	0.0898548	0.0920282
CCND2	156	4.70609e-44	4.86945e-42	0.524761	0.130518	-0.0453482	0.524761	0.0787801	-0.0997996
ATP1B2	157	5.07661e-44	5.21959e-42	0.466898	-0.0674805	0.175958	0.466898	0.0908017	0.0771712
BASP1	157	1.07849e-16	2.67074e-15	0.200996	0.200996	0.195854	-0.0338169	0.120229	0.127628
GRIN2A	157	1.92103e-08	2.12002e-07	0.173277	-0.0297976	0.173277	-0.274867	0.173387	0.165313
HSP90AB1	159	4.71425e-37	3.69966e-35	0.428204	0.272115	0.388403	0.428204	0.0616574	0.0733937
RAN	159	1.03377e-38	8.83876e-37	0.412396	0.256009	0.371782	0.412396	-0.219988	0.0208294
CREBRF	160	1.2055e-06	1.00479e-05	0.13113	-0.0409896	0.0293118	-0.00321324	0.13113	0.0868644
FOS	160	1.05026e-43	1.05972e-41	0.477479	-0.000433613	0.233597	0.477479	-0.0109217	0.0900728
WDR78	161	6.21023e-09	7.39086e-08	0.142445	-0.044663	0.142445	-0.195789	0.140593	0.129607
C6orf118	163	8.44753e-09	9.76727e-08	0.107841	-0.00263688	0.107841	-0.169381	0.101455	0.0896507
PFN1	163	4.61625e-40	4.18944e-38	0.535361	0.275559	0.469845	0.535361	-0.0381084	0.0701919
UBE2S	163	1.99278e-22	7.39102e-21	0.251279	0.210104	0.241467	0.251279	-0.54949	0.0224615
HBB	165	1.04493e-36	8.08328e-35	0.429092	0.26979	0.363824	0.429092	0.164374	0.230419
IRF5	165	1.73631e-06	1.41102e-05	0.0400646	0.0308374	0.036418	0.0343012	0.0400646	0.0209829
KCTD12	166	8.4202e-11	1.23565e-09	0.105469	0.0774924	0.105469	0.102905	0.0997442	0.0739597
SPARC	166	3.55939e-42	3.46241e-40	0.430353	0.107018	0.362403	0.430353	0.176476	0.181144
ATP6V1F	167	8.68643e-33	5.68996e-31	0.296442	0.199475	0.280235	0.296442	0.103255	0.12904
PDK4	167	1.09347e-08	1.24918e-07	0.117602	0.0927311	0.117602	0.113415	0.111026	0.114408
ARHGDIB	168	4.76773e-21	1.60988e-19	0.157462	0.12026	0.146755	0.157462	0.0612998	0.10916
ATP5F1D	170	1.85823e-07	1.78199e-06	0.102647	0.0985998	0.0834306	0.102647	0.130369	0.088274
MT1E	170	1.62769e-41	1.5463e-39	0.422573	0.141797	0.347473	0.422573	0.0763452	0.168356
PPIL6	170	6.57093e-09	7.74074e-08	0.13003	-0.0370044	0.13003	-0.210522	0.115564	0.132903
UBB	170	4.97026e-16	1.19088e-14	0.200864	0.200864	0.148031	0.182395	0.0275408	0.147461
BCL2A1	171	1.9385e-07	1.85241e-06	0.0617229	0.0553897	0.0598976	0.0617229	0.0595289	0.056908
COX5B	171	2.50076e-38	2.09406e-36	0.378284	0.23165	0.317343	0.378284	0.108334	0.139749
HRH2	172	2.11727e-06	1.6935e-05	0.0496301	0.0353757	0.0441422	0.0188144	0.0496301	0.031877
OGFRL1	173	3.04576e-09	3.7512e-08	0.104123	0.0149512	0.104123	0.0878119	0.112824	0.090152
ADORA3	174	2.43917e-07	2.2891e-06	0.0478467	0.0462946	0.0472034	0.0478467	0.0476666	0.0385526
TMBIM6	174	6.5864e-41	6.11406e-39	0.468568	0.139119	0.38695	0.468568	-0.0643826	0.0919717
FAM227A	175	1.58521e-08	1.77354e-07	0.136108	-0.0669713	0.136108	-0.329237	0.129701	0.134409
HMGB2	175	2.02368e-33	1.34732e-31	0.366608	0.240318	0.336251	0.366608	-0.874016	-0.240048
CCDC136	177	3.2179e-06	2.50358e-05	0.137479	-0.0572049	0.0873911	-0.272355	0.137479	0.112046
UQCRQ	177	8.6379e-35	6.10098e-33	0.367106	0.235226	0.316495	0.367106	0.0255947	0.103606
AIF1	178	3.13573e-28	1.64854e-26	0.286381	0.205287	0.26787	0.286381	0.136712	0.162539
PABPC1	178	1.03911e-39	9.37794e-38	0.469638	0.167763	0.381945	0.469638	-0.176444	-0.0176457
TEKT2	178	1.61721e-06	1.32018e-05	0.0590912	-0.0060236	0.0537221	-0.0997912	0.0590912	0.0590912
CCDC146	179	3.23554e-06	2.5161e-05	0.131083	-0.0775877	0.0806308	-0.243336	0.131083	0.0705211
HSPE1	180	7.32202e-39	6.36076e-37	0.412601	0.199586	0.361631	0.412601	0.0126932	0.0211985
NUPR1	180	3.5692e-14	7.40507e-13	0.128831	0.0463798	0.123785	0.128831	0.100273	0.106518
SRI	180	1.66162e-39	1.48313e-37	0.392116	0.167198	0.188173	0.392116	0.0168315	0.0348457
NDUFB7	181	6.89909e-29	3.72344e-27	0.276051	0.193763	0.249584	0.276051	0.0368784	0.109695
PARK7	181	1.42359e-33	9.55627e-32	0.397773	0.250472	0.377394	0.397773	-0.0988617	0.128886
CLEC5A	182	3.59883e-07	3.28813e-06	0.0568241	0.0449016	0.0490871	0.0514807	0.054575	0.0568241
COX8A	182	9.46447e-38	7.68751e-36	0.392086	0.236831	0.338962	0.392086	-0.117754	0.0643528
PRDX5	182	4.44955e-34	3.02439e-32	0.306011	0.185785	0.287275	0.306011	0.0610372	0.131526
RTF2	182	3.45569e-08	3.68842e-07	0.0878446	0.0298143	0.0553477	0.0510503	0.0663414	0.0878446
COX6C	183	4.74691e-36	3.4893e-34	0.414746	0.245052	0.376752	0.414746	-0.0116817	0.157626
GADD45B	183	4.75728e-39	4.1774e-37	0.390437	0.00397933	0.328812	0.390437	0.149023	0.162589
HMGN2	183	4.63828e-28	2.41503e-26	0.393585	0.278319	0.360045	0.393585	-0.683845	-0.345668
MT-ND3	183	1.05012e-07	1.04273e-06	0.217065	0.143273	0.217065	0.169467	0.274509	0.205358
DNAAF1	184	1.61091e-06	1.3157e-05	0.0542653	0.00805882	0.0542653	-0.0876772	0.0559636	0.054966
NPM1	184	6.40113e-39	5.59066e-37	0.450696	0.232646	0.369122	0.450696	-0.093305	0.031864
GLDN	185	1.73529e-06	1.4109e-05	0.0667686	0.0501325	0.0657007	0.0667686	0.0719357	0.0579088
GUK1	185	8.55604e-30	4.92882e-28	0.305406	0.175519	0.305406	0.290794	0.11475	0.173852
UQCRB	185	9.48959e-34	6.39661e-32	0.333371	0.212008	0.297325	0.333371	0.0127979	0.12068
ALOX5AP	186	7.1241e-21	2.37154e-19	0.197222	0.151054	0.18274	0.197222	0.129122	0.123563
HAMP	186	3.77596e-18	1.05396e-16	0.183857	0.128207	0.165266	0.183857	0.0320008	0.129326
GPR34	187	5.77496e-14	1.18005e-12	0.107705	0.0930285	0.103966	0.107705	0.0811194	0.0890324
MYL12B	187	5.25838e-31	3.2604e-29	0.281838	0.187717	0.263199	0.281838	0.0113458	0.1124
SORBS2	187	5.6048e-06	4.17277e-05	0.126819	-0.0199048	0.0449776	-0.353003	0.126819	0.0838572
CALM3	188	7.95049e-21	2.64122e-19	0.207427	0.170906	0.207427	0.202227	-0.149143	0.07099
UQCRH	189	1.19889e-32	7.79037e-31	0.326862	0.210266	0.310182	0.326862	-0.00899688	0.0864445
PADI2	190	4.77663e-21	1.60988e-19	0.236192	0.13478	0.197471	0.236192	0.0685922	0.156691
WDFY4	190	6.50754e-06	4.79868e-05	0.0385991	0.0319104	0.0331715	0.0337035	0.0385991	0.032106
YWHAH	190	2.70192e-25	1.21251e-23	0.220391	0.163704	0.220391	0.202247	0.0149609	0.109504
LRRC6	191	6.97645e-07	6.06636e-06	0.073356	-0.0274705	0.073356	-0.163209	0.0768427	0.0758393
MARCKS	191	2.08222e-38	1.75263e-36	0.475072	0.241606	0.388248	0.475072	-0.0307584	0.194036
ZBTB7C	191	5.67591e-08	5.87669e-07	0.117075	-0.0552258	0.111326	-0.165766	0.0975694	0.117075
C1orf162	192	3.32436e-11	5.10437e-10	0.0854959	0.0738182	0.0854959	0.0850913	0.0610387	0.0764101
DSTN	192	1.43025e-30	8.63735e-29	0.316486	0.20934	0.293764	0.316486	0.123483	0.120849
ODF3B	192	3.22637e-07	2.97206e-06	0.0465411	0.0288456	0.0465411	-0.0100015	0.0447358	0.0437382
CCL2	193	2.80651e-17	7.29467e-16	0.173937	0.0449142	0.161498	0.173937	0.120712	0.125389
MRM1	193	7.23633e-06	5.29047e-05	0.0339538	-0.00933891	0.00855042	0.00628348	0.0339538	0.0109519
TUBB4B	193	3.54487e-29	1.97214e-27	0.297334	0.185666	0.297334	0.293781	-0.426571	0.0385773
CD37	194	2.09563e-10	2.97323e-09	0.0763328	0.0688232	0.0753733	0.0763328	0.0672374	0.059003
PPDPF	195	3.881e-38	3.20035e-36	0.452166	0.2313	0.386731	0.452166	-0.108801	0.0466801
SLC16A3	195	7.09134e-16	1.67684e-14	0.115294	0.0793436	0.106764	0.115294	0.0858982	0.0856786
ANOS1	196	6.72129e-08	6.87145e-07	0.125789	-0.0564063	0.113799	-0.0215207	0.107601	0.125789
HNRNPA1	196	4.48644e-38	3.68092e-36	0.451697	0.233466	0.341786	0.451697	-0.158448	-0.0335077
TUBA1B	196	4.9209e-15	1.09959e-13	0.228062	0.221192	0.208121	0.228062	-0.126481	-0.010278
ARPC3	197	2.40902e-33	1.59733e-31	0.318632	0.184657	0.295048	0.318632	0.0563108	0.139051
CFAP70	197	9.35296e-06	6.72594e-05	0.0935282	-0.0805939	0.0684124	-0.18089	0.0935282	0.0785509
UQCR10	197	1.03803e-35	7.56181e-34	0.331869	0.19993	0.284492	0.331869	0.0231297	0.137774
C5AR1	198	1.06373e-11	1.73671e-10	0.170697	0.0135917	0.170697	-0.145058	0.135827	0.145752
PSMC5	198	3.06732e-30	1.81195e-28	0.268192	0.177194	0.218286	0.268192	0.0141943	0.105406
HOPX	199	1.00369e-37	8.11194e-36	0.366963	0.117349	0.258382	0.366963	0.0816435	0.0823967
CENPF	200	6.65821e-22	2.3668e-20	0.330185	0.261674	0.303902	0.330185	-1.26174	-0.0549109
CFAP221	200	9.55279e-09	1.09904e-07	0.113221	-0.0230895	0.113221	-0.215482	0.106089	0.0909786
EGR1	200	1.0331e-37	8.3083e-36	0.47019	-0.0261911	0.153316	0.47019	-0.378133	-0.271313
LST1	200	1.19669e-15	2.75358e-14	0.114773	0.0892694	0.107831	0.114773	0.073424	0.0864447
ARHGAP30	201	5.27112e-08	5.47502e-07	0.0584712	0.0478888	0.0581222	0.0584712	0.0568989	0.0555295
TGFBI	201	1.41751e-09	1.83047e-08	0.0891685	0.0479388	0.0785754	0.0891685	0.0695883	0.0834006
GADD45A	202	3.2497e-37	2.57519e-35	0.348525	-0.0418485	0.185971	0.348525	-0.0746182	-0.142677
TMEM163	202	1.61208e-08	1.80111e-07	0.163409	-0.0251813	0.163409	-0.147375	0.160741	0.142667
HBA2	203	1.11813e-32	7.29476e-31	0.41362	0.258067	0.376291	0.41362	0.175217	0.193492
SERPINA1	203	8.57071e-10	1.13473e-08	0.078264	0.0653677	0.077271	0.078264	0.0666633	0.0610498
MRFAP1	204	1.08688e-34	7.61049e-33	0.324868	0.18778	0.290488	0.324868	-0.0426576	0.0729706
SPCS1	204	4.46992e-27	2.19377e-25	0.277948	0.192909	0.276714	0.277948	0.057103	0.103347
SSPN	204	1.13823e-06	9.53125e-06	0.0763659	0.0162514	0.0763659	0.0710756	0.089877	0.069928
RPL31	205	5.74533e-35	4.09355e-33	0.492643	0.268953	0.435218	0.492643	-0.0404341	0.0918637
C3AR1	206	7.85263e-12	1.28985e-10	0.0976095	0.0860691	0.0954422	0.0976095	0.0777485	0.0805054
DRAP1	207	4.28789e-34	2.92676e-32	0.326543	0.189135	0.292256	0.326543	-0.0425844	0.121489
EFHC2	207	2.22417e-06	1.7729e-05	0.0795513	-0.053468	0.0733876	-0.175575	0.0783217	0.0795513
SH3TC1	207	2.61134e-11	4.05556e-10	0.0845318	0.0767146	0.0803672	0.0845318	0.0656615	0.0726625
UBL5	207	1.33104e-36	1.01994e-34	0.366328	0.213824	0.290625	0.366328	0.0516911	0.113436
CRB2	208	1.04342e-08	1.19369e-07	0.110965	-0.0412772	0.110965	0.000741835	0.100552	0.110984
DPP7	208	9.75873e-06	6.99759e-05	0.136577	-0.015998	0.0931978	0.0646156	0.136577	0.0724982
HSPB1	208	2.49161e-36	1.86527e-34	0.393245	0.0807535	0.339024	0.393245	0.109069	0.158442
PFDN5	208	1.42488e-27	7.27899e-26	0.300404	0.204328	0.280758	0.300404	0.153806	0.132229
BCO2	209	2.58202e-06	2.04012e-05	0.0620716	0.00772384	0.055736	-0.0559674	0.0644224	0.0620716
CIB1	209	6.49651e-14	1.3225e-12	0.122836	0.0700876	0.122836	0.114202	0.0793301	0.100327
PHPT1	209	1.00995e-35	7.3904e-34	0.33675	0.193649	0.293358	0.33675	-0.0250634	0.0995911
POLR2L	210	1.04355e-35	7.5681e-34	0.359864	0.211905	0.312758	0.359864	0.0423735	0.0714471
TMEM47	210	1.16193e-07	1.14955e-06	0.0865232	0.00732313	0.0818533	-0.0304753	0.0633112	0.0865232
CCDC184	211	1.59523e-05	0.000110227	0.0293085	0.00744279	0.0229059	0.0195172	0.0293085	0.009829
IGFBP7	211	1.53676e-27	7.80146e-26	0.445502	0.107358	0.445502	0.413342	0.243706	0.255955
RAB31	211	1.59836e-36	1.21334e-34	0.458695	0.0911832	0.235547	0.458695	-0.0216772	0.0428493
MZT2A	212	9.78987e-28	5.0328e-26	0.275669	0.17429	0.275669	0.274493	-0.0815719	0.0244223
SLC7A11	212	1.29772e-07	1.27535e-06	0.137343	-0.0782776	0.105734	-0.00826369	0.120796	0.137343
TPPP3	213	7.52803e-08	7.6433e-07	0.0776812	0.0557617	0.0776812	0.0591921	0.0760842	0.0753187
PPP1R42	214	3.31717e-08	3.55277e-07	0.104587	0.00633118	0.104587	-0.0923683	0.087353	0.10378
PSAP	214	4.58768e-27	2.24479e-25	0.343923	0.105732	0.340118	0.343923	0.213601	0.183051
SKP1	214	1.23071e-28	6.5766e-27	0.365098	0.170429	0.358217	0.365098	0.041303	0.117186
DPYSL2	216	2.58629e-27	1.28484e-25	0.419355	0.0802042	0.419355	0.309251	0.067224	0.23251
HSBP1	216	1.41294e-24	5.91578e-23	0.267063	0.190091	0.267063	0.25036	-0.0151438	0.110095
COX7A2	217	1.42174e-30	8.61798e-29	0.349138	0.220148	0.292235	0.349138	-0.0691019	0.0651091
VSIR	217	1.86147e-09	2.35878e-08	0.0754245	0.0620171	0.0754245	0.0730251	0.0610666	0.0703328
C2orf73	218	1.92604e-05	0.000131354	0.0486705	0.002975	0.0425539	-0.0384953	0.0486705	0.0396045
FKBP2	218	7.3746e-26	3.41312e-24	0.236282	0.125023	0.21794	0.236282	-0.0304743	0.143284
NME1	218	4.8379e-28	2.51092e-26	0.282802	0.187578	0.244074	0.282802	-0.0533756	0.0126953
CHMP2A	219	4.85154e-30	2.83501e-28	0.271022	0.172979	0.247021	0.271022	0.0424027	0.114136
TTLL9	219	2.02285e-05	0.000137623	0.113827	-0.0513478	0.0861538	-0.249309	0.113827	0.0895967
ADAMTS9-AS2	221	2.10538e-07	2.00128e-06	0.113285	-0.109089	0.0946856	-0.094499	0.0859627	0.113285
RBM8A	221	2.28814e-26	1.09326e-24	0.267681	0.182482	0.233135	0.267681	-0.0971792	0.03806
SARAF	221	3.48542e-27	1.71578e-25	0.319111	0.149806	0.319111	0.311022	0.0420935	0.0859241
ETFB	222	4.26154e-24	1.73942e-22	0.205328	0.147865	0.190826	0.205328	0.0658975	0.096204
TSGA10	222	2.12205e-05	0.000143636	0.118811	-0.032343	0.0797939	-0.18577	0.118811	0.0779839
SLC25A5	223	2.28126e-35	1.63978e-33	0.325383	0.183813	0.267089	0.325383	-0.0707701	0.0161618
TNFAIP8	223	2.12356e-05	0.000143678	0.0399281	0.0235168	0.0335576	0.0318151	0.0399281	0.00476465
ATP1B1	224	1.41738e-10	2.03404e-09	0.182639	0.0688425	0.182639	-0.053539	0.176603	0.147024
GPM6B	224	2.5508e-35	1.82545e-33	0.52137	0.133511	0.400967	0.52137	-0.039127	0.148608
MRPL51	224	2.47847e-27	1.23505e-25	0.262427	0.175002	0.229212	0.262427	-0.0193156	0.067121
AURKAIP1	225	1.5677e-30	9.4323e-29	0.292003	0.182574	0.272825	0.292003	-0.00536775	0.0679375
ALDOA	226	9.9075e-27	4.8044e-25	0.429714	0.178851	0.429714	0.408322	-0.0637391	-0.00389342
BMPER	226	2.31548e-05	0.00015537	0.0530857	-0.0698486	0.000319252	-0.0726132	0.0530857	0.0226299
RPS27L	226	6.31112e-35	4.47703e-33	0.348131	0.106937	0.195292	0.348131	0.0428369	0.0579973
DTX3	227	2.3386e-05	0.000156662	0.222972	0.122299	-0.115807	-0.578491	0.222972	0.0871365
GALNT15	227	2.3421e-07	2.20437e-06	0.0879855	-0.0649211	0.0775942	-0.0299727	0.0781097	0.0879855
FRMD3	228	9.01533e-11	1.31423e-09	0.167155	-0.0134018	0.167155	-0.137729	0.135376	0.12213
GADD45GIP1	228	7.41298e-25	3.19427e-23	0.23617	0.164882	0.211479	0.23617	0.02566	0.104597
NDUFS5	228	9.73007e-35	6.84264e-33	0.372437	0.184634	0.316069	0.372437	-0.0238786	0.0911954
PALMD	229	2.51817e-05	0.000167586	0.042303	0.0084641	0.034345	-0.0391246	0.042303	0.0329131
ARL6IP1	230	5.54815e-34	3.7554e-32	0.385975	0.212865	0.336129	0.385975	-0.640583	0.129731
IL17RA	230	3.32525e-07	3.05191e-06	0.0660843	0.0451831	0.0660843	0.0580662	0.0675123	0.0680202
JAK3	230	2.74849e-08	2.9786e-07	0.0681164	0.051343	0.0681164	0.0649952	0.0573106	0.065999
CD24	231	5.371e-13	9.96027e-12	0.444239	0.444239	-0.366118	-0.992698	0.386265	0.129379
CFAP61	231	4.36439e-08	4.58599e-07	0.116894	-0.0295401	0.116894	-0.203433	0.0988845	0.11494
NCF2	232	2.74811e-05	0.000181624	0.0278431	0.0218555	0.0250871	0.0232831	0.0278431	0.0197266
IER2	233	1.48387e-34	1.02576e-32	0.362121	0.14278	0.238419	0.362121	-0.144472	-0.0958026
GMPR	234	1.38574e-07	1.3561e-06	0.101352	0.007398	0.101352	-0.104635	0.081551	0.102079
PMP22	234	3.03533e-34	2.08937e-32	0.307664	0.0720492	0.185442	0.307664	-0.0723286	0.0469761
CCDC85B	235	2.64006e-25	1.18803e-23	0.229625	0.156787	0.206931	0.229625	0.0449737	0.0745652
FIS1	235	1.70529e-27	8.60324e-26	0.273785	0.169432	0.265552	0.273785	0.0537848	0.110214
SQSTM1	235	8.58198e-07	7.33373e-06	0.113322	-0.103725	0.113322	0.0844698	0.134507	0.119737
CCT2	237	1.17435e-12	2.12442e-11	0.264657	0.264657	-0.101871	-0.219039	-0.011761	-0.120333
NCAN	237	3.23346e-05	0.000210954	0.0986104	-0.0615435	-0.0820385	0.0185453	0.0986104	-0.0166311
RNF144B	238	1.15159e-07	1.14002e-06	0.0796013	0.0616101	0.0796013	0.0752842	0.0719788	0.0735483
ANXA2	239	5.00201e-30	2.91246e-28	0.34853	0.0121831	0.317664	0.34853	-0.041661	0.0720353
PTTG1	240	4.54695e-22	1.64878e-20	0.231319	0.170147	0.213802	0.231319	-0.619683	0.0628607
SPEF1	240	3.20155e-05	0.00020904	0.0446256	0.00931377	0.0398853	-0.0499236	0.0446256	0.0420048
YWHAB	241	1.13666e-27	5.82494e-26	0.299829	0.181142	0.286589	0.299829	0.0581352	0.116252
RHOA	242	9.26442e-30	5.31804e-28	0.32504	0.134658	0.298103	0.32504	-0.140167	0.095365
IL10RA	243	5.52668e-06	4.12028e-05	0.0449271	0.037803	0.0449271	0.0437226	0.0442139	0.041593
CD59	244	5.38919e-17	1.37085e-15	0.176458	0.0746564	0.169408	0.176458	-0.00971733	0.125919
MAF	244	3.97374e-06	3.05651e-05	0.0890556	0.0494761	0.0890556	0.057863	0.111466	0.0845224
GABARAPL2	245	9.73856e-23	3.6706e-21	0.231743	0.165416	0.218052	0.231743	0.114148	0.123862
LRRC2	245	3.78546e-05	0.000243833	0.0390709	-0.00691858	0.0343323	-0.0205595	0.0390709	0.025135
TAGLN2	245	8.90954e-31	5.44118e-29	0.247911	0.11196	0.221864	0.247911	0.0405341	0.123182
C1orf198	247	6.7227e-07	5.87875e-06	0.103935	-0.0228478	0.103935	-0.136169	0.103799	0.0935418
NABP1	247	4.33773e-12	7.35558e-11	0.113458	0.0950523	0.113458	0.0798592	0.0627248	0.0925397
TOP2A	247	9.14881e-22	3.23092e-20	0.245083	0.179994	0.215696	0.245083	-1.57434	-0.38919
BHLHE41	248	1.68136e-08	1.87466e-07	0.0924126	0.00852492	0.0924126	0.0767784	0.0771688	0.0952484
FABP5	248	1.23961e-32	8.02288e-31	0.394588	0.168834	0.314521	0.394588	0.098409	0.120596
TNS2	248	4.07699e-05	0.000260956	0.058804	-0.026364	0.0053965	0.00447748	0.058804	-0.00192748
AXL	249	7.7649e-13	1.42211e-11	0.119775	0.067239	0.113612	0.119775	0.0878359	0.0950906
FCGR1B	249	2.22626e-14	4.70905e-13	0.125559	0.10284	0.122382	0.125559	0.087452	0.0901551
MDH2	249	1.69155e-32	1.09045e-30	0.320222	0.183014	0.274037	0.320222	-0.0154567	0.0588373
RPL36AL	249	2.575e-31	1.60888e-29	0.316556	0.17653	0.280139	0.316556	0.0476364	0.0879068
STMN2	250	2.47473e-12	4.31815e-11	0.164112	0.164112	0.0587861	-0.239651	0.12838	0.116236
STXBP2	250	1.0134e-05	7.23044e-05	0.0382961	0.0314129	0.0374833	0.0382961	0.0391231	0.0267625
ARC	251	4.59081e-32	2.92461e-30	0.35662	0.12394	0.0100956	0.35662	-0.13345	-0.188691
NDUFA11	251	1.28417e-22	4.7957e-21	0.222737	0.158604	0.209732	0.222737	0.0250727	0.0911448
RHEB	251	5.07017e-31	3.15575e-29	0.338656	0.149233	0.300628	0.338656	-0.309198	-0.0207523
PPP1CB	252	1.01349e-24	4.30998e-23	0.410027	0.0166288	0.410027	0.370755	0.033772	0.076403
PSME2	253	6.01246e-26	2.79864e-24	0.254476	0.167787	0.234846	0.254476	-0.0483739	0.0771457
SUB1	253	8.06163e-32	5.11567e-30	0.378598	0.181243	0.280964	0.378598	-0.0285357	0.00275098
FHAD1	254	6.08114e-05	0.000376622	0.0658639	-0.0353676	0.0551364	-0.119178	0.0658639	0.0557945
POLR2J	254	1.6571e-23	6.48665e-22	0.250337	0.173813	0.246884	0.250337	-0.0254124	0.093752
CHI3L1	255	1.63702e-31	1.03075e-29	0.535694	-0.0674413	0.39924	0.535694	0.240042	0.242249
SLC47A2	255	1.80853e-06	1.46531e-05	0.0835779	-0.053998	0.0835779	-0.185464	0.0823062	0.0747878
CD86	256	1.65237e-05	0.000113885	0.0485176	0.0460316	0.0465052	0.0485176	0.048002	0.0405112
BEX1	257	3.50577e-12	6.03937e-11	0.162257	0.162257	0.155145	0.117592	-0.096751	-0.00399863
NDUFS6	257	6.87551e-28	3.55709e-26	0.273685	0.16376	0.25547	0.273685	-0.0702324	0.0652077
PIK3R5	257	6.74628e-05	0.000413872	0.0589108	0.0520221	0.0520285	0.0562255	0.0589108	0.0511071
BEX3	258	1.10189e-29	6.28077e-28	0.353351	0.214667	0.296397	0.353351	-0.0428341	-0.0052137
BTBD19	258	6.72374e-07	5.87875e-06	0.05641	0.0118462	0.0481153	0.0333011	0.0335317	0.05641
CNN3	258	8.02013e-31	4.93512e-29	0.406225	-0.0379059	0.358194	0.406225	0.155285	0.111575
WWC1	258	4.04021e-06	3.10323e-05	0.110062	-0.0660426	0.110062	-0.0768862	0.11268	0.0745162
OST4	259	1.62546e-27	8.22605e-26	0.267364	0.169277	0.238537	0.267364	0.059263	0.11715
RPS10	259	1.77036e-14	3.77917e-13	0.161649	0.132938	0.13004	0.161649	0.126246	0.122657
S100A10	259	5.37729e-29	2.95115e-27	0.302971	0.103749	0.276197	0.302971	0.0867105	0.157736
VWA3B	259	6.92213e-07	6.02949e-06	0.12375	-0.0981458	0.0741244	-0.114508	0.0921056	0.12375
FGR	260	7.30345e-05	0.00044553	0.0298066	0.0221877	0.0256725	0.0230362	0.0298066	0.0233134
CXCR4	261	6.69937e-07	5.86376e-06	0.0612519	0.0425948	0.0612519	0.0486551	0.0583664	0.0576227
CD9	262	8.23489e-31	5.04815e-29	0.298111	0.0182984	0.134982	0.298111	-0.062525	0.0226377
DOCK2	262	3.34148e-07	3.06506e-06	0.0808546	0.0688184	0.0808546	0.0761812	0.0723742	0.0713067
NORAD	262	2.45543e-21	8.39758e-20	0.22105	0.0817443	0.17245	0.22105	0.0928372	0.139597
PTGES3	262	2.58543e-24	1.06871e-22	0.280257	0.123543	0.280257	0.225099	-0.171265	0.0261789
ADGRG1	263	2.54158e-25	1.15008e-23	0.289918	0.0446941	0.0265167	0.289918	0.179714	0.0443984
TMIGD3	263	1.35196e-16	3.33779e-15	0.133937	0.100733	0.120915	0.133937	0.0776271	0.0925671
FEZ2	264	1.84315e-16	4.50256e-15	0.180765	0.0698498	0.164132	0.180765	0.0193952	0.133907
NDUFB4	264	9.33286e-30	5.33846e-28	0.304499	0.168516	0.272814	0.304499	0.00713143	0.0596356
MTUS1	265	9.54668e-07	8.08581e-06	0.115429	0.0285768	0.08535	0.0133204	0.104883	0.115429
NDUFB11	265	5.38305e-23	2.03841e-21	0.23477	0.162639	0.210266	0.23477	-0.0960037	0.0238584
TOB2	265	2.44673e-06	1.94267e-05	0.103687	-0.0439982	0.0738007	-0.0595242	0.100221	0.103687
ACSL1	266	9.14488e-11	1.33117e-09	0.124554	0.104124	0.124554	0.12305	0.0788491	0.106212
PDE1B	266	4.07867e-05	0.000260961	0.0249123	0.0219395	0.0205767	-0.00600067	0.0249123	0.0249123
ELN	267	4.12196e-05	0.00026342	0.0957338	-0.0480714	0.0957338	-0.156261	0.131219	0.0275441
NEDD8	267	5.97973e-29	3.24885e-27	0.283742	0.154082	0.256785	0.283742	-0.0157652	0.0728338
FSTL1	268	5.15139e-07	4.58795e-06	0.094634	-0.0281156	0.094634	-0.0238319	0.017438	0.102785
SEC61G	268	2.0752e-30	1.24397e-28	0.430045	0.082192	0.279486	0.430045	0.028059	0.0442593
TAGAP	268	8.45566e-05	0.000509693	0.0295576	0.0249114	0.027146	0.0256689	0.0295576	0.0279343
CYCS	269	1.45984e-27	7.4342e-26	0.318536	0.181082	0.295613	0.318536	-0.161842	0.0116203
PGK1	269	2.35896e-30	1.40887e-28	0.291657	0.0501294	0.245665	0.291657	0.0208269	0.0617739
TTC23L	269	8.17115e-05	0.000493458	0.0542224	-0.0231014	0.0451667	-0.108467	0.0542224	0.0312146
DNAH5	270	6.445e-06	4.75689e-05	0.0653467	-0.0343387	0.0611775	-0.140337	0.0618462	0.0653467
HSPA5	270	2.65724e-30	1.5812e-28	0.313862	0.0836118	0.252468	0.313862	0.114922	0.0910782
DDX5	271	2.9663e-30	1.75867e-28	0.341997	-0.0291752	0.134492	0.341997	-0.0754091	0.0154166
FREM1	271	9.04134e-05	0.00054238	0.109819	-0.0633842	0.073983	-0.28411	0.109819	0.0892866
COPE	272	7.04891e-29	3.79171e-27	0.280766	0.153038	0.25335	0.280766	0.0461459	0.102133
NMB	272	3.86833e-17	9.95897e-16	0.152427	0.067868	0.145538	0.152427	0.0944778	0.105034
PTPRM	272	2.3513e-06	1.86873e-05	0.11391	0.00656474	0.0847644	-0.0640147	0.105075	0.11391
ARPC2	273	2.31489e-29	1.31029e-27	0.317384	0.130859	0.284381	0.317384	0.00594593	0.131934
HTRA1	273	3.55011e-30	2.08955e-28	0.314438	0.0528068	0.078741	0.314438	-0.117851	-0.0480779
ITPR1	273	9.22339e-05	0.000552893	0.073854	-0.00533573	0.0467049	-0.0489929	0.073854	0.062739
HBA1	274	5.8703e-26	2.74821e-24	0.330174	0.205818	0.315827	0.330174	0.0943719	0.132272
PDE4DIP	274	5.08569e-05	0.000318862	0.195993	-0.236034	0.145962	-0.346215	0.236456	0.195993
RPS17	274	3.88335e-30	2.27744e-28	0.469762	0.243248	0.403846	0.469762	-0.0883494	0.0248493
BLOC1S1	275	2.09753e-21	7.24987e-20	0.224243	0.158447	0.204229	0.224243	0.0140776	0.0905
NPC2	275	2.43932e-23	9.41254e-22	0.228206	0.132806	0.209832	0.228206	0.100852	0.130121
SELENOW	275	6.49883e-29	3.51912e-27	0.306514	0.132639	0.22798	0.306514	0.170373	0.0852964
CSTB	276	1.77773e-26	8.51897e-25	0.243624	0.130957	0.229553	0.243624	0.0670142	0.122948
LY6H	276	0.000107999	0.00063961	0.0569794	0.0441921	0.0398752	-0.0795668	0.0569794	0.0445489
CYTIP	277	0.000114921	0.000676657	0.0324884	0.0244769	0.0291863	0.0306137	0.0324884	0.0308651
LGALS3	277	6.21364e-30	3.60502e-28	0.283913	0.0784292	0.245886	0.283913	0.0309155	0.142543
PTMS	277	2.72029e-23	1.04224e-21	0.294357	0.196872	0.294357	0.291807	-0.240365	0.120127
CIRBP	278	6.94793e-30	4.01669e-28	0.330316	0.109465	0.229897	0.330316	-0.00255767	-0.0408417
PLP1	278	1.77463e-19	5.46002e-18	0.355229	0.160752	0.33698	0.355229	0.202626	0.229312
WNT5A	278	7.15558e-06	5.24323e-05	0.0699991	0.0328423	0.0580403	0.059262	0.0710562	0.0699991
BCL6	279	1.36777e-06	1.12904e-05	0.132951	-0.199067	0.0945851	0.0995273	0.0477134	0.132951
TNFAIP2	279	2.81095e-08	3.03818e-07	0.0855997	0.0116576	0.0820436	0.0855997	0.0725601	0.0704839
ATP6V0B	280	5.8511e-25	2.54829e-23	0.24646	0.158673	0.21682	0.24646	0.087837	0.0716902
DOCK5	280	1.16163e-06	9.71717e-06	0.120183	0.0934484	0.108164	0.100477	0.0652987	0.120183
TMC6	280	1.66629e-07	1.60932e-06	0.0593254	0.0224342	0.0502848	0.0593254	0.0568721	0.0597411
ALPK1	281	6.96267e-05	0.000426181	0.0538057	-0.00126639	0.0496091	0.00716708	0.0538057	0.048564
ARHGAP6	282	1.44086e-06	1.18276e-05	0.0954258	0.0138195	0.078063	-0.0486903	0.0620405	0.0954258
CIITA	282	1.51925e-06	1.24459e-05	0.063379	-0.00592294	0.063379	0.038786	0.0609832	0.0521972
KLF6	282	1.79309e-29	1.01849e-27	0.312587	0.0161228	0.252224	0.312587	0.131679	0.158499
MAFG	283	2.33716e-05	0.00015663	0.0731999	0.0063463	0.06248	0.0731999	0.09247	0.01563
NDUFA3	283	2.7954e-25	1.251e-23	0.28098	0.17943	0.262555	0.28098	0.00601399	0.0999993
AC239798.2	284	0.000133514	0.000772853	0.0272349	0.0236218	0.0248234	0.0262279	0.0272349	0.0256116
PSMB1	284	2.40368e-29	1.35582e-27	0.286768	0.112435	0.244019	0.286768	-0.0498612	0.014364
CAPG	285	4.9363e-18	1.3661e-16	0.145986	0.102951	0.128596	0.145986	0.0634026	0.0947116
CLIC1	285	2.08667e-28	1.10058e-26	0.237786	0.132939	0.212367	0.237786	0.0806375	0.121239
IFI27	285	3.19561e-06	2.48862e-05	0.063221	0.0414942	0.0569275	0.063221	0.06196	0.0274771
MXRA8	286	0.000140596	0.000809348	0.0234468	-0.0307314	0.00492793	-0.000695767	0.0234468	0.00883718
EDF1	287	3.54077e-29	1.97214e-27	0.351441	0.188338	0.300027	0.351441	0.0370564	0.021336
PTGDS	287	1.79101e-17	4.72321e-16	0.229073	0.0892091	0.189997	0.229073	0.104126	0.150561
TSPO	287	2.8086e-21	9.58525e-20	0.185294	0.124174	0.164701	0.185294	0.107918	0.100047
BRK1	288	1.08928e-24	4.6202e-23	0.260185	0.1666	0.242613	0.260185	-0.0537479	0.0581597
GBP2	288	1.49482e-10	2.14327e-09	0.088438	-0.0178236	0.0834507	0.088438	0.0543721	0.0735411
SNRPB	288	3.68065e-29	2.04069e-27	0.277033	0.157266	0.239611	0.277033	-0.109262	-0.049359
COX7B	290	2.44666e-26	1.15877e-24	0.287499	0.168013	0.264903	0.287499	0.0608109	0.0990654
SIDT1	290	2.74547e-06	2.16191e-05	0.0664816	-0.0146596	0.0541053	-0.0928856	0.0597345	0.0664816
MINOS1	291	3.48224e-25	1.5456e-23	0.222391	0.140439	0.198792	0.222391	-0.0164816	0.0777133
YBX3	291	2.8318e-13	5.38042e-12	0.137856	-0.113469	0.114527	0.137856	0.1038	0.0969458
C1QBP	292	6.65339e-25	2.88225e-23	0.256153	0.162045	0.230261	0.256153	0.0252644	0.0814611
HES1	292	5.52841e-29	3.02387e-27	0.316257	0.0161912	0.0466205	0.316257	-0.0295863	-0.0509921
MT-ND1	292	6.94541e-08	7.09262e-07	0.167509	0.0976348	0.167509	0.096876	0.176895	0.157587
SYTL3	292	1.03143e-07	1.02481e-06	0.0927688	0.0323875	0.0927688	-0.00679558	0.0805293	0.0878327
HNRNPA2B1	293	5.69502e-29	3.10455e-27	0.3227	-0.138309	-0.112377	0.3227	-0.522407	-0.368607
NBEAL2	293	0.000164931	0.00093682	0.0243041	-0.000118749	0.00874272	-0.00641252	0.0243041	0.00482451
SLC1A3	293	1.66055e-12	2.95138e-11	0.32552	-0.0733985	0.218182	0.32552	0.220791	0.249287
AGBL4	294	2.55984e-09	3.17925e-08	0.212509	-0.0258229	0.212509	-0.37952	0.154251	0.186839
FAM50B	294	0.000164931	0.00093682	0.0243041	0.0149932	0.0151454	0.0106241	0.0243041	0.012941
ATP8B4	295	3.79888e-05	0.000244504	0.0546722	0.0472677	0.0546722	0.0472075	0.0543637	0.0508965
SEC62	295	2.88187e-22	1.05918e-20	0.288069	0.153332	0.288069	0.272878	0.0462973	0.123802
PEG10	296	2.53791e-12	4.42364e-11	0.156789	0.144634	0.156789	0.120607	-0.00536824	0.0706597
RHOB	296	1.36069e-21	4.74344e-20	0.21609	0.0316166	0.18997	0.21609	0.132427	0.107533
TREM2	297	1.46869e-13	2.89199e-12	0.116556	0.0902891	0.108644	0.116556	0.0814457	0.0821537
TNFRSF12A	298	1.13668e-28	6.0942e-27	0.315193	0.0418905	0.261088	0.315193	0.0133923	-0.0278841
LY86	299	3.31454e-09	4.07297e-08	0.0685507	0.0571197	0.0669995	0.0685507	0.055763	0.0523985
IGFBP5	300	2.63084e-13	5.01619e-12	0.252104	0.0998165	0.127582	0.252104	0.211012	0.153063
LSM4	300	6.00574e-26	2.79864e-24	0.244818	0.151066	0.217106	0.244818	-0.126337	0.00335488
FANK1	301	1.51572e-05	0.000105226	0.0624421	-0.0389858	0.0543403	-0.131	0.0589416	0.0624421
ID2	301	1.25318e-28	6.67475e-27	0.353278	0.121115	0.305006	0.353278	0.110584	0.126857
MEF2C	301	2.85119e-13	5.41093e-12	0.217189	0.160193	0.217189	0.0938597	0.14333	0.18002
PSMB5	301	8.94642e-25	3.81455e-23	0.230138	0.145392	0.204249	0.230138	-0.0017581	0.0143486
MCL1	302	1.56752e-28	8.3217e-27	0.272067	0.0330188	0.182858	0.272067	0.00718497	0.0661555
PLD4	302	3.51773e-05	0.000227944	0.0354653	0.0300613	0.0354653	0.0344214	0.035584	0.0313399
ATP1A2	303	0.00018727	0.00105048	0.168501	-0.100998	-0.462642	0.0602927	0.168501	-0.0727438
PSMB6	303	8.10929e-24	3.22092e-22	0.230574	0.147718	0.201375	0.230574	-0.0191121	0.0591404
KDM6B	304	0.000188074	0.0010539	0.064662	-0.00709748	0.0128347	-0.0242113	0.064662	0.0375999
DAD1	305	3.51859e-28	1.84386e-26	0.266371	0.12173	0.210215	0.266371	-0.0172378	0.0340071
THEMIS2	305	7.52606e-09	8.75794e-08	0.0782734	0.0661575	0.0748302	0.0782734	0.0642276	0.0515553
SPOCD1	306	6.16367e-14	1.25632e-12	0.134582	-0.128083	0.13122	0.134582	0.00560684	0.0953331
C1orf122	307	7.55564e-22	2.6741e-20	0.22029	0.147233	0.185305	0.22029	0.0267778	0.103568
CTSL	307	1.19749e-14	2.60584e-13	0.176221	0.0795516	0.176221	0.155026	0.114797	0.128143
SCX	307	9.99654e-05	0.000595503	0.0426689	0.0426689	-0.0272243	-0.00885622	0.0503447	-0.00994089
TBCB	307	1.2593e-22	4.71368e-21	0.244231	0.150385	0.241158	0.244231	-0.0251117	0.0876223
LAMTOR2	308	3.19198e-15	7.18196e-14	0.149779	0.120925	0.148203	0.149779	0.04235	0.108423
CFAP46	309	2.9963e-06	2.34544e-05	0.0647651	-0.0173016	0.0594748	-0.114015	0.0528942	0.0647651
HES6	309	1.36836e-10	1.96892e-09	0.216083	0.216083	-0.436679	-0.114872	-0.0826242	-0.213915
CNP	310	6.95476e-28	3.58667e-26	0.351724	0.16885	0.280692	0.351724	0.0521906	0.136849
CORO1A	310	1.23812e-14	2.68893e-13	0.116286	0.0890716	0.116286	0.0998491	0.0788107	0.0798525
SNRPD2	310	1.78704e-25	8.1318e-24	0.309587	0.153029	0.284439	0.309587	-0.0633256	-0.0152648
RTN4	311	1.33916e-21	4.68851e-20	0.347154	0.0582762	0.347154	0.183458	-0.104065	0.124742
SCPEP1	311	3.39229e-05	0.000220784	0.0734429	-0.0231029	0.0734429	0.0018413	0.090484	0.0712263
PSMB3	312	3.04457e-27	1.50332e-25	0.276632	0.162161	0.24431	0.276632	-0.0377959	0.0342471
BAALC	313	2.62173e-27	1.29848e-25	0.276866	0.0425948	0.244546	0.276866	0.0882644	0.140125
HRK	313	0.000215661	0.00118439	0.0359432	-0.00634191	0.00174365	-0.0114089	0.0359432	0.00125435
CD300A	314	0.000109133	0.00064515	0.0311784	0.0236708	0.0289025	0.0311784	0.0330124	0.0238983
SCML4	315	0.000237831	0.00129389	0.0434351	0.00658108	0.0268887	-0.0968165	0.0434351	0.0258808
DTNA	316	3.47391e-06	2.68988e-05	0.281862	-0.366474	0.155341	-0.0991311	0.286219	0.281862
SPI1	316	6.89602e-09	8.08851e-08	0.0824027	0.0582284	0.0784505	0.0824027	0.0709687	0.0630304
CADPS	317	6.24566e-05	0.000386076	0.118795	-0.195359	0.0774179	-0.205082	0.12704	0.118795
IL1B	317	2.584e-07	2.41525e-06	0.0691911	0.0604641	0.0683113	0.0691911	0.0513646	0.0655487
TUFM	317	1.78875e-27	8.99637e-26	0.27268	0.13875	0.225015	0.27268	-0.0276138	-0.0302617
OTUD1	318	4.13003e-06	3.16473e-05	0.0427686	0.0338603	0.0411098	0.0427686	0.0402552	0.0415067
RGS2	318	1.79236e-08	1.98886e-07	0.0720107	0.0390063	0.0720107	0.062585	0.0490683	0.0650655
C19orf53	319	2.14283e-27	1.07439e-25	0.269607	0.149918	0.231934	0.269607	0.05059	0.0938565
NEBL	319	1.35779e-06	1.12251e-05	0.153849	-0.116838	0.153849	-0.202907	0.155108	0.155315
RCAN1	319	2.33349e-27	1.16639e-25	0.336965	0.0409781	0.295582	0.336965	0.0015533	-0.00874984
NDUFB10	320	2.22901e-21	7.67168e-20	0.205303	0.136668	0.180877	0.205303	-0.0397999	0.0969803
RNASE1	321	1.62598e-15	3.7115e-14	0.157737	0.0935005	0.136905	0.157737	0.100282	0.0893755
ATP5MF	322	0.000112449	0.0006633	0.0897774	0.0806214	0.0696537	0.0897774	0.125537	0.0912988
GPRIN3	322	7.04428e-07	6.11948e-06	0.0546609	0.0436697	0.0546609	0.0440489	0.0319246	0.0538372
SH3BGRL3	322	1.11017e-19	3.46155e-18	0.194733	0.135573	0.191106	0.194733	0.0764698	0.0802003
CCT3	323	1.31363e-23	5.15459e-22	0.252422	0.157818	0.237966	0.252422	-0.0618867	0.0343234
SLC9A9	323	4.24587e-06	3.24432e-05	0.145211	-0.04932	0.0834128	-0.0771011	0.0895748	0.145211
PPP1R14B	324	5.51539e-15	1.22667e-13	0.176619	0.141192	0.164321	0.176619	0.0337127	0.0932001
VGF	324	4.14458e-24	1.70022e-22	0.320495	0.0697489	0.298646	0.320495	0.0327846	-0.0160688
LTC4S	325	6.84264e-09	8.0317e-08	0.0680897	0.0508306	0.0680897	0.0567378	0.0501179	0.0599937
AP2M1	326	5.68352e-27	2.77264e-25	0.285579	0.124652	0.24469	0.285579	-0.0554461	0.0721957
NDRG1	326	5.41737e-05	0.000338091	0.0589591	-0.0274077	0.0589591	0.0475636	0.0685844	0.0463604
CANX	327	9.16095e-27	4.45568e-25	0.300788	0.0676491	0.245812	0.300788	-0.0260445	-0.00365705
CDC42	327	6.90986e-21	2.30494e-19	0.304307	0.134299	0.304307	0.271139	-0.0477706	0.0731391
CTSS	327	3.94128e-11	6.0062e-10	0.107095	0.077187	0.102942	0.107095	0.0550849	0.0837298
CLDN5	328	0.000274789	0.00147179	0.0404521	0.021847	0.0332417	0.0223921	0.0404521	0.0362079
SLIRP	328	1.68788e-26	8.11231e-25	0.275104	0.161096	0.240086	0.275104	-0.0500091	0.0493672
ERH	329	1.29184e-26	6.2458e-25	0.281144	0.141928	0.238376	0.281144	-0.169182	-0.0649726
HMGB1	329	4.72869e-22	1.71086e-20	0.342937	0.167555	0.331837	0.342937	-0.313252	-0.0887654
APEX2	330	0.000283994	0.0015156	0.0228386	0.00353436	0.0103779	0.012433	0.0228386	-0.00638069
LAP3	330	1.40125e-26	6.75468e-25	0.227793	0.0551123	0.126814	0.227793	0.0338993	0.0633135
NDUFA1	330	8.10234e-24	3.22092e-22	0.251955	0.155893	0.223256	0.251955	0.0426668	0.0873358
GNB2	331	2.63603e-19	8.00418e-18	0.209822	0.144295	0.209822	0.207625	0.0266093	0.0753168
ATP6V0E1	332	3.32143e-23	1.26659e-21	0.237122	0.116268	0.203741	0.237122	0.140303	0.117436
CYLD	333	0.000293255	0.0015574	0.0838695	-0.0621675	0.0381443	0.0200261	0.0838695	0.0536968
EIF3K	333	1.02687e-21	3.61071e-20	0.246784	0.146583	0.241442	0.246784	-0.0184899	0.104635
ELL2	334	9.53926e-08	9.53046e-07	0.137009	-0.0717085	0.137009	0.0609883	0.122937	0.132914
FXYD6	334	5.05434e-20	1.60054e-18	0.228228	0.154182	0.119799	0.228228	0.0435656	-0.0401013
GATM	335	2.41657e-26	1.14787e-24	0.275619	0.0444935	0.13463	0.275619	0.100589	0.0523248
UBE2C	335	6.80278e-17	1.71868e-15	0.178036	0.1329	0.169607	0.178036	-0.620472	-0.0160257
DAZAP2	336	1.91684e-11	3.02909e-10	0.125128	0.0636143	0.125128	0.123163	0.0167146	0.101698
PDXK	338	1.182e-14	2.58087e-13	0.158303	0.0562518	0.158303	0.136175	0.101036	0.112537
NEK5	339	7.35688e-06	5.36894e-05	0.108224	-0.0412593	0.0845238	-0.245662	0.0495269	0.108224
UNC5B	339	0.000110097	0.000650321	0.041648	0.0286962	0.041648	0.0408929	0.0462555	0.0318997
NDUFB9	340	5.50617e-24	2.23062e-22	0.239025	0.134944	0.220113	0.239025	-0.0571841	0.040849
COTL1	341	4.27616e-26	2.0077e-24	0.251732	0.138139	0.18687	0.251732	0.0664632	0.123403
PDPN	341	2.29167e-23	8.90625e-22	0.269552	0.00342835	0.251173	0.269552	0.0703578	0.0904438
SOCS3	341	1.15979e-17	3.14014e-16	0.160686	-0.0439115	0.137516	0.160686	0.0550901	0.0979946
SYNPO2	341	1.67962e-05	0.000115665	0.0838158	-0.00421884	0.0687262	-0.0767908	0.0781039	0.0838158
CD55	342	0.000396782	0.00204108	0.0243041	0.0125952	0.0115309	0.00505711	0.0243041	0.00874483
CXCL14	342	3.96639e-11	6.03314e-10	0.088199	0.0269806	0.0774662	0.088199	0.0453003	0.0687183
GNG5	342	8.44416e-25	3.60988e-23	0.233504	0.108208	0.210253	0.233504	-0.0718681	0.0375533
ABCA1	343	3.61854e-12	6.21387e-11	0.280861	-0.256256	0.280861	0.00276475	0.155958	0.217093
CAPS	343	3.77765e-05	0.000243427	0.0693391	0.00138099	0.0551789	0.000947448	0.0695748	0.0693391
ARL4C	344	9.47918e-08	9.47626e-07	0.143988	-0.0665639	0.143988	0.0790821	0.148033	0.145203
ILF2	344	1.09079e-21	3.8272e-20	0.231185	0.149034	0.204862	0.231185	-0.251545	0.00744005
PRDX6	344	2.15243e-20	6.99324e-19	0.220072	0.0942001	0.220072	0.211915	-0.00178353	0.113228
ITGB4	345	1.24347e-07	1.22499e-06	0.114564	-0.0942259	0.114564	-0.107233	0.0875305	0.10835
RPL39L	345	3.68035e-25	1.62908e-23	0.292606	0.160084	0.261098	0.292606	-0.0608418	0.0306575
RSRP1	345	0.000414817	0.00212577	0.160458	-0.0795755	-0.0315954	-0.0503485	0.160458	0.0935061
BANF1	346	9.91221e-24	3.90834e-22	0.25504	0.156076	0.232453	0.25504	-0.0961904	0.052261
KRT10	346	5.20943e-25	2.28105e-23	0.245227	0.126908	0.220276	0.245227	-0.067358	0.0501165
NLRP1	346	2.3668e-18	6.71005e-17	0.209838	0.086375	0.209838	0.167156	0.130773	0.133271
SPARCL1	346	9.40854e-26	4.34209e-24	0.388351	-0.114069	0.270779	0.388351	0.0452644	0.121756
ATP6V1G1	347	2.25393e-19	6.88252e-18	0.212113	0.143775	0.20069	0.212113	0.0215575	0.0632298
EIF2S2	347	1.36041e-25	6.26061e-24	0.271946	0.0947788	0.194166	0.271946	-0.054039	0.0257732
FGF11	347	0.000418348	0.00214117	0.020516	-0.0149984	-4.40634e-05	-0.00323392	0.020516	0.00915292
SEPT7	348	1.36836e-25	6.27938e-24	0.388425	0.0820187	0.32841	0.388425	-0.149456	0.0880359
BSG	349	1.58336e-25	7.24553e-24	0.271661	0.089418	0.221709	0.271661	-0.199316	-0.0506713
STOM	349	3.30468e-06	2.56496e-05	0.0592426	0.0158399	0.0592426	0.0506555	0.0552148	0.0448055
TIMM13	349	1.41437e-19	4.36814e-18	0.196854	0.132727	0.180368	0.196854	-0.00166634	0.0282266
APRT	350	8.21802e-17	2.05704e-15	0.156728	0.11505	0.142686	0.156728	0.0563978	0.0901387
DUT	350	1.60842e-25	7.33954e-24	0.256824	0.127966	0.222104	0.256824	0.00601299	-0.195562
THBS1	351	0.000449626	0.00228828	0.0448811	0.00376497	0.0396854	0.0253645	0.0448811	0.0348175
TNFRSF1B	351	6.52e-09	7.69749e-08	0.0683912	0.049259	0.0660205	0.0683912	0.0473839	0.0582572
HSP90B1	352	2.00611e-25	9.10313e-24	0.281286	0.0956775	0.225446	0.281286	-0.209815	0.0517333
PARD3B	352	0.000266289	0.0014324	0.198305	-0.157502	0.151212	-0.3233	0.198305	0.157272
PSMC3	353	2.378e-23	9.21972e-22	0.223812	0.136535	0.201835	0.223812	-0.104256	-0.0515822
NFATC2	354	9.36902e-07	7.95025e-06	0.0651571	0.00142301	0.0651571	-0.0618473	0.0402604	0.0624914
PRDX1	354	8.74618e-18	2.39598e-16	0.182321	0.116325	0.142716	0.182321	0.117052	0.118296
SPCS2	354	2.61833e-25	1.18152e-23	0.275453	0.114042	0.220558	0.275453	-0.107893	-0.0162675
PRKAR1A	356	1.92776e-13	3.74151e-12	0.148823	0.0746504	0.126811	0.148823	0.04246	0.111151
SLC24A4	356	0.000501699	0.00252716	0.0338696	0.00254449	0.0189106	-0.0152426	0.0338696	0.0263789
C6orf62	357	4.57322e-20	1.4567e-18	0.3126	0.0319725	0.3126	0.294288	-0.0480173	0.117514
CCDC40	357	2.32655e-07	2.191e-06	0.105991	-0.0506351	0.105991	-0.210642	0.099594	0.0921426
SERBP1	357	2.99705e-25	1.33756e-23	0.280058	0.116005	0.211749	0.280058	-0.00216105	0.00291304
GABRB1	358	0.000520219	0.00260832	0.104404	-0.0246722	-0.00325207	-0.180101	0.104404	0.0751312
RHOC	358	3.38481e-25	1.50647e-23	0.227928	0.0758314	0.187488	0.227928	0.0172467	0.059837
TXN	358	5.05244e-20	1.60054e-18	0.21616	0.110077	0.21616	0.208232	0.0328307	0.0764791
BIRC5	359	9.83429e-18	2.67154e-16	0.169931	0.120587	0.160597	0.169931	-0.611301	-0.105961
SELENOP	359	8.25229e-07	7.08554e-06	0.0853782	0.0333304	0.0626889	0.0853782	0.0736094	0.0853347
SPEF2	359	0.000191798	0.00107107	0.0510946	-0.009465	0.0510946	-0.121626	0.0554116	0.0514214
FOXJ1	360	8.65898e-05	0.000520982	0.0369691	0.0224899	0.0369691	-0.00736976	0.0381816	0.0345632
SMAD6	361	0.000533433	0.00266635	0.0318207	0.00287878	0.0276866	0.0089889	0.0318207	0.0260012
TMED9	361	4.24464e-25	1.87376e-23	0.232608	0.107818	0.202137	0.232608	-0.0855593	-0.0238266
HNRNPL	362	5.17229e-25	2.27092e-23	0.453651	0.0739521	0.344233	0.453651	-0.562185	-0.31266
MGST3	362	6.65824e-20	2.09618e-18	0.226636	0.145056	0.226636	0.145438	0.0401144	0.0386436
SIGLEC9	362	3.9936e-06	3.07033e-05	0.0416258	0.0369981	0.0392599	0.0416258	0.0375734	0.0307084
MAML3	363	7.31881e-05	0.000446299	0.099252	0.0280135	0.099252	-0.133008	0.110378	0.0995783
BEX2	364	0.000555401	0.00276764	0.103517	0.0440362	0.0364752	-0.0344793	0.103517	0.0725082
YPEL2	364	1.21886e-05	8.56051e-05	0.0676245	0.00244109	0.0411508	-0.018505	0.0625123	0.0676245
CCNB1	365	4.52166e-14	9.29803e-13	0.152321	0.122119	0.149751	0.152321	-0.756552	0.061013
EIF5A	365	5.72678e-25	2.50085e-23	0.298212	0.14617	0.25223	0.298212	-0.0950029	-0.0512273
SEM1	365	8.25115e-20	2.58764e-18	0.273338	0.0775094	0.273338	0.202162	-0.00186194	0.0877843
TOGARAM2	365	9.99127e-05	0.000595408	0.0433337	-0.0274581	0.0389192	-0.0533385	0.0420823	0.0433337
CTSC	366	1.1861e-17	3.20603e-16	0.170162	0.120319	0.153028	0.170162	0.0647772	0.102759
CCT7	367	9.56325e-20	2.99335e-18	0.211682	0.1292	0.211682	0.208178	-0.0323557	0.0366975
CTGF	368	8.9979e-08	9.02847e-07	0.0849223	0.0144915	0.0739351	0.0849223	0.0678718	0.0690216
IL6R	368	1.42205e-06	1.1685e-05	0.066763	-0.00373582	0.066763	0.0661067	0.0426008	0.066099
LAMTOR4	368	3.57983e-21	1.21917e-19	0.221286	0.140425	0.208653	0.221286	-0.0337637	0.108988
AKAP9	370	8.06463e-05	0.000487388	0.177249	-0.174504	0.0292611	-0.321383	0.19072	0.177249
NOP10	370	1.52832e-24	6.38241e-23	0.230273	0.130667	0.204022	0.230273	0.025864	0.0534684
ZNF428	370	3.36428e-17	8.68883e-16	0.205632	0.144369	0.205632	0.198872	-0.125514	0.0166164
SEPT2	371	7.66881e-25	3.29576e-23	0.303952	0.0404333	0.199926	0.303952	-0.13454	-0.0247713
PSMD8	372	8.09954e-25	3.47169e-23	0.255033	0.136601	0.222403	0.255033	-0.0645006	0.0210663
ATP5MC3	373	8.84243e-08	8.88344e-07	0.0926709	0.0716854	0.0926709	0.0874771	0.093939	0.0692028
EMP1	373	5.67164e-13	1.04938e-11	0.138794	-0.0858146	0.138794	0.124657	0.0253188	0.100009
SCAND1	373	3.83322e-20	1.23308e-18	0.196842	0.126796	0.156178	0.196842	0.0314831	0.0511298
CCNI	374	4.40705e-22	1.60162e-20	0.281859	0.126418	0.265571	0.281859	-0.0450587	0.133324
FGFR3	374	0.000190323	0.0010643	0.0447175	-0.044047	-0.0163473	0.0447175	0.0534716	0.0125856
H2AFX	375	2.90867e-19	8.81554e-18	0.181099	0.119882	0.160026	0.181099	-0.535301	-0.130061
SERPING1	375	1.58637e-06	1.2963e-05	0.0626564	-0.00482385	0.0626564	0.0387088	0.0579171	0.051608
KCNN3	376	1.14324e-05	8.06773e-05	0.109851	-0.132202	0.109851	-0.0849358	0.125137	0.122709
PTP4A2	376	4.29978e-24	1.75063e-22	0.267205	0.0726716	0.238798	0.267205	-0.110058	0.0577872
RASSF2	376	1.32759e-24	5.60173e-23	0.237649	0.0956119	0.0566018	0.237649	0.0609541	-0.00576071
RGS10	376	1.28409e-13	2.53772e-12	0.105971	0.084863	0.104287	0.105971	0.051349	0.0649093
C4orf3	377	2.05147e-19	6.28795e-18	0.177797	0.0982467	0.177797	0.167336	0.0343906	0.0900313
NEK11	377	6.62808e-08	6.79754e-07	0.149729	-0.0743783	0.149729	-0.259644	0.129111	0.122588
SBDS	377	1.33634e-24	5.62405e-23	0.232503	0.0897896	0.197942	0.232503	0.0278457	0.0695302
NTRK3	378	0.000670528	0.00327207	0.11208	-0.121326	-0.15977	-0.124044	0.11208	-0.143757
RREB1	378	4.52691e-06	3.43643e-05	0.108201	-0.0332725	0.108201	-0.0105965	0.0732447	0.114455
CHST15	379	9.51948e-06	6.8366e-05	0.0567972	-0.00853424	0.0567972	0.0380631	0.0561797	0.0531812
COX5A	379	4.07056e-20	1.30684e-18	0.220941	0.141137	0.212883	0.220941	0.00734394	-0.00272272
TRIM22	379	3.60022e-06	2.77973e-05	0.0595996	-0.0160933	0.0465205	0.0595996	0.0397136	0.062134
NDUFB1	380	1.61244e-21	5.59701e-20	0.241274	0.148267	0.222734	0.241274	-0.0966515	0.0630717
NME5	380	1.92286e-05	0.000131192	0.0735546	-0.0311672	0.059851	-0.10466	0.0536909	0.0735546
PTPRZ1	380	1.54859e-24	6.45046e-23	0.505369	-0.405377	-0.488082	0.505369	-0.363055	-0.530126
STUM	380	0.000679883	0.00331473	0.0345904	-0.0338448	-0.00986614	-0.0232809	0.0345904	0.0131637
TRMT112	380	3.81912e-23	1.44957e-21	0.216203	0.108995	0.19683	0.216203	-0.00481414	0.0260526
ADGRD2	381	0.000345292	0.00180073	0.0486591	-0.00700366	0.0486591	-0.155331	0.0502144	0.0482673
AGT	381	2.63482e-19	8.00418e-18	0.229692	0.043293	0.229692	0.171407	0.108555	0.100788
DEF6	381	2.22465e-07	2.10113e-06	0.0529363	0.0321755	0.0529363	0.0462579	0.0446248	0.0478176
KIF5A	382	0.000571022	0.00282985	0.159757	0.0855487	0.0686336	-0.540625	0.159757	0.124783
AC011773.4	383	0.000722568	0.00350269	0.0190506	-0.0111352	0.00397671	-0.0149974	0.0190506	0.00511463
ARHGAP15	384	8.84547e-07	7.54303e-06	0.0761042	0.0640517	0.0761042	0.0646304	0.0639547	0.0537893
PDAP1	384	1.23679e-17	3.32092e-16	0.20389	0.138097	0.193196	0.20389	-0.0388087	-0.0159877
SAP18	384	3.03604e-19	9.18445e-18	0.202063	0.125498	0.202063	0.189118	0.0135598	0.0575098
SGK1	384	3.73316e-24	1.53532e-22	0.278963	0.092179	0.221449	0.278963	0.0367455	0.105685
TMEM173	384	1.14803e-05	8.09453e-05	0.0355104	0.0208208	0.0348651	0.0310918	0.0293891	0.0355104
BBS9	385	0.000563569	0.00279889	0.145115	-0.122576	0.087992	-0.242386	0.145115	0.125709
DNAH12	386	1.05569e-06	8.9089e-06	0.106533	-0.0150161	0.106533	-0.231905	0.0805302	0.099356
AP2S1	387	7.56416e-19	2.23012e-17	0.186313	0.121869	0.180407	0.186313	0.000575457	0.05013
COL5A3	387	0.000743615	0.00358884	0.0823336	-0.139602	-0.0157844	0.0526431	0.0823336	0.000915758
FGL2	388	1.99037e-06	1.60225e-05	0.045792	0.0338537	0.045792	0.0370949	0.0407792	0.0426564
CPE	389	4.57798e-19	1.3696e-17	0.268867	0.106361	0.268867	0.143065	0.00694173	0.0636781
CREG1	389	1.46377e-09	1.88872e-08	0.083129	0.0627638	0.083129	0.0420442	0.0671223	0.0555656
NRP2	389	1.56834e-07	1.52015e-06	0.0870775	-0.0619624	0.0870775	-0.0247156	0.0779227	0.0811282
BAX	390	5.14759e-24	2.09056e-22	0.244888	0.121284	0.196389	0.244888	0.0190235	0.0392522
PGAM1	390	6.13957e-21	2.06496e-19	0.20705	0.12331	0.197039	0.20705	0.052044	0.0790328
RNF213	390	2.49038e-05	0.00016594	0.119598	-0.104644	0.119598	0.102461	0.146338	0.083002
NENF	391	8.7512e-19	2.57542e-17	0.196215	0.128218	0.189001	0.196215	-0.021965	0.0846332
TSC22D3	391	1.74214e-11	2.77734e-10	0.119894	0.0825044	0.0824055	0.119894	0.0876788	0.0762424
AC012313.6	392	0.000804283	0.00385188	0.0251613	0.00129021	0.0193047	-0.0130858	0.0251613	0.0186681
NAA38	392	5.8862e-22	2.10157e-20	0.21027	0.126298	0.191613	0.21027	-0.0239957	0.0730798
SET	392	5.81698e-24	2.35067e-22	0.344367	0.176447	0.259137	0.344367	-0.148811	-0.064752
GIMAP4	393	8.46578e-08	8.53142e-07	0.0523692	0.0449732	0.0503832	0.0523692	0.0392295	0.0449791
TMED10	393	5.90285e-24	2.37945e-22	0.260203	0.0341767	0.182325	0.260203	-0.14048	-0.0242516
CHCHD10	394	2.8267e-14	5.92514e-13	0.133517	0.0872805	0.120072	0.133517	0.0686544	0.0913128
F3	394	6.34007e-24	2.54937e-22	0.294174	-0.224077	0.152028	0.294174	0.155232	0.117366
NFKBID	394	1.17343e-05	8.26281e-05	0.0621171	0.0452626	0.0621171	0.0503579	0.058202	0.0470709
H2AFV	395	6.59481e-24	2.64525e-22	0.250145	0.109551	0.209094	0.250145	-0.435133	-0.169434
YPEL3	395	5.34885e-05	0.0003342	0.0714626	0.0588502	0.0714626	0.0570804	0.0866269	0.0757621
FAM118A	396	8.68391e-09	1.00263e-07	0.0902882	0.0223049	0.0902882	-0.0439895	0.0722246	0.0751816
RANBP1	396	5.85542e-22	2.09518e-20	0.210548	0.12587	0.18681	0.210548	-0.081102	-0.0625674
CYC1	397	1.08119e-22	4.06573e-21	0.215609	0.112249	0.194883	0.215609	-0.11065	-0.0154545
EIF1AX	397	1.44388e-14	3.11913e-13	0.204101	0.149774	0.204101	0.179799	0.00971831	0.0202677
OAF	397	0.000843577	0.00401639	0.0199078	0.00685746	0.00882503	0.0125232	0.0199078	0.0117913
PDGFRA	397	7.91721e-24	3.16077e-22	0.495827	-0.0550476	-0.115887	0.495827	-0.292529	-0.0729145
C17orf67	398	0.000843577	0.00401639	0.0199078	0.000607537	0.00704395	-0.0330773	0.0199078	0.00854471
SERPINE2	398	7.91894e-24	3.16077e-22	0.248454	0.0260789	0.135492	0.248454	-0.131207	-0.0377479
DYNLT1	399	1.58401e-18	4.57869e-17	0.205863	0.100831	0.205863	0.183009	-0.0850931	0.0314866
LINC01354	399	2.92312e-05	0.000192563	0.0324884	-0.0363878	0.0227837	-0.0138037	0.0247438	0.0324884
SNRPF	399	1.28994e-17	3.45792e-16	0.193939	0.130028	0.187904	0.193939	-0.0554127	0.0627725
SPAG8	399	6.39736e-05	0.000394253	0.051854	-0.00450686	0.0401204	-0.0795694	0.0493511	0.051854
AC091078.1	400	0.00085984	0.00408663	0.0852697	-0.0913246	0.04913	-0.127799	0.0852697	0.0523157
LAPTM4A	401	9.27114e-24	3.67341e-22	0.228649	0.0481442	0.199503	0.228649	-0.170891	0.000889522
BTG1	402	6.22269e-09	7.40026e-08	0.170942	0.166192	0.170942	0.125736	0.0983516	0.147254
GNAI2	402	9.53538e-24	3.76891e-22	0.229889	0.0978155	0.194376	0.229889	0.0709453	0.112269
C12orf57	403	1.76218e-17	4.65473e-16	0.170261	0.114986	0.165083	0.170261	0.00538107	0.0572492
FGF1	403	0.000173807	0.000983111	0.0472718	-0.00281497	0.0389639	0.0472718	0.0542392	0.0327687
MAP1LC3B	404	1.04259e-15	2.41955e-14	0.160388	0.0849783	0.147491	0.160388	0.057738	0.102509
RAB13	404	1.0114e-23	3.97826e-22	0.234014	0.0823925	0.187867	0.234014	-0.0580011	0.0383545
RALGDS	404	0.000896099	0.00424654	0.0940307	-0.0635992	0.0290966	0.0399172	0.0940307	0.0647622
ATP5MG	406	2.63801e-06	2.08132e-05	0.105721	0.0999216	0.105721	0.0955895	0.115677	0.118136
MDK	407	2.3356e-17	6.10979e-16	0.223395	0.150494	0.19893	0.223395	-0.0112798	-0.0283228
PEA15	407	1.74099e-23	6.79865e-22	0.223437	0.0915861	0.165028	0.223437	0.0841894	0.0602618
SYNM	407	2.85166e-07	2.6517e-06	0.0928108	-0.0551935	0.0712758	0.0928108	0.0845836	0.0793323
AKNA	408	0.000183761	0.00103258	0.0889731	-0.0129591	0.0889731	-0.0765145	0.103955	0.0951009
H2AFY	408	3.94716e-18	1.09986e-16	0.219749	0.143491	0.202994	0.219749	-0.0867174	-0.0997897
SSR4	408	1.93542e-23	7.53978e-22	0.23913	0.130699	0.203037	0.23913	0.0223477	0.0616861
LSM3	409	1.44287e-18	4.18562e-17	0.209693	0.130721	0.208361	0.209693	-0.112788	-0.0341848
ADAM8	410	6.74494e-05	0.000413872	0.0314733	0.0197188	0.025205	0.0264656	0.0292243	0.0314733
CD93	411	8.80845e-05	0.000529191	0.0305506	0.0212894	0.0289625	0.0305506	0.0292243	0.0266034
LGALS9	411	1.40356e-11	2.26199e-10	0.0880853	0.0688304	0.0814159	0.0880853	0.0610961	0.0631735
NR4A3	412	3.48615e-05	0.000226122	0.0409652	0.0161378	0.0347407	0.0149514	0.0364672	0.0409652
PHLDA1	412	2.53129e-23	9.72125e-22	0.24183	0.0299791	0.147774	0.24183	-0.0415365	-0.0405265
RSPH4A	412	0.000417157	0.00213642	0.0359064	-0.00605198	0.0359064	-0.0535053	0.0428269	0.0366356
AQP4-AS1	413	0.00105132	0.00491048	0.0663327	-0.0726675	0.0468439	-0.0517028	0.0663327	0.0429926
RAMP1	413	3.11005e-23	1.18877e-21	0.288317	0.0378996	0.250238	0.288317	0.0249927	0.0748366
RBP1	414	4.03292e-18	1.12183e-16	0.215993	0.133998	0.215993	0.212159	-0.0925003	0.0176216
CPVL	415	1.25806e-08	1.42519e-07	0.101043	0.0805019	0.101043	0.0877589	0.0776055	0.0600693
ROMO1	415	1.1406e-18	3.32061e-17	0.189906	0.122152	0.174407	0.189906	0.0125705	0.0511311
HSPA9	416	4.64944e-18	1.29111e-16	0.209539	0.0367149	0.209539	0.201317	-0.0322128	0.0690759
PFKFB3	416	1.00551e-07	1.00212e-06	0.136082	-0.0951555	0.136082	0.10742	0.120909	0.0867822
ABI3	417	6.40249e-09	7.58632e-08	0.0615231	0.0512379	0.060571	0.0615231	0.0467214	0.0449802
OS9	417	2.11521e-08	2.32017e-07	0.145298	0.145298	-0.0462561	-0.188611	0.0767077	0.0745951
CBR1	418	8.54039e-23	3.22648e-21	0.222751	0.085018	0.158395	0.222751	0.0573272	0.0563406
NDUFC1	418	1.19084e-17	3.21348e-16	0.192091	0.12645	0.190988	0.192091	0.00134127	0.071671
U2AF1	418	3.10811e-22	1.13976e-20	0.261709	0.102913	0.234557	0.261709	-0.1892	-0.075369
PSD	419	0.00112539	0.00523239	0.0269016	0.00653818	0.00169188	-0.00838524	0.0269016	-0.0042648
BST2	420	2.82588e-10	3.95746e-09	0.0889483	0.0373315	0.0695511	0.0889483	0.0649964	0.0486179
MYL12A	421	9.72199e-21	3.20353e-19	0.172384	0.0634194	0.145167	0.172384	0.00525862	0.095929
ZMAT3	421	1.11295e-22	4.17551e-21	0.246568	0.00758438	0.0370335	0.246568	-0.0673722	-0.0194042
ARF1	422	3.96121e-19	1.18727e-17	0.203766	0.126823	0.189636	0.203766	-0.0208552	0.0661632
C7orf50	422	5.9882e-18	1.65158e-16	0.223227	0.117383	0.223227	0.208708	-0.0701221	0.0148437
PPFIBP1	422	0.00118471	0.00548619	0.117526	-0.0683584	0.0306802	0.0226651	0.117526	0.0612519
SNX31	422	4.30591e-05	0.000273882	0.0456421	0.00122189	0.036421	-0.0340596	0.038895	0.0456421
ALKBH7	423	1.46301e-15	3.35213e-14	0.132558	0.0930947	0.121839	0.132558	0.0620206	0.0443971
AC084033.3	424	4.04788e-06	3.10654e-05	0.164796	0.164796	0.0395775	-0.315486	0.0300528	0.178932
BBOX1	424	7.17433e-05	0.000438311	0.0613405	0.00179713	0.0503583	0.0226972	0.0618198	0.0613405
IFITM3	424	1.54121e-22	5.74241e-21	0.21703	0.0817066	0.181227	0.21703	0.0533057	0.0856232
NUDC	424	7.27597e-18	1.99997e-16	0.215152	0.0836952	0.215152	0.154296	-0.0802817	0.00947432
NUAK1	425	4.43356e-05	0.000281031	0.0582632	0.0245734	0.0582632	-0.028902	0.0608812	0.0509698
PLIN2	425	3.35609e-08	3.58919e-07	0.0955054	0.0390274	0.0753742	0.0955054	0.0441315	0.0797066
DYNLRB1	426	8.04539e-21	2.66729e-19	0.23957	0.120847	0.220317	0.23957	0.0080117	0.0930019
ATP5MC2	427	0.00127654	0.00585734	0.138212	0.0691132	0.0767015	0.0235745	0.138212	0.0966982
TMEM176B	427	2.68911e-22	9.92832e-21	0.252522	0.048115	0.206466	0.252522	0.0698854	0.0408747
ANKRD45	428	2.02305e-05	0.000137623	0.050099	-0.00141224	0.050099	-0.0895107	0.026539	0.0524114
FUS	428	2.85092e-22	1.05019e-20	0.288052	-0.0520128	0.0401984	0.288052	-0.502467	-0.521965
REL	428	2.40575e-11	3.75782e-10	0.14846	0.0767634	0.14846	0.100346	0.108825	0.0748994
RGCC	429	1.90786e-13	3.70731e-12	0.129393	0.0875265	0.0888936	0.129393	0.0882134	0.0848716
ARPC1B	430	1.46361e-08	1.64656e-07	0.0892661	0.0855921	0.0892661	0.08327	0.0741025	0.053671
COL18A1	430	2.64373e-05	0.000175439	0.0492068	0.0120449	0.0492068	-0.0637657	0.050318	0.039203
EIF4G2	430	3.11561e-22	1.13993e-20	0.27394	0.141199	0.207292	0.27394	-0.0915969	0.128207
TBCA	430	1.21228e-17	3.2605e-16	0.269876	0.0614387	0.269876	0.242307	-0.0393262	0.0643753
ARMC2	431	6.00708e-07	5.29203e-06	0.130131	-0.0575128	0.130131	-0.219226	0.111324	0.11934
CMKLR1	431	0.000697978	0.00339277	0.0258821	0.0189643	0.0220925	0.0213221	0.0258821	0.0258821
COPS9	431	1.5126e-20	4.94411e-19	0.209515	0.123985	0.185344	0.209515	-0.0129292	0.0952128
SRP9	431	1.39913e-17	3.73831e-16	0.231847	0.105934	0.231847	0.218159	-0.176718	0.00790712
OLIG1	432	4.02342e-22	1.46548e-20	0.222761	0.107943	-0.130191	0.222761	-0.20493	-0.231055
RPS4Y1	432	4.70503e-05	0.000296598	0.0864526	0.00259512	0.0669443	0.0155086	0.0540325	0.0864526
YWHAQ	432	1.42371e-17	3.7915e-16	0.246718	0.117853	0.246718	0.200495	-0.153205	-0.0644672
U2AF1L5	433	1.31159e-20	4.29571e-19	0.246634	0.100526	0.226752	0.246634	-0.148822	-0.091238
KPNA2	435	9.96102e-20	3.11186e-18	0.212441	0.128927	0.192844	0.212441	-0.748156	-0.0345611
BZW1	437	4.91511e-22	1.77042e-20	0.230945	0.0850244	0.157732	0.230945	-0.0833832	0.0115818
NDUFB8	437	1.73307e-14	3.70443e-13	0.152393	0.108868	0.137241	0.152393	0.0198097	0.0688683
SPAG1	437	6.52079e-06	4.80628e-05	0.110013	-0.124029	0.110013	-0.241242	0.0655896	0.11085
EIF3F	438	6.95285e-16	1.64649e-14	0.17088	0.115597	0.156898	0.17088	0.0225685	0.078765
SLITRK2	438	5.72338e-22	2.057e-20	0.242513	-0.0258235	0.0219157	0.242513	-0.146993	-0.165874
GPSM3	439	3.67603e-07	3.35301e-06	0.0504105	0.0368491	0.0473368	0.0504105	0.0415522	0.0359386
H1FX	439	1.02894e-16	2.55583e-15	0.17703	0.117334	0.17703	0.175804	-0.273158	-0.0429821
SNRPE	440	1.86462e-18	5.34228e-17	0.211891	0.132798	0.195945	0.211891	-0.0791212	-0.056249
C19orf70	441	6.80184e-22	2.41257e-20	0.201881	0.113322	0.178767	0.201881	0.0603147	0.0894003
SERPINB1	441	7.90305e-10	1.05061e-08	0.0826636	0.0458317	0.0689886	0.0826636	0.0088923	0.0628691
TSHZ2	441	0.0015617	0.00701404	0.132672	-0.147473	0.0404005	-0.0563201	0.132672	0.0677109
ANAPC11	442	6.55179e-22	2.33407e-20	0.2317	0.127567	0.199344	0.2317	-0.161769	0.00421241
MNDA	442	3.54406e-11	5.43657e-10	0.0827195	0.0589696	0.0779738	0.0827195	0.0489897	0.058844
NDUFAB1	442	2.70119e-17	7.0322e-16	0.19401	0.112069	0.19401	0.176925	-0.0379258	0.050373
SIGLEC10	442	2.64779e-10	3.72088e-09	0.077842	0.0674689	0.0755207	0.077842	0.054302	0.0574411
SUSD3	442	0.000802247	0.00384326	0.0192996	0.0131294	0.018266	0.0169499	0.0192996	0.0192996
ATP2B2	444	0.00170419	0.00758066	0.0813561	-0.0271681	-0.0240191	-0.0835197	0.0813561	0.0237256
NPHP1	445	0.000737216	0.00356431	0.0759701	-0.0643409	0.0569317	-0.111527	0.0842917	0.0759701
UQCRFS1	445	4.23119e-20	1.35041e-18	0.199387	0.108223	0.184202	0.199387	-0.0912726	0.0111081
AC020911.2	446	0.000252145	0.00136264	0.046419	-0.0251936	0.046419	-0.156468	0.0457097	0.0440645
AC020916.1	447	1.33754e-10	1.92798e-09	0.109929	0.00832846	0.0973408	0.109929	0.062778	0.0805928
NAV3	447	0.000657406	0.0032148	0.139737	-0.0596858	0.109114	-0.263376	0.153977	0.139737
PSMB2	447	2.19924e-17	5.76237e-16	0.215127	0.117748	0.215127	0.213234	-0.00569615	0.0469734
SNRPB2	447	2.39275e-18	6.76003e-17	0.206264	0.128265	0.161262	0.206264	-0.0319623	0.00936993
AKAP12	448	1.02578e-21	3.61071e-20	0.244018	-0.140705	0.170416	0.244018	0.0489591	0.00486852
B4GALNT4	448	0.00180505	0.00797936	0.0807425	-0.0557738	-0.0577968	-0.0493001	0.0807425	-0.0311159
HMGB3	448	8.53021e-10	1.13029e-08	0.103935	0.0919098	0.103045	0.103935	-0.292181	-0.0450353
NDUFB3	448	1.15305e-19	3.58838e-18	0.199361	0.114298	0.186765	0.199361	0.0333153	0.0714192
ID1	449	2.45531e-21	8.39758e-20	0.202846	0.0485362	0.181089	0.202846	-0.0120226	0.10526
KNDC1	449	0.00181212	0.00800376	0.036108	-0.0174033	0.0282328	-0.0495021	0.036108	0.029243
CUTA	450	2.60277e-15	5.88885e-14	0.18283	0.124626	0.177985	0.18283	0.0237727	0.0611018
AKR1B1	451	1.47842e-15	3.38266e-14	0.141292	0.0958824	0.141292	0.113063	0.0641648	0.0557434
MXI1	451	6.56962e-05	0.000404256	0.0846014	-0.0272	0.05164	-0.0159	0.0574562	0.0846014
ZNF385C	451	0.0018175	0.00802318	0.0251613	0.00994656	0.0202796	0.0160413	0.0251613	0.0170448
CLN8	452	8.49103e-09	9.81058e-08	0.100271	0.0712555	0.100271	0.0913422	0.0822132	0.0808185
PUF60	452	1.35517e-21	4.73434e-20	0.203207	0.112561	0.165479	0.203207	-0.0430333	0.0441874
SNRPD1	452	1.20735e-17	3.25262e-16	0.221456	0.129908	0.219713	0.221456	-0.207211	-0.0369095
TGFBR2	452	2.24268e-05	0.000150796	0.0849805	-0.0111531	0.0849805	0.0298809	0.0604699	0.0861927
ADAMTSL2	454	0.00186914	0.00823303	0.0190506	0.0115766	0.0157485	0.00696663	0.0190506	0.0141807
CASP1	454	1.23283e-07	1.21525e-06	0.0495881	0.0314018	0.0438391	0.0495881	0.0354414	0.041191
HNRNPK	454	1.58178e-21	5.50235e-20	0.284285	0.10784	0.21013	0.284285	-0.141119	-0.0277402
FEZ1	455	3.78013e-21	1.28469e-19	0.255662	0.117726	0.229498	0.255662	0.0391829	0.0722168
MX2	455	2.69553e-05	0.000178439	0.0500527	0.0364368	0.0483265	0.0500527	0.0440027	0.0273868
EIF5	456	1.89682e-21	6.57012e-20	0.256685	0.0974213	0.221363	0.256685	-0.0771878	-0.0514897
RPA3	456	3.7448e-18	1.04706e-16	0.163559	0.101902	0.146008	0.163559	-0.0581414	-0.0326701
MGST1	458	1.35932e-06	1.1232e-05	0.0941904	-0.0327962	0.0941904	0.0415519	0.0413681	0.0860905
MKI67	458	1.38742e-12	2.48223e-11	0.124124	0.0942218	0.110607	0.124124	-0.63087	-0.134462
ZFAS1	459	1.74227e-19	5.37062e-18	0.207387	0.116172	0.193506	0.207387	-0.0958869	0.0384863
NDUFA2	460	4.89245e-17	1.25162e-15	0.157917	0.100647	0.138277	0.157917	-0.0321669	0.0425228
TBXAS1	460	1.0216e-06	8.64365e-06	0.114111	0.0737295	0.114111	0.108668	0.0903536	0.0991723
NME3	461	0.0019789	0.00863709	0.110672	0.00595815	0.015694	0.0348143	0.110672	-0.00613648
PIMREG	461	1.07998e-11	1.75794e-10	0.0955631	0.0750882	0.0883886	0.0955631	-0.478392	-0.0419764
TNFRSF1A	461	2.44383e-21	8.39325e-20	0.205502	0.00593831	0.171389	0.205502	-0.0491823	0.033421
FN3K	462	0.00198976	0.00867515	0.0461391	-0.0191181	-0.000341585	0.00701523	0.0461391	0.000918866
LIX1	463	7.47994e-05	0.00045527	0.0464868	0.00720751	0.0404524	0.0165536	0.0426843	0.0464868
SAXO2	463	0.00179953	0.00796117	0.0389546	-0.018281	0.0238689	-0.0675176	0.0389546	0.0343386
DLL3	464	1.61334e-07	1.5619e-06	0.0856706	0.0856706	-0.156789	0.0498894	-0.0621447	-0.0958339
MORF4L1	464	8.23569e-17	2.05829e-15	0.221944	0.0832101	0.221944	0.217899	-0.0930572	-0.00248633
S100A8	464	8.05342e-17	2.01895e-15	0.157902	0.0995451	0.139917	0.157902	0.0476987	0.0887521
SLC7A8	464	0.00102133	0.00478831	0.0370918	0.0126466	0.0370918	0.0357059	0.0422976	0.0283398
COMMD6	466	1.80075e-14	3.83899e-13	0.158834	0.108823	0.158834	0.146845	0.0310963	0.0948327
SEC61B	466	6.72006e-21	2.25087e-19	0.225098	0.117701	0.200608	0.225098	0.00681068	0.0763701
GRAMD1B	467	0.00209367	0.0090601	0.0608859	-0.00977872	0.0117237	-0.0345125	0.0608859	0.0209061
PSRC1	467	3.83673e-21	1.3012e-19	0.196934	-0.0293583	0.137377	0.196934	-0.447498	-0.0661672
CNBP	468	4.46288e-21	1.51041e-19	0.228675	0.0761707	0.195968	0.228675	0.00698463	0.0177199
NOP53	468	9.00422e-16	2.10163e-14	0.152741	0.0978107	0.132774	0.152741	0.050519	0.0946641
PCNA	468	5.86366e-16	1.39875e-14	0.151407	0.0993808	0.133448	0.151407	-0.0699317	-0.328589
CCDC102A	469	0.00216445	0.00932391	0.0161197	0.00596279	0.00957408	0.00948869	0.0161197	0.00637993
IRF8	469	4.32582e-07	3.90188e-06	0.0475776	0.0381527	0.0456359	0.0475776	0.0288873	0.0401324
CDKN2C	470	1.21075e-15	2.78199e-14	0.147159	0.0974429	0.128196	0.147159	-0.458104	-0.048774
PLCH1	470	9.47815e-05	0.000566823	0.069495	-0.0171998	0.061591	-0.106039	0.0343081	0.069495
POLR2F	470	0.000616861	0.00303021	0.0646397	0.0511217	0.0143597	0.0646397	0.0856596	0.00162978
COLQ	472	0.00163128	0.00729026	0.0567907	-0.0206103	0.0465789	-0.107256	0.0567907	0.0463495
MT1M	472	6.28429e-21	2.10926e-19	0.197335	0.0513035	0.144286	0.197335	-0.0756337	0.0586858
PA2G4	472	7.82013e-16	1.84648e-14	0.173876	0.113563	0.165511	0.173876	-0.0529803	-0.0291984
SP100	473	1.4818e-16	3.64172e-15	0.209937	0.0470783	0.209937	0.172806	0.0134741	0.098769
WAS	473	2.50154e-06	1.98329e-05	0.0462597	0.0333598	0.0453253	0.0462597	0.0400867	0.0344732
LTBR	474	6.60844e-07	5.79353e-06	0.0510618	0.0345975	0.0459719	0.0510618	0.0379548	0.0449558
MPC2	474	1.00296e-13	2.01148e-12	0.152116	0.106969	0.152116	0.150648	0.0419246	0.0464549
MYDGF	474	5.69946e-20	1.79782e-18	0.1891	0.10668	0.171309	0.1891	-0.00698669	0.0411808
USP9Y	474	0.00224839	0.00964739	0.077118	-0.0753752	0.0109254	-0.12604	0.077118	0.0639001
PAFAH1B3	475	5.15837e-09	6.20265e-08	0.104823	0.0926228	0.104823	0.0866051	-0.0401928	-0.0224366
RBM47	476	5.36917e-06	4.00837e-05	0.106953	0.0145509	0.106953	0.0604729	0.0904988	0.101831
ARF6	477	2.46591e-18	6.95464e-17	0.178175	0.0816522	0.168691	0.178175	-0.098359	-0.00439465
STK17A	477	8.83215e-21	2.92216e-19	0.217311	-0.0365983	0.0352828	0.217311	-0.232119	-0.0639249
ADM	478	2.00463e-11	3.1525e-10	0.112416	-0.0567209	0.0810184	0.112416	0.0690526	0.076227
NFKBIA	478	9.21297e-21	3.04197e-19	0.211276	-0.00731584	0.172764	0.211276	0.0964314	0.0909453
NRN1	478	0.00235383	0.0100468	0.0693828	0.004652	0.0466326	0.0163953	0.0693828	0.0234653
MLF2	479	3.48953e-17	8.998e-16	0.19586	0.101035	0.192161	0.19586	-0.110879	0.0837994
RDH10	479	1.11421e-09	1.45384e-08	0.091736	-0.036803	0.0792764	0.091736	0.0341191	0.0684478
TXNDC17	479	2.92406e-20	9.46243e-19	0.198346	0.112899	0.168274	0.198346	-0.0378201	0.01186
GRAMD2A	480	0.00141048	0.00640213	0.0354998	-0.0133619	0.0310111	-0.0664349	0.0354998	0.0283589
UBE2T	480	4.50467e-11	6.82205e-10	0.102072	0.0808433	0.102072	0.0882681	-0.368274	-0.168566
ATP6AP2	481	1.24543e-20	4.08726e-19	0.222188	0.116765	0.19029	0.222188	0.00702015	0.0338171
LRMP	481	0.000121923	0.000712971	0.0440331	0.0138209	0.0440331	-0.0144106	0.0431302	0.0430603
CLTA	482	2.37584e-18	6.72395e-17	0.23004	0.127479	0.218759	0.23004	-0.0118025	0.0852292
ETS2	483	4.38205e-06	3.33582e-05	0.0523584	0.0285827	0.0523584	0.0112056	0.045256	0.0474351
ODC1	483	4.09689e-12	6.96171e-11	0.13536	0.101171	0.12467	0.13536	-0.0784176	-0.0279111
RABL2A	483	4.33302e-06	3.30314e-05	0.0924217	-0.0472891	0.0924217	-0.138843	0.0600615	0.0896616
STAT6	484	0.00024428	0.00132454	0.0312337	0.0174905	0.0271755	0.0312337	0.0314627	0.0245977
ATP5F1B	485	1.13524e-06	9.51106e-06	0.0983085	0.0748467	0.0819217	0.0983085	0.0307487	0.0951014
PSME1	485	3.53062e-19	1.0641e-17	0.173539	0.101383	0.1471	0.173539	-0.0454801	0.0508906
NSMF	486	0.000135361	0.000781982	0.0767398	-0.034936	0.0435739	-0.0476229	0.0251572	0.0767398
WDR83OS	486	1.91064e-20	6.23259e-19	0.198453	0.10999	0.175858	0.198453	0.00436183	0.0465841
CENPV	487	2.97759e-07	2.75775e-06	0.0867628	0.0867628	0.0829268	0.0658232	-0.0423057	-0.0763414
EIF3J	487	2.79707e-20	9.06956e-19	0.233288	0.06685	0.155143	0.233288	-0.0660816	0.0203418
ACAP1	488	0.00102065	0.00478651	0.0363132	0.00674441	0.0363132	0.00499161	0.0423021	0.0269649
ATP6V0E2	489	3.14116e-07	2.90098e-06	0.0921453	0.0921453	0.0784946	0.0697838	-0.00996139	0.0233111
LAMTOR5	489	1.98458e-19	6.09441e-18	0.201918	0.0982416	0.183573	0.201918	-0.0452542	0.091939
NDUFAF3	489	3.40269e-20	1.09894e-18	0.184264	0.0998842	0.160179	0.184264	-0.0971702	0.0166284
CKS2	490	9.88015e-16	2.29947e-14	0.15055	0.0976719	0.138908	0.15055	-0.461105	-0.013001
PTGER4	490	0.0012581	0.00578318	0.0169769	0.0142519	0.0159434	0.0163056	0.0169769	0.0169769
LINC01736	491	3.51267e-08	3.74541e-07	0.0538242	0.043435	0.0530504	0.0538242	0.0299352	0.0424318
RILP	491	0.00251619	0.0106702	0.0169769	0.00840921	0.0112633	0.00967458	0.0169769	0.00886044
LRIG3	492	0.00252952	0.010715	0.0751505	-0.0118836	0.0492427	-0.13451	0.0751505	0.0264034
SCRG1	492	4.11757e-20	1.31933e-18	0.279123	0.0746315	0.129404	0.279123	-0.0668773	-0.0364662
GRB2	493	8.1671e-14	1.64813e-12	0.189829	0.100258	0.161455	0.189829	0.0860697	0.123545
PPARG	493	0.00254375	0.0107613	0.0227022	0.00954905	0.0152075	0.00781887	0.0227022	0.0136361
RTN1	494	2.57949e-07	2.41242e-06	0.110999	0.0297879	0.110999	-0.122383	0.0823262	0.0947681
SDCBP	494	1.09833e-18	3.20329e-17	0.196745	0.067387	0.181171	0.196745	0.0327178	0.0986595
CDK4	496	3.88945e-07	3.53181e-06	0.12436	0.12436	-0.0718624	-0.166391	0.0522999	-0.0481107
TIMP2	496	4.88054e-20	1.55155e-18	0.227443	0.0337967	0.148056	0.227443	0.0896435	0.0560648
KLF4	498	0.00275679	0.0115512	0.0178341	-0.00208744	0.0130111	0.00160817	0.0178341	0.0145876
MRPL41	498	1.95704e-13	3.7938e-12	0.131121	0.091669	0.126604	0.131121	-0.0129241	0.0393047
RFPL1S	499	0.00275679	0.0115512	0.0178341	0.00517647	9.48614e-05	-0.0132691	0.0178341	0.00647107
TRIR	499	3.86178e-19	1.15961e-17	0.202467	0.102656	0.183207	0.202467	-0.0650352	-0.0349646
NAT8L	500	0.0028207	0.0117856	0.048742	-0.0140873	0.0221289	0.0312443	0.048742	0.00483734
AGPAT2	501	9.8981e-06	7.08346e-05	0.0362626	0.0310001	0.0327239	0.0362626	0.0243262	0.0333224
KCNJ5	501	0.00289609	0.0120541	0.0186914	0.00830535	0.0107677	0.0126494	0.0186914	0.00732829
SELENOK	502	8.21622e-20	2.58167e-18	0.186217	0.0796886	0.152209	0.186217	-0.0744668	0.00594062
FGD4	503	0.000282888	0.00151069	0.104055	0.0300872	0.0739099	0.0141492	0.106958	0.104055
NCL	503	8.82541e-19	2.59256e-17	0.23589	0.134802	0.185862	0.23589	-0.0707826	0.00500993
PNCK	503	0.000189314	0.00105939	0.049691	0.000380261	0.0263143	-0.186435	0.032346	0.049691
FBLN5	504	0.000194442	0.00108286	0.0385747	0.00883579	0.0340034	0.0207985	0.0282791	0.0385747
YEATS4	504	4.82783e-07	4.31873e-06	0.102289	0.102289	0.00343884	-0.0566024	-0.0636386	-0.108031
NUSAP1	505	8.92163e-15	1.96651e-13	0.133097	0.0881917	0.122863	0.133097	-1.05258	-0.270836
PSMB7	505	1.06709e-15	2.46936e-14	0.20266	0.0801112	0.20266	0.196251	-0.0368101	0.0490757
RUNDC3A	505	0.00298137	0.0123678	0.0409699	0.00481181	-0.013439	-0.0251872	0.0409699	-0.0102686
HIF1A	506	1.26437e-19	3.92727e-18	0.235396	-0.0402188	0.137698	0.235396	-0.0531932	0.0131462
PPP1R14A	506	5.94699e-16	1.41655e-14	0.163997	0.104048	0.138997	0.163997	0.0583981	0.0764749
MPC1	507	1.2715e-19	3.9419e-18	0.215606	0.0461352	0.169557	0.215606	-0.0164264	0.0229165
MRPS34	508	2.96577e-12	5.13635e-11	0.131432	0.0954279	0.116425	0.131432	-0.00464976	0.00673496
SF3B5	508	8.94271e-19	2.61755e-17	0.16101	0.0886626	0.145919	0.16101	-0.00579809	0.0584591
SIGLEC8	509	0.000196401	0.00109153	0.0260185	0.0213116	0.0225734	0.0250115	0.0121363	0.0260185
MLF1	510	7.54909e-07	6.54053e-06	0.082193	-0.00312216	0.082193	-0.0754735	0.0677492	0.0636143
ABCC9	511	0.000214357	0.00117897	0.0510653	-0.0107333	0.0425701	-0.0277069	0.0350202	0.0510653
ACTN1	511	5.39227e-17	1.37085e-15	0.230891	-0.157054	0.220361	0.230891	-0.150364	0.0911933
DCTN3	511	1.87516e-12	3.31829e-11	0.137422	0.0985491	0.134036	0.137422	-0.170086	0.0121081
RAMP3	511	0.00206785	0.00896722	0.0273997	-0.00357488	0.024271	-0.00855909	0.0273997	0.0247788
CCDC88B	512	0.00182495	0.0080517	0.0297482	0.00740997	0.0238556	0.0033056	0.0297482	0.0261298
KIAA2012	513	8.94473e-06	6.45523e-05	0.0748668	-0.0284576	0.0748668	-0.201763	0.0632048	0.0630331
GCSH	514	9.65238e-16	2.24968e-14	0.172214	0.107986	0.157277	0.172214	-0.0512136	0.0568289
GIMAP7	514	0.00320854	0.013159	0.0175851	0.0123407	0.0144846	0.0162425	0.0175851	0.00784536
PDIA3	514	2.3938e-19	7.29592e-18	0.207437	0.0806472	0.171243	0.207437	-0.0402324	-0.0334784
FPR1	515	1.03512e-12	1.88094e-11	0.101753	0.0716137	0.0918734	0.101753	0.0490932	0.0624319
SLC25A37	515	3.2185e-17	8.32557e-16	0.230303	-0.0815762	0.156075	0.230303	0.127295	-0.00284599
DNPH1	516	1.70538e-12	3.02775e-11	0.131067	0.0933869	0.131067	0.0862943	0.0715467	0.0457729
PPP1R15A	516	3.9265e-12	6.70021e-11	0.0950533	0.0236323	0.0950533	0.0701451	0.010823	0.0612298
ETV5	517	3.27452e-19	9.88748e-18	0.175349	0.043255	-0.0525189	0.175349	-0.239234	-0.103047
FOLR2	517	4.50052e-06	3.41959e-05	0.0420842	0.0317934	0.0393473	0.0420842	0.0351665	0.0337971
LPCAT2	517	1.77208e-09	2.25784e-08	0.08522	0.0712386	0.0629914	0.08522	0.0406209	0.041307
MTDH	517	2.32967e-15	5.28568e-14	0.238349	0.0330478	0.238349	0.197073	-0.0141708	0.0181798
MBP	518	1.46455e-07	1.42639e-06	0.14589	0.0459141	0.114882	0.14589	0.127747	0.114443
GMFG	519	4.38194e-10	6.00885e-09	0.0797046	0.0590423	0.0751556	0.0797046	0.0513046	0.0563366
LSM7	519	2.69048e-17	7.01554e-16	0.197665	0.116706	0.13092	0.197665	-0.0194423	-0.0333698
PCBP1	519	3.4464e-05	0.000223768	0.0554137	0.0403534	0.0437821	0.0554137	0.0548174	0.0438923
SOX9	519	3.79975e-19	1.14309e-17	0.217003	-0.0046642	0.107845	0.217003	0.0969994	0.0684196
DLEC1	520	0.0022248	0.00955629	0.0293369	0.00577153	0.0263191	-0.00582887	0.0293369	0.0208966
FAM96B	520	2.44008e-13	4.66892e-12	0.154275	0.104632	0.154275	0.149341	-0.0127222	0.0220402
TGFBR3	520	0.000230887	0.00126161	0.0785101	-0.0257595	0.0668177	-0.107077	0.0573348	0.0785101
NPTX1	521	0.00334517	0.0136745	0.0184423	-0.00202123	0.0139958	-0.00813218	0.0184423	0.0168191
SAT2	521	0.000231459	0.00126431	0.106486	-0.0383486	0.0348427	0.00801994	0.0496422	0.106486
TECR	521	5.25651e-16	1.25762e-14	0.180997	0.039892	0.177519	0.180997	-0.108313	-0.0584813
LEKR1	522	0.000140771	0.000810072	0.0701586	-0.0460045	0.0644412	-0.0799877	0.068951	0.0701586
TRAPPC1	522	3.31923e-14	6.90409e-13	0.136229	0.0902614	0.123719	0.136229	-0.0277814	0.0371518
TRIM47	523	4.90373e-19	1.46436e-17	0.169962	-0.0271209	0.13025	0.169962	-0.000824169	0.0355428
AVIL	524	0.0034194	0.0139358	0.123336	-0.0733105	-0.0957563	-0.351771	0.123336	0.0412339
MTPN	524	2.20043e-18	6.26023e-17	0.196858	0.101776	0.178173	0.196858	0.0605334	0.0836315
PYURF	524	4.34398e-05	0.000276125	0.0624357	0.0422779	0.0561412	0.0624357	0.0115769	0.0658499
ARPC1A	525	2.96734e-18	8.35431e-17	0.191371	0.107954	0.173669	0.191371	-0.039492	0.00364878
TIMM8B	525	1.5335e-08	1.71805e-07	0.123618	0.107364	0.117904	0.123618	0.00309665	0.0445656
CAPZA2	526	3.74425e-15	8.40129e-14	0.212519	0.0483801	0.212519	0.20391	-0.0196451	0.068553
LAMTOR1	526	6.27526e-19	1.86456e-17	0.176131	0.0968232	0.147982	0.176131	0.00896279	0.0392169
MBNL2	526	0.000268798	0.00144399	0.107032	-0.0950195	0.0528476	-0.104383	0.0737687	0.107032
ARRB2	527	4.80837e-11	7.25948e-10	0.103876	0.0784429	0.103876	0.083041	0.0642267	-0.00662015
DDIT3	527	0.000270238	0.00144981	0.136341	0.0792359	0.0342121	-0.00381533	0.140345	0.136341
VEGFA	527	6.27832e-19	1.86456e-17	0.333771	-0.422971	0.0791321	0.333771	0.0416722	0.0768101
AQP1	528	0.000270386	0.00145012	0.071231	-0.0269682	0.0565203	0.0570596	0.0462492	0.071231
CTXN1	528	1.14025e-08	1.29716e-07	0.073492	0.0635868	0.073492	0.0436622	0.0361736	0.0488485
DEK	528	6.72808e-19	1.99448e-17	0.230086	0.116234	0.203041	0.230086	-0.309506	-0.359612
SNPH	528	0.00368312	0.0148726	0.0299973	0.0133612	0.0150889	0.01707	0.0299973	0.00662347
GTF3C6	529	1.41892e-17	3.78496e-16	0.176061	0.0787042	0.162749	0.176061	-0.0145236	0.0309935
PSMA2	529	1.64773e-11	2.63199e-10	0.115999	0.0852115	0.0903664	0.115999	-0.0181541	-0.00312064
SYNGR2	529	6.56893e-09	7.74074e-08	0.0743375	0.0572895	0.0743375	0.0682825	0.0507223	0.0557063
ADRM1	530	7.53685e-19	2.22611e-17	0.181365	0.0965894	0.155346	0.181365	-0.126529	-0.0169897
ELOC	530	5.98056e-16	1.42246e-14	0.182994	0.0857324	0.178404	0.182994	-0.131897	0.0166481
LIPH	530	0.0037022	0.0149408	0.0214858	-0.0217835	0.0049629	0.0111054	0.0214858	0.00687611
KIF19	531	0.00370279	0.0149408	0.025077	0.00218972	-0.0192303	-0.0107737	0.025077	-0.00284283
RRM2	531	3.53311e-12	6.08003e-11	0.0918729	0.0664708	0.0888371	0.0918729	-0.187249	-0.22592
EPB41L3	532	6.73931e-06	4.96283e-05	0.0690158	0.0482481	0.0690158	0.0649184	0.0577523	0.0557586
FZD7	532	0.00029251	0.00155441	0.0333224	0.00533421	0.0280438	0.0150899	0.0181887	0.0333224
AC136475.1	533	0.00375702	0.0151334	0.0146543	-0.000499321	0.0112092	0.00726966	0.0146543	0.00816109
ANPEP	534	0.00375702	0.0151334	0.0146543	0.00435245	0.0127302	0.0102906	0.0146543	0.0114077
OSCAR	535	0.00375702	0.0151334	0.0146543	0.00955477	0.0122427	0.00875163	0.0146543	0.00276862
COL6A1	536	8.12882e-06	5.8932e-05	0.103181	-0.0858147	0.103181	-0.0791941	0.096054	0.103178
KIF5B	536	1.03565e-18	3.02591e-17	0.214983	0.0458953	0.169719	0.214983	-0.279453	0.0104483
WDR86	536	0.00375702	0.0151334	0.0146543	-0.0101049	-0.0100906	-0.0223577	0.0146543	0.00234164
BIN1	537	5.3312e-14	1.09212e-12	0.151916	0.0994645	0.151916	0.0902899	0.0560289	0.0902415
GABARAPL1	537	0.00216357	0.00932284	0.0508909	0.0117225	0.0269472	0.0121929	0.0508909	0.0442099
TCP11L2	538	0.000299674	0.00158729	0.0404463	-0.0273444	0.0267006	-0.0802141	0.0346968	0.0404463
CP	539	0.00200377	0.00871751	0.0353216	-0.0242809	0.0353216	-0.036863	0.0413032	0.0358408
ATOX1	540	3.85072e-16	9.28114e-15	0.16467	0.100131	0.143103	0.16467	0.0217885	0.0667999
CXorf21	541	0.000125737	0.000733599	0.028029	0.0250451	0.0257428	0.028029	0.024828	0.0205839
EFCAB10	542	3.80822e-05	0.000244814	0.0536997	-0.00350412	0.0536997	-0.0550792	0.0435722	0.0515812
PALD1	542	2.17011e-07	2.0544e-06	0.0887794	0.0600402	0.0887794	0.0844331	0.0659305	0.0551714
SRRM2	542	1.46999e-18	4.25669e-17	0.255325	0.0108426	0.0938299	0.255325	-0.163477	-0.105946
HLA-F	543	0.000316415	0.0016678	0.0449981	0.0146063	0.0382543	0.0340413	0.0360718	0.0449981
ZFYVE28	543	0.00420633	0.0167152	0.0524458	-0.028705	0.0354383	0.032829	0.0524458	0.0206811
MAP7	544	0.000321566	0.0016922	0.0857487	-0.00418752	0.0690268	-0.0451031	0.0869276	0.0857487
PLA2G4C	544	0.0042406	0.0168103	0.0624178	-0.0819558	0.00792792	-0.019992	0.0624178	0.0392702
ANP32E	545	1.34198e-17	3.59151e-16	0.189506	0.0997217	0.172748	0.189506	-0.526533	-0.0892265
LRP1	545	1.68393e-18	4.85026e-17	0.237791	-0.0724456	-0.0140367	0.237791	0.0440568	-0.00494564
PBK	545	2.84043e-15	6.39984e-14	0.129755	0.0819188	0.118287	0.129755	-0.628657	-0.160681
PTCHD1-AS	545	6.06694e-05	0.000375887	0.139973	-0.172414	0.139973	-0.246777	0.134326	0.138282
SH3BP2	546	5.54069e-06	4.12694e-05	0.0786434	-0.0596533	0.0672142	0.0786434	0.0735806	0.0374756
FMN1	547	0.000480943	0.00243469	0.0866351	0.0678732	0.0866351	0.0791065	0.0800337	0.070483
VDAC1	547	1.8605e-18	5.33991e-17	0.205649	0.0933473	0.162246	0.205649	-0.0124676	-0.018724
PPP1R1B	548	0.0043561	0.0172051	0.0155115	-0.000801401	0.00979787	-0.0107532	0.0155115	0.0138882
DEPP1	549	1.57536e-05	0.000108901	0.0445157	-0.0174987	0.0339013	0.0445157	0.0386213	0.0346311
RPN2	549	1.87707e-18	5.3685e-17	0.202412	0.0417275	0.158143	0.202412	-0.158665	-0.0945986
CDKN3	550	1.10149e-11	1.79116e-10	0.102713	0.0745337	0.0956688	0.102713	-0.396769	-0.0133938
RABAC1	550	1.91396e-18	5.46436e-17	0.190899	0.0925261	0.158873	0.190899	0.0404244	0.0953853
ARHGAP27	551	4.94773e-05	0.000310571	0.0482945	0.0143778	0.0482945	0.0442517	0.0458115	0.0474362
BAD	551	8.06689e-10	1.07152e-08	0.0904371	0.0717187	0.0869542	0.0904371	-0.0133983	0.0307354
SMC4	551	2.0994e-18	5.98329e-17	0.194119	0.0925353	0.171791	0.194119	-0.916763	-0.341445
NUDT1	552	8.69016e-13	1.58761e-11	0.123507	0.0846008	0.1103	0.123507	-0.13772	-0.0735281
SIPA1	552	7.29999e-07	6.32808e-06	0.0487799	0.0269475	0.0487799	0.0483168	0.0397535	0.0298958
C1orf54	553	0.000196235	0.00109098	0.0362973	0.0147376	0.0208475	0.0362973	0.0348073	0.017205
CCT6A	553	2.23869e-18	6.35796e-17	0.227847	0.0694813	0.194107	0.227847	-0.137067	-0.0832798
NUF2	553	6.20415e-10	8.35708e-09	0.0850573	0.0672722	0.0797984	0.0850573	-0.732758	-0.17418
SP140	553	0.000361813	0.00187605	0.0283411	0.013122	0.0240055	0.0174858	0.0244688	0.0283411
TAGLN	554	4.53359e-06	3.4399e-05	0.0593904	-0.00617262	0.0496096	0.0593904	0.0502305	0.0419742
TMEM160	554	1.80783e-09	2.29439e-08	0.110241	0.0885333	0.110241	0.0970822	-0.118352	0.0321736
LINC00298	555	0.00468572	0.0183376	0.0290546	-0.0199051	0.0117099	-0.0256636	0.0290546	0.0141211
PLEK	556	1.89699e-06	1.53469e-05	0.0444707	0.0354776	0.0423009	0.0444707	0.034532	0.0364093
SNRNP25	556	3.77684e-11	5.76643e-10	0.103725	0.0764078	0.0936	0.103725	-1.26212e-05	0.0321323
CSNK2B	558	3.99452e-17	1.02513e-15	0.167005	0.0878235	0.152572	0.167005	-0.0528296	-0.0124532
HEY2	558	5.76934e-06	4.2835e-05	0.0551824	0.00905163	0.0551824	-0.00334915	0.036096	0.048237
POLR2I	558	2.82478e-12	4.90262e-11	0.127607	0.0893284	0.126977	0.127607	-0.00721235	0.0210166
RASL10A	558	0.000148439	0.00085088	0.0380757	0.0212925	0.0380757	0.0231113	0.0396462	0.0395444
BCAT1	559	3.36636e-18	9.44499e-17	0.218538	0.00195087	0.114518	0.218538	-0.12412	-0.057616
COX17	559	7.3664e-18	2.02141e-16	0.169576	0.0895247	0.151336	0.169576	-0.0937333	-0.0061718
METTL9	559	2.03887e-11	3.20014e-10	0.147169	0.105717	0.144541	0.147169	-0.0281552	0.015611
PIK3AP1	559	0.00191388	0.00839391	0.0393528	0.0350706	0.0393528	0.0342518	0.0423165	0.032658
BMF	560	0.00498691	0.0193902	0.0180832	0.0147178	0.0161591	0.0143338	0.0180832	0.0148366
TTYH1	560	3.70261e-18	1.03705e-16	0.224478	0.0182227	0.0412175	0.224478	0.116195	0.102121
APLP2	561	6.89419e-17	1.73907e-15	0.247608	0.0311381	0.226899	0.247608	-0.0938616	-0.02307
HLA-DOA	561	0.00498691	0.0193902	0.0180832	0.00990808	0.0139491	0.0164048	0.0180832	0.01159
ADCYAP1R1	562	0.00250859	0.0106513	0.0487121	-0.0233182	0.0335611	-0.0229116	0.057006	0.0487121
ANKFN1	563	0.00338374	0.0138113	0.111402	-0.129995	0.0776514	-0.214216	0.111402	0.080902
MAATS1	563	2.06525e-06	1.65597e-05	0.082718	-0.0177386	0.082718	-0.130706	0.0613118	0.0685771
ZCRB1	563	1.96414e-17	5.16301e-16	0.169935	0.0974086	0.152728	0.169935	-0.00218976	0.0138159
ATP5ME	564	1.87947e-05	0.000128664	0.08404	0.0812078	0.0643531	0.08404	0.0693832	0.0863618
ATP5MC1	565	0.00045447	0.00230931	0.0600125	0.0600125	0.0444261	0.0220105	0.072833	0.0497197
THY1	565	4.77589e-18	1.32397e-16	0.213651	0.081762	0.155315	0.213651	-0.173131	-0.043877
EMP3	566	9.90401e-17	2.46387e-15	0.162758	0.0217141	0.149338	0.162758	0.0413181	0.0710484
GPRC5C	566	0.00560976	0.0215083	0.0292818	0.00847263	0.0115633	0.00900929	0.0292818	0.017563
FAM49B	568	5.17306e-11	7.78114e-10	0.181556	0.116259	0.181556	0.154777	0.121175	0.0957881
RAB5C	568	5.15183e-18	1.42333e-16	0.17371	0.0841733	0.137438	0.17371	-0.0436884	0.0143689
SSR2	568	1.85479e-13	3.60851e-12	0.161476	0.105312	0.146895	0.161476	-0.186776	-0.010759
POMP	569	1.47998e-13	2.91068e-12	0.161279	0.104386	0.161279	0.155619	-0.000611978	0.0756518
PRKAG2	569	1.71489e-05	0.000117894	0.106914	0.0175308	0.106914	-0.0131006	0.102256	0.0632102
SLC1A2	569	6.01698e-18	1.65671e-16	0.263193	-0.130565	-0.16933	0.263193	-0.0971919	-0.210486
XBP1	569	1.58809e-11	2.54172e-10	0.119638	0.0607208	0.108159	0.119638	0.0447277	0.0753572
PGRMC1	570	7.05256e-09	8.24829e-08	0.11692	0.0950204	0.11692	0.108721	-0.0391995	-0.00178519
SRM	570	1.10049e-16	2.72108e-15	0.180729	0.0986902	0.165769	0.180729	-0.0817371	-0.0127636
TNFRSF14	570	0.0001357	0.000783237	0.0419553	0.0188344	0.0368376	0.0419553	0.0417428	0.0373808
LRMDA	571	2.08959e-05	0.000141616	0.164623	-0.0803416	0.164623	-0.179232	0.153873	0.156457
MT-ND5	572	8.59745e-06	6.21565e-05	0.089438	0.0433874	0.089438	0.0644161	0.0529907	0.0829458
NOL7	573	1.11976e-13	2.22618e-12	0.153556	0.0981735	0.147123	0.153556	0.0457625	0.0763298
ROBO3	573	0.00616222	0.0233197	0.0744431	0.0203643	0.0389873	-0.0863789	0.0744431	0.0341581
TNFAIP3	573	0.000304309	0.00160974	0.0358017	-0.00212574	0.0329092	0.0313311	0.0316274	0.0358017
ANP32B	574	9.8098e-18	2.66935e-16	0.169126	0.0642072	0.137997	0.169126	-0.158456	-0.0861869
GYPC	574	2.46301e-09	3.08018e-08	0.078676	0.0627186	0.078676	0.0705838	0.0460503	0.0330982
LIMCH1	574	1.55546e-06	1.27297e-05	0.135511	-0.0989019	0.135511	-0.206731	0.112942	0.111947
BTBD17	575	0.000790405	0.003791	0.0367674	0.0367674	-0.0182048	0.0194401	0.0411346	-0.0186688
MIS18BP1	576	2.26022e-12	3.96515e-11	0.128239	0.0869016	0.108305	0.128239	-0.624894	-0.205671
WIPI1	576	0.00313519	0.0128972	0.023139	-0.000403534	0.0200595	0.023139	0.0276746	0.0143164
CSRP2	577	5.5468e-14	1.13486e-12	0.142141	0.0594739	0.142141	0.0803267	0.0293785	0.0181441
SNU13	577	1.06898e-11	1.74354e-10	0.124516	0.0864018	0.122558	0.124516	-0.00772028	0.0372661
UBE2M	577	5.75909e-07	5.08459e-06	0.0788877	0.0724983	0.0788877	0.0729807	0.068125	0.0511227
PCED1B	578	0.000267559	0.00143829	0.0560429	0.010883	0.0534044	0.0198826	0.0506011	0.0560429
SCP2	579	1.62009e-09	2.07722e-08	0.143256	0.050122	0.143256	0.11671	0.0452393	0.106059
FAM167A	580	0.00047745	0.00241776	0.0365934	0.00292252	0.0327951	0.00605633	0.0330929	0.0365934
RDX	580	6.59128e-14	1.34012e-12	0.282905	-0.116141	0.282905	0.15813	-0.144313	-0.0795152
HNRNPA0	581	8.78643e-13	1.60197e-11	0.159889	0.105084	0.143071	0.159889	-0.151521	-0.0734171
TMEM59	581	9.99088e-16	2.32192e-14	0.206178	0.0944035	0.193833	0.206178	-0.0102019	0.0264565
APOBEC3F	582	0.00653904	0.0245554	0.0131888	0.00373303	0.00885324	0.00628683	0.0131888	0.00994226
POU2F2	582	3.70238e-06	2.85725e-05	0.0697454	0.0697454	0.0685359	-0.060692	0.0214515	0.0374771
TFE3	582	7.72256e-05	0.000469334	0.0523446	-0.00996146	0.0523446	0.0421163	0.0431745	0.0529804
RNF19A	583	0.000503454	0.00253522	0.121382	-0.229604	0.0634879	-0.162397	0.0296433	0.121382
AKR1A1	584	5.19857e-10	7.07292e-09	0.129101	0.0966793	0.0973605	0.129101	0.0271135	0.00996602
SGSM1	584	0.000509462	0.0025623	0.0556039	-0.0154661	0.0432412	-0.10012	0.0492663	0.0556039
TFEC	584	1.6154e-05	0.000111527	0.0531063	0.0424518	0.0531063	0.0478469	0.0419525	0.0415216
ARHGEF25	585	0.00661016	0.0247767	0.06031	0.0307605	-0.0316589	-0.196875	0.06031	-0.0100498
GRN	585	1.4686e-17	3.90466e-16	0.153248	0.0652292	0.134245	0.153248	0.03884	0.0778863
HSD17B10	585	7.76102e-17	1.95167e-15	0.164919	0.0914109	0.148459	0.164919	-0.0127394	0.0216289
SPRYD3	586	0.00312806	0.0128721	0.0328224	0.00556562	0.0328224	0.0241589	0.0388963	0.0290386
WTAP	586	1.5585e-17	4.13689e-16	0.201976	-0.024238	0.168615	0.201976	-0.133996	0.00340226
CBX5	587	1.65176e-17	4.37241e-16	0.267076	0.0552317	0.208244	0.267076	-0.477333	-0.268204
HIF1A-AS2	587	0.00334269	0.0136698	0.0183059	0.00684922	0.0172724	0.0183059	0.0183059	0.0108632
VAMP8	587	4.19149e-13	7.8536e-12	0.107021	0.0703677	0.106534	0.107021	0.0632194	0.0555845
CYTOR	588	1.65261e-17	4.37241e-16	0.16719	-0.0902453	0.101545	0.16719	-0.122006	-0.119357
DDT	589	1.80221e-09	2.29083e-08	0.0841196	0.0479879	0.0633833	0.0841196	0.0323465	0.0607965
AEBP1	590	8.69788e-13	1.58761e-11	0.16037	-0.0836261	0.16037	0.0875518	0.0977362	0.0823006
PSTPIP2	590	0.000185625	0.00104198	0.0502522	0.0337068	0.0481061	0.0480766	0.02225	0.0502522
EIF3I	591	1.81448e-17	4.77735e-16	0.185504	0.0734572	0.159008	0.185504	-0.0347205	-0.0033032
MYL9	592	1.05799e-06	8.92368e-06	0.0571867	0.0306445	0.0537111	0.0571867	0.0266994	0.0453174
ST18	592	0.000814787	0.0038953	0.0734553	0.050608	0.0482344	-0.0515456	0.0777248	0.0734553
TMEM256	592	6.6336e-13	1.2218e-11	0.118679	0.0778169	0.110548	0.118679	-0.0616566	0.0376281
FAM182B	593	0.000463688	0.00235304	0.0882074	-0.0880808	0.0882074	-0.0995394	0.0938148	0.083479
EIF3C	594	1.09891e-15	2.53576e-14	0.173993	0.0655196	0.161985	0.173993	-0.0394479	-0.0346654
ERICH1	594	0.00501317	0.0194783	0.0875784	-0.00656913	0.0573624	0.0402621	0.0875784	0.0292391
KDELR2	594	1.98751e-17	5.21601e-16	0.19463	0.0584469	0.169367	0.19463	-0.149837	-0.0677285
MLXIPL	594	2.26666e-05	0.000152345	0.0395555	0.0262903	0.0395555	0.0264499	0.0217508	0.0365445
CCDC167	595	4.94301e-09	5.96577e-08	0.0957169	0.0758036	0.0957169	0.0891553	-0.0961045	-0.0177646
ZBTB7B	595	0.00270998	0.0113756	0.0198098	0.003843	0.0188794	0.0198098	0.0218972	0.0160297
CETN2	596	3.94591e-11	6.00761e-10	0.101286	0.0563367	0.101286	0.069168	0.0499378	0.0664949
LINC00882	596	0.00145477	0.00658842	0.0716656	-0.0484973	0.0617244	-0.124845	0.0726863	0.0716656
TMEM14B	596	3.8615e-12	6.61709e-11	0.130468	0.0872548	0.115645	0.130468	0.00552947	0.0223599
C6orf48	597	5.40224e-17	1.37124e-15	0.192051	0.091515	0.170321	0.192051	-0.107558	-0.0356492
DDR1	597	2.55004e-17	6.66003e-16	0.212499	-0.024106	0.0917752	0.212499	0.0128627	0.0127953
TTC25	597	0.000328674	0.00172458	0.0558498	-0.0252854	0.0558498	-0.0947941	0.0585298	0.0481859
PLA2G16	598	5.11428e-09	6.15874e-08	0.118281	0.00876469	0.118281	0.0690293	0.053565	0.0847968
TEX26	598	0.00736448	0.0272333	0.0255488	-0.00565487	0.0195993	-0.0162934	0.0255488	0.0177822
B4GALNT1	599	4.7936e-06	3.62364e-05	0.087826	0.087826	0.0457564	-0.388726	-0.0315666	-0.123173
MORN2	599	2.74866e-11	4.25257e-10	0.0995282	0.0605741	0.0995282	0.0512005	0.0574588	0.0651939
TMEM42	599	0.00373236	0.0150527	0.0408856	0.0158682	0.0230322	0.0313638	0.0408856	0.0290808
CAMKK1	600	0.0075261	0.0277489	0.0352561	0.00229317	0.0253706	-0.0496952	0.0352561	0.00310819
HIGD2A	600	4.41487e-16	1.06094e-14	0.149844	0.0863962	0.123632	0.149844	-0.0292801	0.0296651
IFI27L2	600	3.18636e-17	8.26877e-16	0.152177	0.0823839	0.127514	0.152177	0.0606072	0.0590293
P4HB	601	3.19606e-17	8.2807e-16	0.173845	0.0263712	0.140937	0.173845	-0.0921729	-0.0887739
SCD	601	2.1178e-14	4.49134e-13	0.139699	0.0660143	0.125578	0.139699	0.0824221	0.0745116
SMIM26	601	1.89625e-12	3.34824e-11	0.121115	0.0797894	0.116965	0.121115	-0.0416156	0.030009
PNPO	602	5.26623e-06	3.94057e-05	0.0528776	0.0271212	0.0473966	0.0528776	0.0230699	0.0464879
SLC7A14	602	0.00755821	0.0278294	0.0140461	0.000808743	-0.00404389	-0.0108501	0.0140461	0.000110136
DENND1C	603	0.00491254	0.0191316	0.0140461	0.0133029	0.0130125	0.0127034	0.0140461	0.00917618
COPRS	604	2.55449e-13	4.88208e-12	0.133548	0.0852342	0.132489	0.133548	0.0273642	0.0555795
PCDHGA9	604	0.00755821	0.0278294	0.0140461	-0.0163413	-0.00423924	-0.00125519	0.0140461	0.00173343
SSBP1	604	1.51339e-14	3.26061e-13	0.223213	0.0701976	0.216604	0.223213	-0.0563125	0.0200079
EGR3	605	6.26281e-09	7.43709e-08	0.0908792	0.0420549	0.0793004	0.0908792	0.0583	0.0639811
ARHGAP45	606	8.19172e-08	8.26036e-07	0.0607616	0.0521448	0.0591077	0.0607616	0.0396424	0.0422428
CDKN1A	607	3.96106e-17	1.01816e-15	0.141662	0.0267923	0.105496	0.141662	0.019853	0.0297944
COX7A2L	607	8.79104e-11	1.28658e-09	0.119931	0.0692756	0.119931	0.11267	0.0271581	0.0802078
EBNA1BP2	607	8.8433e-11	1.29306e-09	0.10629	0.0755294	0.10629	0.102046	0.00458151	0.0398716
ST14	607	1.5182e-05	0.000105353	0.046049	0.0366972	0.0417625	0.046049	0.0357747	0.0376519
MRPL33	608	1.62671e-15	3.7115e-14	0.15821	0.0857641	0.14715	0.15821	-0.0191952	0.0405628
ZNF224	608	0.00780557	0.028608	0.0590674	-0.0261986	-0.0177422	0.0010981	0.0590674	0.026046
PRMT1	610	4.62883e-17	1.18605e-15	0.185201	0.0837202	0.13596	0.185201	-0.0977336	-0.0185274
RGS11	610	0.00799365	0.029201	0.0464946	-0.0212756	-0.00152568	-0.0796554	0.0464946	-0.0167576
C1RL	611	0.000682596	0.00332696	0.0608515	-0.0922166	0.0415321	0.0313441	0.0458944	0.0608515
MARCH9	611	6.12363e-06	4.53618e-05	0.150991	0.150991	-0.170422	-0.471026	0.149926	-0.0434896
CDC20	612	2.00702e-10	2.85499e-09	0.0918115	0.0670724	0.0894369	0.0918115	-0.513284	0.00588188
DNASE1L1	613	0.00816202	0.0296759	0.0149033	-0.000521507	0.00864363	0.00659395	0.0149033	0.00354022
TMEM258	613	5.15198e-17	1.31388e-15	0.177749	0.0946155	0.155569	0.177749	0.0200321	0.0133238
UBE2L6	613	2.22912e-13	4.28545e-12	0.127809	0.0616523	0.127809	0.118133	0.015661	0.0454977
GSTO1	614	2.0261e-13	3.91367e-12	0.122285	0.077236	0.119344	0.122285	0.0528688	0.0417385
P2RY6	614	0.00408101	0.016269	0.0149033	0.00930833	0.0138698	0.0149033	0.0149033	0.0100334
CD4	615	1.93529e-05	0.000131929	0.0492435	0.0403779	0.0448585	0.0492435	0.0371842	0.0435595
EMC7	615	2.14697e-16	5.21338e-15	0.154479	0.081687	0.138823	0.154479	-0.0454661	0.0136927
PTER	615	0.00816202	0.0296759	0.0149033	0.00629348	0.0109122	0.0113503	0.0149033	0.00678681
CLTB	616	5.20835e-12	8.72265e-11	0.127047	0.0844178	0.127047	0.123922	-0.0021502	0.019986
SULT4A1	616	0.00816202	0.0296759	0.0149033	-0.00142823	-0.00106109	-0.0182452	0.0149033	0.00191692
GRASP	617	0.000352262	0.00183237	0.0349703	0.0286673	0.0349703	0.0324579	0.0338658	0.0377162
SLC3A2	617	5.70649e-17	1.44621e-15	0.226968	-0.0886623	0.0844252	0.226968	-0.0539477	-0.0895039
SUMO3	617	4.03326e-14	8.31476e-13	0.121469	0.0744597	0.111635	0.121469	-0.037394	0.0202197
TTC39A	617	0.00816202	0.0296759	0.0149033	-0.00478959	0.00795462	0.00819	0.0149033	0.0116567
HSPD1	618	3.32084e-16	8.03981e-15	0.212142	0.0696944	0.191231	0.212142	-0.0216244	-0.08697
PAPPA	618	0.00819114	0.0297751	0.100679	-0.0939384	0.0577342	-0.0411599	0.100679	0.0612491
CTSA	619	9.68731e-08	9.66648e-07	0.0925199	0.0192667	0.0925199	0.0821259	0.0707302	0.0459775
FBXL13	620	5.16625e-05	0.000323538	0.108535	-0.0606487	0.108535	-0.1939	0.0818251	0.105669
S100A13	620	3.98699e-16	9.59537e-15	0.155023	0.0728517	0.140492	0.155023	0.0334435	0.0658326
FAM177B	621	0.00141675	0.006427	0.0315842	0.012337	0.0282727	0.0315842	0.0290546	0.0215638
STRAP	622	2.67905e-13	5.09616e-12	0.165149	0.060332	0.165149	0.156448	-0.0227859	0.0309896
AKAP13	623	5.79673e-05	0.000359969	0.154206	-0.110634	0.154206	-0.0188824	0.0861827	0.163695
CAMK2N1	623	5.65665e-10	7.66408e-09	0.136453	0.0255481	0.136453	0.0469494	0.0959215	0.0786268
CCDC173	625	7.66237e-07	6.62636e-06	0.106406	0.00371998	0.106406	-0.158307	0.0452993	0.0853873
CYR61	625	7.86323e-16	1.85396e-14	0.174725	-0.08763	0.159042	0.174725	0.0261952	0.0524354
NDUFV2	625	7.64118e-06	5.56391e-05	0.0570519	0.0570519	0.0452002	0.0276778	0.0110078	0.0432883
TC2N	625	0.0077322	0.0283863	0.0350301	-0.00353187	0.0268666	0.00947549	0.0350301	0.0304141
ITGA5	626	5.79225e-06	4.29658e-05	0.037728	-0.000903929	0.0303998	0.037728	0.0312712	0.0282946
MFSD1	626	2.68749e-07	2.50191e-06	0.0916557	0.0439021	0.0867213	0.0916557	0.0327968	0.0741916
NDRG2	626	8.53238e-17	2.12916e-15	0.186013	0.0314261	0.0548113	0.186013	0.0948581	0.0905813
PFDN2	626	2.86251e-09	3.53893e-08	0.115433	0.0881641	0.114642	0.115433	-0.0600871	-0.00734166
HIPK3	627	3.58322e-06	2.76792e-05	0.12971	-0.084798	0.12971	-0.194041	0.0610646	0.112186
MLLT11	627	4.82742e-08	5.04318e-07	0.105728	0.0861267	0.105728	0.0459485	-0.0644916	-0.000315769
RAB29	627	7.49435e-06	5.46435e-05	0.0546833	-0.00901282	0.0349687	0.0546833	0.0467173	0.0332673
MRPL12	628	1.14436e-13	2.26986e-12	0.114541	0.0708742	0.0963478	0.114541	-0.0298741	0.0210754
GCLC	630	0.00876366	0.0316228	0.0626586	-0.0159914	0.0392551	-0.00446684	0.0626586	0.032964
UFC1	630	1.18281e-08	1.34182e-07	0.108016	0.0842999	0.108016	0.0961808	-0.012742	0.0434585
CAST	631	3.25194e-07	2.99307e-06	0.126179	-0.0704452	0.126179	0.0182549	0.109289	0.0887078
FN1	631	6.75696e-06	4.97358e-05	0.119004	-0.134341	0.0131668	0.119004	0.0490065	0.110897
RGS16	631	1.36694e-16	3.36965e-15	0.198874	0.0575237	0.134266	0.198874	0.018636	0.0751264
LIMA1	632	1.39743e-16	3.43958e-15	0.219442	-0.068644	-0.193337	0.219442	-0.171926	-0.23913
FBXO2	634	0.000110128	0.000650321	0.0403618	0.0263611	0.0403618	0.0301363	0.0237714	0.039159
FKBP8	634	6.71894e-16	1.59575e-14	0.160053	0.0901798	0.144302	0.160053	-0.00268593	0.0547894
RRBP1	634	1.59296e-16	3.909e-15	0.175571	-0.017485	0.0653775	0.175571	-0.0880089	0.0329725
KDELR1	635	1.64091e-16	4.02061e-15	0.152832	0.0517199	0.124138	0.152832	-0.0675628	-6.08603e-05
LIFR	635	0.00121454	0.00561157	0.146959	-0.234645	0.105316	-0.0785317	0.149768	0.146959
TMEM144	635	0.000838516	0.00399463	0.074783	0.0031746	0.0595443	0.0453831	0.0372991	0.074783
GNG11	636	0.00690974	0.0257806	0.0221462	0.0145388	0.0182378	0.0179055	0.0221462	0.0162787
IFI6	636	1.78373e-16	4.36397e-15	0.21833	0.0347802	0.135631	0.21833	-0.0798512	-0.0115033
MGST2	637	8.31622e-07	7.13666e-06	0.0664064	0.0477282	0.0664064	0.00842563	0.0560908	0.0545179
TMC8	637	0.000241133	0.00130944	0.0287277	0.0258816	0.0287277	0.0257015	0.0262092	0.0274607
ADGRE2	638	4.25857e-05	0.00027119	0.0487485	0.0390751	0.048323	0.0487485	0.0413315	0.031198
P4HA2	638	9.84529e-05	0.000587571	0.0498151	-0.0456543	0.0498151	-0.0499015	0.0274786	0.0470037
SRSF2	638	1.95042e-16	4.75744e-15	0.220664	0.0755557	0.126577	0.220664	-0.210082	-0.357818
AMPD3	639	0.00057383	0.0028429	0.0407162	0.0110224	0.0365449	0.0352693	0.0301344	0.0407162
IDH2	639	4.69759e-13	8.75142e-12	0.159544	0.0599216	0.159544	0.143265	-0.0289148	-0.017387
MAPRE1	640	2.01605e-16	4.91016e-15	0.154634	0.0833582	0.126255	0.154634	-0.0778749	-0.00896995
PAMR1	640	0.00087599	0.00415731	0.0634079	-0.0283323	0.0483701	-0.0795479	0.0475779	0.0634079
RNF125	640	0.00473967	0.0185131	0.0146543	0.00905931	0.0103187	0.0104299	0.0146543	0.0146543
ATRAID	641	2.02957e-16	4.93567e-15	0.165839	0.0771799	0.134326	0.165839	-0.0957863	-0.0515368
ENG	641	2.18175e-05	0.000147187	0.0549475	0.0257003	0.0549475	0.0508146	0.0498671	0.0336326
LINC00894	641	0.000450085	0.00228989	0.0906499	-0.0579084	0.0906499	-0.115929	0.0778622	0.0962514
RBM42	641	1.19565e-15	2.75358e-14	0.139816	0.0788689	0.114311	0.139816	-0.0103283	0.0239578
ASTN2	642	0.00943856	0.0337656	0.154075	-0.189853	0.110932	-0.257484	0.154075	0.075404
SIVA1	642	1.85055e-13	3.60459e-12	0.131971	0.0757667	0.129865	0.131971	-0.0105756	-0.0293849
DNASE2	643	8.35915e-07	7.16971e-06	0.0606692	0.0276875	0.0606692	0.0516729	0.0193615	0.0501205
PSMA4	643	1.25743e-12	2.26463e-11	0.144006	0.0910577	0.143302	0.144006	-0.0739393	-0.010492
AC004520.1	644	0.00970104	0.0345751	0.0155115	-0.00556051	0.00270621	0.00320544	0.0155115	-0.00559135
PRKCB	644	0.000481489	0.0024367	0.0546347	0.0219029	0.0513477	0.0247606	0.0297119	0.0546347
PSENEN	644	7.21996e-13	1.32679e-11	0.113113	0.071156	0.105408	0.113113	-0.011179	0.0458877
ADCY7	645	0.00012024	0.000704147	0.0436748	0.0297211	0.0436748	0.0289576	0.0335585	0.041907
PYCARD	645	2.73509e-06	2.15582e-05	0.0471686	0.0323974	0.0471686	0.045443	0.0368226	0.0302115
RTRAF	645	8.51797e-16	1.99675e-14	0.160168	0.0893134	0.137752	0.160168	-0.0738379	0.0125344
CCT8	646	5.59275e-13	1.03597e-11	0.151759	0.0855731	0.151759	0.136891	-0.0738985	-0.00627514
PDGFRB	646	0.000118042	0.000692269	0.0464257	-0.0140256	0.0132012	0.0464257	0.0316508	0.045717
WDR1	646	3.12439e-16	7.57549e-15	0.155314	0.0221092	0.126013	0.155314	-0.000747449	0.0364166
MYT1L	647	0.000434882	0.0022188	0.0569809	0.0569809	0.0241285	-0.449033	0.058882	0.0557437
S100A9	647	5.85571e-15	1.29776e-13	0.141418	0.0815855	0.127204	0.141418	0.00327689	0.0642056
GPR37L1	648	3.71102e-16	8.95772e-15	0.16267	0.0334434	0.000588503	0.16267	-0.0237532	-0.0421965
MCRIP1	648	1.19825e-14	2.60584e-13	0.155893	0.0843216	0.146671	0.155893	-0.00433964	0.0525669
PRNP	649	2.75426e-15	6.21431e-14	0.158609	0.059095	0.145565	0.158609	-0.0584755	0.0515302
MRPL20	650	8.47952e-16	1.9906e-14	0.172568	0.0745151	0.15576	0.172568	-0.0199499	-0.0294707
BCL3	651	0.00511456	0.0197871	0.0192586	-0.00459014	0.0113546	0.0192586	0.0212889	0.00960205
SOX11	651	5.14589e-06	3.86512e-05	0.147921	0.137399	0.147921	-0.0173449	-0.2496	-0.111165
SSR3	651	6.37306e-15	1.40858e-13	0.178155	-0.00937535	0.165375	0.178155	-0.0512412	-0.0231899
ATP5PO	653	2.13174e-05	0.000144099	0.0670582	0.0606407	0.0670582	0.0483629	0.0619974	0.0619878
GTF3A	653	2.82121e-08	3.04724e-07	0.0935058	0.0733823	0.0935058	0.0819032	0.0272538	0.0280206
SERPINB6	653	3.92054e-13	7.37998e-12	0.187916	-0.00165835	0.187916	0.186855	0.0145294	0.0877024
COA3	655	3.6369e-11	5.55799e-10	0.106669	0.0713163	0.0944905	0.106669	0.000177549	0.0366528
NDUFA6	655	5.76254e-16	1.37665e-14	0.152637	0.0811812	0.135177	0.152637	-0.0222773	0.0116217
RORA	655	0.0108184	0.0379023	0.217746	-0.30417	0.0547235	-0.446347	0.217746	0.159697
WSB1	655	0.00105013	0.00490776	0.180752	-0.478009	-0.0490007	-0.0731285	-0.103696	0.180752
FOSB	656	0.000525174	0.00263154	0.0485831	0.00544384	0.0443062	0.0485831	0.0504297	0.0532449
GLRX5	656	1.50659e-13	2.95586e-12	0.118233	0.0710924	0.1083	0.118233	-0.127067	0.0398138
MXD4	656	0.0051369	0.0198546	0.0590496	0.0169783	0.0177543	0.00117558	0.0659461	0.0590496
B4GALT1	658	2.32564e-08	2.53898e-07	0.0827945	0.047041	0.0827945	0.068566	0.0554664	0.0414463
ACKR1	659	0.00801377	0.0292613	0.0204317	0.00235411	0.0170694	-0.0180785	0.0204317	0.0119914
FEN1	659	6.56674e-11	9.75998e-10	0.0871883	0.0593533	0.0775893	0.0871883	-0.0560857	-0.137235
NCF4	660	0.000757394	0.00364667	0.022233	0.0174284	0.0198255	0.022233	0.0204317	0.0161876
OLFML3	660	7.41284e-09	8.64304e-08	0.0599549	0.0458139	0.0573205	0.0599549	0.0119806	0.0262846
ERICH3	662	0.00014166	0.000814319	0.045579	0.00116211	0.045579	-0.070761	0.0429929	0.0224881
EXPH5	662	0.000237563	0.0012933	0.0450747	-0.0273813	0.0450747	-0.0976583	0.0197889	0.0436428
ASCL1	663	5.33122e-07	4.72738e-06	0.080516	0.0692645	-0.0124252	0.080516	-0.0769474	-0.00897986
PROCR	663	0.0113336	0.0393828	0.0230034	-0.0153136	0.00459314	-0.00579289	0.0230034	0.00549704
ARPC5	664	1.15803e-12	2.09957e-11	0.182626	0.069424	0.182626	0.170558	-0.059586	0.0507978
CKS1B	664	9.74935e-12	1.59495e-10	0.0997297	0.0647974	0.0923704	0.0997297	-0.182829	-0.0262212
COL15A1	664	0.011421	0.0396103	0.0117234	-0.00227572	0.00621131	0.00221074	0.0117234	-0.0054591
KIAA1024	665	0.011421	0.0396103	0.0117234	0.00098686	0.00170009	-0.00948048	0.0117234	0.000360351
C11orf96	666	1.80573e-09	2.29352e-08	0.0988298	-0.0047436	0.0621673	0.0988298	0.057022	0.0657175
GADD45G	666	1.82875e-05	0.000125456	0.113654	0.113654	-0.104744	-0.058846	0.0648433	0.00893004
MTCH1	666	1.1725e-12	2.12344e-11	0.162016	0.0212466	0.162016	0.148847	0.0344609	-0.0273951
SMIM10L2A	666	0.011421	0.0396103	0.0117234	0.00212269	0.0023632	-0.00455959	0.0117234	-0.000589216
EEF1A2	667	3.07039e-07	2.83884e-06	0.0908931	0.0761918	0.0908931	0.0880566	-0.00233731	0.0347705
FHL1	667	1.1827e-12	2.13715e-11	0.166791	0.0373963	0.166791	0.0775909	-0.0357887	0.0105692
PDGFB	667	2.87038e-05	0.000189242	0.0310296	0.0226499	0.0310296	0.0295436	0.0176073	0.0272772
WNT5A-AS1	667	0.00571051	0.0218225	0.0117234	0.00743227	0.00945486	0.00730274	0.0117234	0.0117234
PGP	668	1.87199e-05	0.00012825	0.105756	0.105756	0.00721511	-0.119781	-0.349185	-0.264017
VAMP5	668	2.80185e-14	5.88062e-13	0.114103	0.0336509	0.107074	0.114103	0.0137655	0.00641159
CBX3	669	8.18811e-16	1.92498e-14	0.227464	0.119661	0.170366	0.227464	-0.292718	-0.156781
COX14	669	2.137e-13	4.11809e-12	0.119791	0.0719529	0.107023	0.119791	0.0127275	0.0538743
PTAFR	669	3.5172e-06	2.7221e-05	0.0566136	0.043645	0.0496387	0.0566136	0.0420246	0.0415829
UCHL1	669	1.28239e-12	2.30702e-11	0.177977	0.0997338	0.177977	-0.0396744	0.0144369	0.0661512
ECI1	670	3.41811e-09	4.19389e-08	0.0961723	0.0705243	0.0879935	0.0961723	-0.0269871	0.00464038
FAM189A2	670	0.0116396	0.040231	0.0795145	-0.180111	0.0237143	-0.0314418	0.0795145	0.054004
GPR137B	671	0.000567208	0.00281524	0.066212	-0.0134904	0.0549702	0.066212	0.071968	0.051941
NDUFA13	671	4.04515e-08	4.27266e-07	0.0958713	0.0748877	0.0723059	0.0958713	-0.0251609	0.0628616
PIK3IP1	671	5.8283e-05	0.000361791	0.0453233	0.0247911	0.0373537	0.0453233	0.0388983	0.0417032
CEP126	672	8.68519e-05	0.000522172	0.0911817	-0.0327455	0.0911817	-0.246067	0.065325	0.0860843
SMS	672	1.36001e-12	2.43587e-11	0.170215	0.0263137	0.170215	0.138207	-0.152554	-0.034053
TALDO1	672	8.74317e-16	2.04658e-14	0.1735	0.0767404	0.139216	0.1735	-0.0226224	0.0113056
UXT	672	8.11337e-15	1.79078e-13	0.135451	0.0767451	0.113929	0.135451	-0.0319386	0.0488911
AL022068.1	673	0.000370077	0.00191523	0.0761016	-0.0738138	0.0761016	-0.156655	0.0397404	0.0775903
CCDC157	673	0.00586962	0.0223353	0.0276191	-0.00379434	0.0276191	-0.0139977	0.0331188	0.0193888
TACC3	673	7.66011e-10	1.01915e-08	0.0775542	0.0551687	0.0761683	0.0775542	-0.499286	-0.153317
AC004130.1	674	0.00211095	0.00912516	0.0256857	0.0195621	0.0256857	0.0161889	0.0262092	0.0242141
MAD2L1	674	1.08948e-09	1.42501e-08	0.0875467	0.0628473	0.0847296	0.0875467	-0.30531	-0.110134
COLEC12	675	4.87737e-05	0.000306747	0.0745744	-0.0217434	0.0745744	0.00127738	0.0581145	0.0659894
TLN2	675	0.00099298	0.00466752	0.107344	-0.0681143	0.107344	-0.0623474	0.125544	0.0385687
BMP2K	676	2.19509e-08	2.40615e-07	0.145312	-0.00540285	0.145312	0.0591484	0.0449078	0.103334
CCS	677	0.0120724	0.0415325	0.0721552	-0.0460105	-0.00985984	-0.00025642	0.0721552	0.0214452
PLAT	678	1.0486e-15	2.43004e-14	0.16624	-0.0265592	-0.0392665	0.16624	-0.0871884	-0.189136
PRAM1	678	7.92012e-05	0.000480442	0.037043	0.0250163	0.0351153	0.037043	0.030993	0.0228546
DDAH2	679	1.95918e-12	3.45193e-11	0.115474	0.0609524	0.115474	0.0965046	-0.0771744	0.0480755
SIRPA	679	1.00235e-06	8.48521e-06	0.0781572	0.0337514	0.06852	0.0781572	0.0618347	0.0627747
TMX2	679	1.08395e-15	2.5048e-14	0.159827	0.0613495	0.128755	0.159827	-0.0717998	-0.0219051
HCK	680	7.88765e-06	5.72542e-05	0.0501777	0.0367639	0.0470812	0.0501777	0.0383148	0.0330512
SEC11C	680	5.82869e-15	1.29354e-13	0.155917	0.0867764	0.141286	0.155917	-0.0039665	0.0769711
SSB	681	7.55583e-13	1.38594e-11	0.170688	0.102415	0.158399	0.170688	-0.0723835	0.0232556
ARF3	682	3.16457e-14	6.59928e-13	0.13142	0.0752308	0.110787	0.13142	-0.0102147	0.0434499
IQCG	682	6.17309e-06	4.56657e-05	0.107692	-0.0363423	0.107692	-0.116348	0.090377	0.0904543
SH3BGRL	683	2.65939e-15	6.00859e-14	0.191305	0.101914	0.172069	0.191305	0.000172688	0.0971224
MT-ND4L	684	7.59642e-05	0.000462014	0.057603	0.0335778	0.057603	0.045149	0.0559491	0.0526121
MYO1E	684	0.000182519	0.00102738	0.0728652	-0.0257997	0.0728652	-0.0517164	-0.0310426	0.0713654
TRIB2	684	1.24506e-15	2.85677e-14	0.168438	0.020645	-0.0330354	0.168438	-0.0518104	-0.058238
TRIM8	685	0.00131099	0.00599412	0.058721	0.0283976	0.0185379	0.0322253	0.0499722	0.058721
UBXN1	685	8.32804e-10	1.1044e-08	0.116564	0.0811726	0.0991236	0.116564	0.0156183	0.0679967
KLF2	686	2.33553e-05	0.000156586	0.0426501	0.0246833	0.0426501	0.0345176	0.0356062	0.0322417
NAXE	686	1.26361e-09	1.64219e-08	0.08934	0.0641465	0.0889876	0.08934	-0.063931	-0.0196947
ALDH3A2	687	1.90883e-07	1.82513e-06	0.0931954	0.0034694	0.0931954	0.0405904	0.069615	0.0670568
PET100	687	2.9298e-10	4.09592e-09	0.114435	0.0779101	0.104944	0.114435	0.0100179	0.0260359
AC087239.1	688	0.00135341	0.00617067	0.0229298	0.00762327	0.0167724	0.00718079	0.00131909	0.0229298
HCST	689	4.07372e-08	4.29725e-07	0.0601569	0.0480695	0.0599517	0.0601569	0.0363524	0.0404249
LINC00649	689	0.00135625	0.0061819	0.0220726	0.0162449	0.0191002	0.0174575	0.0120789	0.0220726
METTL7B	689	2.27318e-15	5.16473e-14	0.129614	0.00572741	0.0877249	0.129614	-0.0460073	-0.0437433
TRPM2	689	9.78551e-06	7.01215e-05	0.0610413	0.0514175	0.0610779	0.0610413	0.0466598	0.0467205
LINC02334	690	0.0127124	0.0435038	0.0221462	-0.0113187	0.00112285	-0.00144403	0.0221462	0.00736383
PLEKHO1	690	2.5078e-06	1.98728e-05	0.0778828	0.0694736	0.0778828	0.0592936	0.00814411	0.0311373
GSN-AS1	691	0.000148378	0.000850829	0.03468	0.0102577	0.0269299	0.03468	0.0281143	0.0329143
IFI16	691	2.52415e-15	5.71894e-14	0.206265	-0.116082	0.133021	0.206265	-0.0540252	0.00755616
ISCU	692	1.06156e-11	1.73491e-10	0.119482	0.0754316	0.114288	0.119482	-0.0133231	0.0481993
LRPAP1	692	1.67236e-14	3.58411e-13	0.161161	0.0587698	0.147408	0.161161	-0.0103011	0.0192423
SLC2A11	692	0.013084	0.0445689	0.0316534	-0.0246438	-0.0140759	-0.0116052	0.0316534	-0.0050786
COMT	693	3.32364e-12	5.73778e-11	0.15248	0.063709	0.15248	0.144559	0.0873526	0.0719471
FJX1	693	2.60245e-10	3.6635e-09	0.131064	0.050618	0.131064	0.0609765	-0.0229203	0.0853559
GALNT8	693	0.0131303	0.0446892	0.031242	-0.0232956	0.0198609	-0.0732329	0.031242	0.00821809
PODXL2	693	2.72769e-05	0.000180347	0.0759644	0.0759644	0.0539563	-0.00513837	-0.0286591	-0.0593058
AL031731.1	694	0.0131517	0.0447434	0.0125806	0.00198899	0.00858954	0.00553169	0.0125806	0.00446416
SELENOH	695	2.24487e-11	3.52007e-10	0.135932	0.0867312	0.117193	0.135932	0.0433838	0.0284625
TMEM255B	695	0.0131517	0.0447434	0.0125806	0.00620039	0.0115471	0.00922399	0.0125806	0.00771075
WIPF3	695	0.00139374	0.00634033	0.0668479	0.0331731	0.0461389	-0.0143969	0.0622119	0.0668479
GNA13	696	2.7853e-08	3.01447e-07	0.121897	-0.00200939	0.121897	-0.00815819	0.0853285	0.0806396
PRC1	697	1.47865e-09	1.90489e-08	0.0815321	0.0581639	0.0801824	0.0815321	-0.604175	-0.150271
RBX1	697	3.55466e-15	7.98692e-14	0.179331	0.0770287	0.156036	0.179331	-0.016212	0.0721928
TPP1	697	2.09641e-07	1.99501e-06	0.0776487	-0.0127343	0.0601731	0.0776487	0.0302193	0.060255
WLS	697	4.46985e-10	6.11514e-09	0.148773	-0.113593	0.0995907	0.148773	0.096594	0.00223267
CDCA3	698	1.42031e-08	1.6034e-07	0.0647101	0.0497666	0.0647101	0.0643641	-0.586083	-0.0521398
TTC9B	699	3.1089e-05	0.000203481	0.0825967	0.0825967	-0.0245078	-0.00612053	-0.0400892	-0.0630403
TXNL4A	699	1.49575e-13	2.93815e-12	0.16342	0.0889028	0.155605	0.16342	-0.0448144	0.0233385
BCAP31	700	4.9333e-15	1.10084e-13	0.155408	0.0551383	0.138617	0.155408	-0.0614429	0.00127709
AC018647.1	701	0.0122379	0.0420574	0.0293048	0.00288804	0.0222593	0.0211681	0.0293048	0.0211664
IDH1	701	4.98878e-15	1.1117e-13	0.189197	0.0187931	0.0181428	0.189197	-0.110154	-0.0334893
SOCS1	701	0.000275586	0.00147481	0.0288506	0.00988939	0.0288506	0.028692	0.0195967	0.0292186
EPHA5	702	0.00147895	0.00668007	0.0681582	-0.0625615	0.043431	-0.0986636	0.0227718	0.0681582
HACD4	702	0.0140731	0.0473623	0.0134379	0.0018132	0.00022953	-0.00466279	0.0134379	0.00504554
LYPD1	702	3.32294e-13	6.28419e-12	0.140418	0.0279829	0.133913	0.140418	-0.00798754	0.0107216
CLVS1	703	0.00147911	0.00668007	0.0816421	-0.0353147	0.0446772	-0.200131	0.0587621	0.0816421
MPZ	703	0.0140731	0.0473623	0.0134379	0.00315466	0.00476666	-0.00829806	0.0134379	0.00694468
MRPL52	703	5.51984e-15	1.22667e-13	0.155613	0.0730697	0.124739	0.155613	-0.108214	0.0148506
AURKB	704	4.49384e-10	6.13466e-09	0.0917574	0.0630156	0.0835537	0.0917574	-0.779441	-0.226558
NUDT17	704	0.0140731	0.0473623	0.0134379	-0.0023982	-0.00335852	-0.00460575	0.0134379	-0.000498071
MVP	705	3.64571e-09	4.45297e-08	0.0732056	0.0135162	0.0652337	0.0732056	0.0287976	0.0486294
NXPH3	705	0.0140731	0.0473623	0.0134379	-0.000972548	-0.00206494	0.0073959	0.0134379	-0.00794082
PGM2L1	705	4.54663e-12	7.68574e-11	0.18038	-0.229125	0.18038	0.0696936	-0.121333	-0.0203616
SMDT1	705	4.44124e-12	7.5154e-11	0.110923	0.0682159	0.0913349	0.110923	0.0245696	0.0545557
TTC7A	706	0.0141538	0.0475803	0.0610522	-0.0219287	0.0384111	0.00562511	0.0610522	0.0321722
ALDH1A1	707	0.0144185	0.0483545	0.036136	0.00546773	0.0218654	0.0172015	0.036136	0.0286233
ARHGAP29	707	0.000560302	0.00278949	0.0612386	-0.0516999	0.0612386	0.0536638	0.00472486	0.0631222
HNRNPF	708	2.36417e-12	4.13857e-11	0.128059	0.049932	0.127498	0.128059	-0.0798573	-0.0491597
PMVK	708	6.72852e-11	9.98217e-10	0.11088	0.0719053	0.11088	0.107751	0.0269255	0.0464182
SDC2	708	4.96805e-05	0.000311726	0.0624048	0.00318839	0.0624048	0.0163771	0.0584682	0.0469279
PDP1	709	0.00752063	0.0277361	0.0253217	-0.016736	0.0253217	0.0150835	0.0316534	0.000891994
FKBP1A	710	1.66041e-14	3.56423e-13	0.160903	0.0817864	0.146001	0.160903	0.00325748	0.0418993
STX7	710	2.06228e-06	1.65441e-05	0.0869	0.0443638	0.0849342	0.0869	0.0654853	0.0719972
C1orf43	711	8.94751e-15	1.96954e-13	0.164805	0.0799923	0.142592	0.164805	0.0303058	0.0445173
CASC2	712	0.000156885	0.000895189	0.0654934	-0.000608099	0.0654934	-0.0419202	0.0392364	0.0607769
SNORC	712	0.0153798	0.0511474	0.029913	-0.0192541	0.0110372	-0.0096863	0.029913	0.0100401
SPRY1	712	9.0787e-15	1.99572e-13	0.138615	-0.0126743	0.0357989	0.138615	-0.025354	-0.0469674
SEPT8	713	9.10284e-15	1.99832e-13	0.152675	-0.0115129	0.0102162	0.152675	-0.0132359	-0.0272018
TMTC2	714	0.000108799	0.000643641	0.138707	-0.138077	0.138707	-0.241969	0.0595636	0.13701
VAPA	714	1.9849e-12	3.48968e-11	0.195092	0.0552349	0.193535	0.195092	-0.0263968	0.013285
ATP1A1	715	9.81834e-15	2.15248e-13	0.182443	0.0457233	0.157985	0.182443	0.05764	0.0832139
FXYD5	715	2.86388e-07	2.66154e-06	0.054309	0.0434312	0.051781	0.054309	0.0332305	0.0392501
KIFC1	715	3.14539e-07	2.90323e-06	0.0538825	0.0446023	0.0537384	0.0538825	-0.518057	-0.193267
POLR2E	715	5.35944e-12	8.948e-11	0.132541	0.0645081	0.132541	0.117082	-0.0783024	0.0127401
ATP2B4	716	0.00348636	0.0141661	0.0988651	-0.162703	0.0988651	-0.149423	0.128747	0.0953067
EI24	716	9.94045e-15	2.17632e-13	0.140898	0.0608448	0.114979	0.140898	-0.0455439	0.0308804
NDUFS8	717	1.51462e-12	2.70087e-11	0.158835	0.0938806	0.152292	0.158835	-0.0934983	-0.0398106
RAB6B	717	0.0158123	0.0523798	0.0437055	-0.0163298	0.0220826	0.0250288	0.0437055	0.00769659
ST8SIA4	718	1.26888e-06	1.05221e-05	0.0717241	0.0364867	0.0717241	0.0477459	0.0186863	0.057519
WDR45B	718	1.18636e-14	2.5869e-13	0.153115	0.0581216	0.128077	0.153115	0.0172998	0.0336507
ZNF740	718	0.0161159	0.0532769	0.0249928	-0.00349664	0.00500128	0.00442754	0.0249928	-0.0110915
PPIB	719	1.08612e-05	7.70143e-05	0.0745396	0.0688068	0.0302849	0.0745396	0.0503408	0.0229714
CDKN1C	720	0.0027023	0.0113512	0.0373804	0.0373804	-0.000572834	0.0103909	0.041874	0.0213051
PIN1	720	6.07916e-09	7.24017e-08	0.11098	0.0798311	0.110437	0.11098	-0.101406	-0.0450079
BGN	721	1.95601e-06	1.57616e-05	0.0552189	0.0106122	0.0458953	0.0552189	0.0392302	0.0339186
STIP1	721	6.60215e-12	1.09665e-10	0.139602	0.0637386	0.139602	0.132564	-0.134296	0.00173086
TNFSF13B	721	1.24652e-14	2.70357e-13	0.128005	0.028694	0.0909111	0.128005	-0.00110196	0.0501748
BBS5	722	0.016436	0.0541479	0.0273413	-0.00856888	0.00597015	-0.0117588	0.0273413	0.00973901
SNRPN	722	1.34783e-14	2.9194e-13	0.128347	0.0377431	0.0802397	0.128347	0.0408024	0.0464259
CCDC158	723	0.0165183	0.0543749	0.0140461	-0.00900658	0.00419836	-0.00162265	0.0140461	0.000110136
PDCD5	723	1.3894e-14	3.00544e-13	0.162307	0.0817467	0.143056	0.162307	0.0106552	0.0112197
NAA10	724	3.91963e-12	6.70021e-11	0.126182	0.0758331	0.116938	0.126182	0.00671824	0.00720047
RER1	724	1.47462e-14	3.18129e-13	0.160457	0.0493973	0.135081	0.160457	-0.0249117	-0.00452175
PHF11	725	0.00170141	0.00757037	0.0617753	-0.0188812	0.0474562	0.021918	0.0156475	0.0617753
ZNF395	725	0.00272662	0.0114425	0.0332267	-0.0241387	0.0315793	0.0332267	0.0367384	0.0151938
EIF6	726	1.96304e-12	3.45499e-11	0.117422	0.0654477	0.114593	0.117422	-0.0408126	0.00223765
CD109	727	0.000873292	0.00414693	0.0506073	-0.0495735	0.0506073	-0.0405329	0.018794	0.0534652
JUP	727	0.0169337	0.0555285	0.0212889	0.00640781	0.00885239	0.00431828	0.0212889	0.0137982
MIR4435-2HG	727	1.6609e-14	3.56423e-13	0.193245	-0.0803809	0.162005	0.193245	-0.0947269	-0.0396386
PURA	728	0.00285576	0.0119106	0.0622034	0.0149689	0.0622034	0.0556241	0.0765996	0.000252966
ATP5MPL	729	0.00867302	0.031333	0.0489039	0.0377696	0.0489039	0.0316385	0.0743776	0.0275555
BLVRB	729	2.25407e-08	2.46581e-07	0.0717519	0.0147279	0.0717519	0.0624054	0.0253909	0.0500227
GTF2A2	729	1.67619e-14	3.58757e-13	0.125475	0.0592991	0.0946308	0.125475	-0.0845327	0.0258609
TNFRSF25	730	0.00176826	0.00784202	0.0338186	0.0074798	0.0183619	-0.103533	0.0274271	0.0338186
DYSF	731	0.00873365	0.0315347	0.0212362	0.0125494	0.0212362	0.0161802	0.0247438	0.00786315
GPNMB	731	2.51419e-05	0.000167389	0.0525587	0.0254852	0.0468433	0.0525587	0.0351554	0.0441296
SF3B6	731	3.96735e-13	7.45945e-12	0.136736	0.0721033	0.12953	0.136736	-0.0560459	0.0214279
ADRA1A	732	0.00190034	0.00835258	0.0342922	-0.00264266	0.0267264	-0.0136653	0.0307755	0.0342922
C9orf16	732	9.45833e-12	1.55046e-10	0.135434	0.0810219	0.135434	0.118212	0.028363	0.0496569
MRPS26	732	3.22727e-07	2.97206e-06	0.0993258	0.0788141	0.0873321	0.0993258	0.0201324	-0.0270829
RPL7L1	732	1.91727e-14	4.08205e-13	0.178432	0.0658417	0.129624	0.178432	-0.00308418	0.0178746
AL449403.2	733	0.00192972	0.00845652	0.0253173	-0.000981884	0.0196912	-0.0105713	0.0208192	0.0253173
LAMB2	733	0.00129078	0.00591167	0.0375768	-0.0394979	0.0294218	0.0375768	0.0389768	0.0326676
LSM5	733	9.54994e-12	1.5639e-10	0.170669	0.0978543	0.170669	0.150296	-0.339369	-0.114481
PGLS	733	2.80439e-09	3.46971e-08	0.115345	0.079733	0.111787	0.115345	-0.0118584	0.0193038
POLR2G	733	1.9572e-14	4.15617e-13	0.136057	0.0525181	0.106454	0.136057	-0.0697841	-0.00836479
SLC29A3	735	0.00889781	0.0320428	0.018577	0.0145893	0.0097831	0.0120655	0.0195745	0.018577
SSU72	735	2.18799e-14	4.63415e-13	0.180247	0.0502051	0.154273	0.180247	-0.0199571	0.00316725
ENO4	736	0.0089373	0.0321707	0.0262823	-0.00274263	0.0181642	-0.0326887	0.02693	0.0262823
AMD1	737	2.25271e-14	4.75882e-13	0.163559	0.0312628	0.139794	0.163559	0.0229574	0.0404057
LAIR1	737	6.66898e-08	6.83518e-07	0.0772648	0.059481	0.07698	0.0772648	0.0361699	0.0500483
SLC6A8	737	0.00359833	0.0145628	0.044837	-0.00860138	-0.0141685	0.044837	0.0541151	0.0242923
BEX4	738	8.47343e-05	0.000510575	0.0800855	0.0800855	0.0740668	0.0547376	0.0495894	0.0816162
DCXR	738	2.30438e-14	4.86164e-13	0.13533	0.0657632	0.107426	0.13533	-0.145432	0.0242372
PDE1C	738	0.000620811	0.00304409	0.077296	-0.0222192	0.077296	-0.0101391	0.0755646	0.00974153
LRP10	739	1.76389e-11	2.80925e-10	0.0955866	-0.0140709	0.0658005	0.0955866	0.0390683	0.0579167
ASAH1	740	1.77765e-11	2.82839e-10	0.15979	0.083847	0.157493	0.15979	0.0922036	0.0915421
DAAM2	740	0.00206834	0.00896722	0.0448986	-0.0415139	0.000831169	-0.00996405	0.0376275	0.0448986
LYN	741	5.74936e-05	0.0003573	0.0723552	0.0573111	0.0723552	0.0651844	0.0585293	0.0569292
MRPL18	741	1.07322e-13	2.14182e-12	0.128526	0.0641732	0.118101	0.128526	-0.0469496	0.0208951
NR4A1	741	0.00211411	0.00913112	0.0461054	0.0105188	0.0327514	0.0301711	0.0462771	0.0461054
ARPP19	742	2.0213e-13	3.90906e-12	0.149526	0.0579156	0.13893	0.149526	-0.0615077	-0.0100919
FSCN1	742	3.0075e-14	6.29599e-13	0.154993	0.0830129	0.117169	0.154993	-0.0347495	0.0180453
HBEGF	742	2.72308e-06	2.1474e-05	0.0536556	0.024803	0.0536556	0.0426222	0.0119624	0.0415501
IRS2	743	0.00015318	0.000876506	0.0991642	-0.123591	0.0991642	0.0294057	0.101455	0.0636779
MT1G	743	3.04388e-14	6.36394e-13	0.11638	0.0449441	0.0942284	0.11638	0.0198824	0.0593501
TYMS	743	1.09715e-13	2.1869e-12	0.123116	0.0690548	0.107286	0.123116	-0.352777	-0.292796
ATP5MD	744	2.38466e-05	0.000159419	0.0709842	0.0501088	0.0709842	0.0650401	0.059613	0.0630559
DNAJB6	744	1.26477e-11	2.0444e-10	0.177166	0.0789476	0.177166	0.110744	-0.000892349	0.0826712
SRSF3	744	3.06109e-14	6.39171e-13	0.222349	0.0701506	0.177763	0.222349	-0.301244	-0.132441
HNRNPA1P48	745	1.27051e-13	2.51395e-12	0.125545	0.0648344	0.115608	0.125545	-0.0790285	-0.00366473
ATF4	746	3.21823e-14	6.70257e-13	0.135657	0.0151146	0.0853551	0.135657	0.0017054	0.00622316
CHI3L2	746	2.33689e-12	4.09523e-11	0.151298	0.0182103	0.121963	0.151298	0.0778161	0.0700868
L1CAM	747	0.0198612	0.0634753	0.0181091	0.00851983	0.0108401	-0.0739693	0.0181091	0.00412516
SPINT2	747	0.000241173	0.00130944	0.0391726	0.0391726	0.0356061	0.019466	0.0195921	0.0378544
AC010997.5	748	0.0200395	0.0637818	0.010258	0.00169028	-0.000824758	-0.00926759	0.010258	-0.00110508
RBM3	748	3.49918e-14	7.26908e-13	0.188738	0.0114241	0.158458	0.188738	-0.0503235	-0.0293678
TM6SF1	748	0.00190532	0.0083631	0.0206071	0.018019	0.0192728	0.0183418	0.0106134	0.0206071
AC023509.4	749	0.0200395	0.0637818	0.010258	0.000802175	0.00405687	0.00522302	0.010258	0.00376481
G0S2	749	7.11343e-05	0.000434918	0.0572802	0.0572802	0.0256749	0.0422938	0.0336558	0.00587618
TPM2	749	3.37535e-06	2.61606e-05	0.0727217	0.0187924	0.0675273	0.0727217	0.00915943	0.0569828
AC026412.3	750	0.0200395	0.0637818	0.010258	-0.0076441	-0.00137079	-0.00221863	0.010258	-0.0062508
ITGAV	750	3.71138e-14	7.69022e-13	0.202728	-0.0641568	0.0915094	0.202728	0.00499034	0.0101298
MRPL57	750	5.51058e-05	0.000343201	0.0779431	0.0779431	0.0776968	0.0752888	0.00298168	-0.0153167
AC084357.2	751	0.0200395	0.0637818	0.010258	0.00253628	0.00454436	0.00415899	0.010258	0.000518219
SPCS3	751	3.82312e-14	7.91167e-13	0.16596	0.0658438	0.0856925	0.16596	-0.125981	-0.063778
AHCYL1	752	3.85935e-14	7.97648e-13	0.212404	-0.128874	-0.002419	0.212404	0.0874238	0.0378727
AL445307.1	752	0.0200395	0.0637818	0.010258	-0.0190028	-0.000252825	0.00583732	0.010258	-0.00205464
CACNA2D4	753	0.0200395	0.0637818	0.010258	0.00278401	0.00523338	0.00623002	0.010258	-0.00272837
ITPKB	753	0.000132881	0.000769572	0.0803142	-0.10608	0.0803142	-0.0214255	0.0338949	0.0760159
MRPL23	753	7.84873e-12	1.28985e-10	0.109074	0.0656016	0.0958042	0.109074	0.0139544	0.0177591
PSMB8	753	4.02491e-14	8.30808e-13	0.106625	0.0343918	0.0828687	0.106625	-0.0624824	0.0342149
FPR3	754	0.0200395	0.0637818	0.010258	0.0034851	0.0042843	0.00388037	0.010258	0.0086347
HIST1H2BD	755	0.0200395	0.0637818	0.010258	-0.00433539	0.00646842	0.00623002	0.010258	-0.00692453
BUD23	756	4.51523e-14	9.29656e-13	0.165114	0.0284067	0.12473	0.165114	-0.0666242	-0.0775561
LINC01684	756	0.0200395	0.0637818	0.010258	0.00728524	0.00296481	0.00857967	0.010258	0.00214151
NDUFV1	756	1.52441e-11	2.44463e-10	0.140368	0.0602305	0.140368	0.127967	-0.0384417	0.0405521
UBXN11	756	2.06719e-06	1.65671e-05	0.0757775	-0.0149031	0.0757775	-0.0953918	0.0425281	0.059767
PCAT6	757	0.0200395	0.0637818	0.010258	0.0044153	0.00213282	-0.0134349	0.010258	0.00538811
BRI3	758	2.64609e-11	4.1056e-10	0.160028	0.0340366	0.160028	0.102479	0.0415795	0.100476
PRDX4	758	3.872e-13	7.29705e-12	0.129786	0.0611713	0.121326	0.129786	-0.0313493	-0.0133835
PSTPIP1	758	0.0200395	0.0637818	0.010258	0.00194363	0.00646842	0.000802348	0.010258	0.00538811
CALR	759	5.00408e-14	1.0277e-12	0.169023	0.0503074	0.103963	0.169023	0.0339651	0.0333765
RNF181	759	1.31576e-12	2.36182e-11	0.123311	0.0707805	0.113637	0.123311	-0.0221068	0.0293591
RPP25	759	0.0200395	0.0637818	0.010258	0.00699541	0.00819095	0.00334835	0.010258	0.00376481
TMEM191B	760	0.0200395	0.0637818	0.010258	-8.59259e-05	0.00592239	-0.0215479	0.010258	-0.00110508
CCND1	761	6.2423e-09	7.41815e-08	0.105056	0.0722481	-0.0368989	0.105056	-0.0484652	-0.018835
CFAP53	761	0.00669251	0.0250506	0.0294144	-0.0127759	0.0294144	-0.0616006	0.0333345	0.0306917
RASGEF1A	761	0.00251617	0.0106702	0.0169769	0.00314132	0.0119523	0.011942	0.00535993	0.0169769
AL137145.2	762	0.000406162	0.00208668	0.0693689	-0.0550116	0.0693689	0.0390804	0.064847	0.035778
ALDH2	762	3.28965e-07	3.02264e-06	0.0892846	0.0354053	0.0892846	0.0680743	0.0424325	0.0661971
ARL2	762	9.44151e-12	1.54927e-10	0.111496	0.064496	0.111198	0.111496	-0.03182	0.0284029
ELP5	762	4.45897e-07	4.00641e-06	0.0752314	0.0587938	0.0752314	0.0670368	0.0024243	-0.000399691
HEXDC	763	0.0203585	0.0646575	0.0536256	-0.0199794	0.0206634	-0.0270863	0.0536256	0.0397181
RUVBL2	763	1.89817e-11	3.00251e-10	0.112417	0.0520207	0.112417	0.103087	-0.179838	-0.000168446
CDK2AP2	764	2.89507e-09	3.57374e-08	0.0745961	0.0505331	0.0668373	0.0745961	-0.0165391	0.0269808
DYNC2H1	764	0.000214385	0.00117897	0.113384	-0.118741	0.113384	-0.255466	0.0985259	0.108539
PDCD6	764	6.04552e-14	1.23379e-12	0.168975	0.055685	0.152395	0.168975	0.0205334	0.0171824
CACYBP	765	5.14094e-07	4.58116e-06	0.0967979	0.0752764	0.0967979	0.0667167	-0.0985817	-0.0521174
FLNC	765	3.7208e-05	0.000239859	0.0533234	0.0128212	0.0533234	0.0200451	0.0458366	0.0379145
NFIC	765	1.97051e-11	3.10484e-10	0.196129	-0.0126468	0.196129	0.176987	-0.111782	-0.170761
SLC25A45	765	0.00259647	0.0109586	0.0431876	0.0172029	0.0297323	0.0338309	0.0187935	0.0431876
IGSF21	766	0.000106974	0.00063377	0.0666611	0.0666611	0.0280497	0.0489804	0.01858	-0.0299192
SRRM4	766	0.0206042	0.0652847	0.0267331	0.00308754	-0.00569337	-0.0699569	0.0267331	0.00818124
PARP1	767	5.42574e-07	4.80072e-06	0.118874	0.0927421	0.118874	0.105494	-0.10822	-0.0955988
RYR1	767	0.00625574	0.0236007	0.028741	-0.00101816	0.028741	0.00463726	0.0315432	0.0191606
AOAH	768	0.000199848	0.00110743	0.0738563	0.0599543	0.061851	0.0738563	0.0652255	0.0589537
PSMB4	768	7.20033e-14	1.46029e-12	0.155633	0.0815965	0.12505	0.155633	0.0624144	0.0281681
G6PC3	769	7.6015e-14	1.53973e-12	0.134739	0.0495474	0.102809	0.134739	-0.041106	-0.026569
RNH1	770	7.65025e-14	1.54767e-12	0.160319	0.0216593	0.103538	0.160319	-0.00133225	0.0197693
SCG3	770	7.43759e-10	9.91171e-09	0.150055	0.0964875	0.040714	0.150055	0.00444809	-0.0562262
THRA	770	0.0104983	0.0369303	0.058709	0.0290102	0.040055	0.0341044	0.0673946	0.058709
CADM3	771	0.0107091	0.0375744	0.0326618	-0.00439351	0.0326618	-0.0404317	0.0417128	0.0146027
NDUFA8	771	4.25296e-11	6.45695e-10	0.117489	0.0712641	0.107512	0.117489	-0.0314823	0.0410241
SEPT6	771	0.000492479	0.00248612	0.0428441	0.0223604	0.0428441	0.0220974	0.0354952	0.0418647
WBP2	771	7.72935e-14	1.56173e-12	0.14225	0.0350493	0.103792	0.14225	0.0703601	0.0764122
CHID1	772	2.45126e-11	3.82524e-10	0.12696	0.0744871	0.12696	0.104444	-0.0242785	0.0111475
GAS1	772	5.44395e-05	0.000339489	0.0489318	0.0467054	-0.0154378	0.0489318	-0.0959688	-0.0182648
SPON1	772	0.0214291	0.0675953	0.0432292	-0.0300865	0.0290606	0.00588201	0.0432292	0.0156445
MASP1	773	0.0214908	0.0677767	0.0557222	-0.0427821	0.00836234	-0.0480004	0.0557222	0.0326846
ARID5A	775	9.60188e-14	1.92809e-12	0.111936	0.00111627	0.0751407	0.111936	0.0345112	0.0368001
CCDC34	775	0.000116747	0.000686161	0.0615143	0.0615143	0.053731	0.0465136	-0.40095	-0.158178
KRAS	775	0.00140965	0.00640196	0.0560359	0.0148626	0.0560359	0.0260516	-0.019311	0.063496
NOXRED1	775	0.0216238	0.0681122	0.0296401	-0.014021	0.0172052	-0.0143321	0.0296401	0.0198784
MDH1	776	6.31846e-11	9.42547e-10	0.119618	0.0732083	0.119012	0.119618	-0.0919404	0.0177694
PEG3	776	0.0108661	0.0380231	0.043306	0.0205998	0.043306	-0.0229968	0.0584056	0.010859
RCN1	776	1.0125e-13	2.02813e-12	0.125474	0.0399115	0.113309	0.125474	-0.0130444	0.00986158
ABCA8	777	0.00286629	0.0119484	0.0375958	-0.0103457	0.0243075	0.0269143	0.0334273	0.0375958
GRHPR	777	1.0197e-13	2.04002e-12	0.1418	0.0464162	0.0782056	0.1418	0.0162633	-0.0124424
TPM4	778	1.04359e-13	2.08525e-12	0.184103	0.0107911	0.143872	0.184103	-0.0637221	-0.0101518
ERO1B	779	0.0223366	0.0700229	0.0660655	-0.0912542	-0.0114904	-0.0743137	0.0660655	0.012999
TWF2	779	2.19695e-08	2.40657e-07	0.0751361	0.0532265	0.0751361	0.0647229	0.0373872	0.0403061
ZNHIT1	780	2.99833e-11	4.62124e-10	0.144387	0.0652471	0.144387	0.126204	-0.107253	0.0354326
PPA1	781	1.11805e-13	2.22582e-12	0.147024	0.0777831	0.119869	0.147024	-0.06325	0.0569029
LUCAT1	782	0.0013046	0.0059699	0.0217308	-0.0304972	0.0217308	0.0207644	0.0155657	0.0216871
NUDT14	782	0.000256702	0.00138496	0.0338645	0.0239029	0.0338645	0.0267732	0.0298025	0.0217672
ARL6IP5	783	1.12097e-13	2.22618e-12	0.154681	0.0400785	0.130438	0.154681	-0.0142944	0.0763296
KIF9	783	2.41926e-09	3.03014e-08	0.0871156	0.0268237	0.0871156	0.000581918	0.045608	0.0543307
RASD1	783	3.10288e-10	4.32301e-09	0.114181	-0.0131932	0.0995082	0.114181	0.0691549	-0.019029
SYK	783	1.56145e-05	0.000108123	0.0584032	0.0522942	0.0555298	0.0584032	0.0214028	0.0455748
AL591845.1	784	0.0229694	0.0717296	0.0111152	-0.0146114	0.00520006	-0.00343244	0.0111152	-0.00444401
AC005332.5	785	0.00309479	0.0127796	0.0302104	-0.0170378	0.00496763	-0.00556198	0.00609674	0.0302104
AC048382.5	785	0.0229694	0.0717296	0.0111152	0.00186503	0.00505708	-0.00175411	0.0111152	0.00786862
LGALS3BP	785	1.1499e-13	2.27807e-12	0.138287	0.0142664	0.0970829	0.138287	0.00417574	-0.00604712
PCLAF	785	1.19011e-11	1.92755e-10	0.10866	0.0606452	0.106239	0.10866	-0.16079	-0.254368
AC087645.2	786	0.0229694	0.0717296	0.0111152	-0.0030378	0.00870367	0.00756222	0.0111152	0.00854235
CXCL16	786	1.01254e-08	1.16081e-07	0.0687278	0.0473313	0.0637713	0.0687278	0.00169125	0.0246779
WHRN	786	0.00309942	0.0127871	0.0457426	-0.0130274	0.037722	-0.0523148	0.0223565	0.0457426
IL4I1	787	0.0229694	0.0717296	0.0111152	0.00374405	0.00801465	0.0084299	0.0111152	0.00624533
PTTG1IP	788	1.20327e-09	1.56502e-08	0.155048	-0.0505477	0.152818	0.155048	0.00124146	0.0974051
WSCD1	788	1.41312e-13	2.78933e-12	0.131831	0.0488473	-0.0584733	0.131831	-0.0580556	-0.104922
NRG4	789	0.0227383	0.0711722	0.0362144	0.00873883	0.0239715	-0.0385763	0.0362144	-0.000528672
FBXO41	790	0.0234773	0.073119	0.0258759	0.00481124	0.00468143	0.00146273	0.0258759	-0.00498862
PROS1	790	2.05765e-05	0.000139685	0.0827641	-0.0291892	0.0827641	0.0536495	0.0549758	0.0657149
METRNL	792	0.000583485	0.00288458	0.0317368	0.0151298	0.0275683	0.0317368	0.0293307	0.0218181
BHLHE40	793	4.57466e-05	0.000289053	0.042287	-0.0164727	0.0390353	0.042287	0.0346647	0.0323239
EVI5	793	0.000336994	0.00176254	0.13686	-0.131018	0.13686	-0.194805	0.114098	0.138556
IMPDH2	793	1.59154e-13	3.11876e-12	0.126169	0.0524281	0.109556	0.126169	-0.0141975	-0.00473638
PHB	793	7.80577e-05	0.000473859	0.055329	0.0545205	0.0458676	0.055329	-0.0376457	0.0307998
OLIG2	794	1.60528e-13	3.14191e-12	0.118646	0.0540994	-0.027112	0.118646	-0.117879	-0.108497
SDE2	794	0.00431915	0.01708	0.031482	0.00743599	0.031482	0.0288034	0.0346647	0.000807527
SMC2	794	1.50834e-08	1.69219e-07	0.0940328	0.0645409	0.0847512	0.0940328	-0.54533	-0.367598
ATP6AP1	795	1.61505e-13	3.15722e-12	0.131071	0.0688562	0.117703	0.131071	-0.0162212	0.0354309
LINC02352	795	0.0239462	0.0743513	0.0136869	-0.00533242	0.0055617	0.00417419	0.0136869	0.00557039
GALNT18	796	1.57492e-05	0.000108901	0.0616376	-0.0100864	0.0616376	-0.0170569	0.0509699	0.0370931
PRR13	796	4.06852e-13	7.64082e-12	0.110304	0.0600631	0.0846833	0.110304	-0.052565	0.0325844
TACC1	796	1.69851e-13	3.31638e-12	0.160822	0.00110508	0.0997151	0.160822	-0.090259	-0.0831539
LAMP1	797	2.28829e-11	3.58013e-10	0.140679	0.0295322	0.139283	0.140679	0.00099128	0.0388983
TMEM72-AS1	797	0.024184	0.0749214	0.0222325	-0.0315845	0.0098127	0.00875776	0.0222325	0.0186621
ATP6V1B2	798	7.17292e-11	1.05931e-09	0.118516	0.030035	0.101987	0.118516	0.00641619	0.0700902
ELMO1	798	0.000974085	0.00458534	0.091319	0.0672695	0.0586561	0.091319	0.0985115	0.06028
GHITM	798	5.40489e-12	9.01462e-11	0.102828	0.0560406	0.0987464	0.102828	0.0481329	0.0321543
TROVE2	798	1.77054e-13	3.45287e-12	0.193032	0.0353986	0.169618	0.193032	-0.10664	-0.0568666
IL13RA1	799	7.94795e-07	6.84895e-06	0.0700882	0.0161916	0.0700882	0.0659303	0.0511692	0.0440581
STAT5A	799	0.00339107	0.0138343	0.0264456	0.00673175	0.0144636	0.0175825	0.0229451	0.0264456
ZNF337-AS1	801	0.0246651	0.0761892	0.0354698	-0.0279412	0.0152199	-0.0472706	0.0354698	0.00505828
ENHO	802	0.000121896	0.000712971	0.0521463	0.0521463	0.051993	0.049483	0.0114389	0.0329759
RASL12	802	0.0247085	0.0762951	0.0189663	-0.031687	0.0116973	0.00202087	0.0189663	0.0130989
SPOCK2	802	0.000454897	0.00231076	0.0399028	-0.00924085	0.0399028	0.0315913	0.0289106	0.0378211
AES	803	3.31928e-05	0.000216379	0.0802227	0.072129	0.0403065	0.0802227	-0.0258994	0.0225075
CHCHD4	803	0.0175201	0.0571172	0.0183581	0.00614663	0.0130717	0.0151815	0.0183581	-0.00726473
EIF4A3	804	3.56092e-11	5.45213e-10	0.110078	0.064626	0.0960899	0.110078	-0.0499903	-0.0367586
NDFIP1	804	1.99727e-13	3.86717e-12	0.213972	0.0138858	0.18972	0.213972	-0.023117	0.0324826
PLK3	804	5.95605e-09	7.11441e-08	0.0950071	0.0343185	0.0950071	0.0820642	0.0518171	0.0607451
RASAL3	804	0.00169643	0.0075503	0.0202164	0.0178741	0.0194744	0.0202164	0.0183581	0.0189838
ADCY8	806	0.0127665	0.0436614	0.0450365	-0.0691703	0.0450365	-0.065995	0.0532409	0.0287755
SERPINH1	806	0.000362866	0.00188091	0.0321305	-0.0116933	0.0252965	0.0321305	0.00756216	0.0307262
CAPZB	807	1.42595e-11	2.28899e-10	0.183428	0.0262458	0.179567	0.183428	-0.0258343	0.0683412
KLHL24	807	0.0127723	0.0436722	0.0713636	-0.0964862	-0.0248125	-0.0629963	0.0787228	0.0713636
MAOB	807	2.35512e-10	3.32397e-09	0.11747	-0.0216599	0.11747	0.0940608	0.0658617	0.0694922
DOCK4	808	0.025556	0.0785538	0.133681	-0.0429641	0.0535241	0.0193822	0.133681	0.0323893
PSMD2	808	2.09384e-13	4.03972e-12	0.169076	0.0458865	0.134581	0.169076	-0.103671	-0.0284791
AURKA	810	5.2309e-07	4.65112e-06	0.0645033	0.0492332	0.0591495	0.0645033	-0.463059	-0.000424393
BOLA2B	810	2.15628e-13	4.15033e-12	0.124107	0.0652353	0.109181	0.124107	-0.0616634	0.0146578
CBX1	811	7.24768e-08	7.38636e-07	0.100275	0.0702578	0.100275	0.0742154	-0.131508	0.0160312
EIF2S1	811	2.38357e-13	4.57155e-12	0.152757	0.0579875	0.127168	0.152757	-0.0898946	-0.045495
LIX1L	811	0.000112538	0.000663588	0.0451255	0.0302437	0.0322901	0.0451255	-0.0395454	0.0409443
AC100810.1	812	1.70212e-08	1.8939e-07	0.0682162	0.0472282	0.0682162	0.0678336	0.0215185	0.033116
ARPC4	812	2.43972e-13	4.66892e-12	0.137867	0.0368282	0.117316	0.137867	-0.0304184	-0.028442
MYO1G	812	0.00386617	0.0155307	0.0182845	0.0130742	0.0140512	0.0140051	0.0160354	0.0182845
AP1S2	813	2.62119e-13	5.00368e-12	0.191093	0.00316957	0.143425	0.191093	-0.0146591	-0.0501567
HRAS	813	9.28017e-09	1.06844e-07	0.0885432	0.0586025	0.0885432	0.0695757	-0.0560981	0.00248254
MAP2K2	813	6.77526e-11	1.00424e-09	0.14599	0.0542137	0.14599	0.132369	-0.0158748	0.0170808
NQO1	813	0.000250954	0.00135666	0.0361884	0.0111407	0.026556	0.0361884	0.0318181	0.0233079
ATP1A3	814	0.000212022	0.00116795	0.05056	0.05056	0.032431	0.000318272	-0.0172387	0.00128917
TOMM20	815	5.42438e-10	7.36291e-09	0.136347	0.0828659	0.136347	0.128079	-0.0112059	0.0339538
ZFAND5	815	0.00247546	0.0105134	0.0654198	-0.0200335	0.0654198	0.0612735	0.0747223	0.0604856
CDHR3	816	2.97531e-05	0.000195368	0.107605	-0.0831047	0.107605	-0.146735	0.066348	0.0911493
GOLGA7B	816	0.0140366	0.0472982	0.0269821	-0.000154729	0.0143987	-0.0760297	0.0269821	0.0239895
PSMB9	816	3.08332e-13	5.83783e-12	0.107243	0.0261155	0.0705123	0.107243	-0.0316796	0.0131013
AC007336.1	818	0.000290027	0.00154323	0.0273938	0.0240766	0.0223217	0.0273938	0.0226701	0.0125585
RAB3IP	818	3.3668e-13	6.35973e-12	0.192576	-0.16424	-0.07545	0.192576	-0.133111	-0.216757
TRIM28	818	2.14605e-09	2.70043e-08	0.106516	0.0677635	0.0952821	0.106516	-0.11549	-0.0458548
ALDH3B1	819	0.00147326	0.00666476	0.0246514	0.00586609	0.0224326	0.0246514	0.0226701	0.0148556
POLE4	819	8.24746e-11	1.21139e-09	0.101741	0.060535	0.0954708	0.101741	-0.00826297	-0.00285959
UNC93B1	819	6.44018e-09	7.61986e-08	0.0657161	0.0423947	0.0608277	0.0657161	0.0348546	0.041478
S100A4	820	1.47892e-07	1.43776e-06	0.0631168	0.0396903	0.0535243	0.0631168	0.0377073	0.0417318
TMEM147	820	3.72075e-13	7.02016e-12	0.140792	0.0590637	0.122925	0.140792	0.00398114	0.0400046
NDUFA5	821	2.54493e-09	3.16713e-08	0.135618	0.0394211	0.135618	0.116786	0.00330405	0.088185
NCBP2	822	1.0127e-12	1.84225e-11	0.140148	0.0749237	0.0948829	0.140148	-0.067957	-0.00487082
RTN3	822	6.6748e-11	9.91152e-10	0.204184	0.101426	0.204184	0.199149	-0.120406	-0.0701061
CCDC160	823	0.00414563	0.0165023	0.0221637	-0.0054393	0.0165961	-0.00184213	0.0176656	0.0221637
RPS19BP1	823	5.7029e-11	8.53072e-10	0.107326	0.0628425	0.0877422	0.107326	-0.00623574	0.0135051
APLP1	824	3.33216e-09	4.09153e-08	0.136973	0.0866447	0.136973	0.0958495	-0.0167314	0.00733761
GYG2	824	4.8671e-05	0.00030622	0.0735373	-0.0523064	0.0735373	-0.0617635	0.032056	0.0608734
GNA15	825	0.00133397	0.00609058	0.0199952	0.014147	0.0199952	0.0181559	0.0175009	0.0139305
VKORC1	825	4.94593e-11	7.46022e-10	0.0963196	0.0564257	0.0857737	0.0963196	-0.0808872	0.0130695
DHPS	826	2.76354e-09	3.42178e-08	0.119077	0.0756458	0.119077	0.116393	-0.118342	-0.0433293
MLC1	826	0.00148595	0.00670723	0.0638253	-0.00542574	0.0638253	0.0614626	0.0174202	0.0717638
PIK3CG	826	0.00185762	0.00818469	0.0204392	0.0140911	0.0200416	0.0204392	0.0185808	0.0175833
RHOBTB3	826	4.31916e-13	8.0742e-12	0.181335	-0.0370382	0.0203634	0.181335	-0.112716	-0.0853022
ABCC3	827	1.8427e-11	2.92045e-10	0.184427	-0.221334	0.163258	0.184427	0.0995984	0.082346
PDGFA	827	4.57631e-13	8.53526e-12	0.146466	-0.0186329	-0.00804462	0.146466	-0.060847	-0.0932927
AP1S1	828	4.43938e-11	6.73369e-10	0.131309	0.0645255	0.129301	0.131309	-0.0325488	0.0383789
LILRB3	828	0.0097335	0.0346748	0.0217264	0.0205532	0.0217264	0.0182268	0.0252677	0.0206517
DNAJA1	829	1.17446e-10	1.69894e-09	0.139565	0.080678	0.139565	0.118813	-0.0969669	0.0382403
LINC01678	829	3.09749e-05	0.000202898	0.0331924	0.0275317	0.0311711	0.0331924	0.0252677	0.0238983
RILPL2	829	0.00161923	0.00724627	0.0329534	0.0207163	0.0329534	0.0237654	0.0300194	0.0337739
RNF187	829	1.69857e-08	1.89254e-07	0.0957729	0.063849	0.0957729	0.0909914	0.00269447	0.00924138
KSR2	830	0.0161456	0.0533426	0.0432652	-0.0174143	0.03726	-0.0950254	0.0432652	0.00934746
RALGPS2	831	0.0294861	0.0890172	0.0745259	-0.0321799	0.0137547	-0.178212	0.0745259	-0.0177958
USF2	831	5.35117e-09	6.41548e-08	0.106982	0.0686284	0.106982	0.104533	0.0131344	0.0551933
GPR162	832	0.0296182	0.0893496	0.0424307	0.0170787	0.0190742	0.00145345	0.0424307	0.00197857
SRSF9	832	1.38504e-06	1.14271e-05	0.0858115	0.0660576	0.0641946	0.0858115	0.0410419	0.0423222
IER5L	833	2.92757e-05	0.0001927	0.0797945	-0.00775343	0.0755933	0.0797945	0.0612229	0.0700413
MORF4L2	833	1.2038e-10	1.73984e-09	0.151911	0.0164383	0.151911	0.0869065	-0.233657	0.04332
RGS18	833	0.00268692	0.0112992	0.0217096	0.0178011	0.0217096	0.0192813	0.0192153	0.0172682
TMEM176A	833	6.05666e-13	1.11807e-11	0.11044	0.0301572	0.0890816	0.11044	0.00823092	-0.00470152
EIF4H	834	6.14984e-13	1.13398e-11	0.172819	0.0187891	0.142703	0.172819	-0.0854374	-0.00430118
ASNA1	835	1.43016e-12	2.55587e-11	0.114569	0.0620143	0.103315	0.114569	-0.046469	0.0153933
SPNS1	835	0.00909713	0.0326881	0.0330873	0.0218533	0.016634	0.0330873	0.0402996	0.0335706
ANK2	836	0.000253351	0.00136779	0.139841	-0.132403	0.139841	-0.258635	0.103653	0.135223
SNX10	836	4.78019e-12	8.04706e-11	0.155386	0.0124868	0.146246	0.155386	-0.0402696	0.0217544
EIF4G1	837	6.81897e-13	1.25452e-11	0.148291	-0.0162241	0.0796493	0.148291	-0.0431538	-0.0744358
NAP1L1	837	1.34335e-10	1.93464e-09	0.191413	-0.00330099	0.191413	0.102517	-0.155692	-0.13635
LINC02256	838	0.0307804	0.0921371	0.0601602	-0.044156	0.0248367	-0.0225397	0.0601602	0.0226373
RAC3	838	7.2002e-05	0.000439726	0.0465303	0.0427478	0.0465303	0.0169646	-0.0240301	-0.0196914
ENTPD1	839	1.91753e-08	2.11762e-07	0.0806298	0.0499756	0.0670991	0.0806298	0.0489296	0.051849
MX1	840	2.87661e-08	3.10502e-07	0.0848577	0.0137433	0.0617857	0.0848577	0.033957	0.0561856
PPM1G	840	1.3453e-09	1.74556e-08	0.128601	0.0792598	0.128601	0.125533	-0.070316	-0.051875
COL1A2	841	0.0309585	0.0925848	0.0307629	0.00237082	0.0143493	-0.00171769	0.0307629	-0.0020488
NPTX2	841	7.55889e-13	1.38594e-11	0.156796	0.0440394	0.0231268	0.156796	0.0125565	0.0649802
TOM1	841	0.00447712	0.017636	0.0396981	-0.00039022	0.0260357	0.0253877	0.00786166	0.0396981
ANKRD65	842	0.0312005	0.093103	0.0251345	0.0144871	0.0159122	0.0183204	0.0251345	0.0117925
SELENOM	842	1.69877e-06	1.38328e-05	0.0521821	0.034401	0.0521821	0.0488309	0.0344962	0.0378788
LINC00893	844	0.0314499	0.0937437	0.0166437	-0.00463098	0.00412265	-0.0137223	0.0166437	0.00658005
TMEM205	844	8.35954e-13	1.52929e-11	0.137911	0.0528645	0.114737	0.137911	0.0333598	0.0572372
NDUFB6	845	1.06019e-09	1.38893e-08	0.104681	0.0649194	0.0871364	0.104681	-0.0824789	-0.0151706
P2RY13	845	0.0157249	0.0521299	0.0156461	0.00858287	0.0123323	0.0119593	0.0166437	0.0156461
MAF1	846	1.21978e-06	1.01513e-05	0.0721462	0.0561382	0.0721462	0.0717169	0.00161603	0.0169341
CNPY3	847	2.17017e-10	3.06826e-09	0.0877527	0.0524891	0.0820953	0.0877527	-0.00833036	0.0293433
PIP4K2C	847	0.0318122	0.0946674	0.0486187	-0.0456048	0.00494423	-0.155908	0.0486187	0.00595353
FOSL2	848	9.9018e-13	1.8033e-11	0.126247	-0.0215375	0.111572	0.126247	0.0257005	0.0606366
KYNU	848	0.0016131	0.00722093	0.0337106	0.02444	0.0324137	0.0337106	0.0283156	0.0263205
COL16A1	849	0.0322221	0.0957644	0.0661876	-0.148771	-0.0513224	0.00693208	0.0661876	-0.024118
MTURN	849	6.6812e-05	0.000410499	0.0698446	-0.00563886	0.0698446	0.00957556	0.0574547	0.0625797
AC007773.1	850	0.032634	0.0966703	0.0194381	-0.00217334	0.00617512	-0.00496934	0.0194381	0.0068016
INSM1	850	0.000292208	0.00155331	0.0422496	0.0422496	0.0328841	0.0302504	0.0268048	0.00580538
KIAA1671	852	0.0164629	0.0542196	0.0457962	-0.0510592	0.0457962	-0.076975	0.0582531	0.0388635
SLC25A11	852	7.00967e-09	8.20404e-08	0.0851618	0.0552014	0.0776333	0.0851618	-0.00575323	-0.0361046
C1R	853	1.15703e-12	2.09957e-11	0.104161	-0.0402428	0.0848392	0.104161	0.0471021	0.0496658
MXD1	853	0.0330804	0.0977785	0.0487662	-0.0301201	0.015353	-0.00606751	0.0487662	0.0286926
TMEM9B	853	1.92135e-11	3.03327e-10	0.12737	0.0534681	0.121113	0.12737	-0.0774002	0.0145228
APOD	854	1.23212e-12	2.22399e-11	0.121575	0.0393495	0.0586786	0.121575	-0.0293562	-0.0115681
GSTK1	854	3.52282e-05	0.000228183	0.0898685	0.00234817	0.0648431	0.0898685	0.0828113	0.0668795
KMT2E-AS1	855	0.00475299	0.0185562	0.046735	-0.00990918	0.02591	0.0060826	0.0160621	0.046735
NEIL1	855	0.03334	0.0983848	0.0487398	-0.0516705	-0.0292177	-0.0806515	0.0487398	0.0226
PLAU	855	1.2566e-12	2.26463e-11	0.101171	0.00735066	0.0778305	0.101171	0.0454383	-0.0274782
RARRES2	855	5.43243e-05	0.000338901	0.0571798	0.051267	0.0329973	0.0571798	-0.00404904	-0.0407391
ADAMTSL4	856	0.00480973	0.0187597	0.0252292	0.00528664	0.0199358	0.0206727	0.0155911	0.0252292
CBX6	857	1.30818e-12	2.35083e-11	0.144216	0.0260527	0.0895912	0.144216	-0.00497311	-0.00254897
PLXND1	857	1.17098e-08	1.32932e-07	0.0776415	0.0212414	0.0693893	0.0776415	0.0465155	0.0394627
RNASEH2C	857	3.79055e-05	0.000244064	0.0785207	0.0683345	0.0785207	0.0717973	-0.036768	-0.0233213
RNF6	857	0.00199659	0.00869443	0.039382	0.0124032	0.039382	0.0169097	0.0301298	0.0421851
MTMR10	858	0.0048885	0.0190486	0.0490976	-0.012415	0.0293908	0.0250439	-0.0123105	0.0490976
SPTLC3	859	0.0339313	0.0998396	0.0201494	-0.0196208	0.0110735	-0.00679797	0.0201494	0.0126587
CHMP4B	860	5.29739e-12	8.85351e-11	0.121756	0.0581485	0.112532	0.121756	0.0389529	0.0310881
MAPT	860	0.0340104	0.100036	0.0853314	-0.064543	-0.0104405	0.000439353	0.0853314	0.00898059
SLFN5	861	0.000697154	0.00338978	0.0361681	0.0106613	0.0361681	0.0344982	0.0334306	0.0291488
PYGL	862	1.5287e-12	2.72299e-11	0.124109	-0.00363016	0.070923	0.124109	0.052061	0.0402248
SLC25A4	862	5.53331e-10	7.50323e-09	0.119537	0.0709619	0.119537	0.103014	0.0203226	0.0417098
TCEAL9	862	1.40907e-11	2.26638e-10	0.137575	0.0601484	0.129711	0.137575	-0.0390646	0.00075289
ATP5IF1	863	0.000346047	0.00180408	0.0650972	0.0650972	0.0456401	0.019697	0.0259195	0.0606795
HS3ST1	863	0.0344582	0.101115	0.0451084	-0.0130657	0.00662771	0.0211625	0.0451084	0.0285339
DNAJC8	864	2.5796e-10	3.63449e-09	0.138164	0.0789564	0.138164	0.125609	-0.0802143	-0.0125808
MAFK	864	0.0135971	0.0460273	0.0172866	-0.00660516	0.0172866	0.00626393	0.0177499	0.0102591
RIBC1	865	0.00591617	0.0224972	0.0183201	0.00634233	0.0183201	-0.00372373	0.0177499	0.0183756
TMEM203	865	2.41521e-12	4.22337e-11	0.101783	0.0546152	0.0867727	0.101783	-0.0440101	-0.000586346
ASPM	866	3.29462e-08	3.53275e-07	0.0887309	0.0596073	0.0887309	0.0843502	-1.21612	-0.209623
HMGA1	866	1.82304e-12	3.23312e-11	0.107119	0.0406362	0.0907173	0.107119	-0.0190596	0.00402381
TOB1	866	2.69729e-10	3.78389e-09	0.1305	-0.0106751	0.1305	0.0644857	-0.0149736	0.0679661
ARL3	867	2.80729e-10	3.93481e-09	0.112958	0.045884	0.112958	0.087473	-0.0237707	0.0309827
COL1A1	867	0.00035902	0.00186454	0.03493	0.0153601	0.0284349	0.03493	0.0276767	0.0302276
TMEM219	867	1.0202e-07	1.01551e-06	0.0911455	0.0458141	0.0911455	0.0639305	0.0523882	0.0622325
ZCCHC24	867	1.82735e-12	3.23722e-11	0.0988503	0.0152102	-0.0293732	0.0988503	0.0219505	-0.0186531
ENY2	868	7.30396e-08	7.43439e-07	0.124157	0.0831786	0.124157	0.107443	-0.000745331	0.0336313
KIAA1522	868	0.0350116	0.10252	0.0224211	0.000746275	0.0137139	-0.0274928	0.0224211	-0.00606932
DCTPP1	869	2.49516e-08	2.71493e-07	0.0762608	0.0508475	0.0749115	0.0762608	-0.00232742	-0.0277336
TAF7	869	9.83578e-11	1.42918e-09	0.159571	0.0255696	0.1562	0.159571	-0.130457	0.00408502
AC011978.2	870	0.0353773	0.103346	0.00879256	-0.00233664	0.00253291	-0.00287342	0.00879256	0.00229938
CD151	870	1.79003e-11	2.84531e-10	0.138067	0.015158	0.130338	0.138067	-0.0680747	-0.0533103
KPNB1	870	1.89721e-12	3.34824e-11	0.184345	-0.0195021	0.128306	0.184345	-0.171115	-0.236467
NDUFS7	870	0.000180843	0.00101865	0.0578549	0.054993	0.0492399	0.0578549	0.040779	0.0251184
OSBPL11	870	3.65433e-08	3.88004e-07	0.15811	-0.123102	0.15811	-0.096148	0.0726805	0.0986605
AC073316.1	871	0.0176887	0.0575626	0.00879256	-0.00202819	-0.00243317	0.00249721	0.00879256	0.00879256
AIMP1	871	1.89826e-12	3.34824e-11	0.131849	0.0428046	0.114843	0.131849	-0.0552672	0.0181832
COPS3	871	3.20738e-10	4.46477e-09	0.103449	0.0472531	0.103449	0.0781348	-0.0929929	-0.0428948
CPM	871	1.35955e-05	9.51981e-05	0.120077	0.10041	0.114489	0.120077	0.086983	0.0684336
MT1F	871	4.33138e-09	5.26278e-08	0.0729247	0.0365127	0.0690269	0.0729247	0.00520353	0.045017
AC139795.3	872	0.0353773	0.103346	0.00879256	-0.00200472	-0.000281686	-0.00527409	0.00879256	-0.000947208
APOLD1	872	3.32333e-10	4.62221e-09	0.149025	0.0422513	0.149025	0.111145	-1.47797	-0.329129
LDB2	872	0.00557423	0.0213822	0.0748074	-0.0790506	0.0543438	-0.189793	0.061682	0.0748074
AL023284.4	873	0.0176887	0.0575626	0.00879256	0.00631527	0.00411246	0.00174361	0.00879256	0.00879256
CCNB2	873	1.91119e-08	2.11206e-07	0.0699567	0.047412	0.069955	0.0699567	-0.513967	-0.0188413
FERMT3	873	5.72398e-06	4.25371e-05	0.0549328	0.028655	0.0515771	0.0549328	0.0280222	0.0417484
JOSD2	874	1.89269e-07	1.81183e-06	0.0650699	0.0327229	0.0502571	0.0650699	0.00442289	0.043934
NEK6	874	2.07946e-12	3.65199e-11	0.169155	-0.0777601	0.119684	0.169155	-0.0487118	-0.0196129
PFDN4	874	3.33689e-10	4.63711e-09	0.0903477	0.0541305	0.0903477	0.0899833	-0.0604035	0.0119288
WDR97	874	0.0353773	0.103346	0.00879256	-0.00530495	-0.00105514	-0.0107078	0.00879256	-0.00676666
ABCG1	875	0.0110691	0.038629	0.0375495	0.0244593	0.0358674	0.0375495	0.0442965	0.0245467
MYL6B	875	3.44226e-05	0.000223633	0.0755775	0.064853	0.0755775	0.0532618	0.0171816	0.0300893
CERS1	876	1.47938e-05	0.000103011	0.0600658	0.0216175	0.0483102	0.0600658	0.0472889	0.0482028
RGS19	876	1.98718e-08	2.18562e-07	0.0615522	0.0407459	0.0505082	0.0615522	-0.00655059	0.00403321
DNALI1	877	0.00118527	0.00548724	0.0424267	-0.00649593	0.0424267	-0.0120713	0.0119501	0.043486
ERP29	877	2.28979e-11	3.58013e-10	0.135089	0.0747455	0.124895	0.135089	-0.00706332	0.00341049
GALK1	877	0.000547971	0.00273229	0.0443152	0.00152038	0.0443152	0.033338	0.0422047	0.0079058
GLO1	878	3.83925e-10	5.31702e-09	0.11369	0.0337574	0.11369	0.101746	-0.0850352	-0.0307177
LMNA	878	2.42054e-12	4.22813e-11	0.184791	-0.0732019	0.133488	0.184791	-0.211428	0.0267923
TSR3	878	4.21708e-06	3.22687e-05	0.0648748	0.0509913	0.0563725	0.0648748	-0.00893993	0.03424
KTN1	879	5.27765e-11	7.93113e-10	0.211605	0.0410722	0.205013	0.211605	-0.106463	-0.0459502
NCBP2-AS2	879	8.89934e-11	1.30009e-09	0.0999208	0.0571238	0.0807781	0.0999208	-0.0220484	0.0188432
FERMT2	880	2.68471e-12	4.6695e-11	0.189096	-0.111679	0.0756724	0.189096	0.0469896	-0.00424943
ORMDL1	880	0.000105568	0.000625665	0.0955673	-0.0713394	-0.0366307	0.0955673	0.0911807	-0.0328101
VPS29	880	3.85111e-10	5.3289e-09	0.138885	0.0638312	0.138885	0.133139	-0.059607	0.0438994
DUSP2	881	0.0369479	0.107258	0.0134379	0.00860915	0.0106233	0.00552123	0.0134379	0.0101913
HDDC2	881	2.81884e-12	4.89754e-11	0.112321	0.0469292	0.0933428	0.112321	-0.0306517	0.0402273
GREB1L	882	0.00621777	0.0234902	0.0675855	-0.043233	0.0513853	-0.167795	0.00494691	0.0675855
AC090630.1	883	0.00622003	0.0234915	0.0464259	-0.0297212	0.0363661	-0.0525152	-0.00860193	0.0464259
CCDC81	883	0.00805267	0.0293704	0.0297803	0.000450145	0.0260934	-0.0508057	0.029834	0.0297803
MRPS7	883	6.88185e-11	1.01725e-09	0.118754	0.0669743	0.0909659	0.118754	-0.0738852	0.00197004
SDC3	883	3.03483e-12	5.25035e-11	0.137224	0.0100661	0.0248912	0.137224	-0.010113	-0.01223
XRCC6	883	2.08579e-10	2.96187e-09	0.131772	0.0407155	0.131018	0.131772	-0.0788158	-0.0581112
ADAMTS15	884	0.0190205	0.0612586	0.0158026	-0.0130739	0.0158026	0.0129558	0.0175009	0.0129809
EIF3E	884	3.15871e-12	5.45886e-11	0.168049	0.0593022	0.152013	0.168049	-0.0170402	0.0318466
LYZ	885	0.0255201	0.0784734	0.0175009	0.00950081	0.0141386	0.00911817	0.0175009	0.01488
PRKCD	885	0.00028807	0.00153379	0.029962	0.021772	0.0288626	0.029962	0.0124343	0.0259285
ENTPD2	886	0.00636906	0.0239836	0.0329399	-0.000331155	0.0180425	-0.00838504	0.030437	0.0329399
VCP	886	2.13584e-10	3.02764e-09	0.142289	0.0282577	0.141296	0.142289	-0.0625955	0.0272149
DRC3	887	0.0108189	0.0379023	0.0383714	-0.0212609	0.00234394	-0.109639	0.0385592	0.0383714
TCP1	887	3.92364e-12	6.70021e-11	0.135294	0.0549805	0.122701	0.135294	-0.101219	0.00774378
GLIPR1	888	0.000465932	0.00236238	0.0402426	-0.000996008	0.0402426	0.0176469	0.0236539	0.0364206
MYOM2	888	0.0389025	0.111913	0.0272571	-0.0199676	0.0132691	-0.0343253	0.0272571	0.0197444
TAPBP	889	4.47848e-10	6.11883e-09	0.145343	-0.0138491	0.145343	0.130169	-0.0332546	-0.0108621
TMEM156	889	0.000177851	0.00100389	0.0350991	0.028383	0.0345247	0.0350991	0.0283371	0.02371
MAP1A	890	3.72753e-12	6.39427e-11	0.126381	0.00717729	0.0901434	0.126381	-0.0239072	0.0495771
MLKL	891	0.00658395	0.0246898	0.0168191	0.00760297	0.0143083	0.0130717	-0.00479163	0.0168191
ACP1	892	4.71852e-10	6.43597e-09	0.115586	0.045454	0.115586	0.107894	-0.0485024	-0.0266655
ERICH6-AS1	892	0.00335098	0.0136948	0.0265154	-0.0218016	0.0265154	-0.0784032	0.0174388	0.0283601
YIPF3	892	1.40764e-11	2.26632e-10	0.123723	0.0671442	0.105917	0.123723	0.0168388	0.0262357
DDX39A	893	3.90639e-12	6.68697e-11	0.124829	0.0403463	0.103911	0.124829	-0.379907	-0.125743
ECH1	893	1.07817e-11	1.75675e-10	0.116453	0.0631169	0.100995	0.116453	-0.0417173	0.0236164
FLVCR2	893	0.00733201	0.027138	0.028007	0.0143859	0.028007	0.0276525	0.027179	0.0268072
TLE4	893	0.0011045	0.00514263	0.0944299	-0.0359774	0.0944299	-0.0447884	0.0367764	0.094653
ALPK3	894	0.0317379	0.0944982	0.0215639	-0.0162939	0.0154112	-0.000933602	0.0215639	0.0179455
EGR2	894	6.19014e-08	6.38469e-07	0.0806821	0.039238	0.072277	0.0806821	0.0412927	0.0498095
CD2BP2	895	3.08297e-10	4.29896e-09	0.0998955	0.058106	0.0923138	0.0998955	0.0258435	0.0115708
MAP1LC3A	895	0.0199941	0.0637818	0.0623845	-0.00513741	0.0363189	-0.133243	0.0696753	0.0623845
SESN1	895	0.00191769	0.00840608	0.0847019	-0.0320619	0.0847019	-0.448262	0.0796411	0.0945152
FAM162A	896	3.62401e-09	4.4298e-08	0.0902923	0.0270685	0.0862644	0.0902923	0.0528645	0.0460379
PHLDA3	897	3.9527e-12	6.73784e-11	0.118261	0.050922	0.100369	0.118261	0.0578422	0.0219801
SLC24A1	897	0.0402916	0.115327	0.0228929	-0.0200879	0.00223199	-0.000578203	0.0228929	0.00454011
AC007249.2	898	0.0403094	0.115327	0.00964978	0.00445309	0.00669221	0.0076358	0.00964978	0.0047799
IGFBP3	898	4.05582e-12	6.89915e-11	0.118279	0.022556	0.0931697	0.118279	0.00235984	-0.00200803
OPN3	899	0.0403094	0.115327	0.00964978	-0.00627047	-0.00252503	-0.0059619	0.00964978	-0.0124026
RSL24D1	899	1.43262e-08	1.61506e-07	0.0925153	0.0588921	0.0925153	0.0891792	0.00200661	0.0185488
AL021707.6	900	0.0403094	0.115327	0.00964978	0.00419974	0.00496968	0.00307581	0.00964978	-8.99883e-05
ENOPH1	900	4.28621e-12	7.27582e-11	0.128724	0.0516441	0.0972172	0.128724	-0.0917181	-0.0427834
IDS	900	1.999e-08	2.19714e-07	0.109403	-0.0131963	0.109403	0.0485605	0.0528761	0.0715965
VPS28	900	1.49637e-06	1.22708e-05	0.108574	0.0800239	0.09501	0.108574	-0.0160008	0.0720332
EIF3G	901	4.35341e-12	7.37447e-11	0.132001	0.0641795	0.117627	0.132001	-0.0589904	0.00299976
LINC00880	901	0.0403094	0.115327	0.00964978	-0.00257315	0.00689373	-0.0170076	0.00964978	0.00545363
SLC25A30	901	0.00699092	0.0260416	0.030572	-0.000452792	0.0164964	0.00590232	0.0196825	0.030572
FAM214A	902	0.00700857	0.0260894	0.064452	-0.0711771	0.0169846	-0.0704561	0.057213	0.064452
LURAP1L	902	0.0201547	0.0640855	0.00964978	0.00405482	0.00393616	0.00355079	0.00964978	0.00964978
CITED1	903	4.5605e-12	7.68971e-11	0.099147	0.0210312	0.0795985	0.099147	-0.0402118	-0.00931379
CNGA3	903	0.0400069	0.114643	0.033946	-0.0406796	0.00046423	-0.0133128	0.033946	0.0266873
CASP8	904	0.00041145	0.00211118	0.0433718	0.00111377	0.0433718	0.0157053	0.0367625	0.0285704
CENPW	904	1.46717e-07	1.4272e-06	0.0574459	0.0398001	0.0509189	0.0574459	-0.168833	-0.0249354
NDUFA12	904	5.99395e-10	8.08735e-09	0.14198	0.0722944	0.14198	0.123877	-0.0193167	0.0121708
CARMIL1	905	0.040697	0.116211	0.055248	-0.0461947	0.0260174	-0.0481502	0.055248	-0.00447041
JTB	905	4.56317e-12	7.68971e-11	0.147696	0.0766355	0.126133	0.147696	-0.0532198	0.00934073
ST6GAL1	905	0.000128367	0.000745823	0.0825866	0.0570753	0.0825866	0.0522356	0.057954	0.0725171
SYF2	905	7.0591e-06	5.17955e-05	0.0833931	0.0648799	0.0833931	0.0631078	-0.0127258	0.0468518
DYNC1I2	906	7.54922e-08	7.66003e-07	0.153865	0.100478	0.153865	0.0819207	-0.0839531	0.074241
PECAM1	906	0.000440729	0.00224581	0.0389205	0.0256167	0.0389205	0.0368855	0.0318181	0.0213236
BCL2L1	907	6.76045e-10	9.05388e-09	0.106242	0.0267039	0.106242	0.102264	0.0405092	0.0617112
SELENOT	907	4.84165e-12	8.14209e-11	0.142678	0.0509999	0.126087	0.142678	-0.0250412	0.0438097
CD82	908	5.02568e-12	8.43411e-11	0.111744	0.021308	-0.0748115	0.111744	-0.00814325	-0.0929056
CHN2	908	0.000700515	0.00340409	0.0311408	0.0311408	0.0312657	0.00222938	0.0292465	0.025882
S1PR3	909	0.00198401	0.00865476	0.0310221	0.00770533	0.0310221	0.0239448	0.0291133	0.0258129
SPTSSA	909	5.03761e-12	8.44541e-11	0.110252	0.0107302	0.0813149	0.110252	-0.0277316	-0.0297259
VAV1	909	0.000433546	0.00221268	0.0435213	0.0318239	0.042056	0.0435213	0.0322319	0.0376096
HNRNPH1	910	5.2217e-12	8.73599e-11	0.258199	-0.101688	0.147499	0.258199	-0.459057	-0.39943
PPM1N	910	0.00755816	0.0278294	0.0140461	0.000481665	0.00867695	0.00184807	0.00242908	0.0140461
ACSL5	911	0.00755816	0.0278294	0.0140461	0.0100824	0.0117775	0.00934676	0.0101737	0.0140461
LINC01372	911	0.042098	0.119602	0.010507	-0.008199	-0.00422233	-0.00647257	0.010507	-0.0105958
LRRC74B	912	0.042098	0.119602	0.010507	-0.00497851	0.00548239	-0.017024	0.010507	0.00401382
QDPR	912	2.49132e-10	3.51315e-09	0.137762	0.071644	0.135469	0.137762	0.0514671	0.0718334
ACBD4	913	0.0422406	0.119888	0.0209557	-0.0317267	-0.000816876	-0.00598772	0.0209557	-0.00471514
COL6A3	913	5.88965e-12	9.80302e-11	0.122595	0.0112682	0.105021	0.122595	-0.121108	-0.0444102
ERGIC3	914	7.13551e-12	1.18161e-10	0.139587	0.037286	0.125907	0.139587	-0.0379142	0.0180654
FRRS1	914	0.00339287	0.0138381	0.0194744	0.00779655	0.0194744	0.0132498	0.00162216	0.0189838
LMOD3	914	0.0422406	0.119888	0.0209557	0.00741423	0.0115595	0.00444366	0.0209557	0.00569837
TKT	914	6.27063e-12	1.04265e-10	0.136818	0.0338391	0.118314	0.136818	-0.017996	0.0099814
TUSC2	914	2.45459e-08	2.67258e-07	0.0775861	0.0506924	0.0774525	0.0775861	0.0238021	0.0375146
IFNGR1	915	6.61141e-12	1.09706e-10	0.120065	0.0613052	0.106719	0.120065	0.0449347	0.0619567
RRAS	915	0.00430171	0.0170211	0.0220962	0.00939607	0.0220962	0.017902	0.0209557	0.0173373
LMO2	916	6.75888e-12	1.12039e-10	0.136763	-0.0463925	0.0677979	0.136763	0.0711996	0.0283558
NRXN3	917	8.63462e-05	0.000519709	0.129363	-0.123322	0.129363	-0.337783	0.0929817	0.108227
SGO2	917	6.14152e-08	6.33856e-07	0.0806289	0.053504	0.0722384	0.0806289	-0.887927	-0.136978
ST13	917	9.41346e-10	1.24327e-08	0.139495	0.0366889	0.139495	0.136388	0.00329806	0.0434154
NR1D1	918	0.0220073	0.0691373	0.0222847	0.00126923	0.014468	0.012125	0.0222847	0.0202896
SFMBT2	918	5.16661e-06	3.87496e-05	0.123433	0.00908854	0.123433	0.00405237	0.0818163	0.0900583
SNX17	918	7.35711e-12	1.21583e-10	0.113571	0.0521273	0.0965326	0.113571	-0.0247272	0.0232561
FAM214B	919	0.00157699	0.00707293	0.0393032	-0.00842043	0.0393032	0.0251171	0.0392249	0.0354828
FLOT1	919	7.42914e-12	1.22631e-10	0.148136	0.00503265	0.125816	0.148136	-0.0372647	0.0404934
MRC1	919	0.00179359	0.00794068	0.0441437	0.0364022	0.0397197	0.0441437	0.0281387	0.0404846
SLC35F6	919	3.11759e-11	4.79595e-10	0.141269	0.00282095	0.13136	0.141269	-0.11711	-0.0495152
[truncated: 14,246 more rows]

## Sheet: gl_PN1
	Top	p.value	FDR	summary.logFC	logFC.gl_Mes1	logFC.gl_Mes2	logFC.gl_PN2	logFC.gl_Pro1	logFC.gl_Pro2			p.value is exact p value for differential expression using the negative binomial model (see methods for details)
ATP1A2	1	2.8977e-115	3.1382e-112	0.522935	0.361644	0.462642	0.522935	0.631143	0.389898			FDR is false discovery rate adjusted p value for differential expression
C1orf61	1	0	0	0.994713	0.493262	0.401055	0.994713	0.261193	0.216261
EPN2	1	1.23035e-94	7.99482e-92	0.478969	0.350082	0.476798	0.478969	0.378037	0.0823792
HES6	1	1.91927e-159	5.19643e-156	0.652762	0.652762	0.436679	0.321807	0.354054	0.222763
NTM	1	9.35445e-70	3.53403e-67	0.485195	0.254077	0.65333	0.485195	0.816529	0.552596
BCAN	2	0	0	0.845171	0.36223	0.206369	0.845171	0.11834	-0.0457017
CD24	2	5.5719e-140	1.13144e-136	0.810357	0.810357	0.366118	-0.62658	0.752383	0.495496
GRIA2	2	6.9811e-54	1.74474e-51	0.380194	0.275334	0.541369	0.380194	0.405983	0.0857089
AC009041.2	3	1.75454e-91	1.09625e-88	0.410696	0.390572	0.377383	0.410696	0.348943	0.168326
NUP107	3	1.09568e-109	9.88848e-107	0.619687	0.619687	0.541343	-0.057531	0.313191	0.0217217
PTPRZ1	3	2.58207e-222	1.39819e-218	0.993452	0.0827056	0.488082	0.993452	0.125027	-0.0420434
AL391807.1	4	1.86723e-34	2.29797e-32	0.305235	0.165255	0.305235	0.176327	0.272353	0.203298
CCND2	4	1.10449e-174	4.48563e-171	0.570109	0.175866	0.0453482	0.570109	0.124128	-0.0544514
NTRK3	4	1.83803e-20	1.21872e-18	0.27185	0.0384437	0.15977	0.0357257	0.27185	0.016013
AC004158.1	5	6.05925e-32	6.65084e-30	0.145851	0.145851	0.145487	-0.00456879	0.108856	0.131619
CST3	5	1.33341e-159	4.33226e-156	0.613507	-0.111757	-0.585714	0.613507	-0.238869	-0.188962
NCAN	5	1.31494e-18	7.49518e-17	0.180649	0.020495	0.0820385	0.100584	0.180649	0.0654074
TSPAN31	5	1.84982e-91	1.11297e-88	0.436811	0.436811	0.335689	-0.221197	0.40752	0.191161
LINC01579	6	3.66818e-18	2.00638e-16	0.0355416	-0.0446858	-0.0235234	-0.0490409	0.0355416	0.0183591
MALAT1	6	1.47437e-80	7.72615e-78	0.360465	0.0604029	0.503253	0.360465	-0.139024	0.0145031
PTN	6	4.2492e-141	9.86118e-138	0.629565	-0.181473	-0.45461	0.629565	-0.799478	-0.728319
SLC6A1	6	1.38347e-61	3.94288e-59	0.255217	0.122884	0.199618	0.255217	0.198684	0.174552
BTG2	7	1.01531e-36	1.37448e-34	0.172071	-0.0030929	-0.0397768	0.172071	0.156369	0.13694
CPSF6	7	1.00197e-82	5.61274e-80	0.444631	0.444631	0.362414	-0.349198	0.345529	0.0911319
MIAT	7	4.14531e-17	2.15146e-15	0.175896	-0.0495146	-0.00437335	-0.378008	0.175896	0.07938
MT3	7	4.30088e-128	7.76309e-125	0.470322	-0.141355	-0.403933	0.470322	-0.340054	-0.216793
DLL3	8	1.16638e-73	4.85843e-71	0.242459	0.242459	0.156789	0.206678	0.0946441	0.0609549
LIMA1	8	1.65441e-126	2.68759e-123	0.412779	0.124693	0.193337	0.412779	0.0214111	-0.045793
PLCG2	8	3.51933e-34	4.26653e-32	0.236663	0.105233	0.138882	0.236663	0.259601	0.211263
AL359091.1	9	1.11827e-31	1.21922e-29	0.115702	0.115702	0.0949886	0.107539	0.0891965	0.0931077
CCT2	9	1.03459e-66	3.43e-64	0.366528	0.366528	0.101871	-0.117168	0.0901098	-0.0184623
ETV1	9	1.71538e-121	2.53331e-118	0.457261	0.170206	0.267125	0.457261	-0.0495941	-0.0305269
FAM198B-AS1	9	2.02077e-15	9.19537e-14	0.0273657	-0.035118	-0.0223486	-0.0471463	0.0273657	0.0143794
LUC7L3	9	3.0829e-33	3.5519e-31	0.422328	0.161766	0.422328	-0.0670392	0.41872	0.136024
HNRNPA2B1	10	8.57716e-118	1.16113e-114	0.435078	-0.0259312	0.112377	0.435078	-0.410029	-0.256229
ID4	10	2.78513e-09	7.19308e-08	0.122724	-0.144298	-0.0881331	0.0415549	0.13319	0.122724
SLC35E3	10	1.28462e-66	4.17372e-64	0.380576	0.380576	0.295723	-0.364643	0.30299	0.1327
DBI	11	1.76153e-117	2.20123e-114	0.452924	-0.182949	-0.640201	0.452924	-0.615863	-0.444538
MBD6	11	3.26735e-14	1.38224e-12	0.130307	0.130307	0.147188	-0.228812	0.198239	0.164979
MRM1	11	1.39681e-14	6.01889e-13	0.0254034	-0.0178893	-0.00855042	-0.00226694	0.0254034	0.00240145
PNN	11	1.31551e-33	1.57136e-31	0.217726	0.217726	0.325332	0.226427	0.047598	-0.0780904
CALCOCO1	12	5.07829e-09	1.26723e-07	0.0884494	-0.00879913	0.0529984	-0.0292643	0.0882749	0.0884494
MARCH9	12	1.62162e-63	5.06601e-61	0.321414	0.321414	0.170422	-0.300604	0.320348	0.126933
PDGFRA	12	2.13036e-116	2.47198e-113	0.611714	0.0608393	0.115887	0.611714	-0.176642	0.0429724
ASIC1	13	5.75189e-33	6.45501e-31	0.129485	0.129485	0.109611	0.0606061	0.158345	0.0767104
POLR2J3	13	2.21655e-24	1.76509e-22	0.351123	0.0691201	0.351123	0.132834	0.210434	-0.02059
RNPC3	13	6.69343e-18	3.60049e-16	0.199686	0.0102233	0.199686	0.057839	0.21321	0.147514
THUMPD3-AS1	13	2.7565e-80	1.39935e-77	0.357318	0.27972	0.300676	0.357318	0.233843	-0.000157941
CHD9	14	3.46323e-38	4.97877e-36	0.305392	0.20893	0.407079	0.305392	0.13493	0.110621
OLIG1	14	6.35247e-113	6.44974e-110	0.352952	0.238134	0.130191	0.352952	-0.0747394	-0.100864
TNK2	14	9.4782e-41	1.48051e-38	0.180339	0.104111	0.143417	0.180339	0.134528	0.127219
WDR86	14	6.24452e-14	2.59443e-12	0.0247448	-1.43291e-05	0.0100906	-0.0122671	0.0247448	0.0124322
DTX3	15	7.83781e-35	9.94729e-33	0.238106	0.238106	0.115807	-0.462685	0.338779	0.202943
NEAT1	15	2.68369e-110	2.5645e-107	0.805497	-1.18055	-0.471853	0.805497	0.0263257	-0.0898204
NRXN1	15	1.40313e-23	1.07518e-21	0.536625	0.245751	0.536625	0.010542	0.354392	0.151044
BMPER	16	1.11939e-13	4.55752e-12	0.0527665	-0.0701679	-0.000319252	-0.0729324	0.0527665	0.0223106
MYT1	16	2.20225e-39	3.34351e-37	0.143684	0.113633	0.138192	0.143684	0.0646153	0.0259796
TSC22D4	16	1.36174e-107	1.16429e-104	0.357636	-0.129867	-0.236351	0.357636	0.0219713	-0.0169261
WSB1	16	2.23057e-08	5.11081e-07	0.229753	-0.429008	0.0490007	-0.0241278	-0.0546952	0.229753
CDK4	17	7.14898e-48	1.39922e-45	0.196223	0.196223	0.0718624	-0.0945282	0.124162	0.0237517
SCX	17	2.51296e-23	1.90762e-21	0.0698933	0.0698933	0.0272243	0.0183681	0.0775691	0.0172834
SLC6A12	17	2.17704e-08	5.00936e-07	0.0123178	0.000342585	0.0108524	0.00124086	0.0123178	0.0123178
ZFP36L2	17	2.58032e-106	2.09586e-103	0.36047	-0.292545	-0.31802	0.36047	-0.146485	-0.262062
BOC	18	5.62962e-08	1.221e-06	0.0870459	0.0429114	0.0679978	0.0245936	0.105501	0.0870459
OS9	18	1.4545e-41	2.41105e-39	0.191554	0.191554	0.0462561	-0.142355	0.122964	0.120851
PMP2	18	5.99823e-101	4.64006e-98	0.35643	-0.437328	-0.420475	0.35643	-0.287925	-0.27592
STUM	18	1.7254e-13	6.85308e-12	0.0444565	-0.0239787	0.00986614	-0.0134148	0.0444565	0.0230298
FGF11	19	5.67839e-13	2.20113e-11	0.02056	-0.0149543	4.40634e-05	-0.00318986	0.02056	0.00919698
KCNQ1OT1	19	3.56295e-38	5.0772e-36	0.297327	0.297327	0.326395	0.134025	0.320445	0.145541
MT2A	19	1.09471e-99	8.08346e-97	0.502709	-0.726042	-0.981023	0.502709	-1.22366	-0.719151
SNX22	19	1.53351e-50	3.36647e-48	0.132442	0.118503	0.0993028	0.132442	0.100675	0.0474006
AC010273.2	20	8.52849e-08	1.79696e-06	0.0662612	0.024446	0.0583774	0.0273815	0.0262257	0.0662612
GADD45G	20	1.48357e-38	2.19096e-36	0.218398	0.218398	0.104744	0.045898	0.169587	0.113674
KIF19	20	6.04786e-13	2.32264e-11	0.0443073	0.02142	0.0192303	0.00845664	0.0443073	0.0163875
SLC1A2	20	1.08294e-97	7.64884e-95	0.432523	0.0387653	0.16933	0.432523	0.0721381	-0.0411562
AL355306.2	21	5.29201e-26	4.64696e-24	0.0650073	0.0443046	0.0666282	0.0650073	0.0435006	0.0358701
ARC	21	2.60816e-97	1.7654e-94	0.346524	0.113844	-0.0100956	0.346524	-0.143546	-0.198786
LGI1	21	2.93793e-07	5.64813e-06	0.036759	-0.00540413	0.0273404	-0.029056	0.0400275	0.036759
ARGLU1	22	7.22269e-20	4.56547e-18	0.345392	0.131337	0.345392	-0.238472	0.251355	0.113707
HOTAIRM1	22	3.82216e-07	7.19479e-06	0.0725815	0.0253954	0.0187917	0.0113751	0.0478512	0.0725815
MDM2	22	2.25081e-37	3.15211e-35	0.275505	0.275505	0.191728	-0.112877	0.163136	0.117647
ZRANB2	22	3.16624e-18	1.74358e-16	0.275388	0.0471299	0.275388	-0.0650489	0.335417	0.167445
NEU4	23	6.37098e-49	1.26215e-46	0.109499	0.0963367	0.0760539	0.109499	0.0753437	0.0149735
PCDHGA9	23	8.92458e-12	3.12457e-10	0.0182853	-0.012102	0.00423924	0.00298406	0.0182853	0.00597268
AC073316.1	24	2.50034e-07	4.87611e-06	0.0112257	0.000404982	0.00243317	0.00493038	0.0112257	0.0112257
ACAP3	24	2.70951e-38	3.93e-36	0.241987	0.206045	0.249852	0.241987	0.0846075	-0.192227
ETV5	24	1.26509e-87	7.3398e-85	0.227868	0.095774	0.0525189	0.227868	-0.186715	-0.0505279
RFPL1S	24	1.36138e-11	4.62671e-10	0.0177393	0.00508161	-9.48614e-05	-0.013364	0.0177393	0.00637621
BEND3	25	1.76833e-34	2.19286e-32	0.217618	0.217618	0.194544	0.131854	0.193295	0.117742
CKB	25	1.04947e-80	5.68289e-78	0.390136	0.121115	-0.193631	0.390136	-0.475754	-0.226502
EMX2	25	3.03256e-07	5.81629e-06	0.0477532	0.0236213	0.0222805	0.0362139	0.0356018	0.0477532
MXRA8	25	2.05746e-11	6.86313e-10	0.0185189	-0.0356593	-0.00492793	-0.00562369	0.0185189	0.00390925
DSEL	26	2.71743e-34	3.31915e-32	0.179822	0.179822	0.166671	0.171349	-0.0391055	-0.00657149
LFNG	26	5.14659e-56	1.34849e-53	0.197799	0.0235256	0.11673	0.197799	0.153943	0.109564
NUDT17	26	2.1486e-11	7.15248e-10	0.0167964	0.000960315	0.00335852	-0.00124723	0.0167964	0.00286045
PLEKHH2	26	1.8604e-29	1.92498e-27	0.164014	0.0645548	0.167432	0.164014	0.0258783	-0.0659418
SLC7A14	27	2.41564e-11	7.97605e-10	0.01809	0.00485264	0.00404389	-0.00680625	0.01809	0.00415403
EGR1	28	9.29089e-80	4.57365e-77	0.316874	-0.179507	-0.153316	0.316874	-0.531449	-0.424629
LINC01354	28	6.30391e-07	1.14549e-05	0.00970472	-0.0591715	-0.0227837	-0.0365874	0.00196006	0.00970472
CCDC144A	29	1.50197e-16	7.39378e-15	0.167319	0.0383081	0.167319	0.0589054	0.069472	0.000740041
NES	29	9.36536e-78	4.47471e-75	0.285472	-0.117901	-0.173868	0.285472	-0.158993	-0.203714
SOX4	29	3.93918e-32	4.3532e-30	0.26195	0.26195	-0.10551	-0.368778	0.195347	0.193479
DAAM2	30	6.86391e-07	1.23894e-05	0.0440674	-0.0423451	-0.000831169	-0.0107952	0.0367963	0.0440674
NXPH3	30	3.86206e-11	1.25478e-09	0.0155028	0.00109239	0.00206494	0.00946083	0.0155028	-0.00587589
SEZ6L	30	6.89409e-24	5.41036e-22	0.174717	0.174717	0.190094	0.178048	0.13829	0.0678252
SOX2	30	2.29494e-77	1.06518e-74	0.33857	-0.0809304	-0.165213	0.33857	-0.255172	-0.252322
ATP1B2	31	1.2085e-74	5.45337e-72	0.29094	-0.243439	-0.175958	0.29094	-0.0851564	-0.098787
COL4A3	31	9.4717e-07	1.65627e-05	0.0424724	0.025031	0.0279069	0.0127002	0.0403412	0.0424724
B4GALNT4	32	6.71309e-11	2.13413e-09	0.138539	0.00202301	0.0577968	0.00849667	0.138539	0.0266809
HIP1R	32	5.44016e-26	4.75137e-24	0.159261	0.159261	0.182119	0.0959397	0.0798327	0.10916
SPRY2	32	1.98855e-74	8.73079e-72	0.189928	0.0526008	0.0908008	0.189928	0.000774098	0.00487727
AVIL	33	2.50352e-10	7.36768e-09	0.219092	0.0224457	0.0957563	-0.256015	0.219092	0.13699
HES1	33	4.54728e-74	1.94396e-71	0.269637	-0.0304294	-0.0466205	0.269637	-0.0762069	-0.0976127
NBEAL2	33	8.95285e-11	2.79691e-09	0.0155613	-0.00886147	-0.00874272	-0.0151552	0.0155613	-0.00391821
TRIM44	33	6.59642e-22	4.69995e-20	0.205081	0.0589844	0.249868	0.205081	-0.0812301	-0.0752059
CD82	34	2.68563e-73	1.0907e-70	0.186555	0.0961195	0.0748115	0.186555	0.0666682	-0.0180941
LRRN1	34	4.46291e-27	4.19075e-25	0.0944429	0.0944429	0.0889297	0.0827485	-0.0303772	0.018748
SULT4A1	34	1.1517e-10	3.55076e-09	0.0159644	-0.00036714	0.00106109	-0.0171841	0.0159644	0.00297802
AL450998.2	35	1.69846e-26	1.55884e-24	0.142458	0.142458	0.146661	0.0272996	0.0461551	0.0725831
HTRA1	35	2.28541e-72	9.05525e-70	0.235697	-0.0259342	-0.078741	0.235697	-0.196592	-0.126819
LINC01727	35	1.33978e-10	4.08344e-09	0.0211444	0.00689717	0.0138173	0.0179271	0.0211444	0.00788224
MARCH4	35	5.10018e-06	7.78688e-05	0.0083267	0.000525236	-0.00193129	0.000492339	-0.00168313	0.0083267
KLHL24	36	5.1421e-06	7.84352e-05	0.0961761	-0.0716738	0.0248125	-0.0381838	0.103535	0.0961761
SLITRK2	36	5.24939e-72	2.03039e-69	0.220597	-0.0477392	-0.0219157	0.220597	-0.168908	-0.18779
GABPB1-AS1	37	4.6684e-11	1.51373e-09	0.2028	-0.0311698	0.2028	0.117647	0.274014	0.0656968
HIF3A	37	4.45863e-21	3.05614e-19	0.139911	0.0335992	0.135482	0.139911	0.168728	0.10712
PRH1	37	1.62658e-14	6.97199e-13	0.151446	0.0787281	0.151446	-0.00165714	0.0349415	0.00654493
TNR	37	1.00603e-46	1.90035e-44	0.249003	0.184356	0.170645	0.249003	0.136448	0.0487358
LINC01372	38	4.86883e-10	1.38035e-08	0.0147293	-0.00397666	0.00422233	-0.00225024	0.0147293	-0.0063735
LRP4	38	9.55188e-42	1.59969e-39	0.21503	0.04787	0.179016	0.21503	0.0858637	0.0210788
RPH3A	38	2.36758e-33	2.767e-31	0.180414	0.153542	0.165186	0.180414	0.143027	0.076701
RSRP1	38	7.194e-07	1.29134e-05	0.192054	-0.0479801	0.0315954	-0.0187531	0.192054	0.125102
WSCD1	38	1.15969e-69	4.28162e-67	0.190304	0.107321	0.0584733	0.190304	0.000417699	-0.0464484
AC044849.1	39	7.58179e-06	0.000111781	0.00778067	-0.00276888	-0.00394275	-0.0117449	-0.00383632	0.00778067
IGFBP2	39	4.2399e-68	1.5306e-65	0.263984	-0.154697	-0.386813	0.263984	-0.640089	-0.521679
SOX8	39	1.41893e-53	3.44038e-51	0.148469	0.104155	0.059042	0.148469	0.0535187	-0.015663
AC011773.4	40	7.01134e-10	1.95367e-08	0.0150738	-0.0151119	-0.00397671	-0.0189741	0.0150738	0.00113791
AC084033.3	40	8.86938e-12	3.11194e-10	0.125218	0.125218	-0.0395775	-0.355063	-0.00952476	0.139355
DSCAML1	40	2.41986e-15	1.09806e-13	0.105199	0.105199	0.124056	0.0645749	0.0743646	0.0165945
DUSP6	40	6.34066e-68	2.23922e-65	0.175703	0.0913724	0.0666036	0.175703	-0.0611182	-0.068539
STMN2	40	3.38823e-25	2.8372e-23	0.105326	0.105326	-0.0587861	-0.298437	0.069594	0.0574495
ADGRG1	41	2.45583e-67	8.48829e-65	0.263401	0.0181774	-0.0265167	0.263401	0.153198	0.0178817
MIR9-3HG	41	3.29464e-29	3.38743e-27	0.112298	0.0719408	0.104465	0.112298	-0.00407681	-0.0466778
SPSB3	41	1.4596e-07	2.95652e-06	0.050906	0.050906	0.0709439	-0.0200426	0.0972418	0.0684427
AC002429.2	42	6.49751e-06	9.69257e-05	0.0307438	-0.010956	0.0094838	0.0236447	0.0276151	0.0307438
HRK	42	2.676e-09	6.94436e-08	0.0341996	-0.00808556	-0.00174365	-0.0131526	0.0341996	-0.0004893
TRIB2	42	1.00138e-66	3.38906e-64	0.201473	0.0536803	0.0330354	0.201473	-0.018775	-0.0252027
AC009053.2	43	1.09299e-05	0.000156185	0.00723464	-0.00300646	0.00430378	-1.0668e-05	-0.000510024	0.00723464
AC025164.1	43	3.15619e-09	8.1127e-08	0.0580938	0.01037	-0.028142	0.00348076	0.0580938	0.0103966
JUN	43	3.04821e-66	9.70943e-64	0.299301	-0.295532	-0.233879	0.299301	-0.255485	-0.2279
N4BP2L2	44	1.9812e-05	0.000263657	0.165078	-0.153475	0.109315	-0.104855	0.0794489	0.165078
VIM	44	7.30248e-63	2.23828e-60	0.3118	-0.722308	-1.01316	0.3118	-0.906182	-0.553434
ASIC4	45	2.74765e-28	2.70519e-26	0.183905	0.133638	0.180089	0.183905	0.0879102	-0.0374434
BAIAP3	45	2.27574e-05	0.000297661	0.0348021	0.00322012	0.00968618	-0.0427825	0.0359175	0.0348021
CSPG5	45	9.89936e-63	2.97806e-60	0.205338	0.124671	0.120111	0.205338	0.0344945	-0.00907731
FGFR3	45	4.03966e-19	2.43957e-17	0.0610647	-0.0276997	0.0163473	0.0610647	0.0698188	0.0289329
APEX2	46	9.72829e-09	2.33781e-07	0.0124608	-0.0068435	-0.0103779	0.00205518	0.0124608	-0.0167585
CCND1	46	3.74392e-39	5.63147e-37	0.141955	0.109147	0.0368989	0.141955	-0.0115663	0.0180639
GLCCI1	46	8.86226e-14	3.64474e-12	0.157998	0.144402	0.212207	0.157998	-0.0809985	0.00269182
LRP1	46	1.94389e-62	5.74154e-60	0.251828	-0.0584089	0.0140367	0.251828	0.0580934	0.00909102
FN1	47	1.3107e-14	5.67797e-13	0.105837	-0.147507	-0.0131668	0.105837	0.0358397	0.0977306
RASSF2	47	1.16555e-61	3.38113e-59	0.181047	0.03901	-0.0566018	0.181047	0.00435226	-0.0623625
RIC3	47	5.72032e-13	2.20728e-11	0.217444	0.034638	0.217444	0.018898	0.0430317	-0.0371016
TAOK3	47	2.35494e-50	5.10081e-48	0.351134	0.0217103	0.248798	0.351134	0.333636	0.0223935
TRAF4	47	3.93847e-33	4.50567e-31	0.10736	0.0862633	0.0493623	0.10736	0.0261547	-0.00119716
AKAP9	48	4.38465e-05	0.000545813	0.147988	-0.203765	-0.0292611	-0.350645	0.161458	0.147988
HIP1	48	6.01557e-26	5.19803e-24	0.215785	0.0856906	0.199579	0.215785	0.130231	0.0168264
RASA4	48	2.03643e-08	4.72597e-07	0.109186	-0.0470098	-0.0209741	-0.260707	0.109186	0.0272545
FSIP2-AS1	49	2.39325e-08	5.45279e-07	0.0115702	-0.00719648	0.00863938	0.00452129	0.0115702	0.00507706
GABRB1	49	8.56339e-06	0.000124876	0.107656	-0.0214201	0.00325207	-0.176849	0.107656	0.0783833
GAPDH	49	6.85391e-61	1.91968e-58	0.32889	-0.113334	-0.357716	0.32889	0.00385276	0.0277247
ASCL1	50	5.54573e-26	4.81767e-24	0.0929412	0.0816897	0.0124252	0.0929412	-0.0645221	0.00344538
KAT2B	50	1.5253e-41	2.50287e-39	0.273061	0.100084	0.211647	0.273061	0.152132	0.0575305
KIZ	50	7.70887e-06	0.000113331	0.0744649	0.0033334	0.0744649	-0.0162528	0.0469133	0.0713077
PLAT	50	1.99503e-60	5.49308e-58	0.205506	0.0127073	0.0392665	0.205506	-0.0479219	-0.149869
DLL1	51	4.14361e-27	3.93643e-25	0.0771342	0.0678222	0.0652042	0.0771342	0.0383047	0.0375138
FERMT1	51	2.75031e-12	1.00799e-10	0.0864567	0.0611117	0.0864567	0.0688744	0.0727534	0.0327755
MARVELD3	51	2.61511e-08	5.9416e-07	0.0487904	0.00571989	0.0249881	0.0297731	0.0487904	-0.00170744
ZMAT3	51	7.99819e-59	2.16551e-56	0.209535	-0.0294491	-0.0370335	0.209535	-0.104406	-0.0564377
FABP7	52	7.12909e-57	1.89856e-54	0.22106	-0.127353	-0.407081	0.22106	-0.306234	-0.160207
LINC00599	52	1.97178e-07	3.90154e-06	0.0440019	0.0440019	0.0301868	-0.125235	0.0292192	0.051468
SEZ6	52	5.26063e-20	3.41836e-18	0.112524	0.112524	0.0778798	0.0740706	-0.0849666	-0.0706336
C17orf67	53	2.79116e-08	6.3151e-07	0.0128638	-0.00643642	-0.00704395	-0.0401212	0.0128638	0.00150075
PCDHB2	53	8.81092e-05	0.00102974	0.0367496	0.0117056	0.0134382	-0.0349799	0.0359879	0.0367496
QRSL1	53	6.48348e-20	4.13036e-18	0.13376	0.13376	0.119731	-0.0764719	0.0772751	0.0619005
DGKG	54	9.63964e-52	2.17494e-49	0.333802	-0.0224434	0.230275	0.333802	0.0814327	0.0523287
FOS	54	3.05137e-54	7.86816e-52	0.243882	-0.234031	-0.233597	0.243882	-0.244519	-0.143524
TTC9B	54	1.41531e-19	8.77548e-18	0.107105	0.107105	0.0245078	0.0183873	-0.0155813	-0.0385325
AC005332.5	55	9.7619e-05	0.0011231	0.0252428	-0.0220055	-0.00496763	-0.0105296	0.00112911	0.0252428
GPR37L1	55	5.04669e-54	1.28099e-51	0.162082	0.0328549	-0.000588503	0.162082	-0.0243417	-0.042785
PABPN1	55	5.79836e-19	3.45034e-17	0.141775	0.141775	0.163813	-0.000644799	0.154146	0.0880124
AC009955.3	56	5.29932e-05	0.000648737	0.00605813	0.00283765	0.00312728	0.00370848	0.00605813	0.00605813
NOVA1	56	2.79174e-13	1.09545e-11	0.214631	0.0929725	0.32189	0.214631	-0.0390999	-0.269466
WDR6	56	7.82483e-09	1.90862e-07	0.0714	0.0117641	0.0721116	0.0714	0.134866	0.0447575
YEATS4	56	6.25158e-19	3.69708e-17	0.0988503	0.0988503	-0.00343884	-0.0600412	-0.0670775	-0.11147
LINC01896	57	9.65829e-53	2.24141e-50	0.185896	0.110954	0.085123	0.185896	0.00284702	-0.00901516
PLXNB3	57	3.64832e-08	8.16348e-07	0.015723	0.000213969	0.00839582	0.00968099	0.015723	0.00341032
RAB3IP	57	9.83284e-54	2.42022e-51	0.268026	-0.0887897	0.07545	0.268026	-0.0576607	-0.141307
BX004987.1	58	3.85692e-08	8.61209e-07	0.0133778	0.00602968	0.0095897	0.00968547	0.0133778	0.00688459
LINC00987	58	0.000138533	0.00153007	0.00620112	-0.000137032	0.000339408	0.00183748	-0.00541587	0.00620112
ZEB1	58	6.11652e-27	5.71051e-25	0.22862	0.0832	0.214159	0.22862	-0.0663493	-0.0223006
AC017071.1	59	4.0343e-08	8.96543e-07	0.0112257	-0.00646628	0.0038986	0.00277708	0.0112257	0.00797914
CD164	59	2.81616e-18	1.55607e-16	0.144429	0.144429	0.0733891	-0.00610217	0.129059	0.0634157
CFAP69	59	0.000145123	0.00159724	0.0303753	-0.115949	-0.0995962	-0.271235	0.0097998	0.0303753
OLIG2	59	1.72657e-53	4.12474e-51	0.145757	0.0812114	0.027112	0.145757	-0.0907668	-0.0813846
C4orf47	60	0.000149711	0.00163775	0.016851	-0.137755	-0.120267	-0.316831	9.40747e-05	0.016851
MIR124-2HG	60	5.92144e-18	3.19581e-16	0.0681916	0.0681916	0.062689	0.0150173	0.0369236	0.00351123
VEGFA	60	3.63564e-53	8.55955e-51	0.254639	-0.502103	-0.0791321	0.254639	-0.03746	-0.00232206
AC007786.1	61	7.70529e-05	0.000912335	0.0055121	-0.0013215	0.00258125	0.00162344	0.0055121	0.0055121
GAS1	61	2.22842e-18	1.23552e-16	0.0643696	0.0621432	0.0154378	0.0643696	-0.080531	-0.00282698
AC026412.3	62	5.23444e-08	1.1462e-06	0.0116288	-0.00627331	0.00137079	-0.000847844	0.0116288	-0.00488001
KCNK3	62	7.70529e-05	0.000912335	0.0055121	0.003778	0.00111582	0.00450511	0.0055121	0.0055121
ZCCHC24	62	6.4683e-52	1.47996e-49	0.128223	0.0445833	0.0293732	0.128223	0.0513237	0.01072
LIPH	63	5.40443e-08	1.18004e-06	0.0165229	-0.0267464	-0.0049629	0.00614251	0.0165229	0.00191321
SLCO1C1	63	0.00015588	0.00169382	0.0477264	-0.0676541	0.0135478	-0.0229115	-0.00971136	0.0477264
AC005225.2	64	0.000158365	0.00171624	0.0160347	-0.00702856	0.00771571	-0.00801963	0.0131599	0.0160347
BTBD17	64	1.6509e-17	8.70743e-16	0.0549723	0.0549723	0.0182048	0.0376449	0.0593395	-0.000463989
VCAN	64	1.41601e-50	3.15111e-48	0.321557	0.0298949	0.199438	0.321557	0.0490446	-0.0504807
AC004520.1	65	6.79589e-08	1.45645e-06	0.0128053	-0.00826672	-0.00270621	0.000499225	0.0128053	-0.00829756
ART4	65	0.00018009	0.00192623	0.00571363	0.00323633	0.00278277	0.00134999	-0.00590336	0.00571363
SLC26A10	65	3.43525e-17	1.7944e-15	0.063132	0.063132	0.0440933	-0.147616	0.0541087	0.0234965
CD55	66	7.11564e-08	1.52097e-06	0.0127732	0.00106435	-0.0115309	-0.00647375	0.0127732	-0.00278602
CNPY2	66	3.46613e-17	1.80472e-15	0.110602	0.110602	0.0636288	0.0654713	0.0442371	-0.00591169
LURAP1L	66	9.00566e-05	0.00104903	0.00571363	0.000118666	-0.00393616	-0.00038537	0.00571363	0.00571363
MFGE8	66	1.51986e-44	2.68372e-42	0.145779	0.0726872	0.101522	0.145779	-0.0623669	-0.0379345
HACD4	67	7.13375e-08	1.52284e-06	0.0132083	0.00158367	-0.00022953	-0.00489232	0.0132083	0.00481601
HEPACAM	67	3.41387e-50	7.29714e-48	0.160095	0.0122046	0.0450203	0.160095	0.0969991	0.0636207
PRKAR2A-AS1	67	0.00018009	0.00192623	0.00571363	-0.00289618	0.000460126	-0.00186734	0.0018413	0.00571363
AC010997.5	68	7.82306e-08	1.65908e-06	0.0110827	0.00251503	0.000824758	-0.00844283	0.0110827	-0.000280319
CHD7	68	2.57157e-10	7.55427e-09	0.175646	0.109086	0.175646	0.00960686	-0.0727175	-0.0770771
PRRG2	68	9.00566e-05	0.00104903	0.00571363	-0.000273976	0.00131735	0.00048231	0.00571363	0.00571363
SHD	68	2.22506e-18	1.23552e-16	0.0677714	0.0642631	0.0421622	0.0677714	-0.0174833	-0.0732396
TRIM9	68	4.45498e-50	9.39886e-48	0.309887	-0.115086	0.10331	0.309887	0.0283328	-0.0113869
DRC3	69	0.000184729	0.00196911	0.0360275	-0.0236048	-0.00234394	-0.111983	0.0362153	0.0360275
GAD1	69	6.44129e-19	3.79126e-17	0.119841	0.0671425	0.123071	0.119841	0.0237382	-0.0350476
STK17A	69	1.50662e-49	3.13782e-47	0.182028	-0.0718811	-0.0352828	0.182028	-0.267402	-0.0992077
APC2	70	1.03941e-07	2.16754e-06	0.106824	-0.0499667	-0.0352697	-0.0240255	0.106824	0.0540324
SPRY4	70	1.79367e-49	3.68838e-47	0.120918	0.0506349	0.0501708	0.120918	0.0245727	-0.00422284
BRSK2	71	4.88714e-10	1.38313e-08	0.0866057	0.0582199	0.0866057	-0.00519797	0.00575158	-0.01114
EAF2	71	1.14504e-07	2.37562e-06	0.0306904	-0.0245439	-0.0250242	-0.0283228	0.0306904	-0.0210299
USP9Y	71	0.000199507	0.00211139	0.0529747	-0.0863006	-0.0109254	-0.136966	0.0661927	0.0529747
CABP7	72	1.14698e-07	2.37662e-06	0.0105367	0.00143145	0.00467501	0.00208807	0.0105367	-0.00177592
GADD45A	72	3.79849e-49	7.7133e-47	0.162554	-0.22782	-0.185971	0.162554	-0.26059	-0.328648
MIRLET7BHG	72	4.34302e-22	3.12178e-20	0.157742	0.0917123	0.160286	0.157742	-0.00528933	0.03998
PDGFRB	72	3.51669e-08	7.87982e-07	0.0332244	-0.0272268	-0.0132012	0.0332244	0.0184496	0.0325157
HLA-A	73	4.31114e-49	8.64623e-47	0.245446	-0.324203	-0.550487	0.245446	-0.660388	-0.451838
DDIT3	74	0.000279103	0.00282662	0.102129	0.0450238	-0.0342121	-0.0380275	0.106133	0.102129
RBAK-RBAKDN	74	9.69706e-10	2.66998e-08	0.0800725	0.0229278	0.0800725	0.0261759	0.0410856	0.0341457
EPN2-AS1	75	2.03831e-09	5.39289e-08	0.0134943	0.00730106	0.0134943	0.00644534	0.00574963	0.0102477
OPN3	75	1.63136e-07	3.27663e-06	0.0121748	-0.00374544	0.00252503	-0.00343687	0.0121748	-0.0098776
PDGFA	75	8.31454e-48	1.60797e-45	0.15451	-0.0105882	0.00804462	0.15451	-0.0528023	-0.0852481
VPS13C	75	0.000169787	0.00182904	0.102693	-0.121122	0.0668741	-0.0127224	0.142805	0.102693
ARHGEF25	76	9.34197e-12	3.25666e-10	0.0624194	0.0624194	0.0316589	-0.165216	0.091969	0.0216092
COL20A1	76	1.2647e-47	2.41707e-45	0.152468	0.0858194	0.0931596	0.152468	-0.00462515	-0.147264
GPR82	76	1.03243e-09	2.83307e-08	0.0551898	0.0551898	0.0783265	0.0454611	0.0146401	-0.0287298
PPM1N	76	0.000306424	0.00305993	0.00536912	-0.00819528	-0.00867695	-0.00682888	-0.00624787	0.00536912
OAF	77	1.89244e-07	3.75827e-06	0.0110827	-0.00196757	-0.00882503	0.00369813	0.0110827	0.00296627
RNF157	77	4.71729e-26	4.18756e-24	0.156347	0.0299406	0.135709	0.156347	0.000514548	-0.0539276
TEKT2	77	0.000153232	0.00167288	0.00536912	-0.0597457	-0.0537221	-0.153513	0.00536912	0.00536912
NEIL1	78	1.58407e-05	0.000216609	0.0779575	-0.0224528	0.0292177	-0.0514339	0.0779575	0.0518176
RYR3	78	3.55269e-46	6.63373e-44	0.24257	-0.0194376	0.124698	0.24257	0.0629642	-0.0229714
SCN3A	78	2.90019e-09	7.47834e-08	0.107433	0.0382559	0.107433	-0.0507349	-0.0644643	0.0685378
SLC16A6	78	1.93459e-07	3.83728e-06	0.0101922	-0.00374176	0.00286508	0.00314326	0.0101922	0.00532233
COL5A3	79	1.86681e-10	5.60562e-09	0.0684275	-0.123818	0.0157844	0.0684275	0.098118	0.0167002
CSPG4	79	2.20124e-41	3.54051e-39	0.0867354	0.0520886	0.042869	0.0867354	0.0200048	-0.0148318
GET4	79	0.000341595	0.00336355	0.00557065	0.00131715	0.00263979	0.00101066	0.00169831	0.00557065
GRID2	79	3.36125e-09	8.58546e-08	0.266697	0.131791	0.266697	0.105803	0.0751507	-0.00248683
SRI	79	8.8195e-46	1.6281e-43	0.203943	-0.0209752	-0.188173	0.203943	-0.171341	-0.153327
AC090692.1	80	1.32484e-36	1.77868e-34	0.0888674	0.0406195	0.0622638	0.0888674	0.00373759	0.00824681
ADGRB1	80	1.36549e-24	1.1036e-22	0.112825	0.0827333	0.068959	0.112825	0.0523374	-0.0270855
AHCYL1	80	1.07174e-45	1.95623e-43	0.214823	-0.126455	0.002419	0.214823	0.0898428	0.0402917
AP000911.1	80	2.5633e-07	4.9929e-06	0.0368464	0.0243145	0.0188216	-0.0455447	0.0368464	0.0150959
RTF2	80	0.000360063	0.00353214	0.0324969	-0.0255334	-0.0553477	-0.00429738	0.0109937	0.0324969
A2M-AS1	81	2.77042e-07	5.36418e-06	0.00964618	0.00163465	0.00378447	0.000247578	0.00964618	0.00802289
FUS	81	4.54508e-45	8.20386e-43	0.247853	-0.0922112	-0.0401984	0.247853	-0.542665	-0.562164
IFT20	81	0.000361377	0.00354289	0.0512835	0.016376	0.0184631	-0.0801241	0.0456395	0.0512835
C6orf203	82	1.70062e-13	6.77124e-12	0.089825	0.089825	0.0350729	0.0925852	0.00542356	0.0277815
NOXA1	82	0.000422761	0.0040734	0.0237836	-0.0102234	0.00816201	-0.0419854	0.00286859	0.0237836
RUNDC3A	82	2.86027e-07	5.50534e-06	0.0544089	0.0182508	0.013439	-0.0117482	0.0544089	0.00317038
SCNN1D	82	6.78677e-09	1.66291e-07	0.0349932	0.00839751	0.0349932	0.0222954	-0.0229853	-0.00645422
SPP1	82	4.80543e-45	8.57848e-43	0.281669	-0.600634	-1.11017	0.281669	-0.597651	-0.591698
KDM5B	83	0.000430812	0.00413613	0.0638913	-0.0421704	0.0101569	-0.0381801	-0.0275547	0.0638913
PGP	83	3.38734e-13	1.32277e-11	0.0985404	0.0985404	-0.00721511	-0.126996	-0.3564	-0.271232
PLIN5	83	9.19622e-09	2.21651e-07	0.0362259	0.0040519	0.0362259	0.0119354	0.0223084	0.00693319
CRISPLD2	84	1.58692e-32	1.76572e-30	0.0985282	0.0637015	0.0655192	0.0985282	0.0738361	-0.0129807
LINC01089	84	1.94307e-10	5.79176e-09	0.06033	0.06033	0.048632	-0.126969	0.0502335	0.0565078
ST3GAL5	84	2.78606e-44	4.86662e-42	0.17163	-0.0293215	0.0563645	0.17163	-0.0208867	0.028326
AC092338.2	85	0.00044782	0.00425989	0.00482309	0.000466777	0.00335766	0.000934431	-0.00292157	0.00482309
ADGRA1-AS1	85	1.9806e-12	7.41356e-11	0.0311571	0.0311571	0.0158652	0.018628	0.00376864	0.0165192
RAB31	85	3.29075e-43	5.68705e-41	0.223148	-0.144364	-0.235547	0.223148	-0.257225	-0.192698
TRMT13	85	1.29289e-08	3.08415e-07	0.0991504	-0.00917786	0.0991504	0.0505877	0.00377051	-0.00111354
WDR97	85	3.26384e-07	6.21583e-06	0.00984771	-0.00424981	0.00105514	-0.00965263	0.00984771	-0.00571152
AC080013.1	86	1.41974e-08	3.37188e-07	0.0119147	0.000103077	0.0119147	0.00111644	0.00417008	-0.0059415
B2M	86	2.76466e-42	4.72757e-40	0.281585	-0.594364	-0.964518	0.281585	-0.777159	-0.524225
[truncated: 15,951 more rows]

## Sheet: gl_PN2
	Top	p.value	FDR	summary.logFC	logFC.gl_Mes1	logFC.gl_Mes2	logFC.gl_PN1	logFC.gl_Pro1	logFC.gl_Pro2			p.value is exact p value for differential expression using the negative binomial model (see methods for details)
[truncated: 16,245 more rows]

[truncated: 4 more sheets: gl_Pro1, gl_Pro2, top_markers, GO]
