# Supplementary material for: Re-convolving the compositional landscape of primary and recurrent glioblastoma reveals prognostic and targetable tissue states
Source: Nat Commun. 2023 May 4;14:2586. doi: 10.1038/s41467-023-38186-1 (PMC10160047; doi:10.1038/s41467-023-38186-1)
Supplement: Supplementary file 6 — Supplementary dataset 3 [file 41467_2023_38186_MOESM6_ESM.xlsx]

## Sheet: gl_Mes1
	Top	p.value	FDR	summary.logFC	logFC.gl_Mes2	logFC.gl_PN2	logFC.gl_PN1	logFC.gl_Pro2	logFC.gl_Pro1			p.value is exact p value for differential expression using the negative binomial model (see methods for details)
ATP1A2	1	2.46154e-276	1.07496e-273	0.76289	0.76289	0.634838	0.298624	0.408663	0.532961			FDR is false discovery rate adjusted p value for differential expression
CST3	1	0	0	1.7578	0.418901	1.55366	1.7578	0.16929	0.108051
KCNN3	1	1.77346e-211	3.90149e-209	0.488697	0.258936	0.45592	0.452278	0.488697	0.48873
SLC4A4	1	0	0	1.95491	1.17599	1.95491	2.04335	0.265582	0.627003
RASA4DP	1	1.59304e-80	6.5281e-79	0.218519	0.0581797	0.0895365	0.0215327	0.145809	0.218519
ADCY2	2	1.80853e-222	4.5617e-220	0.5613	0.161305	0.5613	0.525534	0.539134	0.586007
SLC1A3	2	0	0	1.61514	0.595042	1.61514	1.15291	0.582426	0.561339
C1orf61	2	1.84005e-196	3.49597e-194	0.977465	0.977465	0.411955	0.732957	0.358797	0.60972
CADPS	2	5.38305e-139	4.83137e-137	0.622088	-0.51192	0.212542	0.622088	0.659507	0.782538
FAT3	3	1.54494e-178	2.37913e-176	1.05326	1.05326	0.986317	0.919452	-0.242498	-0.0714118
ID4	3	0	0	0.733715	0.321279	0.680209	0.733715	0.494181	0.464179
FAM189A2	3	7.40948e-196	1.38971e-193	0.363652	0.187387	0.363652	0.355072	0.348542	0.353936
TRPM3	3	0	0	1.38091	0.750398	1.38091	1.33186	-0.211239	-0.270558
MBNL2	4	3.26691e-121	2.41991e-119	0.423533	-0.20348	0.115033	-0.816672	0.423533	0.320562
ADGRV1	4	0	0	1.07755	0.516358	1.07755	1.00173	0.633508	0.70006
COL5A3	4	5.51189e-147	5.54201e-145	0.373448	0.183654	0.347566	0.373448	0.242184	0.431788
CPNE5	4	1.4457e-306	1.14324e-303	0.683434	0.632966	0.683434	0.624619	0.308348	0.559479
GFAP	5	1.11049e-116	7.62721e-115	0.634565	-0.1531	0.520269	0.533773	0.634565	0.681505
LAMA2	5	0	0	1.37523	0.59684	1.37523	0.983595	0.122339	0.340766
MMD2	5	6.06389e-77	2.29823e-75	0.293958	0.293958	0.0879025	-0.0173944	0.117978	0.364584
SLC6A1	5	2.88857e-177	4.31208e-175	0.576908	0.576908	0.241986	0.110414	0.336723	0.421384
ARHGEF26	5	0	0	1.02936	-0.00781057	0.831429	1.02936	-0.0112681	0.468597
CHL1	6	0	0	1.23025	0.0254529	1.00074	1.23025	0.129774	0.24972
RPH3A	6	3.13574e-167	4.07772e-165	0.624653	0.624653	0.285819	0.321836	-0.484804	-0.0329486
DNAH7	6	4.35931e-143	4.08811e-141	0.39483	-0.015617	0.364732	0.39483	0.409098	0.374365
VIM	7	0	0	1.30875	-0.330359	1.30875	1.18804	0.286228	-0.18954
SEZ6L	7	2.20425e-154	2.4246e-152	0.72417	0.72417	-0.95368	-0.254169	-0.381594	0.221033
KLHDC8A	7	0	0	0.691788	0.331788	0.495029	0.691788	0.020297	0.212876
EEPD1	7	0	0	0.969474	0.320763	0.969474	0.385032	0.653371	0.810074
CCND3	7	1.38024e-156	1.54729e-154	0.581056	0.280994	0.581056	0.494334	0.620827	0.630173
MT2A	8	0	0	1.3329	-0.313923	1.3329	1.25175	0.123838	-0.24936
C3orf70	8	1.87918e-150	1.98494e-148	0.735097	0.735097	0.316956	0.399493	-0.253193	-0.409123
VCAN	8	0	0	0.805444	0.164389	-0.0804189	0.805444	-0.118727	0.0373926
CFAP54	8	8.31623e-183	1.36699e-180	0.462054	-0.0455516	0.462054	0.375879	0.42926	0.447209
PRR5	8	2.14344e-57	5.81771e-56	0.141083	0.0756345	0.113964	0.106082	0.106156	0.141083
SMOC1	9	2.59953e-149	2.70675e-147	0.493915	0.493915	-1.14169	-0.11697	0.0543893	0.226664
CPNE4	9	0	0	1.2998	0.630214	1.19471	1.2998	-0.349424	-0.186328
ADAMTS9	9	0	0	1.03221	0.345703	1.03221	0.999186	-0.0582986	0.186584
CDH20	10	4.11672e-146	4.05559e-144	0.828791	0.828791	-0.231569	-0.895833	0.256476	0.380735
HYDIN	10	2.1945e-71	7.56288e-70	0.44323	0.0790874	0.248082	-0.0603461	0.44323	0.642043
SNRPGP10	10	0	0	0.517452	0.295358	0.387442	0.517452	0.0190946	0.202816
MPPED2	11	5.34793e-144	5.08036e-142	0.465061	0.465061	0.0178724	-0.0413076	-0.367441	-0.539607
TENM1	11	0	0	1.01881	0.525428	0.679228	1.01881	-0.177727	-0.231558
FAM167A	11	9.81662e-53	2.41975e-51	0.0514615	-0.00673191	0.0250814	0.0271033	0.0169642	0.0514615
ALDH1L1	11	0	0	0.857925	0.575516	0.857925	0.794555	0.29364	0.466635
NEAT1	12	0	0	1.27951	-0.979513	1.27951	0.219526	0.244055	0.691134
KDM5B	12	3.02912e-102	1.73442e-100	0.367826	-0.1215	-0.248555	-0.0984521	0.367826	0.0537503
MASP1	12	1.56206e-186	2.64187e-184	0.300405	0.116789	0.196237	0.300405	0.197663	0.279024
DGKB	13	8.95268e-131	7.33743e-129	0.761608	0.761608	-0.133974	0.607223	0.363766	0.435331
TMEM132B	13	0	0	1.01609	0.626568	0.589759	1.01609	-0.112995	0.0420796
TMEM232	13	1.37934e-99	7.54355e-98	0.383204	-0.0971392	0.233392	0.0752354	0.383204	0.401614
ARHGAP18	13	0	0	0.64119	0.409476	0.64119	0.574039	0.240697	0.351325
AC092675.1	13	1.50431e-51	3.63758e-50	0.107391	0.0377928	0.072434	0.0763838	0.0747842	0.107391
CSPG5	14	1.49789e-130	1.2208e-128	0.351275	0.351275	-0.223252	-0.0700238	-0.0924425	0.236139
ITGB4	14	1.38201e-94	7.05694e-93	0.205976	-0.098349	0.187159	0.143532	0.205976	0.20763
RGMA	15	1.83314e-221	4.54541e-219	0.646694	0.346703	0.646694	0.645805	0.530073	0.455227
ASTN2	15	3.80982e-50	8.9106e-49	0.886305	0.443854	0.30349	-0.196714	0.28677	0.886305
AL589740.1	15	7.59331e-127	5.98848e-125	0.850668	0.850668	0.145914	0.428913	0.00607457	0.0816221
LPAR1	15	0	0	0.842694	-0.0713783	0.842694	-0.0792557	-0.0399664	0.0737095
GRIA3	16	3.93722e-126	3.07198e-124	0.653892	0.653892	-0.491712	0.0474316	-0.230591	0.246536
RNF219-AS1	16	1.47082e-117	1.02708e-115	0.375883	0.326426	0.375883	0.367832	0.374494	0.337226
FAM135B	16	3.89963e-50	9.10608e-49	0.508843	0.160865	-0.0985137	0.194657	0.211411	0.508843
HRH1	16	0	0	0.813174	-0.314414	0.813174	0.785549	0.0501079	-0.102386
FABP7	17	0	0	0.791369	0.174072	0.580304	0.791369	0.188068	-0.0184602
AC073941.1	17	1.54664e-136	1.35084e-134	0.249893	0.114665	0.249893	0.24359	0.235753	0.239553
BMPR1B	17	0	0	0.948438	0.123408	0.948438	0.830542	0.402616	0.6902
PACRG	17	1.41179e-85	6.28728e-84	0.45657	0.169398	0.338254	0.338429	0.45657	0.527627
ADAMTS6	17	2.42726e-145	2.35944e-143	0.740749	0.712632	0.462096	0.740749	0.38174	0.0730386
ARHGAP26	18	0	0	0.900965	0.22181	0.856473	0.900965	0.428724	0.757439
MIR99AHG	18	7.67655e-99	4.14406e-97	0.571741	0.23218	0.571741	0.459367	0.630835	0.154203
LIFR	18	1.72995e-286	8.03439e-284	1.05041	0.492234	1.05041	0.571944	0.670919	0.890615
LDLRAD4	18	3.77674e-116	2.58186e-114	0.727993	0.727993	-0.214538	-0.419702	0.077243	0.203906
PHLPP1	19	7.53483e-114	5.03337e-112	0.717427	0.717427	-0.00531062	-0.725119	-0.00963464	0.0930923
AC241952.1	19	1.84728e-76	6.95618e-75	0.532108	0.133999	0.141494	-0.206372	0.532108	0.773879
CD63	19	0	0	0.862332	0.0869877	0.862332	0.863979	0.0539817	-0.0489306
BCAN	20	4.61125e-121	3.38997e-119	0.638477	0.646444	0.0418439	0.638477	-0.0264926	0.274327
RHOJ	20	0	0	0.876789	0.389941	0.740053	0.876789	-0.0722604	-0.0616236
ANOS1	20	5.15564e-87	2.34601e-85	0.263004	0.0257141	0.247287	0.263004	0.281874	0.272946
RHBDL3	20	3.11451e-46	6.65649e-45	0.301911	0.163166	0.192462	0.161569	-0.00578015	0.301911
TCP11L2	21	1.02362e-78	4.03098e-77	0.122837	-0.0358081	-0.00303807	-0.405177	0.122837	0.10839
ELOVL2	21	0	0	0.763372	0.384781	0.732962	0.763372	-0.212265	-0.159115
MECOM	21	0	0	0.953648	0.51615	0.953648	0.592863	-0.0388747	-0.0211081
AOC1	21	8.4955e-46	1.80254e-44	0.0790582	0.0519623	0.0174442	0.0117113	0.0376538	0.0790582
CKB	22	0	0	0.795968	0.456015	0.558358	0.795968	0.00248915	-0.217394
ATP13A4	22	9.82258e-145	9.42291e-143	0.756203	0.789884	0.756203	0.719677	0.00657767	0.229642
ROR1	22	3.2608e-308	2.80611e-305	0.861066	0.425218	0.861066	0.681867	-0.0714046	-0.176735
MYO10	23	1.15197e-108	7.24852e-107	0.636687	0.636687	0.363288	0.392342	0.170712	-0.000705317
SSBP2	23	9.70611e-307	7.88864e-304	1.09897	-0.215059	1.09897	0.452665	0.246022	0.432268
ITPR2	23	9.54171e-290	4.65302e-287	0.925373	0.183049	0.925373	0.959259	0.660335	0.607264
PDE4DIP	23	5.58104e-72	1.95096e-70	0.530728	0.131896	0.0663188	-0.248371	0.530728	0.789067
ARHGEF26-AS1	24	3.63311e-118	2.58013e-116	0.415371	0.146326	0.276323	0.415371	0.275637	0.475479
KAT2B	24	3.8204e-107	2.35329e-105	0.653693	0.653693	-0.314739	-0.296173	-0.159191	0.219637
NTRK2	25	3.67872e-44	7.57997e-43	0.838265	0.326794	-0.0292369	0.246263	0.525797	0.838265
RREB1	25	3.61078e-306	2.78021e-303	0.532139	0.117249	0.532139	0.495673	0.168592	0.0279969
RANBP3L	25	1.15729e-132	9.59236e-131	0.389171	0.14526	0.389171	0.386515	0.366676	0.333732
NHSL1	25	0	0	0.989782	0.23306	0.602108	0.989782	-0.0131268	-0.0522009
AC007402.1	25	5.77607e-107	3.52088e-105	0.580792	0.580792	-0.892178	-0.303483	-0.501004	-0.496618
CLU	26	4.25689e-306	3.19365e-303	0.933526	-0.436924	0.933526	0.918326	0.483547	0.504912
GABBR1	26	3.58936e-101	2.02743e-99	0.506524	0.32379	0.23902	0.506524	0.352312	0.647836
MEIS1	26	5.34665e-106	3.21227e-104	0.646683	0.646683	0.572572	0.0759761	0.17141	-0.163802
RMST	26	1.7537e-93	8.80127e-92	0.629139	0.420116	0.629139	0.344263	0.651975	0.434191
EDNRB	26	4.09552e-308	3.42373e-305	0.420087	0.269951	0.401847	0.420087	0.182645	0.175876
TSC22D1	27	1.49203e-104	8.80147e-103	0.691778	0.691778	0.121783	0.0403676	0.431413	0.351044
KDM7A	27	6.82881e-75	2.49443e-73	0.288831	-0.112015	-0.203971	0.0412309	0.288831	0.256048
EYA2	27	4.45136e-305	3.17665e-302	0.571793	0.149981	0.504112	0.571793	-0.253154	-0.14825
COL28A1	27	5.27021e-306	3.85503e-303	0.692714	0.484241	0.692714	0.655303	0.0474219	0.0764308
MAP7	28	2.50801e-74	9.10444e-73	0.240855	-0.0262836	0.138312	-1.27454	0.240855	0.241218
KIF1B	28	7.40165e-104	4.34869e-102	0.59514	0.59514	0.224235	0.116521	0.192964	0.520528
GINS3	28	8.99493e-101	5.04181e-99	0.459425	0.459425	0.375904	0.306869	0.419346	0.502132
STK32A	28	4.035e-303	2.68318e-300	0.623137	0.275891	0.288019	0.623137	0.0799995	0.322108
TGFBR3	28	1.82874e-303	1.27398e-300	0.66211	0.281329	0.66211	0.616481	0.203153	0.538803
LRIG3	29	3.43069e-86	1.54191e-84	0.150757	-0.0163357	0.150757	-0.026937	0.111208	0.155783
ATP1B2	29	1.52686e-302	9.92765e-300	0.736175	0.0917015	0.661046	0.736175	0.330411	0.523198
ARHGAP31	29	3.77632e-102	2.15804e-100	0.519757	0.519757	0.073662	0.267045	0.274646	0.460021
PPIL6	29	1.3062e-73	4.68358e-72	0.25236	-0.0410051	0.199137	0.185416	0.25236	0.233965
ACSS3	29	3.04788e-303	2.07391e-300	0.652686	-0.0242919	0.652686	0.634824	0.172569	0.013435
CPE	30	5.40285e-301	3.43656e-298	0.817474	-0.105238	0.437758	0.817474	-0.00832407	0.0750619
GLI3	30	2.94072e-297	1.75597e-294	0.567364	0.122692	0.567364	0.566507	-0.178951	-0.160529
PPARGC1A	30	9.00128e-102	5.1239e-100	0.459278	0.459278	0.362178	-0.0407142	0.11082	0.298831
AP003025.2	30	4.94075e-43	9.87441e-42	0.0344263	0.013333	-0.0313834	-0.0321674	0.00477611	0.0344263
HOPX	31	4.51499e-296	2.64208e-293	0.638241	0.206927	0.638241	0.607882	0.144632	0.254971
VWA3B	31	2.75483e-144	2.63411e-142	0.35215	0.124522	0.35215	0.349665	0.321944	0.340611
FAM19A5	32	4.05566e-42	7.93742e-41	0.457608	0.270446	-0.137764	-0.059342	0.000390214	0.457608
ROBO2	32	1.81027e-172	2.49842e-170	1.05828	0.853587	0.604816	1.05828	0.134573	0.208797
KLHL29	32	1.57833e-298	9.82563e-296	0.933607	0.576042	0.920471	0.933607	-0.0027004	0.465611
NKAIN3	33	3.48192e-129	2.79883e-127	0.781612	0.778008	0.781612	0.807895	0.450624	0.635047
FAM129A	33	5.33648e-290	2.69207e-287	0.689851	-0.109203	0.689851	0.661992	-0.306779	-0.0609483
FAM227A	33	1.0864e-125	8.40926e-124	0.349849	0.0863111	0.330501	0.349849	0.325897	0.306825
LMO2	33	3.00401e-298	1.83113e-295	0.453364	-0.118512	0.446526	0.453364	0.044415	0.160812
GREB1	33	1.28032e-41	2.47266e-40	0.289754	0.0919874	0.0369686	0.0929597	0.124377	0.289754
NETO2	34	6.9259e-296	3.97343e-293	0.613424	0.39562	0.105919	0.613424	-0.532771	-0.236846
WIPF3	34	9.80516e-57	2.63201e-55	0.194097	0.186588	0.194097	0.182335	0.188651	0.251553
SPRY4	34	1.03848e-99	5.69008e-98	0.386397	0.386397	0.335477	0.238433	-0.158519	0.0804173
DCLK1	35	1.10192e-69	3.69313e-68	0.488749	-0.103262	0.488749	0.412947	0.608654	0.662905
EPN2	35	1.60306e-99	8.73443e-98	0.563603	0.563603	-0.485419	-0.733896	-0.481038	-0.187697
IGFBP7	35	2.56592e-295	1.44378e-292	0.540378	-0.0491973	0.518511	0.540378	0.11491	0.0375061
HYDIN2	35	5.64784e-41	1.07515e-39	0.650324	0.169335	0.157455	-0.222028	0.358995	0.650324
SNX31	35	3.78356e-289	1.81481e-286	0.434643	0.11727	0.434643	0.420498	0.120186	0.000163197
NRCAM	36	1.98664e-294	1.09674e-291	1.4783	-0.17099	0.507043	1.4783	-0.0429692	-0.119675
UHRF1	36	8.44318e-96	4.37237e-94	0.423886	0.423886	-0.0272422	-0.0688059	-1.51432	-0.692743
RASL12	36	1.0298e-70	3.49141e-69	0.0924168	0.0535364	0.0914363	0.0924168	0.0930474	0.0730318
TFCP2L1	36	9.47668e-155	1.04633e-152	0.42822	0.371515	0.42822	0.406589	0.133205	0.413866
DTNA	37	4.322e-243	1.26457e-240	0.953047	-0.163169	0.953047	0.638375	0.528914	0.882516
REV3L	37	3.76833e-95	1.93774e-93	0.605036	0.605036	-0.0582053	0.0982669	-0.227441	-0.240428
BBS9	37	5.78396e-68	1.88455e-66	0.492086	-0.0279942	0.148436	-0.198962	0.492086	0.380693
PVT1	37	4.37154e-294	2.36865e-291	1.06537	0.0672094	0.16593	1.06537	-0.331865	0.0133028
FOXG1	38	8.52945e-293	4.53751e-290	0.447539	0.0763778	0.241315	0.447539	0.041655	-0.145112
CD99	38	1.04007e-179	1.6361e-177	0.714861	-0.161649	0.714861	0.612995	0.532773	0.444338
CASK	38	4.12554e-95	2.11771e-93	0.51888	0.51888	-0.230106	0.30575	-0.19121	-0.0314272
AC027117.2	38	6.09603e-99	3.29693e-97	0.174655	0.063067	0.174655	-0.150096	0.120928	0.176488
CNTN1	39	4.65975e-95	2.38773e-93	0.664739	0.664739	-0.857085	-0.199617	0.157775	0.667649
GLIS3	39	2.75971e-286	1.26166e-283	1.20896	-0.681802	1.20896	1.13586	0.807327	0.233175
AC092691.1	39	9.92243e-207	2.08864e-204	0.919962	-0.027848	0.450527	0.919962	0.138364	0.92011
TOB2	39	2.03638e-87	9.32431e-86	0.328297	0.121109	0.328297	0.0139133	0.357297	0.339668
CDH6	39	2.53492e-292	1.32445e-289	0.594968	0.283854	0.5499	0.594968	-0.131426	-0.310528
GRIA4	40	2.05602e-94	1.04621e-92	0.644887	0.644887	-0.72203	0.250602	-0.350687	-0.168354
AC093535.2	40	1.89393e-66	6.04301e-65	0.185359	0.120228	0.153642	0.090644	0.185359	0.185832
SLC3A2	40	6.12308e-292	3.14307e-289	0.650985	0.0455349	0.555957	0.650985	-0.0642403	-0.0957503
DCLK2	40	1.75441e-193	3.20826e-191	0.961437	0.392699	0.442155	0.961437	0.382246	0.816696
ATP2B2	41	4.3625e-66	1.38441e-64	0.300231	0.300231	-0.171303	-0.0081892	0.241949	0.384235
MEGF10	41	4.42521e-72	1.55063e-70	0.23544	0.162881	0.23544	-0.431158	0.246263	0.234335
ACSBG1	41	1.55668e-284	6.90107e-282	0.424486	0.260181	0.424486	0.302655	0.128642	0.206818
NOS2	41	5.62812e-183	9.30356e-181	0.362677	0.305597	0.344463	0.362677	-0.221874	-0.0141013
DENND2A	42	5.48398e-92	2.69221e-90	0.641414	0.641414	0.523295	0.327765	-0.031147	0.41759
F3	42	5.85985e-290	2.90599e-287	0.479555	-0.348689	0.448882	0.479555	0.189041	0.332589
DOCK7	43	3.65182e-271	1.48401e-268	0.904372	-0.103181	0.904372	0.963894	0.516269	0.370167
BMP7	43	2.95349e-164	3.63094e-162	0.558591	0.479298	0.170788	0.558591	-0.407525	-0.338169
GRIK4	44	1.57981e-38	2.83754e-37	0.414904	0.181987	-0.386305	-0.0625458	0.266446	0.414904
NFIA	44	3.67823e-213	8.27857e-211	0.785784	0.713533	0.611905	0.785784	0.233678	-0.105551
TNIK	44	2.84639e-224	7.43593e-222	1.02916	-0.0100387	1.02916	0.678279	0.631005	0.522984
HS3ST3B1	44	8.03376e-269	3.22e-266	0.473887	0.145994	0.473887	0.465788	-0.0295314	0.0260877
AC103923.1	44	2.65524e-288	1.25306e-285	0.437545	-0.0843529	0.41362	0.437545	0.286042	0.295352
AMER2	45	1.5497e-126	1.21889e-124	0.342805	0.334087	0.342805	-0.341762	0.081365	0.117678
ID3	45	1.40994e-284	6.34667e-282	0.459659	0.0180225	0.419572	0.459659	0.192668	0.109376
EVI5	45	7.75123e-65	2.423e-63	0.514541	0.109257	0.173332	-0.102507	0.514541	0.40586
GPR75-ASB3	45	2.51823e-125	1.93388e-123	0.38006	0.21348	0.38006	0.20223	0.284796	0.42222
AQP4	45	8.75023e-269	3.45977e-266	0.505741	0.114367	0.505741	0.513212	0.300955	0.41164
MT3	46	1.94804e-275	8.38203e-273	0.804051	-0.000180887	0.631821	0.804051	-0.00145247	0.0489845
SRGAP3	46	6.11364e-90	2.91334e-88	0.543409	0.543409	-0.233222	0.317489	0.323244	0.445202
PRKN	46	3.27243e-63	9.90157e-62	0.583749	0.124758	0.142747	0.0418903	0.583749	0.549195
RPL36	47	4.8932e-275	2.07493e-272	0.744688	0.0749108	0.489992	0.744688	0.0123597	-0.116525
GPM6A	47	9.78641e-90	4.63334e-88	0.6792	0.6792	-0.156649	0.75245	0.0753362	0.34361
RNF19A	47	1.30374e-62	3.90042e-61	0.41046	-0.332769	0.259952	0.193554	0.41046	0.208229
IL3RA	47	5.41922e-38	9.62141e-37	0.430484	-0.0138167	-0.117965	-0.214388	0.135115	0.430484
SEC14L1	48	4.1753e-266	1.60743e-263	0.971906	0.679523	0.971906	0.90024	0.109213	0.279546
SLC25A18	48	7.3583e-101	4.14031e-99	0.261834	0.141556	0.22808	0.261834	0.0999762	0.284769
ATP9A	49	1.37783e-42	2.72023e-41	0.424688	0.310382	0.0257106	0.0167387	0.424688	0.680687
LGALS1	49	6.20613e-266	2.32802e-263	0.595445	-0.0298629	0.595445	0.597304	0.0945319	-0.564437
CFAP43	49	3.03329e-72	1.06672e-70	0.186303	-0.00455605	0.186303	0.100792	0.196933	0.0784614
AC037450.1	49	2.33929e-90	1.12205e-88	0.361663	0.361247	0.123026	0.361663	-0.166028	0.00403806
LINC02147	49	3.42347e-274	1.43096e-271	0.77593	0.438148	0.752602	0.77593	-0.361341	-0.448469
PBX1	50	9.92342e-87	4.48762e-85	0.655631	0.655631	0.0831334	0.499653	0.411671	-0.0184518
RPS19	50	1.61986e-273	6.67542e-271	0.858639	0.081599	0.560614	0.858639	-0.0256641	-0.259786
SORL1	50	1.09499e-163	1.34051e-161	0.460317	0.270833	0.460317	-0.0508666	0.363339	0.404259
ARAP2	50	3.54954e-263	1.28217e-260	0.732588	0.156386	0.732588	-0.363438	0.359114	0.5591
CNGA3	50	4.90181e-86	2.193e-84	0.224025	0.113351	0.224025	0.227888	0.138806	0.261947
KALRN	51	1.18337e-157	1.34202e-155	0.706024	0.152759	0.105466	0.706024	0.217352	0.76586
PLEKHG1	51	2.20288e-261	7.86024e-259	0.646477	-0.185544	0.646477	0.0683677	0.205204	0.178489
FNDC3B	51	1.40113e-267	5.46609e-265	1.05709	-0.305395	0.814832	1.05709	-0.0437107	-0.116759
PARD3B	51	2.7683e-146	2.74569e-144	0.719013	0.201184	0.719013	0.257124	0.567263	0.710021
TPCN1	51	1.21124e-86	5.46907e-85	0.393515	0.393515	0.310614	-0.202267	0.0992596	0.121358
LTBP1	52	1.98362e-255	6.59532e-253	0.736885	0.0123743	0.736885	0.336866	0.345398	0.439092
SORBS1	52	4.62894e-266	1.75894e-263	1.05519	-0.247222	0.542529	1.05519	0.482403	0.554074
ARHGEF4	52	5.15087e-62	1.52694e-60	0.250457	0.0267207	0.190895	0.250457	0.137511	0.314537
EFHC2	52	1.69909e-78	6.63733e-77	0.16796	-0.0411593	0.16796	0.138684	0.167747	0.119675
MED13L	53	2.83538e-59	8.02324e-58	0.476717	-0.0449815	-0.11204	-0.091	0.476717	0.390436
AC244669.2	53	3.16706e-46	6.76387e-45	0.29183	0.0612562	-0.0143218	-0.203819	0.29183	0.400477
SLC24A3	53	2.01334e-85	8.91198e-84	0.568304	0.568304	-0.731936	-0.0519585	-0.395334	0.0252095
SPARCL1	54	1.32559e-250	4.26215e-248	0.938919	0.0573218	0.938919	0.982342	0.344059	0.304823
MPP6	54	3.29298e-265	1.21961e-262	0.70772	0.00354489	0.22969	0.70772	-0.314143	-0.049002
SLC51B	54	9.45901e-59	2.63331e-57	0.0681708	0.0416182	0.0648543	0.0627693	0.0681708	0.062889
EVA1C	55	7.41363e-249	2.33242e-246	0.666929	0.0699116	0.666929	-0.0353593	0.107976	0.33497
ZDHHC14	55	1.23065e-83	5.31085e-82	0.603929	0.603929	0.402025	-0.281549	-0.00584105	0.739014
TTYH2	55	1.38868e-57	3.79024e-56	0.13442	0.0894798	0.12331	-0.291095	0.13442	0.142434
LINC00298	55	2.15631e-71	7.44003e-70	0.102822	-0.00667259	0.0910965	0.102822	0.0905921	0.104191
BCR	56	1.55226e-83	6.67905e-82	0.421999	0.421999	-0.149036	0.252004	0.164761	0.171372
FKBP5	56	1.20581e-247	3.75328e-245	1.21821	0.498064	1.21821	0.283652	0.0141548	0.565738
CARMIL1	56	2.21056e-263	8.08484e-261	0.445288	0.159095	0.433992	0.445288	0.146683	0.208273
EBF1	56	2.62387e-57	7.10193e-56	0.277538	0.110179	0.201608	0.0679192	0.277538	0.189771
EAF2	56	6.39228e-37	1.10604e-35	0.161414	0.0785145	0.0568838	0.0770456	0.061228	0.161414
MAPT	57	1.07469e-36	1.85075e-35	0.491854	0.172775	-0.359519	-0.544249	0.256226	0.491854
ADGRL2	57	2.22446e-247	6.8511e-245	0.735509	-0.0176788	0.735509	0.596354	-0.283136	-0.413124
RSPH1	57	7.33304e-56	1.94522e-54	0.112682	0.0475933	0.09584	0.0923142	0.112682	0.102101
CD82	57	1.99777e-83	8.57077e-82	0.278878	0.278878	-0.144409	-0.142477	-0.341238	-0.119896
NT5DC3	58	9.90055e-261	3.49012e-258	0.632265	0.224047	0.588181	0.632265	0.247803	0.342393
AL133284.1	58	2.06761e-36	3.53987e-35	0.0287897	0.00907639	0.0115725	0.010427	0.00883393	0.0287897
PRICKLE2	59	6.43193e-244	1.94012e-241	0.829993	0.267927	0.829993	0.674631	0.250201	0.109904
OPHN1	59	1.11541e-81	4.62918e-80	0.601683	0.601683	-0.258874	0.424631	0.333006	0.20676
HIF1A	59	1.23475e-259	4.30088e-257	0.623179	0.11513	0.347753	0.623179	-0.00202062	0.0861284
CSMD1	60	2.01232e-81	8.32792e-80	0.790901	0.790901	-2.10777	-0.320636	-0.30846	0.183081
S100A6	60	9.08411e-257	3.12696e-254	0.598985	-0.152581	0.566211	0.598985	0.137895	0.03009
LINC00173	60	6.80342e-55	1.7616e-53	0.127981	-0.085921	0.0472141	0.0171969	0.127981	0.140142
CD44	60	1.04932e-243	3.13286e-241	0.448442	-0.93964	0.448442	0.412046	0.319422	0.244884
TMC6	60	5.31671e-35	8.78384e-34	0.0308323	-0.0017074	-0.00244953	-0.270469	0.0240463	0.0308323
ACSL3	61	2.08806e-168	2.752e-166	0.725281	0.569969	0.725281	0.707257	-0.107153	-0.0276931
DGKG	61	2.26637e-78	8.8298e-77	0.708731	0.708731	0.630238	0.10889	0.270739	1.01052
PLXNA4	61	1.06276e-54	2.73484e-53	0.393567	0.0641404	0.128585	0.157003	0.393567	0.310907
DOK5	61	1.51754e-256	5.16298e-254	0.577323	-0.177037	0.441281	0.577323	0.057619	0.398817
UTRN	62	8.4623e-256	2.84596e-253	0.575252	-0.134709	0.368278	0.575252	-0.270915	-0.262301
TSC22D4	62	2.03094e-96	1.06303e-94	0.374602	0.192899	0.374602	0.112236	0.354001	0.310515
CFAP52	62	1.19722e-40	2.26434e-39	0.104524	0.01038	0.0792577	0.0823623	0.104524	0.115997
ITGA7	63	7.11142e-255	2.3379e-252	0.523038	0.175676	0.492869	0.523038	-0.071141	0.174648
ST6GAL2	63	2.97332e-145	2.87116e-143	0.311366	0.264159	-0.0377477	0.311366	-0.0589691	0.157555
CASC1	63	1.41621e-53	3.54464e-52	0.176308	0.0205217	0.144266	0.150599	0.176308	0.129551
OSMR	63	3.61207e-240	1.03613e-237	0.470046	-0.590638	0.470046	0.443355	0.11058	0.106184
NOVA1	64	3.45015e-109	2.18976e-107	0.651793	0.745908	-0.303259	0.651793	-0.418613	-0.348233
MIR34AHG	64	1.80954e-254	5.88282e-252	0.520034	0.0459852	0.412504	0.520034	-0.213415	0.0840276
AL137145.2	64	1.17703e-88	5.48385e-87	0.23879	-0.140817	0.23879	0.234434	0.115838	0.265496
GRAMD2B	64	2.04069e-76	7.67462e-75	0.251174	0.141447	0.251174	0.155296	0.255863	0.29322
CFAP70	65	2.44659e-51	5.87724e-50	0.170706	0.0201677	0.108551	0.054708	0.170706	0.180381
OSBPL6	65	8.3103e-80	3.33999e-78	0.545889	0.545889	0.43887	0.511625	-0.111906	0.449761
MEOX2	65	1.49958e-239	4.25982e-237	0.613523	0.445177	0.613523	0.621433	-0.272332	-0.115376
AL356515.1	65	4.04892e-34	6.57056e-33	0.0316603	0.010831	0.0131378	0.00929945	0.0239048	0.0316603
NEBL	66	5.76876e-167	7.4356e-165	0.486626	-0.13742	0.370757	0.486626	0.387142	0.455436
PDE3A	66	1.76669e-239	4.97035e-237	0.756364	0.230635	0.756364	0.609799	0.316602	0.276125
SLC6A11	66	4.51292e-195	8.41042e-193	0.368448	0.293079	0.35523	0.368448	0.183446	0.261588
CEP126	66	4.80133e-34	7.77864e-33	0.216897	-0.00894909	0.0711176	0.0473945	0.136539	0.216897
NBEA	67	4.91663e-51	1.17146e-49	0.474458	0.267445	-0.16022	-0.342479	0.474458	0.476483
ADCYAP1R1	67	1.78518e-135	1.53625e-133	0.288746	0.172984	0.202575	0.288746	0.197233	0.271566
LDB2	67	2.26232e-213	5.13125e-211	0.71032	0.530324	0.62769	0.71032	0.239448	0.0884814
AR	67	1.27755e-249	4.06302e-247	0.433217	0.147967	0.260753	0.433217	0.148854	0.0446534
AHCYL2	68	1.46563e-87	6.73202e-86	0.620616	0.47952	0.400139	0.620616	0.496109	0.811068
VWA3A	68	2.01796e-58	5.58066e-57	0.14045	0.00938463	0.14045	0.129806	0.144727	0.140348
EPS15	69	1.16196e-234	3.20733e-232	0.675887	0.0412239	0.675887	-0.0249898	0.330402	0.24211
RASA4B	69	1.5789e-37	2.77126e-36	0.134645	0.0591107	0.0973646	0.0229551	0.134645	0.167312
COL16A1	70	4.47385e-121	3.29724e-119	0.289909	0.210186	0.289909	0.0431356	0.137428	0.296554
DNAH9	70	1.75182e-108	1.09757e-106	0.373455	0.0536627	0.373455	0.293359	0.3114	0.293547
RPS15	71	1.59744e-245	4.86869e-243	0.725573	0.0821236	0.426688	0.725573	-0.0290049	-0.210205
RPS6KA2	71	6.91666e-42	1.34468e-40	0.331498	0.314424	0.331498	0.219624	0.25063	0.677433
GABBR2	71	2.7095e-78	1.05282e-76	0.341654	0.341654	0.208527	0.19273	0.155458	0.247704
MT1E	71	3.33908e-232	9.04613e-230	0.486644	-0.153948	0.486644	0.447913	0.220236	0.136894
LINC01322	72	3.60366e-243	1.06504e-240	0.771426	0.347301	-0.107022	0.771426	-0.304949	0.078091
HIF3A	72	1.22847e-56	3.29457e-55	0.281039	0.281039	0.264113	0.135537	0.169356	0.347232
PCDH7	73	2.41757e-76	9.08033e-75	0.445779	0.445779	0.175967	0.213623	-0.304166	0.052462
RGS9	73	2.38559e-47	5.22846e-46	0.147849	0.100758	0.131895	0.111923	0.147849	0.145128
GABRB1	73	1.50508e-240	4.3601e-238	0.887246	0.523002	0.66155	0.887246	0.323202	0.557163
IQGAP2	73	1.11902e-226	3.00381e-224	0.838718	0.223993	0.838718	0.74636	-0.131646	0.437535
AC007920.2	73	3.44273e-32	5.27939e-31	0.0255591	0.00590493	0.0198737	0.0216143	0.018773	0.0255591
PREX2	74	1.23405e-226	3.28247e-224	0.776571	0.38706	0.776571	0.351412	0.0978737	0.354962
EGFR	74	6.87186e-76	2.56132e-74	0.790248	0.790248	0.286213	0.648449	-0.200716	-0.534769
KIF19	74	5.88642e-32	8.99847e-31	0.0280434	0.0187686	-0.00417473	-0.0822125	0.0120556	0.0280434
BCO1	74	2.79741e-47	6.12188e-46	0.143243	0.0186968	0.0858279	0.0978823	0.143243	0.149901
ZHX3	75	1.02388e-197	2.01058e-195	0.735833	0.580108	0.735833	0.503051	-0.0745889	0.00807514
CHST15	75	2.44939e-90	1.17294e-88	0.138317	0.0053209	0.115429	0.138317	0.122856	0.1291
P4HA2	76	1.58577e-54	4.06643e-53	0.11574	-0.101312	0.10264	0.11574	0.0971046	0.126315
HRASLS	76	2.64532e-75	9.74802e-74	0.199313	0.199313	-0.26444	-0.121622	-0.142987	-0.0708298
COL5A2	76	1.25757e-235	3.50432e-233	0.439607	-0.0713634	0.399236	0.439607	-0.0605888	-0.239763
SOX5	77	3.47842e-75	1.27698e-73	0.681293	0.681293	0.000441607	0.777498	-0.0984433	-0.07613
OLFM2	77	6.45749e-97	3.3982e-95	0.490785	0.353666	0.146964	0.490785	0.162995	0.545611
AC087564.1	77	1.34317e-77	5.13722e-76	0.472583	0.23282	0.472583	-0.0635325	0.432735	0.318611
CSRP2	77	1.45242e-234	3.97162e-232	0.364712	-0.116196	0.346548	0.364712	-0.101102	-0.0407174
NRXN1	78	4.9695e-75	1.82209e-73	0.922758	0.922758	-1.48877	-0.0969066	-0.0390721	0.434466
MYO16	78	9.08135e-73	3.22465e-71	0.266309	-0.127073	0.22605	0.266309	0.25545	0.305445
DRC1	78	2.19615e-50	5.16536e-49	0.0935745	-0.0347785	0.0935745	0.0931802	0.0973239	0.0877232
TMSB4X	79	1.40539e-223	3.63896e-221	0.798751	0.0961893	0.798751	0.709416	0.239607	-0.119825
LRP4	79	5.2208e-75	1.91183e-73	0.483969	0.483969	-0.418832	-0.39426	-0.160403	0.227891
TMOD1	79	1.4993e-98	8.03441e-97	0.412244	0.230257	0.412244	0.286093	0.0368233	0.467992
RFX4	79	2.54704e-49	5.82218e-48	0.162882	0.0510287	0.124774	0.162882	0.176107	0.136978
FTX	80	2.32442e-45	4.89282e-44	0.341649	-0.0151889	-0.355868	-0.273776	0.341649	0.231316
ANXA5	80	9.0741e-223	2.32894e-220	0.602494	0.107739	0.602494	0.612496	-0.0594478	0.0843285
C2orf72	80	1.85555e-31	2.79566e-30	0.286721	0.129313	0.145871	0.0572969	0.185389	0.286721
GNG7	81	7.13468e-101	4.02223e-99	0.509547	0.492264	0.509547	-0.351836	0.0771063	-0.0423155
RPS18	82	1.64911e-224	4.34696e-222	0.673436	0.0132879	0.331529	0.673436	-0.00328823	-0.0889411
RASSF2	82	9.14109e-74	3.29383e-72	0.313178	0.313178	0.0801091	-0.0343577	-0.104194	0.132364
ITPKB	82	1.16285e-221	2.90803e-219	0.440096	-0.163029	0.440096	-0.0228976	0.248329	0.194707
RGS6	83	3.02816e-215	7.08808e-213	0.774208	-0.30242	0.672928	0.774208	0.532583	0.722356
SPAG1	83	1.90136e-50	4.48283e-49	0.25132	-0.117829	0.25132	0.255819	0.286312	0.215201
SHROOM3	83	1.32055e-179	2.06619e-177	0.717934	0.525609	0.717934	0.471041	0.371125	0.312244
AC073365.1	83	1.23737e-222	3.1482e-220	0.422449	0.188855	0.366524	0.422449	-0.0410976	-0.172249
USP54	84	2.09905e-73	7.50809e-72	0.522234	0.522234	0.0722789	-0.550096	0.10517	0.124329
SMOX	84	2.22294e-221	5.46564e-219	0.441728	0.0829116	0.395009	0.441728	0.144972	0.0865895
TRMT9B	84	2.43812e-220	5.89561e-218	0.550477	0.332703	0.550477	0.50529	-0.267733	0.0867407
MIR4300HG	85	1.85653e-72	6.55249e-71	0.610969	0.610969	-0.593174	0.408099	0.114647	0.141135
GLUD1	85	9.14206e-48	2.022e-46	0.271034	0.120778	0.271034	0.177071	0.28452	0.436
COL23A1	85	2.87362e-221	7.0066e-219	0.593889	0.398771	0.598908	0.593889	0.0345281	0.206039
ATXN1	86	3.77248e-44	7.76524e-43	0.447358	-0.238652	0.258092	-0.29885	0.447358	0.229257
WWTR1	86	1.14755e-219	2.75214e-217	0.631609	-0.676569	0.631609	0.435812	0.141574	0.231445
CHST8	86	2.63901e-70	8.90596e-69	0.315084	0.315084	0.130952	-0.0447838	-0.195494	0.0743475
NTM	87	6.52557e-31	9.62842e-30	0.832128	0.302609	-0.701533	-0.627205	0.183974	0.832128
FOXO1	87	3.36431e-219	8.00294e-217	0.939281	0.136413	0.939281	0.373557	0.423568	0.452824
NCMAP	87	9.37003e-174	1.30551e-171	0.271313	0.21114	0.271313	0.254759	0.00571742	-0.0328867
SPATA17	88	1.32316e-109	8.4345e-108	0.330105	-0.00627861	0.330105	0.338143	0.268846	0.221634
WDR49	89	1.01364e-214	2.35383e-212	0.374802	0.0932866	0.364485	0.374802	0.246754	0.190228
ABCA1	89	2.10018e-43	4.23204e-42	0.412325	-0.857412	0.321195	0.231873	0.412325	0.358918
ADAM19	89	2.68822e-212	6.00417e-210	0.672098	0.46104	0.672098	0.611813	-0.325154	-0.115979
RPS21	90	2.23638e-214	5.11205e-212	0.602384	-0.00903052	0.353428	0.602384	-0.0361908	-0.14659
ZBTB7C	90	1.36741e-93	6.88622e-92	0.270333	-0.0634168	0.233902	0.270333	0.234284	0.239014
RNF157	90	1.26661e-69	4.24026e-68	0.454222	0.454222	0.261374	0.305898	-0.248261	-0.0874406
COL25A1	90	9.23731e-216	2.17963e-213	0.814587	0.529542	0.814587	0.7929	-0.421593	0.329688
B2M	91	1.95623e-214	4.50688e-212	0.652167	-0.0723666	0.652167	0.467998	0.174017	-0.130155
FCHSD2	91	6.08957e-69	2.01327e-67	0.483033	0.483033	-0.476346	-0.0659898	-0.271647	-0.130536
RET	92	3.62236e-68	1.18421e-66	0.14953	0.14953	0.122938	0.078298	-0.0578871	0.0515437
DISC1	93	1.51464e-67	4.90232e-66	0.413558	0.413558	-0.0877941	-0.0156653	-0.0471642	0.239169
GOLIM4	93	1.03945e-211	2.30404e-209	0.768399	0.1938	0.250721	0.768399	-0.191021	-0.217667
AGT	93	3.13064e-207	6.63764e-205	0.347476	0.134515	0.347476	0.31862	0.103661	0.162537
C1orf228	93	5.19773e-42	1.01387e-40	0.15218	-0.00327854	0.0831578	0.11305	0.15218	0.154266
P3H2	93	4.96076e-30	7.08034e-29	0.181388	-0.333138	0.101447	-0.044013	0.0986674	0.181388
MIR100HG	94	2.61156e-41	5.00732e-40	0.416092	-0.317029	-0.249618	-0.2929	0.416092	0.223621
GRIN2A	94	1.40189e-66	4.48285e-65	0.268099	-0.0683653	0.267156	0.268099	0.260136	0.312973
PHYHIPL	94	5.30036e-67	1.70609e-65	0.423708	0.423708	-0.739713	-0.41315	0.126734	0.363776
CTNND2	95	7.66724e-67	2.45982e-65	0.638005	0.638005	0.221788	0.400633	0.349179	0.675027
L3MBTL4	95	1.11743e-204	2.33534e-202	0.572722	0.13362	0.572722	-0.0124836	0.0389853	0.0155162
LINC01138	95	9.09533e-43	1.80421e-41	0.278557	-0.245365	0.242573	0.278557	0.240069	0.470938
MRC2	95	1.84945e-210	4.03828e-208	0.389313	-0.167831	0.343931	0.389313	-0.120625	-0.0121783
ACTB	96	4.31095e-209	9.34328e-207	0.742256	-0.0672667	0.535239	0.742256	0.030483	-0.325609
MAP3K5	96	3.26951e-203	6.78458e-201	0.608583	0.0982205	0.608583	0.600571	0.0942188	0.420578
MAP3K1	96	9.56436e-67	3.06175e-65	0.333614	0.333614	-0.228335	-0.0875763	-0.372567	-0.345016
CFAP73	96	1.76187e-40	3.31728e-39	0.0479017	0.0147613	0.0455547	0.0442671	0.0479017	0.0455387
AKAP12	97	4.53971e-209	9.76672e-207	0.559925	-0.623412	0.338808	0.559925	-0.302338	-0.0791619
ZDHHC8P1	97	1.45711e-29	2.04673e-28	0.0263755	0.00655411	0.0118043	0.0142117	-0.00246995	0.0263755
OSMR-AS1	97	3.79594e-203	7.8215e-201	0.413332	-0.444739	0.413332	0.310987	0.129024	0.138622
RFTN2	98	2.63875e-40	4.94918e-39	0.365847	0.301393	-0.190127	-0.575066	0.365847	0.195392
SAMD5	98	2.70013e-208	5.76665e-206	0.464453	0.179236	0.32223	0.464453	-0.109879	-0.150306
LPL	99	7.85156e-203	1.60649e-200	0.405403	0.142934	0.398849	0.405403	0.0918185	0.231417
ASTN1	99	2.14172e-80	8.72764e-79	0.490399	0.443735	-0.252686	0.490399	0.018227	0.240776
NME5	99	4.41603e-40	8.24034e-39	0.15815	0.0312178	0.0998158	0.0912765	0.15815	0.112382
AKAP13	100	5.10884e-201	1.03089e-198	0.81599	0.22162	0.81599	0.876496	0.315947	0.0604809
DAAM2	100	7.976e-40	1.47796e-38	0.0807788	0.00687688	0.068593	-0.704526	0.0807788	0.081043
RASA4	101	6.31768e-38	1.11826e-36	0.143945	0.0796331	0.112792	0.0239633	0.143945	0.174111
ESRRG	102	1.66053e-100	9.21926e-99	0.704231	0.594733	0.498759	0.704231	0.165095	0.0104158
RGS20	102	1.70392e-197	3.32367e-195	0.403988	-0.00872909	0.403988	0.354512	0.0191742	0.306034
MARCKS	103	2.74551e-202	5.57853e-200	0.7549	0.26717	-0.0107159	0.7549	0.098471	-0.431562
FRMD5	103	6.44689e-29	8.81446e-28	0.671184	-0.348818	-0.0192961	-0.978313	0.178773	0.671184
ANXA2	103	4.17571e-197	8.03796e-195	0.351285	-0.610367	0.351285	0.314577	0.0660933	-0.00522685
SUB1	104	3.58236e-176	5.29375e-174	0.644978	0.419723	0.388129	0.644978	-0.174141	-0.049275
GNAS	104	9.39951e-201	1.8837e-198	0.845232	0.238916	0.490302	0.845232	-0.24373	-0.433813
ADGRG1	104	6.13229e-33	9.58978e-32	0.232314	0.232314	0.0726016	0.156132	0.00796202	0.384134
UBA52	105	8.86156e-200	1.76381e-197	0.549773	0.055366	0.413549	0.549773	0.00109616	-0.151579
RASSF4	105	7.31995e-39	1.32452e-37	0.157399	0.0530777	0.111891	-0.120814	0.157399	0.159593
GRAMD1B	105	2.23506e-63	6.79788e-62	0.277405	0.277405	-0.0155307	0.19396	0.0440902	0.239055
AC239804.1	105	4.86557e-28	6.49756e-27	0.0209371	-0.00397166	-0.000740899	-0.00620833	0.00930383	0.0209371
FRY	106	7.74274e-39	1.40015e-37	0.384451	0.221002	-0.220845	-0.0965528	0.384451	0.441566
SPATA6	106	2.55372e-119	1.83136e-117	0.790949	0.528081	0.790949	-0.298924	0.138477	-0.10083
ARSJ	106	6.83254e-199	1.35077e-196	0.280135	-0.171517	0.268463	0.280135	0.0269671	0.0528486
AC006330.1	106	6.61188e-28	8.80551e-27	0.0219548	-0.00878519	-0.00153776	0.00190149	0.00627912	0.0219548
FAM181B	107	5.69857e-87	2.58503e-85	0.33151	0.308131	0.0609421	0.33151	-0.0537482	-0.136782
LGALS3	107	1.73695e-194	3.21655e-192	0.350306	-0.457385	0.350306	0.337169	0.0715029	-0.122522
CRISPLD1	107	2.76761e-197	5.36275e-195	0.631111	0.269956	0.482518	0.631111	-0.0388313	0.03937
AC005999.1	107	6.84735e-28	9.11495e-27	0.0236578	0.00892368	0.0174986	0.0174589	0.0137987	0.0236578
ALDOA	108	1.14196e-196	2.18383e-194	0.544393	-0.174436	0.437082	0.544393	-0.0428826	-0.0234086
MMP16	108	1.09047e-100	6.0658e-99	0.820159	0.580732	-0.389826	0.820159	-0.502542	-0.490259
ADAM12	108	9.8942e-194	1.82072e-191	0.393113	-0.353942	0.393113	0.163043	0.00462719	-0.525012
LINC01094	108	7.82411e-90	3.7103e-88	0.146671	0.0528331	0.143835	0.146671	0.121015	0.128769
STON2	109	6.9685e-192	1.25087e-189	0.587235	0.388546	0.587235	0.553868	0.0354415	-0.256459
RPS2	109	5.42988e-196	1.02499e-193	0.671671	0.0819947	0.358487	0.671671	-0.0325224	-0.22404
MSI2	109	8.63034e-178	1.30837e-175	0.765366	0.523475	0.548803	0.765366	0.36379	0.0481505
SAT1	110	9.66134e-191	1.72367e-188	0.493531	-0.243931	0.493531	0.457931	0.277232	0.313777
STAC	110	5.2307e-100	2.88764e-98	0.512772	0.414213	0.491306	0.512772	-0.296071	0.0221491
TIMP3	111	4.26753e-190	7.56749e-188	0.409903	0.125086	0.409903	0.396529	0.0150103	0.180848
PLA2G4C	111	1.64615e-27	2.15791e-26	0.186681	-0.161697	-0.100497	-0.542984	0.126185	0.186681
PTPRG	111	7.53561e-113	4.99965e-111	1.04561	0.577211	0.725925	1.04561	-0.0866722	0.0151811
OLIG1	112	2.33252e-61	6.83838e-60	0.259111	0.259111	-0.682085	-0.597035	-0.262107	-0.240679
ANGPT1	112	7.52417e-189	1.31826e-186	0.352726	0.078721	0.352726	0.340131	0.0341007	0.0298615
RPS12	113	7.72835e-193	1.4045e-190	0.548629	0.0407157	0.228619	0.548629	0.00530549	-0.0709275
PIK3R1	113	4.73081e-61	1.38005e-59	0.469696	0.469696	-0.596577	-0.339178	0.0250051	0.11517
LSAMP	113	1.84101e-27	2.40581e-26	0.801596	0.441609	-0.23547	0.171985	0.173919	0.801596
PLXDC2	113	5.8152e-188	1.01278e-185	0.656039	0.00990366	0.656039	-0.0246767	0.317437	0.430523
RPL35A	114	1.16932e-192	2.11192e-190	0.552348	0.0146508	0.365499	0.552348	0.0337142	-0.10105
MYO1E	114	2.00942e-187	3.47892e-185	0.448107	-0.388133	0.448107	-0.441911	-0.0276533	-0.336627
RASL10B	114	2.34696e-27	3.05742e-26	0.0212141	0.00711596	0.00340696	0.0137924	-0.00205233	0.0212141
CRISPLD2	114	6.54227e-61	1.90658e-59	0.204816	0.204816	-0.0599298	-0.299864	-0.062205	0.184531
UBE2H	115	2.86602e-37	4.99743e-36	0.391036	-0.130544	-0.0902609	0.0736497	0.391036	0.131637
SH3PXD2B	115	3.02056e-187	5.19874e-185	0.669193	0.0192564	0.669193	0.388494	0.142305	0.281493
VWA5B1	115	2.397e-27	3.11983e-26	0.0279682	-0.0129216	0.0115019	0.0112961	0.0181091	0.0279682
N4BP2L2	116	3.4689e-37	6.0307e-36	0.352332	-0.154512	0.0629476	-0.497977	0.352332	0.283276
ZEB1	116	1.6376e-60	4.74401e-59	0.538701	0.538701	-0.559802	0.608213	-0.479738	-0.489133
RFX2	116	4.5977e-185	7.73127e-183	0.56245	-0.0664949	0.56245	0.588927	0.0549901	0.223773
AC004520.1	116	4.76328e-27	6.15859e-26	0.0205948	-0.0261897	-0.0135983	-0.0113361	0.00605321	0.0205948
TTYH1	117	4.65401e-157	5.25759e-155	0.461682	0.329107	0.461682	0.372075	0.302401	0.395983
ATP8A1	117	3.72755e-59	1.05274e-57	0.383199	0.383199	-0.0573339	-1.02813	0.0543031	0.300394
LDHA	117	5.37023e-189	9.46552e-187	0.370394	-0.200846	0.306857	0.370394	-0.04148	-0.368721
PMP22	117	2.22693e-183	3.70214e-181	0.396159	0.00996707	0.396159	0.0916961	0.0217657	-0.12944
DOC2B	117	4.81663e-27	6.22482e-26	0.0245823	0.00173716	0.00716837	0.0134497	0.0110102	0.0245823
ATP2B4	118	5.45492e-37	9.4609e-36	0.353501	-0.233342	-0.222813	0.13695	0.353501	0.449728
ACSM5	118	6.50819e-27	8.35556e-26	0.0230413	0.00692736	0.00969486	0.00482683	0.0172247	0.0230413
RPL35	119	3.11636e-187	5.33225e-185	0.548377	0.0810959	0.347283	0.548377	-0.00663368	-0.202629
SLC8A1	119	1.10398e-58	3.06755e-57	0.588567	0.588567	-0.0628014	0.632328	-0.290216	-0.222124
HLA-C	119	1.58432e-182	2.5897e-180	0.357025	-0.0802667	0.357025	0.279574	0.0642455	-0.0822727
TAOK3	119	5.03541e-34	8.14433e-33	0.340828	0.340828	-0.15332	0.151112	0.156863	0.594368
PLCD3	119	2.26299e-53	5.63033e-52	0.0982701	0.00229977	0.0907936	0.0982701	0.0960168	0.0759925
PTPRZ1	120	1.30888e-186	2.22653e-184	1.60603	0.543322	0.315062	1.60603	-0.226957	0.0583757
SOGA1	120	1.13031e-58	3.13773e-57	0.429764	0.429764	-0.15024	0.0568956	-0.53991	-1.12306
C1orf158	120	7.11095e-37	1.22894e-35	0.0504954	0.0182611	0.0491178	0.0473625	0.0504954	0.0457694
MTSS1L	121	3.13054e-34	5.09435e-33	0.330266	0.330266	-0.575382	0.240138	0.22316	0.528336
AC110023.1	121	1.99396e-72	7.02906e-71	0.348935	0.0919032	0.318858	0.348935	0.29664	0.345391
ATP13A5	121	3.21848e-58	8.85883e-57	0.171901	0.171901	-0.0088947	0.019367	-0.107489	-0.156206
ELL2	122	7.11857e-47	1.54627e-45	0.217674	-0.656781	0.217674	-0.465302	0.236088	0.269103
RNA5-8S5	122	4.57132e-58	1.25471e-56	0.329986	0.329986	0.149831	0.00515891	-0.216919	-0.000107007
IQSEC2	122	2.93236e-26	3.67916e-25	0.177725	0.0976613	0.0374153	-0.0347315	0.06091	0.177725
RORA	123	5.44581e-70	1.83148e-68	0.538585	0.510429	0.538585	0.61938	0.462384	0.779425
SASH1	123	9.70028e-101	5.40611e-99	0.503019	0.438507	0.503019	-0.108189	0.0427902	0.0751063
NID1	123	3.36021e-179	5.20192e-177	0.572448	0.365729	0.572448	0.517512	-0.20883	0.193359
PDGFC	124	7.37837e-185	1.23362e-182	0.809192	0.0944235	0.441938	0.809192	-0.337801	-0.195012
PPP1R42	124	1.58618e-46	3.4125e-45	0.133986	-0.00965951	0.133986	0.119977	0.139873	0.0505878
LINC01748	125	1.95155e-57	5.31662e-56	0.375598	0.375598	-0.0834647	0.0950168	0.275053	0.367524
PCOLCE	125	4.81312e-178	7.33475e-176	0.247016	0.0172507	0.247016	0.241109	-0.106652	-0.127998
SLC7A11	125	3.76941e-36	6.40472e-35	0.153952	-0.0977787	0.138165	0.0431551	0.153952	0.0759314
AC093673.2	125	4.26909e-26	5.32435e-25	0.0208408	-0.00406789	-0.00944576	-0.00292335	-0.00743755	0.0208408
CCND2	126	4.60549e-182	7.48622e-180	0.690548	0.331115	0.316234	0.690548	-0.302054	-0.0471662
TNC	126	8.99817e-178	1.3571e-175	0.696531	-0.32901	0.696531	0.622285	0.28131	0.555942
WIPF2	126	8.78272e-109	5.55019e-107	0.470505	0.191175	0.470505	0.502944	0.35407	0.358691
RPS28	127	4.64216e-181	7.50415e-179	0.628467	-0.000237335	0.257585	0.628467	0.0399413	-0.169426
MGLL	127	4.94302e-56	1.31719e-54	0.335695	0.335695	0.141882	-0.192683	0.0849472	-0.0548793
ETNPPL	127	3.97846e-46	8.47821e-45	0.079205	0.0652361	0.0636441	0.079205	0.0753943	0.0659213
RBM44	127	7.603e-26	9.41813e-25	0.0202648	0.00489483	-0.00354979	0.00786709	0.00960104	0.0202648
NTRK3	128	5.43918e-56	1.44677e-54	0.449296	0.449296	-0.582619	0.139693	-0.0457825	0.392556
HS3ST4	128	1.16819e-175	1.70901e-173	0.447697	0.0890915	0.447697	0.440937	-0.0715504	-0.145933
ZHX2	128	5.36264e-36	9.0907e-35	0.38246	0.200359	-0.41729	-0.234311	0.38246	0.00826626
GNB4	129	1.13484e-174	1.61973e-172	0.54691	0.0736024	0.54691	0.477568	-0.0637253	-0.171216
CDH4	129	1.35923e-55	3.58609e-54	0.43558	0.43558	0.21452	0.38563	-0.158164	0.54458
FRMD6	129	1.47075e-180	2.36443e-178	0.456119	0.199068	0.382681	0.456119	0.0929177	0.0840099
AF064860.1	129	6.24223e-36	1.05573e-34	0.104894	0.0258662	0.0338513	0.037191	0.104894	0.115684
QKI	130	1.40406e-35	2.35424e-34	0.308288	0.291077	-0.0663355	-0.265049	0.308288	0.279663
MT1X	130	8.53665e-174	1.19509e-171	0.392249	-0.384026	0.392249	0.397765	0.169508	0.168855
UNC5D	130	2.31713e-180	3.70474e-178	0.542612	0.245638	0.104471	0.542612	-0.013604	0.149999
ETV1	130	2.22129e-55	5.82371e-54	0.497196	0.497196	0.0249051	0.438194	-0.279154	-0.58875
COL11A2	130	2.108e-25	2.56024e-24	0.0188611	0.00720991	-0.0103618	-0.0229896	0.00722786	0.0188611
GRIA1	131	1.20749e-44	2.51996e-43	0.285512	-0.152827	-0.0251822	0.285512	0.0599887	0.369327
RPL28	132	5.16388e-180	8.21141e-178	0.564382	0.0122749	0.371533	0.564382	0.014522	-0.202986
APCDD1	132	3.56302e-117	2.48215e-115	0.279196	0.224197	0.279196	0.131545	0.00846507	0.113185
CAST	132	2.85081e-102	1.63553e-100	0.334246	-0.327793	0.334246	0.134398	0.257975	0.30658
ADAMTS7	132	1.47556e-24	1.73876e-23	0.0223007	-0.000161088	-0.0363697	-0.0209875	-0.0113017	0.0223007
RPL39	133	8.75863e-180	1.38524e-177	0.56144	0.0638826	0.317225	0.56144	0.0229962	-0.128315
CHD9	133	2.94253e-54	7.49309e-53	0.364999	0.364999	-0.247771	0.0391578	-0.105839	-0.0417118
CD38	133	2.2384e-35	3.74248e-34	0.0732571	0.03513	0.068723	0.060032	0.0732571	0.0566846
EMP1	134	1.38598e-172	1.92191e-170	0.310456	-0.297516	0.310456	0.311842	0.161791	0.111664
AL450405.1	134	2.39725e-179	3.73091e-177	0.191929	0.0212996	0.1806	0.191929	-0.0318497	-0.0466756
LSS	135	2.51796e-24	2.94221e-23	0.264558	0.0104399	0.0461627	-0.225075	0.136849	0.264558
DLGAP1	135	5.83525e-54	1.47057e-52	0.563839	0.563839	-0.3649	0.598998	-0.282842	-0.403411
SPARC	135	2.69217e-172	3.69813e-170	0.428029	-0.0619846	0.428029	0.375387	0.0491326	0.126972
JARID2	135	4.39004e-35	7.28164e-34	0.394709	0.031219	-0.37012	-0.112777	0.394709	-0.256754
GRID1	136	2.63681e-24	3.07862e-23	0.461116	0.193923	-0.339839	-0.719728	-0.0926256	0.461116
RNA5-8S4	136	5.85612e-54	1.47456e-52	0.373319	0.373319	0.221661	-0.0147031	-0.227623	0.0130075
CGNL1	136	5.13755e-172	7.02428e-170	0.332811	0.0578012	0.332811	0.316031	0.0348772	0.0507887
SRPX	136	2.78439e-178	4.26537e-176	0.203647	0.0879531	0.199712	0.203647	-0.0431684	0.00190087
LINC00299	137	1.74865e-146	1.74027e-144	0.324568	0.104083	0.307879	0.324568	0.230229	0.247675
NUDT8	137	2.71237e-24	3.16432e-23	0.0181608	0.00417072	-0.00229241	0.0102714	-0.00761159	0.0181608
RPS16	138	2.03709e-177	3.05658e-175	0.514711	0.0415088	0.318854	0.514711	-0.04578	-0.168545
RAP1GAP2	138	4.14013e-24	4.79937e-23	0.233666	-0.0239828	0.106311	0.0318676	0.0826068	0.233666
RASSF8	138	1.49673e-170	2.0181e-168	0.513907	-0.262021	0.513907	0.396838	0.0197127	-0.0420452
KIAA1211	138	7.16148e-54	1.79861e-52	0.357315	0.357315	-0.171973	0.309732	-0.132696	0.0906808
DBI	139	2.42758e-170	3.2582e-168	0.825617	0.30397	0.726122	0.825617	0.128898	-0.0864827
FAM182B	139	2.88558e-34	4.69834e-33	0.280287	-0.0946617	0.0419017	0.149923	0.280287	0.360906
SHISA6	139	3.05661e-71	1.04969e-69	0.382244	-0.0770895	0.322922	0.382244	0.0617128	0.412652
AC244502.1	139	1.30162e-176	1.93321e-174	0.262611	0.158552	0.253298	0.262611	-0.0899173	-0.169416
EIF4G3	140	1.85649e-53	4.63078e-52	0.397296	0.397296	-0.334465	-0.101689	-0.136187	-0.00837891
TMTC2	140	5.09819e-170	6.81132e-168	0.784518	0.184524	0.784518	-0.231145	0.40362	0.357529
WNT16	140	5.54588e-24	6.39854e-23	0.076542	0.0458398	0.0316027	-0.0266933	0.0242388	0.076542
CDK14	141	6.35046e-176	9.3371e-174	0.984471	0.291589	0.373116	0.984471	-0.162481	-0.0254658
GPM6B	142	4.78459e-53	1.18738e-51	0.544645	0.544645	0.40526	0.256094	0.114709	0.00190669
FLNA	142	1.96274e-175	2.85711e-173	0.328967	-0.307111	0.222449	0.328967	-0.0465467	-0.0852643
SPTBN4	142	6.09979e-24	7.01824e-23	0.233665	-0.0429913	-0.160761	0.0744795	-0.0166454	0.233665
EFHD1	142	6.57058e-34	1.05864e-32	0.120072	0.0595997	0.103629	-0.517341	0.120072	0.114029
NDUFA4	143	4.87438e-175	7.06038e-173	0.582835	0.100507	0.363617	0.582835	0.0419527	-0.0827112
TRAK1	143	4.7118e-48	1.04759e-46	0.390535	0.390535	0.0130153	0.23476	0.363273	0.313664
SEMA6D	143	1.2761e-78	5.01174e-77	0.432899	0.378852	0.196542	0.432899	-0.24225	0.125159
AC093689.1	143	6.57548e-24	7.55367e-23	0.0241966	0.00643883	0.0199326	0.0208154	0.0212883	0.0241966
MAP2	144	1.50824e-112	9.96155e-111	0.789447	0.471716	-0.769648	0.789447	-0.205007	-0.40991
HEY1	144	6.52386e-175	9.40304e-173	0.352798	0.138321	0.248193	0.352798	-0.0156617	-0.0293215
RBP5	144	6.84807e-24	7.86373e-23	0.020539	-0.058435	0.0111794	0.0105335	0.00599742	0.020539
CAV1	144	3.90612e-167	5.05704e-165	0.20502	-0.274158	0.20502	0.19349	-0.0133237	-0.0934906
ATP5F1E	145	6.88197e-175	9.87057e-173	0.549301	0.0880995	0.445734	0.549301	0.0521899	-0.170635
VIPR2	145	2.19317e-52	5.38337e-51	0.149618	0.149618	-0.627791	-0.0522782	-0.000980169	0.0962745
IL1RAP	145	2.1486e-166	2.74524e-164	0.792429	-0.327093	0.792429	0.567583	-0.255072	0.0695429
WDR78	145	1.24082e-68	4.0838e-67	0.246191	-0.0585127	0.246191	0.215416	0.215005	0.161213
LGI4	145	6.93847e-24	7.9644e-23	0.0208718	-0.00149324	0.00713207	-0.0285259	0.0111775	0.0208718
LIMCH1	146	1.7658e-35	2.95739e-34	0.259694	-0.12463	0.259694	-0.740719	0.219411	0.421037
PDE7B	146	1.57187e-174	2.23259e-172	0.583545	0.362195	0.301495	0.583545	-0.206764	-0.568639
ALPK3	146	6.63809e-54	1.66859e-52	0.0982564	0.0627723	0.0797277	0.0982564	0.0909635	0.070628
CNN3	147	2.32966e-174	3.29292e-172	0.535486	-0.425137	0.426552	0.535486	0.1682	0.264698
GPD1L	147	7.79529e-52	1.89595e-50	0.168641	0.168641	0.114599	0.0736354	-0.00446797	-0.00593498
ABAT	148	9.91458e-52	2.4034e-50	0.356778	0.356778	-0.199764	-0.0686898	0.3088	0.0499549
MXI1	148	1.34267e-26	1.70508e-25	0.195169	0.0683843	-0.0201382	-0.536026	0.195169	0.272043
CCDC40	148	3.72975e-45	7.82285e-44	0.167125	-0.0352008	0.147744	0.167125	0.165173	0.156318
EEF2	149	4.1829e-174	5.88401e-172	0.507355	0.0725153	0.332054	0.507355	-0.125184	-0.135331
GRB10	149	3.14544e-162	3.78735e-160	0.69017	-0.209966	0.69017	0.309197	0.048289	0.025929
RRBP1	150	2.5899e-161	3.05556e-159	0.369609	-0.122797	0.369609	0.244409	-0.00694045	-0.064492
SHC2	150	1.08029e-23	1.23229e-22	0.215745	-0.0535624	0.0204638	0.0626452	0.0669612	0.215745
ARMC3	150	3.0619e-33	4.82695e-32	0.0623787	-0.00985704	0.0558332	-0.0205483	0.0623787	0.0404138
AC084033.3	151	3.29593e-33	5.1875e-32	0.205522	-0.0102673	0.142527	0.0616154	0.205522	-0.119183
PLCG1	151	7.00428e-118	4.93827e-116	0.423168	0.331065	0.423168	0.40571	-0.101884	-0.0193348
ST8SIA5	152	7.20073e-76	2.68048e-74	0.380332	0.345415	0.380332	0.348759	-0.0823613	0.125117
AC092902.2	152	5.30461e-33	8.30876e-32	0.108121	-0.0609565	0.0536124	0.0263962	0.108121	0.0917225
NOVA1-AS1	153	6.06613e-51	1.44183e-49	0.355505	0.355505	-0.455249	0.159282	-0.272359	-0.164016
CDH1	153	7.50886e-33	1.17299e-31	0.0938485	0.0531158	0.0722232	-0.0546997	0.0938485	0.0788165
DIO2	153	1.33932e-171	1.82266e-169	0.221946	0.06465	0.170079	0.221946	0.0599481	-0.0165924
AC008957.3	153	1.22581e-159	1.41205e-157	0.230893	0.087333	0.230893	0.167536	0.0969414	0.10853
PRSS54	153	2.13205e-23	2.40114e-22	0.020181	0.00725801	0.0137447	0.00486984	0.0114561	0.020181
MAPK4	154	7.6176e-171	1.03187e-168	0.376434	-0.185966	0.321561	0.376434	0.0660844	0.223028
ACSS1	154	8.51588e-51	2.01917e-49	0.202443	0.202443	0.145049	0.0940234	0.143007	0.190854
AL022068.1	154	8.31194e-120	6.00491e-118	0.342946	0.14161	0.342946	0.288253	0.245751	0.241486
NBPF14	155	3.88115e-159	4.45328e-157	0.554651	0.110334	0.554651	0.580693	0.266905	-0.401642
POT1-AS1	155	1.71319e-32	2.64658e-31	0.197752	-0.17418	0.0519367	-0.0963309	0.197752	-0.172793
SOX2-OT	156	2.04337e-50	4.80988e-49	0.499658	0.499658	-0.756243	-0.496119	-0.395346	-0.594516
SLC44A3-AS1	156	3.40331e-76	1.27337e-74	0.217722	-0.331204	0.206699	0.217722	0.178794	0.223999
CCDC136	156	5.00666e-23	5.53418e-22	0.230988	-0.0164885	0.0424762	0.0583956	0.144844	0.230988
KLF9	156	5.15777e-159	5.89497e-157	0.384416	0.0452485	0.384416	0.16291	0.0942077	0.116306
PTPN14	156	2.11168e-169	2.80844e-167	0.348904	-0.0852324	0.319476	0.348904	-0.0283804	0.119273
RPS27A	157	6.31274e-169	8.35767e-167	0.597647	0.014548	0.376279	0.597647	0.0879103	-0.181297
ARMC2	157	8.78822e-56	2.32912e-54	0.259146	0.0743331	0.259146	0.210556	0.243337	0.200706
CDC42EP4	158	2.61396e-63	7.92557e-62	0.357383	0.344318	0.357383	0.163562	-0.0251526	0.0365828
METTL7B	158	5.93283e-168	7.78424e-166	0.219415	0.0747591	0.208256	0.219415	-0.0261883	0.121135
GALNT3	158	2.21507e-32	3.41469e-31	0.0864521	0.0082776	0.0411204	0.0470676	0.0864521	0.0868683
NPM1P30	158	9.21108e-23	1.00863e-21	0.0182573	-0.00691533	0.0163622	0.0165667	0.00936767	0.0182573
CSGALNACT1	159	9.69412e-144	9.14968e-142	0.635007	0.420883	0.527024	0.635007	0.113521	0.206184
POSTN	159	6.91348e-166	8.71903e-164	0.451681	0.199164	0.438127	0.451681	-0.32084	0.0653903
NBPF19	160	2.93113e-167	3.82866e-165	0.646904	0.126788	0.491697	0.646904	0.16638	-0.448302
KIAA1671	160	8.67432e-156	9.61371e-154	0.430178	0.133256	0.430178	0.397447	0.26467	0.363777
WISP1	160	1.79371e-54	4.5836e-53	0.236579	0.226079	0.236579	0.176065	-0.0567404	0.156264
ITM2C	161	3.25481e-44	6.71124e-43	0.232706	0.00338317	0.232706	0.194658	0.234285	0.250447
DYNC1I1	161	1.37673e-22	1.4958e-21	0.273206	0.122261	-0.162293	-0.401499	0.0924221	0.273206
TNRC6A	162	9.14284e-48	2.022e-46	0.274486	0.0117955	0.274486	0.259599	0.276463	0.359468
TSPAN18	162	3.45659e-49	7.87055e-48	0.178307	0.178307	0.050812	-0.0554703	0.0364672	0.101856
NPNT	162	1.99822e-166	2.5643e-164	0.253535	0.0882895	0.238445	0.253535	-0.191797	0.115534
MKLN1	163	2.17843e-166	2.77125e-164	0.58034	0.0978848	0.30409	0.58034	0.127243	0.117256
NCAN	163	6.60062e-100	3.63022e-98	0.331617	0.208288	0.0905531	0.331617	0.210428	0.297578
NASP	163	4.28841e-49	9.75697e-48	0.330738	0.330738	0.292816	-0.160374	-0.806613	-0.198641
JUN	164	2.41992e-156	2.70246e-154	0.371463	-0.182756	0.357158	0.371463	-0.0835528	-0.0184181
TMEM158	164	5.22669e-166	6.62025e-164	0.218034	-0.0827483	0.163351	0.218034	-0.0430944	-0.022905
RNA5-8SN1	164	4.41001e-49	1.00258e-47	0.29818	0.29818	0.165604	0.0252631	-0.19457	-0.0534565
LAMA1	164	5.64356e-78	2.18419e-76	0.244169	0.178713	0.244169	0.216035	0.0371351	0.251036
NFIC	165	6.66824e-151	7.09477e-149	0.577813	0.0822909	0.577813	0.480453	-0.502621	-0.290942
SLC1A2	165	3.02587e-130	2.45247e-128	0.848203	0.500168	0.503198	0.848203	-0.360131	0.212517
SLC9A9	165	1.51197e-31	2.28742e-30	0.257547	-0.142014	-0.0849355	-0.535977	0.257547	0.338847
HSP90AB1	166	1.08388e-165	1.36109e-163	0.497207	0.0629414	0.156378	0.497207	-0.123659	-0.145256
DLC1	166	1.04594e-149	1.09689e-147	0.565482	0.03659	0.565482	-0.62797	-0.143224	0.103893
DIRC3	166	2.30045e-22	2.4819e-21	0.266799	0.0759421	0.0629582	0.120322	0.0678282	0.266799
FAM214A	166	1.71443e-31	2.58703e-30	0.274973	-0.0346202	-0.155312	-0.277548	0.274973	0.285432
APOE	167	1.90181e-108	1.189e-106	0.391375	0.00949837	0.391375	0.293691	0.274172	0.294087
LRIG1	167	1.17424e-165	1.46825e-163	0.721667	-0.0527636	0.348627	0.721667	0.284382	0.0867521
RUBCNL	167	1.78778e-48	4.01139e-47	0.229002	0.229002	0.168364	0.106242	-0.125405	0.0394805
ECHDC2	167	1.86375e-149	1.94755e-147	0.353335	0.120024	0.353335	0.296001	0.0401795	0.0152784
AC093835.1	167	2.31002e-22	2.49129e-21	0.0171962	-0.0081926	-0.00361473	-0.0103746	0.00362406	0.0171962
CALM1	168	2.90012e-165	3.61083e-163	0.65765	0.358683	0.492302	0.65765	-0.116709	-0.257905
KLF12	168	4.68267e-48	1.0419e-46	0.366816	0.366816	-0.466089	-0.133135	-0.135379	-0.131985
ASPH	169	4.55958e-165	5.65292e-163	0.600492	-0.0289485	0.274851	0.600492	-0.10032	0.0309238
CREBRF	169	1.99117e-31	2.99228e-30	0.216028	-0.117011	-0.0514852	-0.214839	0.216028	0.204138
LINC-PINT	169	1.7605e-29	2.46109e-28	0.200669	-0.0983669	0.00256137	0.0709201	0.200669	0.286065
CHI3L1	169	5.13808e-149	5.33103e-147	0.400455	-0.908941	0.400455	0.313152	0.213545	0.117549
FP236383.2	170	2.47216e-148	2.52031e-146	0.65623	0.0772487	0.65623	0.482298	-0.00222179	-0.164465
RPL18	170	2.52053e-164	3.11174e-162	0.516343	0.0718329	0.286714	0.516343	-0.0287009	-0.235685
ARHGEF3	170	2.03534e-31	3.05709e-30	0.289046	-0.612625	-0.0579562	-0.000739639	0.289046	0.210723
GLIPR2	171	3.03282e-22	3.25881e-21	0.187822	-0.000950704	0.0729925	-0.164971	0.0233449	0.187822
IGSF11	171	6.23998e-48	1.3842e-46	0.392425	0.392425	0.362383	-0.0936244	0.150765	-0.0320213
SWT1	171	3.65439e-31	5.45529e-30	0.185794	-0.084221	-0.0399827	-0.117502	0.185794	0.180308
ANLN	171	2.79293e-148	2.83744e-146	0.332014	0.22041	0.332014	-0.605177	-0.720681	-1.72654
AC099792.1	172	9.22333e-48	2.03826e-46	0.37478	0.37478	-0.144459	0.195937	0.227326	0.155796
LINC02024	172	4.13452e-22	4.41181e-21	0.0164148	-0.00685014	-0.000123571	0.0135971	-0.00491282	0.0164148
LHFPL6	173	7.59138e-148	7.68568e-146	0.841433	0.00947244	0.841433	0.210223	0.310017	0.561902
WASF3	173	3.10096e-98	1.64966e-96	0.371502	0.293372	0.371502	0.319069	-0.112618	0.0236206
CCDC146	173	3.71853e-33	5.84007e-32	0.187409	0.063727	0.187409	0.0871225	0.219645	0.140464
HOMER1	174	1.72679e-162	2.10517e-160	0.544124	0.123422	0.324752	0.544124	-0.305212	-0.319004
MAPK10	174	8.00953e-31	1.17823e-29	0.418632	0.197168	-0.378463	-0.246937	0.418632	0.431663
NBPF26	174	8.03721e-156	8.94147e-154	0.554772	0.114812	0.508293	0.554772	0.157862	-0.352082
MEOX1	174	8.8709e-22	9.34655e-21	0.018463	-0.0112099	-0.00301834	-0.0162422	0.00626267	0.018463
RPL41	175	1.85032e-162	2.24641e-160	0.621124	-0.0253396	0.415978	0.621124	0.0873218	-0.0660322
FSTL1	175	1.00909e-146	1.01113e-144	0.257426	-0.119108	0.257426	0.246143	0.129324	-0.176537
SERPINI2	175	1.92111e-74	6.98259e-73	0.138935	0.0483267	0.138935	0.135545	0.118936	0.0853738
KCNG4	175	1.32985e-47	2.93219e-46	0.0734902	0.0734902	-0.013519	-0.0310583	-0.0316235	0.0462195
LINC01088	176	1.88269e-30	2.73242e-29	0.177649	0.0506388	0.131754	0.141471	0.177649	0.138856
MYT1	176	1.60357e-47	3.53122e-46	0.196727	0.196727	-0.738191	-0.445514	-0.216608	0.0516085
AK4	176	2.06872e-162	2.50118e-160	0.440216	0.111886	0.380974	0.440216	-0.194892	-0.0746131
TMEM178A	177	1.93255e-47	4.24827e-46	0.223478	0.223478	0.128407	-0.0556925	-0.0956861	0.0109615
LFNG	177	1.20412e-109	7.69245e-108	0.274452	0.172235	0.274452	0.2336	0.194431	0.161479
CYP2J2	177	1.02232e-21	1.07481e-20	0.0604571	0.0164514	0.0258934	-0.328325	0.0334293	0.0604571
MAP1B	178	3.8229e-30	5.47232e-29	0.373715	-0.663847	0.227124	0.0543963	0.373715	0.0396921
SIPA1L1	178	3.57572e-145	3.44151e-143	0.692546	0.0825412	0.692546	0.350712	-0.140905	0.19362
GOLGA8M	178	4.03087e-56	1.07609e-54	0.136233	-0.00527045	0.136233	-0.0974607	0.098719	0.14748
SALL3	178	2.19039e-47	4.80424e-46	0.224938	0.235075	-0.0616611	0.224938	-0.128768	-0.28857
RPL13	179	1.21201e-161	1.45337e-159	0.60553	0.00691888	0.186867	0.60553	0.0550722	-0.119814
NLGN3	179	4.67652e-47	1.02112e-45	0.178429	0.178429	-0.0441594	-0.105611	-0.0816286	0.0338933
C19orf18	179	5.12842e-30	7.31606e-29	0.213635	0.0571779	0.124484	0.0517087	0.213635	0.173352
ANKRD30A	179	1.48163e-21	1.54604e-20	0.0157269	-0.00144277	-0.00993796	-0.0235823	-0.00172293	0.0157269
RPS5	180	1.46074e-161	1.74449e-159	0.494437	0.0406784	0.30646	0.494437	-0.0423588	-0.155254
AC005162.3	180	6.405e-47	1.39334e-45	0.123996	0.123996	0.0700577	0.0268359	0.0843325	0.00394765
AC106869.1	180	1.46218e-23	1.65886e-22	0.199298	0.054808	-0.477097	-0.442297	0.199298	0.281663
AC009654.1	180	6.65434e-30	9.46981e-29	0.0400014	-0.0349235	0.0274496	0.0255978	0.0400014	0.0352754
RPL8	181	1.61994e-161	1.92675e-159	0.503283	0.0499833	0.279559	0.503283	0.0192605	-0.149247
SGSM1	181	1.51261e-21	1.57668e-20	0.178299	0.0693528	0.00120193	-0.160966	0.0835665	0.178299
AGMO	181	1.03045e-46	2.23002e-45	0.350509	0.350509	0.22796	0.190619	0.0120074	0.00334919
NELL2	182	1.83803e-161	2.17728e-159	0.378687	0.138044	-0.0379182	0.378687	-0.18512	0.134642
CPQ	182	3.25178e-144	3.09915e-142	0.462302	-0.00808242	0.462302	-0.23084	0.25604	0.015354
AC121154.1	182	1.04204e-46	2.25344e-45	0.130386	0.130386	0.0565976	-0.0688887	0.0300526	0.127542
AC234582.1	182	8.89904e-41	1.68747e-39	0.0429622	-0.00985779	0.0388526	0.0429622	0.0265488	0.0435745
NLGN1	183	6.65323e-84	2.87969e-82	0.690679	0.512552	-0.343467	0.690679	-0.472545	-0.767862
AKAP6	183	1.68899e-29	2.36224e-28	0.319874	-0.0277824	-0.520759	-0.94611	0.319874	0.347996
MLC1	183	5.35242e-141	4.90929e-139	0.313016	0.176724	0.313016	0.306554	0.135714	0.165611
AQP1	183	2.90317e-161	3.4114e-159	0.216119	0.0648597	0.204392	0.216119	0.100826	0.0756519
WWC1	183	1.21775e-92	6.04926e-91	0.257221	-0.0516986	0.198607	0.257221	0.16168	0.260497
RPL18A	184	4.60038e-161	5.38411e-159	0.48905	0.0422607	0.276458	0.48905	-0.00675807	-0.180792
TNKS1BP1	184	9.50418e-80	3.81458e-78	0.235508	-0.0866232	0.184587	0.235508	0.105593	0.239322
IGF2BP3	184	2.79183e-94	1.4157e-92	0.696642	0.482093	0.117388	0.696642	-0.446407	-0.730568
EFCAB6	184	4.70619e-140	4.27635e-138	0.411898	-0.0673142	0.411898	0.316269	0.214571	0.266494
RPS9	185	7.41325e-161	8.6416e-159	0.514538	0.118237	0.373738	0.514538	0.0110955	-0.191084
NCKAP5	185	1.69684e-46	3.64521e-45	0.485741	0.485741	-0.269741	-1.32862	0.356061	0.373119
IGFBP3	185	3.11372e-139	2.80321e-137	0.287962	-0.105773	0.287962	0.282795	-0.0409046	0.0343789
AL512634.1	185	4.67852e-21	4.7947e-20	0.0172272	-0.00763376	0.0045511	0.00656238	0.00873985	0.0172272
PKM	186	9.15813e-161	1.06332e-158	0.408664	-0.148824	0.278964	0.408664	-0.0974731	-0.069288
DGKZ	186	1.15912e-46	2.50293e-45	0.254204	0.263794	0.254204	0.119207	0.031103	0.250247
BCL6	186	2.53286e-29	3.51728e-28	0.192997	-0.477849	-0.0198782	0.139404	0.192997	0.130089
AQP4-AS1	186	2.64454e-138	2.36626e-136	0.311778	0.162093	0.311778	0.289011	0.179863	0.244601
BCAR3	187	2.0582e-160	2.38027e-158	0.408228	0.217944	0.345963	0.408228	-0.0561301	0.106806
HEG1	187	6.91585e-138	6.16924e-136	0.321644	0.155646	0.321644	0.117744	-0.0982786	-0.122713
B3GLCT	187	6.21369e-64	1.90373e-62	0.288965	0.260588	0.288965	0.0471596	-0.0895564	0.0257648
AC245297.3	188	5.10375e-24	5.89773e-23	0.174423	0.0256646	0.0560454	0.0125999	0.174423	0.260156
DYNC2LI1	188	1.87741e-34	3.06877e-33	0.18311	-0.0721141	0.18311	0.111646	0.20827	0.167763
TRPS1	189	6.45125e-85	2.8257e-83	0.490029	0.163342	0.490029	0.341533	0.334409	0.213541
AC019068.1	189	2.07987e-45	4.38435e-44	0.250285	0.250285	0.0240542	0.145335	-0.124643	0.0400951
PACRG-AS1	189	6.04084e-21	6.15207e-20	0.0189388	0.0061124	0.00539563	-0.0382139	0.0169999	0.0189388
FREM2	189	3.85966e-136	3.35103e-134	0.494488	0.250461	0.494488	0.504593	-0.21629	-0.00769007
DPP10	190	6.96656e-45	1.457e-43	0.552723	0.552723	-0.225572	0.150938	0.426003	0.484098
NOTCH2	190	1.67093e-158	1.90232e-156	0.592854	0.148426	0.420431	0.592854	0.119562	-0.291712
AC245297.1	191	9.85631e-29	1.34071e-27	0.205796	0.0236488	-0.0707873	-0.193738	0.205796	0.279636
BCAS3	191	4.73306e-29	6.49857e-28	0.362243	0.114555	0.0116929	-0.262937	0.362243	-0.0415154
ITGB8	192	1.40463e-84	6.12491e-83	0.45059	0.452129	0.45059	0.392506	0.291646	0.26504
MUSK	192	6.84499e-135	5.839e-133	0.314831	0.0862961	0.314831	-0.0586965	-0.0649195	0.0408022
NACA	193	1.26953e-156	1.42866e-154	0.594996	-0.114725	-0.30671	0.594996	-0.390297	-0.187144
TLE4	193	1.46523e-134	1.24625e-132	0.558008	0.199443	0.558008	0.0329385	-0.0297874	-0.0827273
AL121827.2	193	6.20858e-29	8.49658e-28	0.047162	0.030984	0.0317207	0.0323545	0.047162	0.0421766
SLCO1B1	193	1.02863e-20	1.04105e-19	0.0187649	0.00764155	-0.00157225	-0.24989	0.00713164	0.0187649
AC244669.1	194	1.14682e-20	1.15746e-19	0.229449	-0.00889765	0.0292188	0.018703	0.134682	0.229449
MDFIC	194	1.83411e-134	1.55548e-132	0.207433	0.0446314	0.207433	0.207994	0.0489805	-0.26133
GLCCI1	194	1.89291e-44	3.93078e-43	0.366534	0.366534	-1.25962	-0.444807	-0.33518	-0.821108
SEMA4B	194	3.33946e-66	1.06321e-64	0.21418	-0.0810247	0.21418	0.0257791	0.183463	0.0307099
CPEB4	195	3.8039e-35	6.32018e-34	0.339902	0.339902	0.122204	-0.171221	0.342821	0.503546
SMARCD2	195	2.09735e-55	5.5037e-54	0.195252	0.191789	0.195252	0.160306	-0.0576924	0.0762248
PREX1	196	2.56671e-44	5.32242e-43	0.356993	0.356993	0.330243	-0.523305	0.192138	0.242365
ACTN1	196	3.97089e-154	4.35147e-152	0.309857	-0.466785	0.193545	0.309857	0.0187057	-0.313289
TNFRSF25	196	1.0314e-28	1.40231e-27	0.0436366	-0.0397411	0.0219814	0.0411383	0.0436366	0.0255599
CPXM2	196	1.25738e-20	1.26774e-19	0.0160164	-0.0135598	-0.00131699	-0.044594	0.00438317	0.0160164
SEMA6A	197	3.65774e-134	3.09311e-132	0.523407	0.167727	0.523407	0.20334	0.207857	0.216336
C1orf21	197	4.31547e-154	4.71143e-152	0.732148	0.315547	0.147878	0.732148	-0.136392	0.0182948
PCMTD2	197	2.99759e-44	6.19835e-43	0.276471	0.276471	-0.170626	-0.167878	-0.0144264	0.0246873
PHYHD1	197	2.71914e-32	4.17853e-31	0.0907062	0.0338659	0.0907062	0.0735497	0.0993952	0.0761448
CATIP	197	1.27592e-20	1.28554e-19	0.0170188	-0.00153077	0.00991205	0.00936323	0.0131411	0.0170188
APOD	198	6.15565e-134	5.19043e-132	0.407487	0.185539	0.407487	0.33204	-0.0134281	-0.124554
DPYSL3	198	7.94175e-154	8.63821e-152	0.550241	-0.251948	-0.273583	0.550241	-0.0335001	0.148777
LINC00461	198	1.47217e-101	8.34774e-100	0.51997	0.358703	-0.0125866	0.51997	0.126045	0.00519624
USP2-AS1	198	8.99981e-50	2.08162e-48	0.171018	0.0419452	0.0737884	0.171018	0.154071	0.139677
IGSF10	198	1.46739e-20	1.47541e-19	0.0169908	0.00109292	0.00668365	0.0112597	-0.0114523	0.0169908
FBXO32	199	1.11124e-44	2.32076e-43	0.202441	-0.171084	0.202441	-0.261014	0.204956	0.219165
NR2F1	199	2.78565e-153	3.01872e-151	0.485582	0.200667	0.349469	0.485582	-0.0174307	-0.183107
B3GALT5	199	2.32386e-24	2.7165e-23	0.116705	-0.0408765	0.0666181	0.0712954	0.116705	0.145884
CORO2B	200	5.17904e-80	2.08724e-78	0.388403	0.325094	0.388403	-0.168078	-0.147354	-0.18089
PLPP1	200	1.06538e-133	8.88088e-132	0.634073	0.350203	0.634073	0.389482	0.273444	0.130726
FGFR2	200	2.6456e-88	1.22674e-86	0.31338	0.142732	0.31338	-0.813957	0.226813	0.260941
YAP1	200	1.26017e-152	1.36057e-150	0.281943	-0.150558	0.260571	0.281943	-0.0469965	0.0495374
ANK2	201	2.41874e-28	3.26129e-27	0.362938	-0.0182948	0.262371	-0.272069	0.362938	0.550148
AC009041.2	201	1.36392e-43	2.75792e-42	0.165124	0.165124	-0.862432	-0.458567	-0.0932825	0.100889
SRPX2	201	3.38543e-133	2.81404e-131	0.214404	-0.102339	0.214404	0.179168	0.00831882	0.0984728
UBC	202	2.42907e-152	2.61295e-150	0.509767	-0.180272	0.339522	0.509767	0.0703308	-0.202063
CLIP1	202	1.86448e-111	1.2096e-109	0.497128	-0.221696	0.452569	0.497128	0.288297	0.284936
MAGI1	202	1.92158e-43	3.87481e-42	0.43337	0.43337	-0.118662	-0.372019	-0.252168	-0.279528
LRRN2	202	1.75228e-20	1.75883e-19	0.219759	0.126666	-0.278668	-0.113178	-0.0540391	0.219759
GADD45GIP1	203	3.07585e-152	3.29656e-150	0.254909	0.0343949	0.179122	0.254909	-0.0427482	-0.107833
SPSB4	203	2.18413e-43	4.39818e-42	0.196173	0.196173	-0.604471	-0.583911	-0.6781	-0.377233
AC093274.1	203	1.94998e-20	1.95258e-19	0.0149021	-0.00910675	-0.00251176	-0.0216852	-0.000608841	0.0149021
RPL32	204	3.14634e-151	3.35981e-149	0.529685	0.0377207	0.181363	0.529685	-0.0122207	-0.169736
C20orf194	204	3.73037e-28	5.00445e-27	0.287175	-0.0946586	-0.0373007	-0.0932888	0.287175	-0.0287859
CHST11	204	2.72537e-43	5.47676e-42	0.456332	0.456332	-0.793631	-0.089544	-0.200372	-0.518596
BAIAP3	204	2.09626e-20	2.09476e-19	0.0158515	0.00212525	0.0108365	0.00392147	0.0129431	0.0158515
RPL11	205	8.56691e-151	9.08186e-149	0.550322	0.0134717	0.299537	0.550322	0.0520269	-0.188807
SYBU	205	1.56822e-95	8.09254e-94	0.332902	-0.0993535	0.00701158	0.332902	0.0969233	0.303719
NIM1K	205	4.31476e-28	5.77782e-27	0.242213	-0.0148177	-0.114584	-0.187208	0.242213	0.30032
KIF16B	206	1.95839e-131	1.60956e-129	0.376549	-0.110243	0.376549	-0.0275662	0.108905	0.0350126
SSR3	206	2.69412e-150	2.83551e-148	0.408604	-0.0705539	0.339352	0.408604	-0.0924776	-0.077214
TGFB2	206	1.15273e-47	2.54357e-46	0.187202	-0.188382	0.175282	0.187202	0.171057	0.113739
PON2	207	1.32059e-98	7.08976e-97	0.479468	0.325247	0.479468	0.0976281	0.20063	0.170693
STK33	207	1.13402e-95	5.86223e-94	0.540648	0.35773	0.540648	0.490904	0.346152	0.15915
RAPGEF3	207	3.15065e-20	3.13022e-19	0.0163744	-0.0191891	-0.00415941	-0.108529	0.00667998	0.0163744
KLHL4	208	1.6111e-82	6.79712e-81	0.475022	0.370345	0.475022	-0.186307	-0.112387	0.0881825
RPL7A	209	7.45964e-149	7.71242e-147	0.511884	0.0745957	0.191583	0.511884	-0.00956002	-0.158939
TSPAN5	209	2.71649e-52	6.64564e-51	0.334585	0.342779	0.334585	-0.0763389	-0.18505	-0.12796
PSD2	209	5.39876e-40	1.00549e-38	0.181292	0.181292	-0.148591	0.0758473	0.102379	0.218095
SLCO1A2	209	8.74116e-28	1.1599e-26	0.0831972	0.0593107	0.0549913	-0.687	0.0831972	0.0906589
ACACB	209	1.24163e-130	1.01477e-128	0.364455	0.191439	0.364455	0.141041	0.0883733	0.0997709
RPLP1	210	9.83732e-149	1.01349e-146	0.624935	0.0770209	0.438819	0.624935	0.0948313	-0.107891
CD9	210	2.86061e-130	2.32496e-128	0.497636	-0.00248641	0.497636	0.0861831	0.108038	-0.00708085
PLXNA2	210	4.23036e-60	1.21707e-58	0.278388	0.00942461	-0.319509	0.278388	-0.000736744	0.323626
FAM198B-AS1	210	9.20356e-28	1.22015e-26	0.0545853	0.0106256	0.0512012	0.0364547	0.0545853	0.0505475
LMCD1-AS1	211	2.98547e-42	5.85468e-41	0.450802	0.450802	-0.323424	-0.285623	0.137326	0.0591353
FNBP1L	211	1.24895e-148	1.28221e-146	0.520215	0.188778	0.249207	0.520215	-0.160099	-0.0234319
NRG2	212	4.81442e-42	9.39726e-41	0.290844	0.290844	-0.175715	0.120589	-0.0228681	-0.11535
TEKT1	212	1.88061e-31	2.83195e-30	0.0612023	0.0132264	0.0612023	0.0470615	0.0633238	0.0545382
AC007666.1	212	4.5796e-20	4.52226e-19	0.0154531	0.00745011	0.00787252	0.0137625	0.00422219	0.0154531
RSRP1	213	1.14557e-27	1.51598e-26	0.221202	-0.104299	0.0617812	-0.334599	0.221202	0.28838
FKBP9	213	4.62132e-142	4.27896e-140	0.422403	-0.00932349	0.391921	0.422403	0.00443427	0.0201075
CA10	213	5.77727e-42	1.12466e-40	0.187149	0.187149	-0.572154	-0.496501	-0.292702	-0.075076
AC097374.1	213	4.73342e-20	4.671e-19	0.0144757	-0.000150303	-0.00700559	-0.000176153	0.00324485	0.0144757
KCNMA1	214	1.66135e-148	1.69963e-146	0.661383	0.255578	0.377511	0.661383	-0.0628948	0.32918
IFT88	214	1.33933e-27	1.76839e-26	0.218795	-0.0289288	0.153841	-0.144358	0.218795	0.0427951
PDE9A	214	7.84755e-42	1.52363e-40	0.284945	0.284945	-0.0546777	0.11944	0.104591	0.243653
TLR4	214	5.67119e-20	5.57331e-19	0.0156865	0.00413197	0.00925015	0.00375652	0.00405325	0.0156865
AL355974.2	214	3.81182e-127	3.01433e-125	0.302685	0.0519921	0.302685	0.219954	0.10498	0.18735
TMSB10	215	3.67915e-147	3.712e-145	0.543599	-0.171786	0.452103	0.543599	0.162029	-0.0701196
CFAP46	215	5.08897e-44	1.04125e-42	0.0683717	-0.00116238	0.0639049	0.0683717	0.0647979	0.0375656
AC004870.3	215	1.19944e-41	2.31953e-40	0.124365	0.124365	0.0715646	-0.0132715	0.0302718	0.141756
AC007384.1	215	5.86466e-20	5.75819e-19	0.0152852	0.00071833	0.0014285	0.00448225	0.00114597	0.0152852
SPP1	216	1.83964e-32	2.83892e-31	0.249265	-0.206518	0.249265	-0.458524	0.271506	0.195961
PIK3C2A	216	1.66642e-126	1.30718e-124	0.495056	0.151257	0.495056	0.336813	0.199956	0.156267
AIF1L	216	1.2336e-41	2.384e-40	0.160111	0.160111	0.0707031	-0.114457	-0.0542785	0.0123558
AC019209.3	216	6.80726e-20	6.65243e-19	0.0142143	0.00276782	-0.00331575	0.00148689	-0.000327261	0.0142143
GOLGB1	217	1.73963e-27	2.27739e-26	0.252974	-0.0788347	0.1307	0.0594123	0.252974	0.18137
CACHD1	217	1.11254e-146	1.11098e-144	0.532237	0.14324	0.273732	0.532237	0.231911	0.351894
ARHGAP10	217	5.95068e-140	5.39044e-138	0.382337	0.124406	0.355111	0.382337	-0.460726	0.105559
LMO1	217	8.44574e-42	1.63869e-40	0.232008	0.256031	0.232008	0.168231	-0.203486	-0.128672
CCDC80	218	1.24572e-125	9.61704e-124	0.389788	0.145592	0.389788	0.330045	0.118969	0.0887626
RASA4CP	218	8.30052e-20	8.08741e-19	0.102361	0.0487266	0.0639414	0.00770839	0.0684209	0.102361
USP2	218	2.2503e-41	4.32884e-40	0.146593	0.146593	0.0694863	0.0940496	0.137306	0.13278
APOL2	219	4.80276e-40	8.95058e-39	0.149701	-0.183486	0.149701	0.0947922	0.152295	0.105669
MMP14	219	2.08747e-125	1.6073e-123	0.162982	0.0113151	0.162982	0.161336	-0.00461429	-0.0489593
PRRX1	219	3.39299e-146	3.35391e-144	0.5121	-0.0894727	0.278648	0.5121	0.00147026	-0.0595846
KCNT2	219	8.38273e-20	8.16479e-19	0.399827	0.112589	-0.457413	-0.126813	-0.0309572	0.399827
NFASC	220	1.00606e-19	9.77303e-19	0.314942	-0.237189	-0.188868	-0.896398	0.151877	0.314942
TENM4	220	4.89332e-146	4.80448e-144	0.788519	-0.198329	0.464845	0.788519	0.208416	0.568984
KANK1	220	6.23742e-41	1.18661e-39	0.464723	0.464723	0.322738	-0.279127	0.417396	0.470688
KLHL24	221	5.08743e-27	6.56029e-26	0.213172	-0.0474787	-0.240428	-0.460508	0.213172	0.143195
IGFBP2	221	1.41398e-145	1.38367e-143	0.674142	0.0944207	0.589847	0.674142	-0.251552	-0.517292
ANKFN1	222	2.39987e-42	4.71577e-41	0.321841	0.192626	-0.00954806	0.321841	0.294326	0.439581
PBXIP1	222	6.64666e-27	8.52211e-26	0.087165	0.0295174	0.0743739	0.071991	0.087165	0.0790402
PARP14	222	3.41035e-124	2.59852e-122	0.378396	-0.0642163	0.378396	0.284402	0.183987	0.22935
SOX9	223	2.3726e-145	2.314e-143	0.341187	-0.0139459	0.242595	0.341187	0.0778505	-0.138574
ST3GAL6	223	1.30881e-40	2.4738e-39	0.30851	0.30851	0.205416	0.200387	-0.104916	0.335076
DCDC1	223	2.24047e-33	3.54728e-32	0.135287	0.002745	0.135287	0.137856	0.142387	0.10662
FNBP1	224	8.05802e-38	1.42459e-36	0.274199	-0.206786	0.274199	-0.445874	0.296102	0.284139
ZBTB16	224	1.80056e-40	3.38794e-39	0.431189	0.431189	0.319366	-0.113133	0.111018	0.15778
FAT1	224	1.29487e-123	9.81515e-122	0.243188	-0.0609257	0.243188	0.0926962	-0.0661651	-0.125001
GAREM1	225	4.0669e-123	3.07477e-121	0.520864	-0.219853	0.520864	0.0332479	0.00987778	0.119851
YAF2	225	2.29904e-40	4.31757e-39	0.332469	0.332469	0.0101971	0.22837	-0.0988665	-0.11456
PTPRM	225	1.02506e-26	1.30685e-25	0.282779	0.0344524	0.153722	-0.0393527	0.282779	0.349781
ATP5F1D	225	2.71262e-145	2.6281e-143	0.337063	0.108799	0.251119	0.337063	0.00458965	-0.0471425
THSD7A	226	2.5965e-40	4.87306e-39	0.423204	0.423204	-0.00598245	0.271757	-0.281231	0.204755
INPP4B	226	3.91388e-96	2.04129e-94	0.410245	0.268302	0.410245	0.314446	0.288671	0.36486
TIPARP	226	7.94732e-123	5.97765e-121	0.296312	-0.25218	0.296312	0.241378	0.0852358	0.0991106
TNS1	227	4.26312e-73	1.51745e-71	0.334201	0.21528	0.334201	0.169093	0.195836	0.357019
BST2	227	1.69016e-127	1.34382e-125	0.143784	-0.0282355	0.140278	0.143784	0.0484917	-0.0124463
SLC27A1	227	1.59542e-72	5.64455e-71	0.331543	0.273422	0.331543	-0.088577	-0.0670918	0.0546674
LAMA5	227	6.14153e-144	5.81537e-142	0.327622	-0.0186376	0.0999946	0.327622	-0.00104916	0.144462
TIMP1	229	1.01441e-121	7.59099e-120	0.328162	-0.0748623	0.328162	0.281553	0.0343309	0.0385255
AC124854.1	229	8.042e-41	1.52694e-39	0.0924542	0.0695515	0.0924542	0.0815468	0.0903448	0.0787665
LINC00426	229	1.89554e-19	1.8238e-18	0.0156056	0.00367912	0.0110644	0.00062409	0.00922192	0.0156056
RPL34	230	1.12213e-143	1.0557e-141	0.500515	0.0542062	0.205911	0.500515	0.0589235	-0.0483281
CECR2	230	4.09036e-40	7.64238e-39	0.350689	0.350689	0.151007	-0.240827	-0.0123918	0.230574
AHNAK	230	4.38069e-54	1.10974e-52	0.137929	-0.163042	0.137929	0.13018	0.123345	0.070689
AC126389.1	230	1.90915e-19	1.83628e-18	0.0138844	0.00715324	0.00583003	0.00679232	0.00806776	0.0138844
PHKG1	231	3.81887e-60	1.09977e-58	0.207116	-0.0387165	0.207116	0.202587	0.175389	0.213765
SNHG14	232	2.80974e-19	2.68222e-18	0.41027	-0.0858423	-0.424145	-0.0892708	0.0869336	0.41027
SH3RF3	232	6.78474e-143	6.34232e-141	0.477148	0.138573	0.173581	0.477148	-0.0667289	0.0633783
GMPR	232	1.94878e-108	1.21576e-106	0.205845	0.0481586	0.202249	0.205845	0.145596	0.145143
PTN	233	2.41879e-66	7.70929e-65	0.442301	0.398028	0.261593	0.442301	-0.270236	-0.0136272
FABP5	233	8.81443e-143	8.21342e-141	0.324671	-0.0306871	0.292197	0.324671	0.024965	0.0266509
IQGAP1	233	6.68017e-121	4.89863e-119	0.431089	-0.256276	0.431089	-0.409182	-0.0559193	0.0119049
ZNF19	233	2.96217e-26	3.71496e-25	0.1027	-0.00325772	0.0751889	0.0712718	0.1027	0.0418656
ARHGEF38	233	3.2176e-19	3.06423e-18	0.0146968	-0.00878428	-0.00026772	-0.00817426	-0.0019484	0.0146968
PTMS	234	4.04473e-142	3.75697e-140	0.377008	0.0390124	0.125142	0.377008	0.0378331	-0.50403
AL157396.1	234	9.5745e-37	1.6508e-35	0.0536686	0.0434838	0.0403896	0.0536686	0.0512441	0.0515083
NAA11	234	3.45141e-19	3.28192e-18	0.0191172	0.00772992	-0.00323122	0.016863	0.0113617	0.0191172
STAT3	235	3.09444e-33	4.87562e-32	0.24012	-0.54955	0.24012	0.0367424	0.26398	0.0976551
RAD18	235	2.82433e-47	6.17616e-46	0.292417	0.278048	0.205538	0.292417	-1.04532	-0.607969
HES6	236	1.15252e-39	2.12754e-38	0.174788	0.174788	-0.866095	-0.137098	-0.22431	-0.233312
FAU	236	1.46034e-141	1.34789e-139	0.48236	-0.0221181	0.318246	0.48236	0.016426	-0.148258
SLCO1C1	236	1.10749e-120	8.10104e-119	0.300784	0.118011	0.300784	0.224264	0.18996	0.134943
NLRP4	236	3.84156e-19	3.64817e-18	0.0133615	0.00127909	-0.00322099	-0.00589445	-0.00311895	0.0133615
OLIG2	237	1.23159e-39	2.27207e-38	0.132642	0.132642	-0.320519	-0.097181	-0.188401	-0.153058
AC091826.2	237	4.17987e-42	8.17505e-41	0.171563	0.107728	0.101977	0.171563	0.162912	0.0789173
SCRN1	237	1.5023e-120	1.09343e-118	0.444687	0.277901	0.444687	0.218724	0.202884	0.198616
AC007128.1	237	4.23997e-19	4.02e-18	0.056141	0.0340214	0.0314912	0.0339165	0.0486667	0.056141
CNTNAP5	238	1.89097e-39	3.471e-38	0.240572	0.240572	-0.508631	-0.36333	-0.231868	0.078028
BBS2	238	2.6837e-26	3.37755e-25	0.253746	0.225942	0.181184	-0.119842	0.253746	0.338173
RPL22L1	238	4.03507e-141	3.71265e-139	0.272325	0.0309606	0.248988	0.272325	-0.053616	-0.0923775
MAST4	238	2.15727e-120	1.56624e-118	0.475666	0.0399938	0.475666	0.193481	0.152165	0.306107
PCOLCE2	238	4.34055e-19	4.11137e-18	0.0994164	-0.151312	-0.0539518	-0.0113126	-0.0268559	0.0994164
CAMK2D	239	2.92385e-140	2.67341e-138	0.661111	-0.391078	0.507329	0.661111	0.0553425	-0.0255501
XAF1	239	4.37324e-120	3.16725e-118	0.222213	0.0113298	0.222213	0.182486	0.0885332	0.117852
ADAMTS18	239	2.22157e-115	1.49772e-113	0.284333	0.213159	0.263798	0.284333	-0.174604	-0.00340688
RPL3	240	4.67358e-140	4.25994e-138	0.473597	-0.0362107	0.195057	0.473597	0.0249367	-0.261152
SYT17	240	2.8996e-44	6.00421e-43	0.282356	0.270678	-0.10425	0.282356	-0.037905	0.209623
GRM7	241	3.44273e-39	6.27607e-38	0.391324	0.391324	0.147206	0.30972	0.0622621	0.312101
AC007388.1	241	1.86916e-119	1.34704e-117	0.462173	-0.00537867	0.462173	0.342205	0.204459	0.298629
RUFY3	241	1.22391e-25	1.50527e-24	0.26845	-0.0592025	-0.0650536	-0.0817425	0.26845	0.0992614
UPP2	242	7.96802e-28	1.05971e-26	0.186074	0.0490423	0.186074	0.00651268	0.217434	0.114044
ARID1A	242	9.32859e-39	1.68277e-37	0.307196	0.307196	0.0241183	-0.0359191	-0.0679291	-0.142128
RPS7	243	2.90186e-139	2.62054e-137	0.483924	0.044979	0.305854	0.483924	-0.0268841	-0.14246
AGFG2	243	2.33801e-119	1.68078e-117	0.319789	0.0638184	0.319789	0.267053	0.0721791	0.257855
APC2	243	1.46796e-25	1.79636e-24	0.164298	0.0920068	0.0810546	0.121193	0.164298	0.205636
BCL2L14	243	1.07562e-38	1.9379e-37	0.218914	0.218914	-0.0961635	0.117005	0.0492603	-0.00977825
SPATC1	243	6.08963e-19	5.74393e-18	0.073805	0.0278034	0.0487133	0.026262	0.0470584	0.073805
KCNJ8	244	1.47496e-25	1.80418e-24	0.0212953	-0.0106085	0.0179788	0.0156599	0.0212953	0.0146304
EMP3	245	3.08163e-119	2.19916e-117	0.195882	-0.109874	0.195882	0.169031	0.0376406	-0.0639162
CLIP4	245	6.72575e-19	6.32761e-18	0.25668	-0.106918	-0.255087	-0.589651	0.0644	0.25668
KLHL25	245	2.33119e-41	4.48149e-40	0.266263	0.265464	0.211141	0.266263	0.173149	0.144056
MEF2C-AS1	246	1.76568e-25	2.15258e-24	0.218907	0.0294273	-0.00849951	-0.255904	0.218907	0.11929
TEAD1	246	1.16148e-137	1.03294e-135	0.707223	0.279486	0.460182	0.707223	-0.298906	-0.334716
BOC	246	1.52648e-96	8.00417e-95	0.294089	0.205048	-0.0176756	0.294089	0.0475027	0.147637
TJP1	247	9.81125e-30	1.38546e-28	0.247922	0.197247	0.247922	-0.573895	0.272055	0.0847147
IGDCC3	247	3.7204e-38	6.63347e-37	0.11317	0.11317	0.0434601	0.0975454	-0.00328731	0.042233
PARD3	247	1.49486e-137	1.3254e-135	0.679155	-0.00401574	-0.0528221	0.679155	0.00593855	0.114056
AC073848.1	247	7.71092e-19	7.22889e-18	0.0143949	0.00803572	0.00957652	0.00382585	-0.00111611	0.0143949
EDN3	247	5.75041e-118	4.06404e-116	0.183072	0.0940177	0.183072	0.182803	-0.059706	-0.0106888
PTPN4	248	3.87336e-38	6.89779e-37	0.308452	0.308452	-0.177855	0.0763511	0.000590263	-0.185648
POU3F2	248	2.53982e-137	2.2451e-135	0.367773	0.141383	0.293611	0.367773	-0.0678482	-0.316789
CELF2	249	3.11503e-137	2.74526e-135	0.708308	0.279622	-0.152126	0.708308	-0.0758028	-0.174724
NADK2	249	7.21771e-118	5.07652e-116	0.386957	0.137381	0.386957	0.360078	0.137826	0.182294
NRP2	249	2.60173e-86	1.17114e-84	0.192163	-0.238189	0.192163	0.109482	0.145368	0.115306
AC112693.1	249	8.95372e-19	8.3779e-18	0.0143668	0.00609995	0.0110503	0.0126762	0.0133974	0.0143668
RFX3	250	2.62105e-25	3.1716e-24	0.33142	0.119825	0.144016	0.251331	0.33142	-0.220413
ZNF521	250	3.04377e-75	1.11882e-73	0.466557	0.262711	0.466557	0.259068	0.239204	0.493522
ID1	250	3.28044e-137	2.88235e-135	0.185265	-0.0746993	0.154855	0.185265	0.0754383	0.00435162
TNFRSF19	250	9.69039e-118	6.79931e-116	0.457477	0.250787	0.457477	0.302898	0.0927212	-0.110483
SCML4	250	9.24048e-38	1.63167e-36	0.116014	0.116014	-0.00251252	-0.155614	0.0721991	0.0591124
FP671120.4	251	1.42485e-117	9.97362e-116	0.548046	0.07225	0.548046	0.256882	-0.0191091	-0.148773
RPL29	251	5.25038e-137	4.59942e-135	0.458082	0.0475607	0.270409	0.458082	-0.00416973	-0.101851
GRID2	251	1.12589e-37	1.98209e-36	0.554916	0.554916	-1.81674	-0.586791	-0.165247	0.0413366
ADAMTS9-AS2	251	2.31214e-85	1.02192e-83	0.340575	-0.808008	0.340575	0.352585	0.24646	0.285821
RPS14	252	3.3104e-136	2.88271e-134	0.512258	0.0300781	0.307588	0.512258	0.0221097	-0.0262652
MB21D2	252	1.31639e-37	2.31468e-36	0.263148	0.263148	-0.242165	-0.139555	-0.184369	-0.151367
TTC21A	252	4.71621e-25	5.64383e-24	0.102705	-0.0034076	0.0394961	0.0624787	0.102705	0.0607143
ZNF663P	252	1.2882e-18	1.19845e-17	0.104508	0.0139618	0.0473932	0.0295841	0.0285732	0.104508
RGCC	253	1.51118e-37	2.654e-36	0.132141	0.132141	-0.000706786	-0.262266	0.0717359	0.109774
LRRC6	253	1.21266e-63	3.69982e-62	0.145461	-0.0553685	0.145461	0.115798	0.118762	0.12359
DLK2	253	1.49282e-18	1.38355e-17	0.014114	-0.00735119	-0.00926242	-0.0118619	-0.00156167	0.014114
PCDH9	254	5.89703e-31	8.72301e-30	0.363992	0.289349	0.363992	-1.02164	0.402103	0.581066
MERTK	254	3.44384e-55	8.95673e-54	0.259168	0.242289	0.259168	0.223476	0.0658161	-0.238924
PRDM5	254	1.03696e-135	8.97641e-134	0.328773	0.0662779	0.158635	0.328773	-0.320355	-0.109665
TSHZ2	254	5.79173e-117	4.01564e-115	0.570772	-0.28992	0.570772	0.581302	0.145612	0.391156
GPR12	254	1.93939e-18	1.78892e-17	0.0139685	0.00824523	0.000148199	0.00800348	-0.00461556	0.0139685
TLN2	255	4.13247e-87	1.88337e-85	0.48151	0.312512	0.48151	0.0715034	0.105454	0.451054
ETV5	255	4.51071e-37	7.82792e-36	0.304197	0.304197	0.238891	0.0536853	-0.35466	-0.528765
LAMC1	255	1.49422e-135	1.28966e-133	0.459277	-0.0627744	0.363976	0.459277	-0.173087	-0.308233
BNC2	255	5.63657e-50	1.31202e-48	0.207459	-0.254473	0.207459	0.186933	0.184365	0.163963
SIRPA	256	1.35251e-116	9.26772e-115	0.273346	0.0786543	0.273346	0.183427	0.0490274	0.10161
JAZF1	256	2.34169e-18	2.1485e-17	0.48125	-0.0771119	-0.529951	-0.184606	-0.0158667	0.48125
PDGFA	256	8.83418e-104	5.17995e-102	0.494617	0.325086	0.494617	0.209679	-0.114796	0.0331174
CFAP61	256	8.59371e-41	1.63063e-39	0.131523	-0.055174	0.0965238	0.131523	0.120814	0.104883
RPL19	257	2.32947e-135	1.99876e-133	0.47661	0.00697037	0.289667	0.47661	0.0424522	-0.127265
APC	257	1.06463e-24	1.2596e-23	0.284738	0.211561	0.088078	0.206903	0.284738	0.375129
MAGI2	257	6.31492e-37	1.0933e-35	0.380685	0.380685	-0.00957026	-0.405851	0.0269475	0.257894
LRCOL1	257	2.61883e-18	2.39675e-17	0.0147065	0.00707549	0.0132851	0.0135794	0.00638389	0.0147065
NES	258	3.301e-135	2.82409e-133	0.436901	0.259086	0.301305	0.436901	0.0460518	0.0775359
COL6A1	258	5.83739e-116	3.972e-114	0.246652	-0.202439	0.246652	0.251961	0.0426965	0.0189859
GJA1	258	6.93994e-81	2.85592e-79	0.150184	-0.0395921	0.146649	0.150184	0.109305	0.108876
TMPRSS7	258	2.63886e-18	2.41433e-17	0.0183967	-0.000896812	0.0108162	0.00848702	0.0125801	0.0183967
PITPNC1	259	4.37044e-79	1.73037e-77	0.571769	-0.135216	-0.0740236	0.571769	0.375222	0.1368
TEKT2	259	8.76352e-28	1.16234e-26	0.0629806	0.00376455	0.0629806	0.0453781	0.0541544	0.0799534
AC006511.3	260	2.73216e-18	2.4958e-17	0.0141334	0.00586653	-0.000518284	0.00558465	0.00346962	0.0141334
PLCG1-AS1	260	1.99188e-57	5.42144e-56	0.17331	0.146586	0.15583	0.17331	0.0430758	0.0634546
HNF4G	261	7.58886e-134	6.38053e-132	0.50851	0.280279	0.263981	0.50851	0.0742668	0.128735
LGI1	261	4.01348e-72	1.40804e-70	0.107031	0.0661284	0.0798624	0.107031	0.0857375	0.0929136
ADGRD2	261	2.93124e-18	2.67181e-17	0.0462575	0.0144233	0.0361714	0.0333856	0.0362554	0.0462575
SHISA9	262	3.07909e-18	2.80483e-17	0.210372	-0.0751574	0.0249552	-0.20763	-0.0108123	0.210372
PIP5K1B	262	3.2021e-36	5.45662e-35	0.215217	0.215217	0.159927	0.121587	-0.103417	-0.105593
CBLB	262	1.72075e-24	2.02442e-23	0.262137	-0.169159	-0.288236	-0.0184955	0.262137	0.173482
EPAS1	262	8.09672e-134	6.78802e-132	0.232029	-0.182279	0.207857	0.232029	-0.0052995	0.0165361
RPL10	263	8.34133e-134	6.97311e-132	0.500559	-0.0552657	0.340821	0.500559	0.0867316	-0.0733669
LINC00869	263	3.16839e-18	2.88438e-17	0.293598	-0.110408	0.0143329	0.0952122	0.148244	0.293598
SAMD9L	264	7.48184e-114	5.00941e-112	0.136027	0.00201863	0.136027	0.134093	0.0826895	0.00345879
COLGALT2	264	1.51598e-51	3.66277e-50	0.280028	0.265069	0.280028	-0.282852	-0.0273593	0.000967232
SNTB1	264	1.03521e-67	3.36545e-66	0.264138	-0.035221	0.264138	0.198097	0.162968	0.274009
NR2F1-AS1	265	6.08438e-132	5.0289e-130	0.725602	0.272562	0.368024	0.725602	-0.106615	-0.0594031
ASS1	265	3.55889e-18	3.22782e-17	0.0154938	-0.0195648	0.00356865	0.00130966	0.00192166	0.0154938
ENO1	266	7.11104e-132	5.8609e-130	0.45954	-0.156643	0.313726	0.45954	-0.0695933	0.0196757
BCL2	266	8.2769e-113	5.47904e-111	0.419623	0.0813683	0.419623	-0.160918	-0.132872	-0.150532
TTLL9	266	4.1143e-18	3.72348e-17	0.252131	0.0918839	0.0280023	-0.0165778	0.0989598	0.252131
CECR3	267	4.1669e-18	3.76876e-17	0.0396719	0.0188874	0.00158761	0.00241882	0.0148906	0.0396719
AC064875.1	267	3.61054e-67	1.16344e-65	0.417598	0.324594	0.260384	0.417598	-0.385836	-0.113502
HLA-B	268	4.74369e-112	3.10505e-110	0.279993	-0.0929692	0.279993	0.254544	0.058979	-0.0950998
FDX2	268	4.20581e-18	3.8016e-17	0.0128946	-0.00236732	-0.0046354	0.00444162	-0.0103718	0.0128946
AL929236.1	269	4.85446e-18	4.36767e-17	0.0135421	-0.00246387	0.00189408	0.00339844	-0.0115904	0.0135421
AK8	270	5.08007e-25	6.07429e-24	0.114035	-0.0336424	0.114035	0.0600021	0.133208	0.0823348
NFIB	271	4.60193e-35	7.62877e-34	0.357708	0.357708	-0.578324	0.368424	-0.140689	-0.238922
AL024508.2	271	5.61814e-18	5.03773e-17	0.0130876	0.000633255	0.00882356	0.0065591	0.00476505	0.0130876
ZNF704	272	9.00722e-35	1.47891e-33	0.361691	0.361691	-0.584727	-0.740676	-0.397915	-0.0853062
CDHR1	272	6.92279e-18	6.18297e-17	0.0151792	0.00336077	-0.0628528	0.0129251	-0.00886994	0.0151792
SPRY1	272	9.92736e-130	8.02389e-128	0.255314	0.100333	0.21563	0.255314	-0.0539916	-0.0293049
CA12	272	2.37662e-114	1.59489e-112	0.174586	-0.227113	0.170679	0.174586	0.0400215	0.0883378
EZR	273	2.12489e-129	1.71273e-127	0.355887	0.148024	0.257858	0.355887	0.037526	-0.073373
RNU6-1014P	273	3.47569e-18	3.15628e-17	0.0139935	0.00715435	0.0125722	0.01343	0.0139935	0.0139935
HBB	274	3.46191e-24	4.03072e-23	0.189107	-0.00857676	-0.0203561	-0.181225	0.189107	0.14893
PRKCE	274	7.63448e-51	1.81166e-49	0.397934	0.348573	0.0258055	0.397934	-0.164025	-0.68831
DAPK1	274	4.34617e-110	2.78259e-108	0.509791	0.235397	0.509791	0.401303	0.287392	0.334343
NFIA-AS2	274	7.04054e-18	6.28047e-17	0.0127297	-0.000360603	0.00629333	0.00934847	0.00537654	0.0127297
RPS3A	275	6.94822e-129	5.5698e-127	0.476105	0.0536192	0.302865	0.476105	0.0281551	-0.117011
NSD1	275	2.35637e-34	3.84524e-33	0.309648	0.309648	0.189784	-0.036128	-0.0863719	-0.230299
PFKFB3	275	7.29758e-18	6.50381e-17	0.305616	-0.227368	0.151551	0.14935	0.126965	0.305616
AC112693.3	275	3.58706e-24	4.17311e-23	0.0256799	0.0164747	0.0230557	0.0227046	0.0256799	0.0233169
TTC28	276	1.92121e-121	1.42672e-119	0.648223	0.331605	0.0323955	0.648223	-0.4127	-0.744121
ABHD17C	276	8.54025e-128	6.8273e-126	0.372652	0.209973	0.329416	0.372652	-0.181377	0.0603404
NAV3	276	7.41559e-18	6.60495e-17	0.528397	0.289733	0.108422	-0.181454	0.33146	0.528397
PRKG1	276	1.77017e-32	2.73316e-31	0.302526	0.015921	0.302526	-0.0122246	0.3439	0.28597
LMO3	276	2.50154e-112	1.64478e-110	0.332254	0.213732	0.317047	0.332254	0.112395	-0.0598519
GUCY1A2	277	1.11863e-127	8.91829e-126	0.533246	0.171044	0.0691922	0.533246	-0.338147	0.317577
PTCH2	277	2.17833e-38	3.9006e-37	0.138249	0.0410912	0.105533	0.138249	0.127565	0.144909
MOK	278	2.02184e-68	6.62452e-67	0.276762	-0.075655	0.231504	0.276762	0.205227	0.0437596
ENPP7P5	278	7.87709e-18	6.99683e-17	0.117303	-0.0226907	-0.159182	0.0142844	0.0240525	0.117303
PPP1CB	279	1.90026e-109	1.20869e-107	0.441537	-0.257303	0.441537	0.452145	0.110891	0.0165391
PFKP	279	3.06176e-127	2.42775e-125	0.311293	-0.351158	0.161763	0.311293	-0.0913394	0.0346188
KCNK2	279	3.19449e-34	5.19553e-33	0.0965805	0.0965805	-0.0428568	0.00501242	-0.0343378	0.0557733
XG	279	1.04199e-17	9.20521e-17	0.0633393	-0.0159803	0.041432	0.0318256	0.0461924	0.0633393
CDC14B	280	6.98338e-24	8.01281e-23	0.309246	0.226875	-0.19192	-0.388002	0.309246	0.406788
BMP2K	280	5.81925e-109	3.6854e-107	0.37302	0.114778	0.37302	0.331095	0.0289294	-0.00714746
MIR3936HG	280	7.69988e-21	7.81717e-20	0.15718	-0.0202943	-0.159443	0.110977	0.15718	0.210508
ENPP6	280	4.38693e-40	8.19127e-39	0.141438	0.143485	0.141438	-0.300911	-0.0433617	-0.0387795
POU6F2	281	3.47419e-34	5.64416e-33	0.218523	0.218523	0.0891936	-0.296244	0.165761	0.193314
TMEM154	281	1.79508e-126	1.40434e-124	0.226749	0.147446	0.211693	0.226749	-0.160481	0.000598429
LINC01726	281	1.2808e-17	1.12571e-16	0.053378	0.0420804	0.0184296	0.020021	0.0304656	0.053378
MYL6	282	1.50104e-108	9.42465e-107	0.346691	-0.0787833	0.346691	0.304098	0.0570123	-0.079268
TUBB2A	282	4.38157e-126	3.40959e-124	0.343723	0.0601421	0.202553	0.343723	0.0063401	-0.230614
TGFBR2	282	5.01458e-69	1.65975e-67	0.20999	-0.307795	0.20999	0.139105	0.162413	0.167118
STRIP2	282	2.24933e-48	5.0316e-47	0.172521	0.155117	0.0426842	0.172521	-0.301718	0.0252881
RPL10A	283	6.75743e-126	5.24445e-124	0.391907	0.0612996	0.199519	0.391907	-0.00941663	-0.0974733
CACNB4	283	4.50875e-34	7.31272e-33	0.277513	0.277513	-0.177518	0.0725746	-0.226004	0.20808
FMNL3	284	4.61431e-34	7.47979e-33	0.266934	0.266934	-0.385752	-0.31165	-0.204702	0.0731601
ADAP2	284	1.71384e-23	1.93985e-22	0.104632	0.0360113	0.0718774	-0.00077205	0.104632	0.0660547
NTNG2	285	1.88537e-23	2.12742e-22	0.092841	0.0140633	0.00478702	-0.14426	0.092841	0.102177
ALDH7A1	286	2.69508e-48	6.01489e-47	0.319657	0.288865	0.181839	0.319657	-0.149444	-0.0251595
KIDINS220	286	1.90602e-23	2.14907e-22	0.231771	-0.0346744	-0.069319	-0.287735	0.231771	0.104434
SP100	286	1.7347e-107	1.07306e-105	0.213142	-0.105303	0.213142	0.167286	0.0903686	0.0943895
PLCE1	286	8.5742e-125	6.56735e-123	0.471947	0.182232	0.349602	0.471947	-0.182027	0.0815664
NDUFS5	287	2.00126e-124	1.52885e-122	0.367941	0.0633829	0.286884	0.367941	0.0167065	-0.0977154
LPP	287	5.58664e-107	3.41252e-105	0.570288	-0.0164558	0.570288	0.360011	0.124545	0.309111
BACH2	287	1.69919e-17	1.48585e-16	0.368293	-0.108384	-0.31229	-0.625084	0.0589924	0.368293
GTF2IRD2B	287	2.23111e-23	2.50884e-22	0.242873	0.101674	-0.0560469	0.00223369	0.242873	0.301046
ITGA8	287	9.84271e-34	1.57715e-32	0.143377	0.143377	0.0645604	-0.0997457	0.064516	0.044179
ARHGEF10L	288	6.35527e-75	2.32436e-73	0.31004	0.0588065	0.15244	0.31004	0.205215	0.263846
GLI2	288	5.15485e-124	3.91755e-122	0.239657	0.0713475	0.219248	0.239657	-0.145402	-0.104297
UNC80	289	1.15216e-33	1.84313e-32	0.260241	0.260241	-0.293717	0.150682	0.123212	0.341346
WSB1	289	3.58965e-23	3.992e-22	0.232369	-0.27459	-0.134565	-0.388844	0.232369	-0.44715
PAPPA	289	1.3872e-35	2.32864e-34	0.212048	0.113589	0.212048	0.204876	0.137545	0.296089
RPS29	290	6.15411e-123	4.64081e-121	0.423376	0.0477183	0.125298	0.423376	-0.063838	-0.161141
MAP2K6	290	1.57488e-33	2.50977e-32	0.184299	0.184299	0.105712	-0.0112139	0.108886	0.143634
PRDM1	290	3.32723e-106	2.01556e-104	0.14654	0.0549171	0.14654	0.143356	0.0239805	-0.0539125
HSD3B7	290	2.43558e-17	2.11399e-16	0.0134456	-0.00918344	0.00294179	0.00207912	-0.00126071	0.0134456
DTNB	291	1.99656e-33	3.16969e-32	0.280366	0.280366	0.0119143	-0.379623	-0.33035	-0.316678
IMMP2L	291	1.12575e-37	1.98209e-36	0.412736	-0.482674	0.178098	0.412736	0.0222099	0.551083
BBOX1	291	1.07442e-78	4.22532e-77	0.112027	0.0145118	0.112027	0.108539	0.0847323	0.0585195
COL27A1	292	7.38185e-122	5.53809e-120	0.249018	0.0204819	0.224459	0.249018	0.0750009	-0.143176
AUH	292	5.45823e-23	6.02423e-22	0.218147	-0.0802482	-0.0191958	-0.133379	0.218147	0.206288
SLC10A6	292	3.17463e-17	2.74488e-16	0.0141027	-0.0222781	0.000952861	-0.00867414	0.00537778	0.0141027
CDK6	293	2.85397e-33	4.50158e-32	0.451215	0.451215	0.333348	0.31291	-0.674764	-0.581721
PMEPA1	293	1.60903e-121	1.20099e-119	0.275387	0.0246035	0.141133	0.275387	0.00122743	-0.0799685
HIPK2	294	1.02943e-22	1.12431e-21	0.266672	0.195722	-0.120452	-0.361394	0.266672	0.277394
VEGFA	294	1.76566e-121	1.31454e-119	0.301868	-1.20456	0.119759	0.301868	0.00864142	-0.0207186
PHF14	294	3.19876e-33	5.03727e-32	0.279702	0.279702	-0.128543	0.263508	-0.13102	-0.0327152
COL4A2	294	3.93691e-105	2.34603e-103	0.35459	-0.0337145	0.35459	0.337011	-0.167334	-0.0993144
BX324167.1	294	3.37288e-17	2.91543e-16	0.0127857	-0.00348412	-0.0182518	-0.00139838	-0.00620064	0.0127857
GLUL	295	1.19371e-104	7.05593e-103	0.306428	-0.287535	0.306428	0.112795	0.180237	0.139411
SORBS2	295	1.09934e-22	1.19931e-21	0.181876	0.12796	0.0159979	-0.00320311	0.181876	0.136736
SLC20A2	295	8.58904e-101	4.82355e-99	0.491864	0.336479	0.491864	0.501727	0.0857447	0.353355
MAP3K19	295	1.07103e-24	1.26616e-23	0.0893859	0.00924667	0.0893859	0.077535	0.08473	0.1145
DISP3	296	5.4108e-33	8.47055e-32	0.114679	0.114679	-0.0976905	0.0850191	0.018258	0.122948
ANTXR1	296	1.17653e-22	1.28208e-21	0.24988	0.186129	-0.10618	0.211996	0.24988	0.0963324
FAXDC2	296	3.57554e-31	5.34031e-30	0.175705	0.121134	0.175705	-0.460521	0.17269	0.238089
RPLP2	297	3.66774e-121	2.70996e-119	0.442868	0.0406351	0.314944	0.442868	-0.00302812	-0.119559
NOTCH1	297	5.92099e-33	9.26429e-32	0.192115	0.192115	-0.0426329	0.116003	-0.0282108	-0.106087
SLC7A14	298	3.99859e-17	3.44203e-16	0.0161008	-0.0113516	-0.0117364	-0.129939	0.00543696	0.0161008
AC009163.5	298	1.36382e-22	1.48232e-21	0.0686827	0.0273868	0.0341653	0.0432005	0.0686827	0.0411152
RPS4X	299	1.43593e-120	1.04773e-118	0.39635	0.0577956	0.212324	0.39635	0.0126756	-0.130637
ARAP3	299	7.47412e-33	1.16819e-31	0.138597	0.138597	0.0631848	0.00983934	-0.141543	0.0808163
AP001596.1	299	4.38857e-17	3.77219e-16	0.0135981	-0.00696727	0.00404192	0.00121317	0.00875094	0.0135981
HLA-A	300	2.88684e-103	1.68259e-101	0.331875	-0.0311712	0.331875	0.308128	-0.0418543	-0.132639
WLS	300	2.16266e-64	6.67481e-63	0.261742	-0.0858344	0.261742	0.259282	0.0326666	0.269878
ADGRA3	300	5.04922e-106	3.03982e-104	0.525991	0.29471	0.143318	0.525991	0.0140701	0.273482
NKAIN2	301	1.5693e-22	1.70312e-21	0.171796	-0.00967535	-0.0954696	-1.46036	0.171796	0.151072
NPAS3	301	8.83731e-33	1.37831e-31	0.417105	0.417105	0.261234	0.186989	0.10681	0.28635
GABPB1-AS1	301	5.11638e-17	4.38746e-16	0.386451	0.14799	-0.0335157	-0.00405604	0.182809	0.386451
MTMR10	301	4.25251e-103	2.47364e-101	0.27081	0.131727	0.27081	-0.0964318	0.0725664	0.0988375
ATF7IP	302	9.09804e-33	1.41822e-31	0.303201	0.303201	-0.102909	0.0917029	-0.163452	-0.598791
FMN2	302	2.57311e-119	1.84075e-117	0.63532	0.0775485	0.375923	0.63532	0.27042	0.437284
FOXP1	302	1.62059e-22	1.75682e-21	0.294576	-0.0576591	0.0840793	-0.656901	0.294576	-0.167432
COL4A1	302	1.19548e-102	6.91277e-101	0.274668	-0.0766061	0.274668	0.247393	-0.0653076	-0.000802121
ZNF43	303	9.7051e-33	1.51204e-31	0.292965	0.292965	0.159327	0.264993	-1.18923	-0.838775
SYNPO2	303	4.5331e-30	6.47627e-29	0.117874	0.0522251	0.117874	0.0291003	0.121912	0.0788715
INHBE	303	7.04921e-22	7.44864e-21	0.0407618	-0.0512224	0.0359002	0.0353696	0.0407618	0.0422765
RPL9	304	1.38379e-118	9.85118e-117	0.422683	-0.0217401	0.179888	0.422683	0.00538367	-0.0365834
C4orf47	304	2.66265e-55	6.96837e-54	0.177193	-0.258195	0.177193	0.176486	0.147869	0.179362
MYO15B	304	6.73381e-18	6.02153e-17	0.0879746	0.010849	0.0879746	-0.187936	0.064509	0.143541
PDZRN4	304	3.77347e-35	6.27319e-34	0.168532	0.170902	0.0159316	0.168532	0.102227	0.121188
NTSR2	305	8.40174e-17	7.14404e-16	0.0134051	0.0102256	0.00866729	0.011151	0.00855795	0.0134051
TLE1	306	5.60434e-118	3.9704e-116	0.534249	0.154791	0.453557	0.534249	0.117597	-0.101859
ERBIN	306	9.08592e-101	5.08308e-99	0.504304	-0.255903	0.504304	-0.334125	-0.0449677	-0.0271192
CLVS1	306	1.19969e-32	1.86414e-31	0.193016	0.193016	-0.134407	-0.0884125	-0.230092	-0.0725877
CLHC1	306	2.94382e-30	4.24093e-29	0.23735	0.133193	0.23735	0.227919	0.254791	0.0183775
COTL1	307	1.28732e-32	1.995e-31	0.197233	0.197233	0.141481	0.126029	-0.0199121	0.0468485
AHDC1	307	9.13381e-17	7.75976e-16	0.264616	0.124989	0.0815811	0.147036	0.0868789	0.264616
SPATS2L	307	9.42496e-101	5.26269e-99	0.392783	-0.0646753	0.392783	0.133574	-0.106084	0.055723
KDM4C	308	9.79734e-17	8.30659e-16	0.351865	-0.305502	-0.217291	-0.432373	0.132422	0.351865
NPL	308	2.02975e-45	4.2818e-44	0.183739	0.174498	0.183739	0.120429	0.0987618	0.170881
HTRA1	309	1.64507e-32	2.54403e-31	0.28322	0.28322	0.250953	-0.00128761	-0.0964993	-0.0875491
UQCR10	309	4.43267e-117	3.08065e-115	0.295471	0.0171339	0.209942	0.295471	0.0338621	-0.182165
DHRS3	309	1.82026e-100	1.00869e-98	0.199606	-0.240267	0.199606	0.184589	0.110273	0.020132
IGDCC4	309	3.54265e-32	5.42978e-31	0.163145	-0.0416274	0.0424407	0.163145	0.146647	0.209457
AC097103.2	309	3.12095e-22	3.35104e-21	0.188819	-0.0690126	0.00573731	0.0187502	0.188819	0.132395
EPHB1	310	1.07873e-16	9.12737e-16	0.311679	0.0251347	-0.683121	0.140293	0.157076	0.311679
C1RL	310	6.35921e-100	3.50403e-98	0.191306	-0.391074	0.191306	0.1723	0.113256	0.0994323
LINC01551	310	8.70834e-117	6.02358e-115	0.182857	-0.00125306	0.102365	0.182857	-0.0242063	0.0159165
UBL5	311	9.90985e-117	6.8385e-115	0.347215	0.0164122	0.249923	0.347215	0.0591905	-0.108157
TMEM202-AS1	311	6.11739e-22	6.47571e-21	0.0979079	-0.00115229	0.053267	-0.0187428	0.0979079	0.071606
BMPER	311	8.55048e-20	8.32541e-19	0.159929	-0.216202	0.000166227	0.159929	0.152519	0.243056
LINC01158	312	1.19775e-31	1.81863e-30	0.319374	0.319374	-0.368088	-0.0791196	0.000587702	-0.252289
MKX	312	6.83552e-22	7.22546e-21	0.0467918	0.00363336	0.0378406	0.0362409	0.0467918	0.0426111
TMEM132A	312	1.06443e-116	7.32802e-115	0.197334	0.0527305	0.147628	0.197334	0.00796579	0.0420584
LAMB2	312	3.13429e-106	1.90262e-104	0.156826	-0.0259016	0.150418	0.156826	-0.0123556	0.00997155
EPHA5-AS1	312	1.25045e-16	1.05468e-15	0.10519	-0.0319169	0.0549952	0.0443163	0.0501914	0.10519
EGR1	313	4.52944e-116	3.0892e-114	0.331769	-0.0901427	0.281316	0.331769	-0.19423	0.0229357
CHRDL1	313	1.19851e-31	1.81883e-30	0.0962424	0.0962424	0.0853158	0.0704999	-0.0605238	-0.152801
ADGRB3	314	1.49315e-31	2.26012e-30	0.440068	0.440068	-0.408274	-0.260442	0.053919	0.110272
TTC25	314	4.09274e-22	4.37042e-21	0.141436	-0.0157056	0.0734961	0.124693	0.141436	0.105207
RPS8	315	6.24034e-116	4.23633e-114	0.362387	0.00948519	0.144835	0.362387	-0.0312013	-0.233253
CEP112	315	1.1416e-98	6.1401e-97	0.451006	-0.00276702	0.451006	0.377251	-0.0992551	-1.17636
CAPN2	315	8.7267e-74	3.14839e-72	0.347603	-0.0289709	0.310526	0.347603	0.138492	0.325359
ADAMTS7P4	315	1.74268e-31	2.6283e-30	0.104135	0.104135	0.0576111	-0.0241551	0.0168747	0.0066661
LRRN3	316	6.31137e-116	4.27464e-114	0.195285	0.0517233	0.15065	0.195285	0.0110241	-0.0750504
TBC1D17	316	1.1172e-21	1.17246e-20	0.162381	-0.0127343	-0.0203138	-0.0302426	0.162381	0.208249
RIC3	316	1.903e-31	2.86419e-30	0.270617	0.270617	0.132861	0.0873477	0.0295353	0.315124
ADRA1A	316	8.97054e-63	2.69752e-61	0.101545	0.00500633	0.0691355	0.101545	0.0438499	0.0946045
PRAG1	317	9.45897e-116	6.39169e-114	0.348787	-0.0146233	0.135687	0.348787	-0.0243214	0.10878
AC010099.4	317	5.0038e-31	7.42802e-30	0.117532	0.0770333	0.117532	0.0610783	0.120636	0.0540969
KCTD13	318	3.40402e-31	5.08673e-30	0.133264	0.133264	0.111068	0.108618	-0.0951308	-0.079762
GALNT15	318	1.25562e-21	1.31349e-20	0.0863757	-0.271498	0.0524607	-0.246998	0.0863757	0.0836539
AC004890.2	318	6.93962e-21	7.05267e-20	0.0888472	0.0103066	0.0333686	0.0527671	0.0888472	0.112047
NDRG2	319	2.02879e-27	2.65002e-26	0.155356	0.155356	0.101642	0.100771	0.151867	0.19451
IL12A	319	1.54793e-16	1.30183e-15	0.0117399	0.00119332	0.00747588	0.00497753	-0.00377104	0.0117399
SFXN5	320	2.53398e-98	1.35049e-96	0.337249	-0.117767	0.337249	0.318171	-0.0404179	0.170296
PDZD2	320	4.31588e-37	7.49426e-36	0.603155	0.476207	0.603155	-0.194995	-0.428117	-0.088327
MFAP3L	320	5.6986e-42	1.11009e-40	0.132231	-0.0465372	0.132231	-0.12585	0.118372	0.135843
LINC02507	320	1.6165e-16	1.35794e-15	0.0144606	-0.00986102	0.00443066	-0.0109518	0.00476628	0.0144606
CPNE2	321	8.28974e-31	1.21823e-29	0.198899	0.198899	-0.0312934	-0.412093	-0.239853	-0.0207401
TNRC6B	321	2.06141e-21	2.13429e-20	0.234786	0.052004	-0.193226	-0.126509	0.234786	-0.0519443
IGSF5	321	6.44755e-21	6.55942e-20	0.0727849	0.035598	0.038221	0.0256376	0.0727849	0.0849577
TCF12	322	1.11436e-30	1.63107e-29	0.296347	0.296347	-0.583763	-0.526094	-0.178346	-0.290816
SLC15A2	322	2.09976e-21	2.17322e-20	0.11403	0.0984411	0.0797645	0.0773941	0.11403	0.12533
RPL21P44	322	1.67362e-16	1.40431e-15	0.0130752	-0.00849807	-0.0128227	-0.00134278	-0.00243577	0.0130752
ANKRD12	323	1.63859e-50	3.87266e-49	0.226781	-0.070106	0.226781	-0.0525408	0.187349	-0.0448466
IRS2	323	1.75396e-97	9.28015e-96	0.310433	-0.276355	0.310433	0.205095	0.0979464	0.233782
SGMS1	323	2.06344e-16	1.7235e-15	0.293503	-0.0599009	-0.358775	-0.726845	0.0370577	0.293503
TPI1	324	8.5433e-115	5.7464e-113	0.257264	-0.0847003	0.170793	0.257264	-0.0568844	-0.0504901
JHY	324	2.71545e-25	3.28311e-24	0.111301	0.0310961	0.111301	0.0774643	0.120698	0.0927724
COL1A2	324	1.79754e-97	9.49355e-96	0.136151	-0.0923265	0.136151	0.131702	-0.0165737	-0.0383868
PLA2G16	325	1.53383e-58	4.24983e-57	0.177817	-0.123563	0.177817	-0.569701	0.134375	0.120787
BAZ2B	325	3.66286e-30	5.24836e-29	0.289444	0.289444	-0.100767	-0.145369	0.236623	0.095146
PLTP	326	6.64005e-97	3.48799e-95	0.192703	0.014509	0.192703	0.165456	0.120672	0.12218
ADHFE1	326	4.83068e-35	7.99439e-34	0.159112	0.115238	0.159112	0.0877954	0.152915	0.177648
PTCHD1-AS	326	5.15911e-80	2.08207e-78	0.481174	-0.276914	0.470618	0.481174	0.26465	0.441375
FAM171A1	326	5.89376e-30	8.40378e-29	0.211378	0.211378	0.0246676	-0.349079	0.0437661	0.0529059
LGR4	327	1.01624e-58	2.82644e-57	0.332089	0.255092	0.275649	0.332089	-0.123453	-0.186727
TMEM72-AS1	327	4.90292e-21	5.01589e-20	0.0842994	0.0331393	0.0632179	-0.00384866	0.0842994	0.0639581
PAPLN	327	4.3397e-61	1.26722e-59	0.103162	0.0274816	0.0919935	0.103162	0.0647589	0.0955467
MIRLET7BHG	328	8.30285e-30	1.17814e-28	0.267234	0.267234	-0.229005	0.0994395	-0.230833	-0.678085
YPEL2	329	5.12724e-21	5.23989e-20	0.0891542	-0.0311311	-0.066683	-0.636531	0.0891542	0.072164
KIAA1217	329	2.71703e-113	1.81088e-111	0.504735	0.1122	0.276697	0.504735	0.0139977	0.0945806
JAG1	329	2.58501e-49	5.90436e-48	0.361026	0.319872	0.361026	0.362228	-0.226371	-0.0548457
AC025038.1	329	2.36801e-16	1.97339e-15	0.0123313	0.00533624	-0.00575303	-0.0455322	0.00651468	0.0123313
CBX5	330	2.6824e-55	7.00752e-54	0.344434	0.258718	0.203557	0.344434	-0.398089	-0.613955
BCKDHB	330	4.19652e-96	2.1848e-94	0.449957	0.184941	0.449957	0.454731	0.236587	0.0639956
SLITRK3	330	7.12885e-113	4.74053e-111	0.148496	0.0585963	0.0637735	0.148496	-0.0480496	-0.0466371
AP1S2	331	5.51357e-96	2.86539e-94	0.292256	0.0493257	0.292256	0.071268	0.00554707	0.122885
LINC02198	331	1.05699e-29	1.49188e-28	0.167364	0.167364	0.065795	-0.101047	0.0768191	0.0462584
AL357052.1	331	1.71578e-42	3.3806e-41	0.0624154	0.0401024	0.0624154	0.0629642	0.0556163	0.0483673
COL4A5	332	6.10103e-96	3.16507e-94	0.279191	0.0638607	0.279191	-0.925228	0.16582	0.0960322
SIDT1	332	1.15688e-29	1.63129e-28	0.0988736	0.0818425	0.0527052	0.0988736	0.084707	0.121311
AL353613.1	332	3.07281e-30	4.42022e-29	0.0903913	0.0925766	0.0425548	0.0903913	-0.132147	-0.0756552
TANC2	333	1.17835e-29	1.66076e-28	0.315862	0.315862	-0.146621	-0.0372703	-0.140477	0.264989
ANO6	333	1.75481e-112	1.1564e-110	0.477285	-0.151563	0.287025	0.477285	-0.118628	-0.00339266
ERO1B	333	7.32009e-21	7.43676e-20	0.181216	-0.0191432	-0.0109944	-0.195114	0.181216	0.223864
SEPT11	335	3.26452e-112	2.14163e-110	0.433966	0.0502287	0.260491	0.433966	-0.076022	-0.070205
FAM13C	335	1.60492e-29	2.25112e-28	0.221885	0.221885	-0.261376	-0.652086	0.141327	0.218656
SDC2	335	2.96552e-95	1.52761e-93	0.295104	0.0357016	0.295104	0.295952	0.0466175	-0.0814653
IDH2-DT	335	8.81249e-20	8.57482e-19	0.0698126	0.0520422	0.0622421	0.0021146	0.0698126	0.0819742
SACS	336	4.07239e-39	7.4147e-38	0.257157	0.245166	0.257157	0.251439	-0.0490391	-0.0802949
RUNX1T1	336	3.48624e-16	2.88147e-15	0.145944	0.0247991	0.0346786	-0.00679947	0.0778915	0.145944
TCF7L2	336	8.27403e-112	5.40379e-110	0.473553	0.229418	0.103919	0.473553	0.0793185	0.0411672
SESN1	336	8.39691e-21	8.513e-20	0.22386	0.149866	0.135959	0.00136082	0.22386	0.183295
SERF2	337	8.7754e-112	5.71847e-110	0.325194	-0.0271921	0.28504	0.325194	0.0273097	-0.107382
LRRN1	337	2.86557e-29	3.96799e-28	0.0857401	0.0857401	-0.173518	0.0713693	-0.0673727	-0.0500798
PDZRN3	337	1.97242e-94	1.00542e-92	0.573773	0.200278	0.573773	0.314369	0.0562654	-0.744038
HSPE1	338	1.19752e-111	7.7863e-110	0.322787	-0.0335501	0.254046	0.322787	-0.0107577	-0.0535833
PHF19	338	2.74774e-94	1.39576e-92	0.178062	0.0808249	0.178062	0.13425	-0.266742	-0.448895
ABCC3	338	1.25419e-91	6.11604e-90	0.16379	-0.403389	0.16379	0.151518	0.112524	0.141576
CSRNP3	339	3.06439e-29	4.23929e-28	0.324112	0.324112	-0.355191	0.00309346	0.117745	0.141913
ZNF516	339	8.92436e-34	1.43078e-32	0.221287	-0.174157	0.0333306	0.221287	0.194327	-0.222443
SP140L	339	3.01952e-94	1.52852e-92	0.129245	-0.0447127	0.129245	0.0977345	0.0261458	0.00745527
NCL	340	4.76078e-111	3.08176e-109	0.330822	0.108768	0.15495	0.330822	-0.219093	-0.143721
AC120114.4	340	1.34571e-29	1.89481e-28	0.105969	0.113856	0.105969	0.0650916	-0.0520166	-0.0103993
AL357078.3	340	3.8989e-16	3.20894e-15	0.0118645	4.60112e-05	0.0014412	0.0013912	0.0064502	0.0118645
FGF14	341	3.96929e-29	5.46529e-28	0.406296	0.406296	-0.725688	0.0244814	-0.295063	0.186315
IL17D	341	1.05364e-24	1.24711e-23	0.105879	0.100111	0.105879	0.100275	0.115378	0.143721
AC138965.2	341	3.8989e-16	3.20894e-15	0.0118645	-0.00186173	-0.0100907	0.00115731	-0.0144751	0.0118645
GTF2IRD2	342	2.27179e-20	2.26706e-19	0.224673	0.112124	-0.0858638	-0.0231273	0.224673	0.310809
MTHFD2	342	1.93821e-110	1.25188e-108	0.279053	0.0810282	0.130071	0.279053	-0.0344142	0.0696517
AL391425.1	342	4.54505e-16	3.7219e-15	0.0118364	0.00192573	-0.016555	0.000236102	0.00795869	0.0118364
RPS11	343	2.11667e-110	1.36413e-108	0.368511	0.0353069	0.113075	0.368511	0.0382854	-0.0707363
RIMS1	343	4.31828e-29	5.93465e-28	0.310843	0.310843	-0.603796	-0.410335	0.00745302	0.208959
ELOCP22	343	4.61952e-16	3.78077e-15	0.0138008	0.00834152	-0.0242274	0.00929255	0.0079842	0.0138008
RAP2B	344	2.14402e-110	1.37872e-108	0.238551	-0.0231577	0.160442	0.238551	-0.0230728	-0.196526
EPB41L4B	344	5.36306e-16	4.36975e-15	0.133317	-0.0296745	0.0128111	0.0409711	0.0358499	0.133317
ITGAV	345	9.87933e-93	4.91597e-91	0.372516	0.024101	0.372516	0.325774	0.125257	0.115679
MED12L	345	3.72981e-110	2.39322e-108	0.484419	0.195993	0.200515	0.484419	-0.216777	0.276872
PTPN13	345	3.33153e-20	3.30655e-19	0.250855	-0.151385	0.162045	-0.282702	0.250855	0.0444191
PTPRE	345	5.41606e-16	4.4117e-15	0.251239	-0.078258	-0.227782	-0.407023	0.0639685	0.251239
AC007563.2	345	9.47579e-29	1.28955e-27	0.170785	0.170785	-0.0176361	-0.030132	0.119031	0.110455
FP236383.1	346	1.22129e-92	6.05657e-91	0.396582	-0.128292	0.396582	0.327329	0.0640882	-0.0505502
MGAT5B	347	1.31212e-28	1.7782e-27	0.12265	0.12265	0.00171341	-0.105316	-0.0721185	-0.0283829
ZNF385D	347	1.00534e-108	6.3395e-107	0.402416	-0.0071409	0.36879	0.402416	-0.132427	0.00770145
WDR59	347	5.35189e-20	5.2671e-19	0.236922	-0.0269816	-0.168645	-0.18137	0.236922	0.180513
IQCA1	348	1.34141e-28	1.81705e-27	0.194891	0.194891	0.0315195	0.112025	-0.102452	0.00682654
TNFRSF12A	348	2.3011e-92	1.1373e-90	0.146422	-0.119935	0.146422	0.147176	0.00112532	0.0466247
TUBB	349	2.33383e-108	1.45288e-106	0.291018	0.0529722	0.134949	0.291018	-0.522183	-0.792639
FAHD2CP	349	1.39641e-58	3.87275e-57	0.1661	0.0299888	0.1661	-0.490902	0.123646	0.14155
EXTL3	349	2.72255e-38	4.86616e-37	0.269254	0.264027	0.269254	0.235178	-0.174934	-0.316753
KIAA1211L	349	5.78056e-16	4.69946e-15	0.205473	0.0323478	0.122588	0.0953284	0.0254929	0.205473
FAM81A	349	3.61102e-92	1.77571e-90	0.19831	-0.0878162	0.19831	0.115238	-0.0327583	0.0847807
GAS7	350	1.05135e-91	5.14403e-90	0.352923	-0.145102	0.352923	-0.366286	-0.0133441	-0.066202
LINC00278	350	3.09547e-36	5.28108e-35	0.0831336	-0.0159256	0.0831336	0.0586774	0.0742848	0.0738483
LINC01630	350	1.93328e-35	3.23603e-34	0.117759	0.114547	0.117759	-0.3499	0.107717	0.0953231
AP003393.1	350	6.06594e-16	4.92326e-15	0.0134863	-0.00124783	0.00440385	-0.0592944	0.00960852	0.0134863
RPL13A	351	2.62656e-108	1.63164e-106	0.400336	0.0263376	0.166504	0.400336	0.0151063	-0.2009
PTBP2	351	2.13806e-28	2.88417e-27	0.247035	0.247035	-0.151348	-0.420996	-0.212624	-0.21799
LINC00606	351	6.06594e-16	4.92326e-15	0.0134863	0.00903486	0.0075237	0.00897799	0.0125168	0.0134863
RPL14	352	1.55077e-107	9.61316e-106	0.386417	0.00556896	0.132701	0.386417	-0.0179889	-0.215924
AFF1	352	3.33698e-91	1.61918e-89	0.431828	-0.292718	0.431828	0.277512	0.209304	-0.0394641
FANK1	352	2.03132e-30	2.94375e-29	0.0949209	-0.12465	0.0949209	0.0867415	0.0930011	0.112136
AC004875.1	352	6.58788e-16	5.33947e-15	0.0120014	0.00336251	0.000827194	-0.00298015	0.0042459	0.0120014
RPL12	353	3.40559e-107	2.1022e-105	0.360718	-0.00913179	0.225	0.360718	0.000616893	-0.0158963
PHLDB1	353	6.95772e-16	5.63454e-15	0.247036	0.0518086	-0.411719	-0.915306	0.0501913	0.247036
GYG2	353	3.96445e-22	4.23498e-21	0.102689	0.0704806	0.102689	0.0726116	0.115553	0.112041
CERS6	354	4.2972e-107	2.64142e-105	0.471287	0.0297936	-0.0386585	0.471287	-0.370503	-0.107444
RETREG1	354	3.0693e-22	3.29679e-21	0.150962	-0.310262	0.150962	-0.40885	0.168541	0.199944
PRCP	354	3.97954e-80	1.60825e-78	0.372161	0.230527	-0.20398	0.372161	0.0414103	-0.0723493
DNM1	355	1.25236e-75	4.63832e-74	0.353657	0.0722091	0.141609	0.353657	-0.0210544	0.308439
CREB5	355	4.41014e-28	5.90016e-27	0.374676	0.374676	0.239143	-0.795589	-0.355365	-0.154609
C7orf57	355	1.57289e-24	1.85195e-23	0.0481049	-5.66051e-05	0.0469394	0.0481049	0.0475085	0.0438626
PNMA2	355	4.52019e-107	2.77267e-105	0.226007	0.0146713	0.102037	0.226007	-0.148033	-0.159965
CD81	355	2.06433e-99	1.12268e-97	0.369936	0.041648	0.338453	0.369936	0.0800173	0.0962065
CCDC85B	356	4.92915e-107	3.0172e-105	0.18262	0.0217012	0.110436	0.18262	-0.0526843	-0.0904201
ATG4C	356	8.66834e-35	1.42487e-33	0.229406	0.00546593	0.229406	-0.230237	0.21117	0.131479
COL22A1	356	8.23468e-16	6.65393e-15	0.119978	0.00570406	0.0659992	0.0563849	0.0811331	0.119978
C5orf64	356	2.31128e-36	3.95011e-35	0.0821008	0.0779174	0.0821008	-0.219338	0.0612093	0.0617987
BCAP29	357	4.30939e-90	2.05691e-88	0.309846	0.0501033	0.309846	0.248763	-0.0860961	-0.087826
CD99P1	357	4.31243e-31	6.42451e-30	0.135187	-0.122277	0.135187	0.120919	0.100948	0.166541
RPS15A	358	1.93051e-106	1.17432e-104	0.370351	0.00890264	0.23391	0.370351	-0.0358238	-0.125073
FOXN3	358	6.42889e-28	8.56571e-27	0.28288	0.28288	-0.0420671	0.0950006	0.151897	0.106416
ABCC9	358	1.13507e-19	1.10043e-18	0.0480069	-0.00252168	0.0421393	0.0334352	0.0480069	0.0425538
AC010329.5	358	9.27406e-16	7.46697e-15	0.0132402	0.00205764	-0.01567	-0.00117783	0.00548468	0.0132402
CFAP69	359	4.16548e-35	6.91309e-34	0.1383	-0.05277	0.105889	0.1383	0.125956	0.084672
FAM212B	360	7.95771e-28	1.05882e-26	0.104868	0.104868	-0.167084	-0.013615	-0.119965	0.00342101
LINC01354	360	4.46371e-44	9.16516e-43	0.0499189	-0.0204362	0.0499189	0.0483974	0.0429739	0.0479536
SNHG26	360	2.27694e-89	1.07453e-87	0.168277	0.00849447	0.168277	0.135942	0.0463377	-0.0257146
H3F3A	361	3.48455e-106	2.10649e-104	0.46277	0.11309	0.22913	0.46277	-0.0873063	-0.413772
TBCA	361	3.3439e-89	1.57298e-87	0.428768	0.112201	0.428768	0.235131	-0.0377337	-0.129516
GPT2	361	1.05387e-15	8.47124e-15	0.214193	0.0949455	0.101453	0.0495232	0.0897767	0.214193
AL160269.1	361	1.49177e-19	1.44004e-18	0.0748004	-0.0230324	0.0350966	-0.144827	0.0748004	0.0490335
GOLGA8B	362	1.07051e-15	8.60025e-15	0.270927	-0.0581998	0.0485162	0.0346067	0.105503	0.270927
PPFIBP1	362	3.25067e-35	5.40712e-34	0.220581	-0.190232	0.220581	-0.187241	0.203314	0.123861
LINC01268	362	3.95991e-106	2.38893e-104	0.143596	0.0867087	-0.242174	0.143596	0.00483085	0.0563225
PLSCR4	362	6.00101e-89	2.81384e-87	0.226076	-0.0681279	0.226076	0.175289	0.0470931	0.192032
AKAP7	363	1.28953e-27	1.70417e-26	0.264801	0.264801	0.129133	0.187109	-0.306682	-0.161921
RPS27	364	1.26903e-105	7.60875e-104	0.453127	-0.0389794	0.270222	0.453127	0.111404	-0.188242
FAM189A1	364	1.36139e-27	1.79589e-26	0.231512	0.231512	0.117548	-0.11713	-0.0979993	0.301788
AC091078.1	364	1.34674e-67	4.36371e-66	0.330248	0.1228	0.272528	0.330248	0.22675	0.299114
KLRD1	364	1.22169e-15	9.76116e-15	0.0664934	-0.0722938	-0.122906	-0.0878441	0.0342404	0.0664934
OSBPL3	365	1.21372e-87	5.59246e-86	0.377223	-0.0481958	0.377223	0.27585	-0.108856	-0.615644
RPL5	365	1.4124e-105	8.45101e-104	0.378278	0.0230907	0.17901	0.378278	0.00365318	-0.0929971
PRUNE2	365	8.44536e-16	6.81851e-15	0.295481	-0.525474	0.0469855	-0.603952	0.179719	0.295481
RPS13	366	1.79187e-105	1.06996e-103	0.366257	-0.0228596	0.243847	0.366257	-0.0129399	-0.0768065
MAPT-AS1	366	4.32895e-18	3.90566e-17	0.104393	0.0557698	-0.105127	-0.0645488	0.104393	0.134489
TNFAIP6	366	1.27749e-87	5.87705e-86	0.149352	0.0112639	0.149352	0.13095	-0.147456	-0.540368
HES4	367	5.084e-71	1.73777e-69	0.215611	0.0769349	0.148634	0.215611	0.0743135	0.200137
RIMKLB	367	1.81827e-75	6.71727e-74	0.39968	0.237314	0.0799184	0.39968	-0.0615014	0.0566971
PIFO	367	2.05926e-21	2.13281e-20	0.0385854	-0.0204014	0.0385854	0.0336588	0.0407943	0.0447932
H3F3B	368	5.61262e-105	3.3378e-103	0.433274	-0.196235	0.176199	0.433274	0.028062	-0.276017
PTPRS	368	3.69658e-27	4.79212e-26	0.271363	0.271363	-0.792672	-0.281393	-0.0669522	-0.37651
TAPT1-AS1	368	3.12654e-19	2.97978e-18	0.210294	0.111857	0.0209011	-0.256619	0.210294	0.22354
CASC18	368	1.80951e-15	1.43364e-14	0.0137477	0.00298498	0.0063638	0.00422011	0.00251683	0.0137477
SUCLG2	369	2.86948e-87	1.3098e-85	0.370587	0.108769	0.370587	0.28228	-0.0736878	-0.117879
TGFBR3L	369	1.8955e-15	1.49974e-14	0.0122909	0.00301608	0.00443317	0.00745295	0.00550481	0.0122909
MAGI3	369	5.75259e-105	3.4141e-103	0.492578	0.00866543	0.216307	0.492578	-0.293633	-0.418355
TMEM144	369	3.25831e-19	3.10133e-18	0.072534	-0.0127125	0.0540447	-1.13777	0.072534	0.0741102
AC004160.1	369	4.43723e-27	5.74211e-26	0.157601	0.157601	-0.0090288	-0.0443966	0.0441685	0.0749577
RPL23	370	1.15815e-104	6.85956e-103	0.333361	0.0290785	0.178356	0.333361	-0.0125181	-0.117027
PLD5	370	4.7299e-27	6.11813e-26	0.19064	0.19064	-0.0742824	-0.132355	-0.278352	0.0422178
TRIM56	371	5.52268e-87	2.50913e-85	0.182104	-0.210628	0.182104	0.074037	-0.0134921	0.0780075
WNK2	371	5.01739e-27	6.47284e-26	0.116295	0.116295	-0.0633385	0.101704	0.0506847	0.117241
ITGBL1	371	2.01331e-15	1.59037e-14	0.130264	0.0555318	0.066465	-0.00286819	0.0852809	0.130264
SLC28A1	371	2.01921e-19	1.94087e-18	0.0502085	0.018455	0.0452881	0.0188299	0.0502085	0.0466943
SKAP2	372	4.20226e-19	3.98554e-18	0.17652	-0.131146	0.0108975	-0.135844	0.17652	0.071368
DYNC2H1	373	8.34827e-70	2.80439e-68	0.358006	-0.0964789	0.358006	0.315858	0.230489	0.0152601
SPON1	373	4.79608e-104	2.82351e-102	0.228993	0.131728	0.179866	0.228993	0.129939	0.192353
HORMAD1	373	2.03141e-15	1.6038e-14	0.0109152	-0.00344695	0.00191325	-0.0190479	0.00219023	0.0109152
AUTS2	374	6.62043e-27	8.4922e-26	0.328734	0.328734	0.0218771	-0.14483	-0.0108807	-0.120784
WDR60	374	9.79472e-23	1.07134e-21	0.221464	-0.124902	0.00864752	0.221464	0.220053	0.188809
AC103949.1	374	2.03141e-15	1.6038e-14	0.0109152	-0.00954217	-0.00563169	0.000208007	-0.00710178	0.0109152
ZSWIM6	375	7.40883e-27	9.49518e-26	0.314108	0.314108	0.0583627	-0.142295	0.0776138	-0.0245988
AC053527.1	375	2.05195e-15	1.61915e-14	0.344605	0.00207806	0.0715552	-0.0316291	0.118146	0.344605
LRGUK	375	4.10564e-44	8.44181e-43	0.201733	0.0345038	0.129834	0.201733	0.1637	0.0829785
CD151	376	2.13885e-99	1.16105e-97	0.247091	0.0091371	0.22332	0.247091	-0.0552183	-0.0254253
CFAP221	376	1.27751e-103	7.47572e-102	0.178989	0.00310017	0.139157	0.178989	0.0712762	0.10136
AC073050.1	376	8.97949e-83	3.80769e-81	0.553476	0.331466	0.409125	0.553476	0.0526311	0.346598
OTUD1	376	2.49498e-15	1.96397e-14	0.0116591	-0.00651853	-0.00141026	0.00480091	0.00584246	0.0116591
CREM	377	1.22342e-26	1.55432e-25	0.223185	0.223185	0.06457	-0.0932399	-0.118418	0.0358842
SMIM3	377	1.49104e-85	6.62008e-84	0.20384	-0.155493	0.20384	0.189253	-0.113389	-0.00825788
DEFB107B	377	2.90647e-15	2.27746e-14	0.0106537	-0.0225708	0.000230443	-0.0106225	0.00580653	0.0106537
ANKRD44	378	1.64454e-26	2.08031e-25	0.248514	0.248514	-0.0865825	-0.362895	-0.223274	0.118044
AF117829.1	378	7.59464e-31	1.11776e-29	0.290773	0.0643112	0.215708	0.290773	0.244321	0.410039
S100A10	378	1.85805e-85	8.23706e-84	0.263555	-0.31607	0.263555	0.190192	0.122673	-0.0266993
AL033504.1	378	2.53366e-103	1.47969e-101	0.301775	0.130346	0.228677	0.301775	-0.0687728	-0.0961482
ATP5MC3	379	6.6154e-103	3.84047e-101	0.27175	0.0587694	0.208543	0.27175	0.0103564	-0.100261
LINC00639	379	3.23609e-15	2.5283e-14	0.0952965	-0.0170572	-0.00726872	-0.764251	0.0564963	0.0952965
PLEC	380	7.41703e-103	4.29733e-101	0.197441	-0.0112379	0.122663	0.197441	0.0781112	0.0683539
MARVELD3	380	3.47817e-26	4.35091e-25	0.0711323	0.0640462	0.0477206	0.0711323	0.0229239	0.08233
EMILIN1	380	3.03794e-85	1.33866e-83	0.109626	-0.0120644	0.109626	0.10512	-0.0475614	-0.0729924
OXR1	381	1.69812e-102	9.79989e-101	0.375483	-0.164044	0.25449	0.375483	-0.111885	0.107728
SLC8A1-AS1	381	2.81078e-26	3.52964e-25	0.180678	0.180678	0.0133673	-0.214015	-0.0932763	0.00453007
FBXL13	381	2.71566e-51	6.51825e-50	0.258164	-0.0881165	0.258164	0.0849652	0.195342	0.0824948
CADPS2	381	1.89355e-100	1.04732e-98	0.283465	-0.00396516	0.263157	0.283465	0.0200851	0.146044
CRYBA1	381	3.67407e-15	2.86437e-14	0.0119205	-0.00429012	-0.0033211	-0.0159799	0.000122554	0.0119205
KCNN2	382	7.71444e-34	1.23816e-32	0.127892	0.121492	-0.0472587	0.127892	0.06758	0.0632354
PTCHD4	382	2.00275e-102	1.15351e-100	0.283796	0.11918	0.208488	0.283796	-0.277028	-0.0693101
CAPS	382	8.11217e-19	7.5929e-18	0.0897846	0.0134822	0.0661852	-0.00573233	0.0897846	0.0895695
APLP2	383	2.62665e-102	1.50988e-100	0.460163	0.0218366	0.139209	0.460163	-0.128174	-0.408558
TRIP6	383	5.8204e-85	2.55321e-83	0.199547	-0.00418782	0.199547	0.12238	0.0415865	0.0124853
ZDHHC19	383	3.73773e-15	2.91322e-14	0.0124558	6.06689e-05	-0.00677271	-0.001069	-0.00653055	0.0124558
SSR4	384	4.17469e-102	2.38104e-100	0.273694	0.0771662	0.165564	0.273694	-0.00158921	-0.0506871
FGFR3	384	8.59882e-69	2.83325e-67	0.0714699	0.0165628	0.0557295	0.0714699	0.0539294	0.0576254
GAS1	384	5.30033e-56	1.41112e-54	0.116091	0.0907867	0.0640234	0.116091	-0.1048	-0.205826
RPLP0	385	9.46246e-102	5.37596e-100	0.364911	-0.0410971	0.188848	0.364911	-0.0935832	-0.163637
MEOX2-AS1	386	2.6183e-54	6.67906e-53	0.0818921	0.0673763	0.0818921	0.0614232	0.028362	-0.0699124
AC009927.1	386	4.38638e-15	3.4097e-14	0.0113696	-0.00172069	-0.00809198	0.00145987	0.00110815	0.0113696
RPL26	387	1.68342e-101	9.5271e-100	0.317938	0.0424902	0.252435	0.317938	-0.00103965	-0.0266615
PSORS1C1	387	3.23373e-84	1.40588e-82	0.100085	0.00340946	0.100085	0.0887933	-0.0227569	-0.0268901
CYP4F11	387	4.56507e-15	3.54672e-14	0.011768	-0.00990198	0.00797769	0.00885454	0.00692079	0.011768
RPL30P14	387	1.32624e-25	1.62634e-24	0.0514891	0.0514891	-0.024842	-0.0355223	0.0200647	0.0223766
AC124254.1	388	1.66088e-25	2.02566e-24	0.321698	0.321698	0.274911	-0.116226	-0.0132362	0.303792
TMEM161B-AS1	389	1.52509e-21	1.58912e-20	0.209226	0.0132751	0.209226	0.113297	0.244329	0.226001
GSN	389	6.20557e-84	2.68991e-82	0.268899	-0.221584	0.268899	-0.918346	0.160123	0.182337
HNRNPA1P54	389	1.8817e-25	2.29212e-24	0.0572447	0.0572447	-0.296089	0.00634281	-0.0258811	0.00772878
BCAT1	390	1.51849e-83	6.54336e-82	0.387487	0.0851231	0.387487	0.335381	-0.204288	-0.00277885
TNRC18	390	1.18441e-45	2.50576e-44	0.359263	0.270735	0.193821	0.359263	-0.0473673	-0.434444
PIH1D2	390	1.68213e-18	1.55702e-17	0.0754946	0.00028915	0.0501394	0.066602	0.0754946	0.00710559
AL049796.1	390	5.07363e-15	3.93347e-14	0.0110397	0.000385001	-0.0074023	0.00653141	0.00368654	0.0110397
KIAA1109	391	1.74297e-18	1.6118e-17	0.202589	-0.0516661	-0.0855595	-0.216482	0.202589	-0.082328
IQCG	391	2.338e-83	1.00011e-81	0.293067	0.00831275	0.293067	0.190485	0.117221	0.0245396
VAV3	391	2.90877e-25	3.51395e-24	0.275658	0.275658	0.0930829	0.124557	-0.34734	0.0861045
LINC02477	391	5.23734e-15	4.05502e-14	0.0109152	0.0039201	0.0033346	-0.00430027	0.00509854	0.0109152
RTKN	392	3.01037e-25	3.63068e-24	0.112141	0.112141	-0.247332	-0.381993	-0.100108	-0.0806752
CIITA	392	1.78735e-18	1.6518e-17	0.0627201	-0.0967942	0.0390924	0.0490485	0.0627201	0.0551577
GSAP	392	4.84719e-57	1.31076e-55	0.290125	-0.110248	0.290125	0.0724401	0.175343	0.304294
CCDC91	393	5.92128e-15	4.57006e-14	0.41583	0.204878	-0.0847283	0.116454	0.17854	0.41583
STXBP5L	393	3.08627e-25	3.71916e-24	0.217952	0.217952	-0.315851	-0.1123	-0.31644	-0.0472029
MTUS1	393	4.83132e-83	2.06064e-81	0.302349	0.153531	0.302349	-0.80788	0.114834	-0.00526432
SLIT1	394	3.36343e-25	4.04649e-24	0.144771	0.144771	-0.556351	0.136635	-0.210778	-0.0884775
TMEM67	395	7.84786e-100	4.30808e-98	0.307807	-0.0562346	0.211324	0.307807	0.171618	0.0371991
SERPINH1	395	1.78351e-87	8.17926e-86	0.110922	-0.0405317	0.107827	0.110922	-0.0307704	-0.0213472
CREB3L1	395	3.36686e-25	4.04895e-24	0.0840182	0.0840182	-0.0935436	-0.0515589	-0.0422765	0.044382
MARCH3	396	1.46562e-99	8.00049e-98	0.415516	-0.100891	-0.231538	0.415516	0.0707147	0.0222005
DPYSL5	396	1.95588e-31	2.94227e-30	0.286137	0.22658	0.286137	-0.475807	-0.215456	0.355954
SPAG17	396	2.85294e-34	4.65037e-33	0.0949761	-0.000337641	0.0949761	0.0817435	0.087536	0.0413716
S100B	397	1.61222e-82	6.79712e-81	0.410106	0.227431	0.410106	0.0506084	0.22248	0.0779579
C2orf73	397	2.33515e-18	2.14451e-17	0.0489488	-0.00172168	0.0414357	0.0317177	0.0489488	0.0489431
PDE8A	398	3.90745e-82	1.64029e-80	0.427169	0.0346215	0.427169	-0.372262	-0.263962	0.304445
PLCB1	398	1.8242e-74	6.6386e-73	0.681717	0.353939	0.0459249	0.681717	-0.298415	0.205579
SALL2	398	2.34119e-18	2.1485e-17	0.0378291	0.0211349	0.0279868	0.0345514	0.0378291	0.034205
PSMA7	399	4.00695e-99	2.1711e-97	0.324024	0.0547152	0.218801	0.324024	-0.0626354	-0.233844
STK3	399	5.2065e-82	2.17624e-80	0.489506	-0.0156038	0.489506	0.356272	0.0622408	0.111657
TRIM24	399	5.15981e-25	6.16459e-24	0.273104	0.273104	-0.38682	0.153958	-0.45019	-0.418298
CHCHD10	400	1.09704e-98	5.91128e-97	0.189078	0.0613898	0.106042	0.189078	-0.0155632	0.0878963
LGI2	400	2.13331e-29	2.97514e-28	0.0969172	0.0928114	0.0804757	0.0969172	-0.060537	-0.0281358
C15orf59-AS1	400	9.47847e-15	7.24101e-14	0.0109712	0.00229489	0.00500866	0.00726037	0.00127685	0.0109712
MAML3	401	3.52866e-18	3.20239e-17	0.145931	-0.143489	0.0326753	-0.352619	0.145931	0.100154
EHBP1	401	1.7856e-98	9.55118e-97	0.514198	-0.290243	0.255479	0.514198	-0.0595529	0.18668
LIMD1	401	3.98773e-50	9.30438e-49	0.340446	0.263961	0.0554451	0.340446	-0.250543	-0.188598
AZIN1-AS1	401	9.49178e-15	7.24928e-14	0.272865	0.109615	-0.0944781	-0.0286467	0.0659643	0.272865
PDPN	402	2.16892e-98	1.15804e-96	0.260835	-0.534017	0.165016	0.260835	0.0118172	-0.0441312
MCF2L	402	7.0073e-25	8.33103e-24	0.129564	0.129564	-0.103197	-0.340072	-0.0433594	0.0119931
RAB34	402	1.1486e-81	4.76017e-80	0.143827	0.063782	0.143827	0.129408	-0.0055828	0.00507289
DNAH12	402	3.63004e-18	3.29032e-17	0.100609	-0.014123	0.0491216	-0.0168208	0.100609	0.085434
RPL24	403	7.81858e-98	4.15179e-96	0.393605	0.0205109	0.222166	0.393605	0.00827131	-0.13805
NAALADL2	403	2.11411e-81	8.73683e-80	0.506854	0.145881	0.506854	0.197822	-0.0527534	-0.406259
TPT1-AS1	403	4.32624e-18	3.90443e-17	0.249249	-0.116381	-0.0269081	-0.587565	0.249249	-0.0510007
ZNF334	403	7.46767e-67	2.39843e-65	0.31545	0.121298	0.31545	0.21044	0.0499008	0.297204
AC091013.1	403	7.31484e-25	8.69313e-24	0.0779664	0.0779664	0.061214	0.0363186	-0.0287013	0.0613715
PHPT1	404	1.30471e-97	6.91569e-96	0.241732	0.0117357	0.176179	0.241732	-0.00302038	-0.12943
AP3B1	404	4.97813e-81	2.05148e-79	0.394563	0.0571512	0.394563	0.0256124	-0.0524531	-0.366808
KIF21A	404	1.99433e-64	6.18138e-63	0.440781	0.282021	0.0826722	0.440781	-0.228119	-0.475703
AC073476.3	404	1.10211e-14	8.37846e-14	0.0109432	0.000132637	0.00355927	-0.000189368	0.00221826	0.0109432
RPL38	405	4.6193e-97	2.43525e-95	0.363409	0.0369984	0.189066	0.363409	0.0345285	-0.109272
ST6GALNAC5	405	8.1176e-81	3.33585e-79	0.157983	0.0786262	0.157983	0.144389	0.00423224	0.0192128
UNC5C	405	6.9855e-46	1.48323e-44	0.214249	0.0765305	0.214249	-1.30029	0.160178	0.147532
WNT4	405	1.12841e-14	8.57117e-14	0.0112297	-0.000960727	-0.0133274	-0.000136732	-1.17414e-06	0.0112297
GPRC5C	405	1.11984e-24	1.32332e-23	0.0853676	0.0853676	0.050926	0.0426504	-0.00227288	0.0924067
SEPT9	406	1.72621e-80	7.06393e-79	0.407747	0.111445	0.407747	0.328638	-0.060602	-0.100991
RPS11P6	406	1.23692e-14	9.37104e-14	0.0971639	-0.0105737	-0.0128687	-0.197889	0.0681194	0.0971639
C11orf49	406	4.62507e-18	4.16256e-17	0.229567	0.0382528	0.183603	0.177546	0.229567	0.00423406
MBOAT2	407	3.18764e-48	7.10878e-47	0.304121	0.258172	0.304121	0.0301914	-0.0651768	0.0379864
AL365255.1	407	1.25379e-14	9.49147e-14	0.0106133	-0.00655642	-0.0127632	-0.00807911	-0.00352592	0.0106133
IQUB	407	2.20028e-18	2.0251e-17	0.0576794	-0.0241082	0.0576794	0.0483018	0.0663595	0.0242229
GRK3	408	1.54466e-24	1.81946e-23	0.214052	0.214052	0.0365434	0.171339	0.169988	0.094015
ANXA1	408	3.69477e-80	1.49938e-78	0.156415	-0.266882	0.156415	0.147515	0.0886857	0.032682
GULOP	408	1.37966e-14	1.03987e-13	0.0118521	0.00156937	0.00616664	0.00588707	0.00797432	0.0118521
CUTALP	409	3.97742e-80	1.60825e-78	0.201538	0.0475348	0.201538	-0.0114956	0.041308	-0.0811407
CRIPT	410	1.01228e-17	8.95087e-17	0.182096	0.0572411	-0.150739	0.0809308	0.182096	0.207163
DNAJC27-AS1	410	1.43074e-14	1.07781e-13	0.156805	-0.00550695	-0.0117723	-0.0621331	0.100464	0.156805
VASH1	410	1.91232e-24	2.24259e-23	0.104696	0.104696	-0.194427	-0.0370793	-0.0550124	-0.0383026
ID2	411	2.27768e-96	1.19005e-94	0.188033	-0.228855	0.0707136	0.188033	0.0483295	0.059104
TNR	411	2.02617e-24	2.37325e-23	0.254495	0.254495	-1.48255	-0.505146	-0.18402	0.239408
LINC00623	411	1.56035e-14	1.17243e-13	0.226214	-0.1578	0.0504882	0.0915141	0.109949	0.226214
LIX1	411	1.58471e-36	2.72267e-35	0.0570171	0.00252589	0.052509	0.0570171	0.0491438	0.0438336
LINC02256	411	9.84569e-80	3.94623e-78	0.216479	-0.0735607	0.216479	-0.167476	0.017904	0.161655
BPTF	412	1.10919e-17	9.78114e-17	0.221071	0.179489	-0.165546	-0.183639	0.221071	-0.126172
MYH9	413	3.4139e-79	1.35532e-77	0.316531	-0.161851	0.316531	0.152129	-0.146389	-0.00860212
KMT5B	413	1.44094e-17	1.26532e-16	0.17465	-0.00491801	-0.209412	-0.136179	0.17465	-0.00674912
TRIM9	413	5.96983e-95	3.05369e-93	0.556179	0.157786	0.22383	0.556179	-0.0534435	0.478165
EYA1	413	2.70122e-24	3.15257e-23	0.263674	0.263674	-0.897461	-0.255187	-0.029485	0.000148496
BCHE	414	9.73505e-66	3.07933e-64	0.331278	0.2307	0.112516	0.331278	-0.0552309	-0.0883438
RALYL	414	1.5814e-17	1.38616e-16	0.474422	0.267474	-0.0495415	-0.669897	0.474422	0.30186
SATB2	414	4.10357e-85	1.8028e-83	0.518588	0.0119076	0.455083	0.518588	0.0702256	0.0846077
LILRB5	414	1.59247e-14	1.19625e-13	0.0102553	0.00580393	0.00599127	0.00823508	0.00540815	0.0102553
ADCY8	415	1.41901e-33	2.26507e-32	0.181013	-0.00984532	0.160558	0.181013	0.125855	0.209875
AC058791.1	415	1.63404e-17	1.43102e-16	0.152872	-0.0929027	0.0293013	0.0905844	0.152872	0.20851
DSEL	415	3.64369e-24	4.23395e-23	0.18188	0.18188	-0.207132	-0.246139	-0.200827	-0.445542
ADAMTS9-AS1	415	4.42952e-79	1.75139e-77	0.0838875	0.0340914	0.0838875	0.082247	-0.0183829	0.0190255
CCDC92	416	1.94937e-17	1.70055e-16	0.15017	0.0190242	-0.0177465	-0.0867877	0.15017	0.0468744
CCDC175	416	6.14552e-79	2.42661e-77	0.204804	0.139064	0.204804	0.168223	0.0261219	0.084857
HPN	416	1.77735e-14	1.33103e-13	0.0130351	-0.0018071	-0.00800889	-0.185843	-0.0036101	0.0130351
TUBB2B	417	8.06523e-94	4.07566e-92	0.438298	0.128137	0.270351	0.438298	-0.0132432	-0.274253
KIAA0930	417	1.78476e-14	1.33624e-13	0.101735	0.0203063	0.0241833	-0.205024	0.0442432	0.101735
SPAG8	417	2.122e-17	1.84894e-16	0.0349519	0.002918	0.0287123	0.0236235	0.0349519	0.0236822
NDUFC2	418	8.107e-94	4.0897e-92	0.2427	0.0662627	0.134055	0.2427	-0.0300545	-0.0969671
SCD5	418	6.5665e-24	7.54632e-23	0.337883	0.337883	-0.773887	-0.241839	-0.0464071	0.0145086
CTDSPL	418	4.16971e-38	7.41652e-37	0.25125	0.154969	0.25125	0.149706	-0.0431546	0.306481
SORCS3	419	2.24219e-14	1.67059e-13	0.321024	-0.215187	-0.10104	-0.0893335	0.0893484	0.321024
MRVI1	419	2.37014e-17	2.0578e-16	0.0573986	0.0045342	0.0406921	0.0149482	0.0573986	0.0408632
CACNA1D	419	7.05814e-24	8.09542e-23	0.225616	0.225616	-0.20485	-0.0629355	-0.241729	0.204165
LINC02220	419	1.28615e-78	5.04444e-77	0.118528	0.0321517	0.118528	0.117481	-0.10284	-0.150136
MACF1	420	1.39495e-78	5.46382e-77	0.371403	0.00791532	0.371403	0.396661	0.0746294	0.0931026
NDUFB7	420	1.74547e-93	8.77504e-92	0.265406	0.033892	0.195969	0.265406	-0.00609038	-0.159058
NFAT5	420	2.52313e-17	2.18674e-16	0.22301	-0.238447	-0.0611149	0.14249	0.22301	0.211508
TLK1	421	2.04211e-93	1.02312e-91	0.503424	0.0699592	0.229001	0.503424	-0.166057	-0.109429
CYP4Z2P	421	2.28117e-14	1.69779e-13	0.00999388	-0.00590399	-0.00421966	-0.0132068	0.000299517	0.00999388
GAB3	421	1.2989e-39	2.39323e-38	0.118702	0.104055	0.118702	0.113806	-0.0636107	-0.054762
EEF1A1	422	2.10905e-93	1.05485e-91	0.445546	-0.027848	0.277211	0.445546	0.0403312	-0.123245
COL4A3	422	7.56883e-24	8.67096e-23	0.109247	0.109247	-0.351645	-0.126791	-0.0217167	0.109754
CRB2	422	2.73332e-17	2.3661e-16	0.0713594	-0.130099	0.0539471	-0.018885	0.0713594	0.0206481
AC142086.5	422	2.28117e-14	1.69779e-13	0.00999388	-0.000816669	-0.0151167	-0.0186082	-0.00357823	0.00999388
RPL15	423	2.11331e-93	1.05517e-91	0.393245	0.0214799	0.0434737	0.393245	0.00261239	-0.190728
VSIG10	423	2.28147e-14	1.69779e-13	0.254082	0.127152	0.0682171	0.0425639	-0.00988516	0.254082
TCF4	423	7.6269e-24	8.73407e-23	0.286137	0.286137	-0.180869	0.0952615	-0.0640564	-0.258522
CEBPD	424	3.20339e-78	1.24308e-76	0.176236	-0.644901	0.176236	0.175886	0.0903388	0.0618237
HEPACAM	424	7.79006e-24	8.91045e-23	0.123222	0.123222	0.0960214	-0.0983817	0.114951	0.150503
AC100786.1	424	2.36381e-14	1.75629e-13	0.0105448	0.00800115	0.0077021	-0.012933	0.00957538	0.0105448
HAVCR1	425	2.36381e-14	1.75629e-13	0.0105448	-0.00275019	0.00126576	-0.00443673	0.000850447	0.0105448
PPFIBP2	425	9.81301e-24	1.12024e-22	0.150473	0.150473	0.107907	-0.180134	0.0226078	-0.132098
HVCN1	425	3.47338e-17	2.99963e-16	0.0983459	0.0447547	0.0747323	0.0369016	0.0983459	0.0887052
TPM1	425	8.63396e-93	4.3036e-91	0.275817	0.0283022	0.239051	0.275817	0.114383	0.187759
SPTBN1	426	1.64875e-58	4.56394e-57	0.343483	0.0588813	0.343483	0.109252	0.222198	-0.0397049
FIGN	426	4.93572e-78	1.91277e-76	0.468056	0.130737	0.468056	0.216032	0.153857	-0.227811
AC011472.5	426	2.60629e-14	1.93252e-13	0.0111642	0.00406108	0.00248355	-0.00156319	0.00324398	0.0111642
TOMM7	427	1.76905e-92	8.75816e-91	0.359448	-0.0264241	0.227675	0.359448	0.0652459	-0.100086
AC004551.1	427	2.13765e-23	2.40652e-22	0.0484655	0.0484655	0.0442941	0.0317432	-0.0640366	0.00306308
C2orf66	427	2.6393e-14	1.95551e-13	0.0106413	0.00136651	0.00183603	0.00185865	-0.00794272	0.0106413
ZNF815P	428	4.32356e-17	3.71958e-16	0.128988	0.065441	0.0405484	0.0205688	0.128988	0.146819
MPHOSPH9	428	2.37034e-23	2.66131e-22	0.202851	0.202851	0.0243182	0.0348856	-0.592205	-0.928915
MIR222HG	428	3.0202e-92	1.49018e-90	0.128348	-0.180065	0.0872961	0.128348	-0.052298	-0.00407642
GNG5	429	1.18738e-77	4.5533e-76	0.21854	-0.0763531	0.21854	0.220645	-0.0124855	-0.190872
LSM7	429	3.28568e-92	1.61845e-90	0.272104	0.0542054	0.181159	0.272104	-0.060569	-0.216956
LRP5	429	2.54564e-23	2.84939e-22	0.175768	0.175768	-0.143001	0.0279359	-0.0802754	-0.174859
AC005342.1	429	3.07303e-14	2.26997e-13	0.0101869	-0.00253143	0.00781795	0.00793273	-0.000476933	0.0101869
AC241585.2	430	3.09015e-14	2.28147e-13	0.221397	-0.0382079	-0.0796647	0.0233558	0.0979843	0.221397
TRIL	430	6.95132e-25	8.26783e-24	0.0783653	0.0813994	0.0783653	0.0812817	-0.0110479	-0.0663579
STK17B	431	4.57103e-76	1.7081e-74	0.249333	0.0399933	0.181242	0.249333	0.150711	-0.405499
WNT3	431	3.93279e-29	5.42014e-28	0.104773	0.0997363	0.0684738	0.104773	0.0841799	0.108974
RPL27	432	7.49644e-92	3.67401e-90	0.326473	0.0696894	0.177118	0.326473	0.020135	-0.0395622
CLASP2	432	3.87098e-23	4.30159e-22	0.277278	0.277278	-1.01152	-1.05463	-0.0508725	-0.0650911
LINC02265	432	3.22465e-14	2.37897e-13	0.00973243	-0.0156563	-0.000217048	-0.00581264	-0.00303497	0.00973243
SLC25A5	433	1.25398e-91	6.11604e-90	0.191824	0.0858286	0.143453	0.191824	-0.115054	-0.105286
AC092902.5	433	6.36697e-26	7.90374e-25	0.158114	0.0064376	0.13559	0.158114	0.130775	0.206837
SP110	433	1.36119e-29	1.91569e-28	0.119008	-0.0405172	0.119008	-0.00581593	0.108974	0.125679
STUM	434	2.54102e-57	6.88404e-56	0.11481	-0.0206684	0.0175819	0.11481	0.0579915	0.108532
TRIO	434	1.59402e-91	7.76032e-90	0.808049	0.00354607	0.415942	0.808049	-0.237936	0.126118
SIPA1L3	434	6.22213e-23	6.85441e-22	0.255547	0.255547	-0.141888	0.0133998	-0.270675	-0.114418
TTC12	434	5.72576e-17	4.89711e-16	0.0525708	-0.00516768	0.0464465	-0.022335	0.0525708	0.0493643
RPL37	435	1.97625e-91	9.60514e-90	0.390119	-0.0115077	0.272372	0.390119	0.0285508	-0.0108436
SUMF1	435	7.15341e-23	7.87144e-22	0.25995	0.25995	-0.47044	-0.166908	0.0303825	-0.0682484
ARHGEF6	435	6.37706e-30	9.07964e-29	0.211582	0.14507	0.169462	0.211582	0.182862	0.213094
STIM1	436	7.93392e-91	3.84335e-89	0.435809	0.0503871	0.27715	0.435809	-0.18538	0.0681843
TNKS	436	1.07207e-29	1.51243e-28	0.248969	0.267423	0.248969	0.229101	-0.187026	-0.0940272
SYTL4	436	4.99716e-77	1.89886e-75	0.239528	0.0736544	0.239528	0.0973341	0.0169347	0.175595
AC008014.1	436	1.559e-40	2.941e-39	0.246591	0.11014	0.246591	0.151069	0.204499	0.155746
AP005018.2	436	3.50228e-14	2.58249e-13	0.0102834	-0.00725832	-0.000890834	-0.0018805	0.00349731	0.0102834
KCNIP1	437	9.55553e-23	1.04596e-21	0.226433	0.226433	-0.276445	-0.469169	-0.178169	0.188578
AGPAT5	437	8.54859e-91	4.13427e-89	0.385367	-0.0448528	0.24012	0.385367	-0.210052	-0.127355
PHF21A	437	6.47239e-17	5.52438e-16	0.227965	-0.000313615	-0.211825	-0.258308	0.227965	0.0666774
DYNLL1	438	1.17731e-90	5.68432e-89	0.373973	-0.0367443	0.322774	0.373973	0.127343	-0.366764
PCAT1	438	1.00127e-22	1.09477e-21	0.164289	0.164289	-0.281676	0.120854	-0.0823713	0.184977
ACSF2	438	5.35735e-77	2.03308e-75	0.113946	0.0206578	0.113946	0.103664	0.0357692	-0.0471543
ACTG1	439	1.63963e-90	7.90345e-89	0.399107	-0.213204	0.309666	0.399107	0.0429247	-0.170466
ABR	439	3.86949e-14	2.84653e-13	0.311259	0.0433178	0.082942	-0.0190417	0.147533	0.311259
CYCS	440	1.98762e-90	9.56511e-89	0.223521	0.0278795	0.13984	0.223521	-0.0862221	-0.204663
SLC2A10	440	7.18569e-77	2.71987e-75	0.165947	0.0100968	0.165947	0.140672	-0.0283464	-0.0103411
AL583839.1	440	4.08528e-14	3.00028e-13	0.0102553	-0.00156312	0.00362235	-0.00223818	0.00637759	0.0102553
SCG2	441	2.33531e-90	1.12199e-88	0.165371	-0.157737	-0.0401018	0.165371	7.0004e-05	0.0493695
SEMA5A	441	1.45316e-22	1.57766e-21	0.324284	0.324284	-0.0638257	-0.277205	-0.26384	-0.193964
PPIC	441	1.22711e-76	4.63876e-75	0.130907	0.0582718	0.130907	0.122266	-0.00825069	0.0530441
DRC3	441	7.79032e-17	6.63378e-16	0.0583614	-0.0264425	0.0285768	0.0443574	0.0583614	0.0307721
KMT2E	442	9.16116e-17	7.78073e-16	0.204468	-0.0397452	0.00447072	-0.321653	0.204468	-0.072228
NMB	442	1.5668e-76	5.9076e-75	0.168908	0.0181469	0.168908	0.160882	0.10687	0.0417986
ITFG1	442	1.81567e-22	1.96612e-21	0.227307	0.227307	0.108452	-0.0243086	-0.079721	-0.0518112
AC104758.1	442	4.39535e-14	3.22234e-13	0.0110494	0.0027825	0.00887711	0.00508441	0.00620221	0.0110494
PDK4	443	1.02301e-16	8.66096e-16	0.041745	0.0240398	0.0234485	-0.197608	0.041745	0.0467133
PRKD1	443	1.53783e-82	6.50223e-81	0.508178	0.0581454	0.46331	0.508178	-0.150223	0.0707896
CNKSR3	443	1.17752e-19	1.14046e-18	0.209038	0.209038	0.107978	-0.20501	0.0117223	0.295103
PHF21B	443	1.84576e-22	1.99797e-21	0.24035	0.24035	-0.116579	0.0934286	0.0333033	0.10818
C6orf62	444	1.83518e-50	4.33028e-49	0.273688	-0.0146952	0.273688	0.251745	0.197695	0.041702
NLGN4X	444	2.70751e-90	1.29443e-88	0.578903	0.104777	-0.118086	0.578903	-0.261234	-0.356799
LINC01798	444	2.44567e-22	2.63468e-21	0.118115	0.118115	0.0941291	0.0273692	0.0513588	-0.0476352
NCALD	445	1.09478e-43	2.22292e-42	0.359936	0.281132	-0.165764	0.359936	0.0426136	0.290047
PTPRJ	445	3.25087e-76	1.21945e-74	0.526935	0.170211	0.526935	0.173552	-0.0122556	0.248641
KIFC2	445	4.45846e-14	3.26615e-13	0.00992542	0.00128654	0.00206772	0.00363078	-0.00849388	0.00992542
APH1B	445	1.10759e-16	9.36348e-16	0.123206	-0.00608294	0.0750477	0.0423966	0.123206	-0.0409832
COX6C	446	6.53207e-90	3.10767e-88	0.355477	0.0375759	0.180041	0.355477	0.0446158	-0.107351
MORN5	446	1.45735e-16	1.22707e-15	0.0400826	0.0179364	0.0183313	0.0250721	0.0400826	0.0374062
DPYSL2	447	1.18072e-75	4.37855e-74	0.421975	-0.117907	0.421975	0.375208	0.075751	-0.0317167
AC107398.3	447	7.65373e-90	3.6354e-88	0.141018	0.0746094	0.103047	0.141018	0.0253649	0.0800647
EPHA4	448	1.53502e-75	5.67804e-74	0.472601	0.165738	0.472601	0.374744	0.0914364	0.0232719
AL590617.2	449	2.89199e-75	1.06436e-73	0.115077	-0.0043763	0.115077	0.116983	0.0119524	0.011778
SLCO2A1	449	3.21584e-22	3.4504e-21	0.0625071	0.0625071	-0.0156358	-0.1106	-0.0598772	0.0312583
AC091390.2	449	5.13923e-14	3.75547e-13	0.0100219	-0.000788639	-0.00636392	0.0049501	-0.000239537	0.0100219
DCDC2	449	2.21877e-18	2.04084e-17	0.0744317	-0.00618928	0.0744317	0.066685	0.0827904	0.0845556
SESTD1	450	1.06926e-43	2.17412e-42	0.318427	0.255683	0.318427	0.0409571	-0.429288	-0.107954
GPX4	450	1.87182e-89	8.84773e-88	0.274625	-0.0135242	0.214435	0.274625	-0.0329354	-0.325367
MAP4	451	2.15511e-16	1.79904e-15	0.2352	-0.243303	0.139446	0.115326	0.2352	0.0600082
ZMYND8	451	3.48702e-22	3.73314e-21	0.2742	0.2742	0.0645226	0.0116416	-0.0464017	0.104896
HOXB3	451	8.2304e-75	3.00266e-73	0.138533	0.0657069	0.138533	0.129591	-0.0149324	-0.00637222
TOM1L2	452	2.21806e-16	1.85053e-15	0.182481	-0.0906985	-0.0881736	-0.289541	0.182481	0.12407
FBXL20	452	5.76993e-14	4.20584e-13	0.364888	-0.000716808	-0.29856	-0.25622	-0.119884	0.364888
E2F3	452	3.27614e-89	1.54359e-87	0.237892	-0.00218293	-0.053156	0.237892	-0.726007	-0.313838
GRIK3	453	1.7701e-24	2.07997e-23	0.239725	0.227365	-0.460121	0.239725	-0.149454	-0.504382
DEPP1	453	2.2335e-16	1.86288e-15	0.0447567	-0.119574	0.0369259	0.0175613	0.0447567	0.0251474
AFAP1L1	453	4.04567e-89	1.90004e-87	0.188323	0.074049	0.171507	0.188323	-0.040626	-0.0273379
GJC1	453	1.47958e-74	5.39115e-73	0.21064	0.0319974	0.21064	0.172037	-0.308089	-0.167695
PPP1R14B	454	6.84944e-89	3.20653e-87	0.236348	0.0270868	0.0922498	0.236348	-0.0470412	-0.099862
ZNF608	454	2.70419e-16	2.24523e-15	0.253255	-0.141814	-0.189236	-0.0547123	0.253255	0.137885
LDLRAD3	454	4.99507e-22	5.31071e-21	0.306103	0.306103	-0.656646	-0.495834	-0.343886	-0.106823
WNT9B	454	1.58758e-17	1.39116e-16	0.0530239	0.0557199	0.0530239	0.0368568	0.0522098	0.0681061
PTPRN2	455	5.71102e-22	6.06089e-21	0.24527	0.24527	-0.725404	-0.00177016	-0.50191	-0.0516453
TMEM151A	455	6.12812e-14	4.45916e-13	0.0121666	0.00326381	-0.00564057	-0.0667825	0.00247225	0.0121666
RAMP1	456	5.78949e-22	6.14194e-21	0.246451	0.246451	0.0183458	0.245303	0.0316027	0.268488
TFRC	456	7.57091e-89	3.53861e-87	0.304326	-0.00126587	0.0491854	0.304326	-0.0803894	-0.0269913
LINC02340	456	2.87801e-16	2.38684e-15	0.171129	-0.0686652	0.0715552	-0.0776627	0.171129	0.155701
N4BP2L1	457	2.92336e-16	2.42308e-15	0.0841555	0.00430161	0.0279367	-0.120375	0.0841555	0.102784
GTF2I	457	6.15615e-22	6.51438e-21	0.21005	0.21005	-0.324842	-0.129474	-0.00648855	0.0480001
ELOB	457	1.1261e-88	5.25494e-87	0.282429	0.0298626	0.187801	0.282429	0.00179313	-0.144433
ALPK1	457	4.33387e-74	1.57131e-72	0.110898	-0.212267	0.110898	0.102751	-0.00926039	-0.130154
AC005154.3	457	6.39088e-14	4.64458e-13	0.00966397	-0.00252647	-0.000562657	-0.00170247	-0.000999833	0.00966397
YBX1	458	1.40424e-88	6.53208e-87	0.324586	0.0698883	0.100336	0.324586	-0.165226	-0.373825
CCDC18-AS1	458	2.9369e-16	2.43361e-15	0.199035	-0.230665	0.00908502	-0.0461112	0.199035	0.145313
TMEM131	458	5.45096e-74	1.97388e-72	0.387565	0.156013	0.387565	0.40852	0.131083	0.123629
TBX5	458	9.05214e-22	9.53407e-21	0.146397	0.146397	-0.157697	-0.197516	-0.029165	-0.0273521
U91319.1	458	6.61463e-14	4.80361e-13	0.111605	-0.0147884	0.0027565	-0.117532	0.0251593	0.111605
GRIA2	459	1.15509e-21	1.21136e-20	0.239229	0.239229	-0.764324	-0.228156	-0.204467	0.234269
EMC2	459	4.93715e-20	4.8704e-19	0.1381	-0.024524	0.1381	-0.0528165	0.15234	0.0806587
ZFYVE21	459	2.23019e-88	1.03577e-86	0.209718	0.122093	0.1757	0.209718	0.0685077	0.0757034
AC011476.3	459	6.68611e-14	4.85311e-13	0.0107378	-0.0160787	-0.0207379	0.00218903	-0.0111569	0.0107378
CHST2	460	1.03149e-73	3.71223e-72	0.0909124	-0.00241006	0.0909124	0.0777407	-0.00240715	-0.0456233
AC092131.1	460	3.37732e-47	7.3799e-46	0.117642	-0.0954438	0.117642	0.1114	0.0909622	0.0738935
BTBD17	460	1.25259e-21	1.31079e-20	0.0456882	0.0456882	-0.0192283	0.00601491	-0.0121445	0.0292696
PRKCA	461	1.53349e-21	1.59731e-20	0.288753	0.288753	0.104829	0.224149	-0.297126	-0.366481
SMYD3	461	4.93044e-88	2.28259e-86	0.600844	0.147738	0.112944	0.600844	-0.0205536	0.158183
FAP	461	1.33411e-73	4.77781e-72	0.149517	0.080582	0.149517	0.102587	0.0771184	-0.149349
AC079061.1	461	7.58959e-14	5.49255e-13	0.0104888	-0.0191842	-0.00570044	0.00767108	-0.000742134	0.0104888
NEK11	462	3.01203e-73	1.07606e-71	0.294863	-0.0603525	0.294863	0.256157	0.162741	0.191375
NCEH1	462	6.27136e-88	2.89879e-86	0.2914	0.130661	0.221367	0.2914	0.0134613	-0.0904662
RAN	463	7.23383e-88	3.3384e-86	0.23699	0.0473738	0.158971	0.23699	-0.151608	-0.469009
TTC7A	463	7.64003e-14	5.52769e-13	0.185465	0.000168045	0.100793	-0.341162	0.116637	0.185465
PRMT2	463	3.84892e-16	3.17227e-15	0.175943	-0.109769	0.101419	-0.0891969	0.175943	-0.0226551
CTTNBP2	463	1.55887e-21	1.62259e-20	0.221899	0.221899	-0.342868	-0.578876	-0.224536	-0.178421
TACC2	464	1.656e-21	1.72247e-20	0.148794	0.148794	-0.317065	-0.154644	-0.127101	-0.208069
LRSAM1	465	3.87792e-16	3.19437e-15	0.155264	-0.0980693	-0.069915	0.00477938	0.155264	0.115845
LRP6	465	1.99561e-21	2.06836e-20	0.182986	0.182986	-0.0949386	0.0568715	0.0183123	-0.0530306
THBS2	465	6.23595e-36	1.05528e-34	0.115003	-0.0154369	0.115003	0.0525474	0.0769193	0.141282
SYNJ2	466	5.88812e-73	2.09332e-71	0.246363	-0.00459965	0.246363	-0.803346	-0.0352749	0.160534
LINC00407	466	3.92115e-16	3.22544e-15	0.055375	0.0370425	0.0305998	0.026711	0.055375	0.0631029
AC241585.4	466	8.53663e-14	6.15812e-13	0.0102834	0.00074464	-0.00278597	0.00633862	0.00252787	0.0102834
DNMT3A	467	3.29648e-21	3.39141e-20	0.192781	0.192781	0.136174	-0.12768	0.0121923	0.0646187
PPARA	467	4.76118e-16	3.89018e-15	0.158949	0.0299341	0.0297033	-0.0404191	0.158949	0.19357
FREM1	467	2.12651e-87	9.7218e-86	0.288694	0.183133	0.245957	0.288694	0.113515	0.246202
E2F3P2	467	4.32858e-14	3.17498e-13	0.0105699	-0.00469207	0.00772718	0.0105699	0.00903337	0.0105699
DNMT1	468	3.46295e-21	3.55767e-20	0.212006	0.212006	-0.0340365	0.193146	-1.12636	-0.43983
TFEB	468	8.89942e-14	6.40877e-13	0.0602473	-0.037016	-0.0412514	-0.350637	0.00803878	0.0602473
MYL12B	469	1.27033e-72	4.49983e-71	0.201906	-0.00466203	0.201906	0.184298	0.00266636	-0.176916
MAP3K12	469	6.02451e-20	5.90919e-19	0.141835	-0.0662575	0.0915172	0.141835	0.112364	0.212491
MGAM	469	5.1536e-16	4.20377e-15	0.0823676	-0.0456066	0.0458356	0.0166258	0.0823676	0.0672918
RPS25	470	7.91196e-87	3.58353e-85	0.32864	-0.0228259	0.117781	0.32864	0.00988121	-0.0486239
PPP1R1C	470	5.41997e-16	4.41367e-15	0.0568213	0.0185534	0.0406831	0.0568213	0.0216092	0.0758717
ATG7	471	2.18832e-86	9.86566e-85	0.501565	0.155941	0.319385	0.501565	-0.0849688	-0.0979718
HELLS	471	4.99641e-21	5.10975e-20	0.137039	0.137039	-0.0275413	0.06302	-1.38632	-0.295886
RPS26	472	3.77391e-86	1.69357e-84	0.305113	0.040538	0.239653	0.305113	0.0576299	-0.0489651
IPO9	472	5.17742e-27	6.6734e-26	0.225426	0.207465	0.0929807	0.225426	-0.370174	0.0574085
LGR6	472	5.86939e-27	7.55201e-26	0.0678458	0.0601816	0.0678458	0.0637068	0.0631992	0.0652213
LMNTD1	472	1.62268e-52	3.98974e-51	0.147344	0.00261426	0.147344	0.132989	0.101828	0.138166
H2AFZ	473	4.64307e-86	2.08042e-84	0.250359	-0.00642786	0.140012	0.250359	-0.536692	-1.12127
AC104389.4	473	1.16159e-46	2.50641e-45	0.111373	-0.0602902	0.111373	0.113759	0.0868973	0.0822469
KCNB1	474	1.33704e-13	9.5439e-13	0.134574	0.0491305	-0.0678605	0.0407843	0.0550906	0.134574
CDH2	474	4.97686e-86	2.22318e-84	0.52922	-0.0444899	0.0370079	0.52922	-0.308044	-0.316075
PER1	474	4.89753e-72	1.71408e-70	0.230601	0.102629	0.230601	0.169303	-0.00530094	0.014352
TCTEX1D1	474	3.71468e-43	7.44438e-42	0.0725794	0.00247498	0.070045	0.0725794	0.0566368	0.0539539
HS3ST1	475	6.02489e-21	6.13796e-20	0.153586	0.153586	-0.0122086	-0.0431137	0.109262	0.0376774
RACK1	475	6.58607e-86	2.93753e-84	0.33513	-0.000865329	0.226892	0.33513	-0.0405851	-0.131812
AC104123.1	475	8.77387e-16	7.07983e-15	0.0963139	-0.208647	0.0798085	-0.0585764	0.0963139	0.0877696
PGM2L1	476	1.45313e-85	6.46157e-84	0.276372	-0.511135	0.102134	0.276372	-0.0234264	-0.0494711
SYNM	476	9.6587e-72	3.36433e-70	0.125209	-0.0456167	0.125209	0.0719406	0.0239201	0.0307414
LINC01182	476	6.056e-21	6.16536e-20	0.127985	0.127985	0.115251	-0.190241	0.0821423	0.105902
CD70	476	1.43729e-13	1.0247e-12	0.009692	-0.00350634	-0.00310019	-0.00608696	0.00233886	0.009692
UBXN11	477	8.70108e-74	3.14302e-72	0.201414	-0.0195663	0.192999	0.201414	-0.0241871	-0.103612
FN3K	477	1.43798e-13	1.02494e-12	0.0964663	-0.0103482	0.00626162	-0.134772	0.0133911	0.0964663
FAM78B	478	6.6506e-40	1.23549e-38	0.141726	-0.190487	0.113456	0.141726	0.108362	0.141477
PALLD	478	2.81193e-85	1.24094e-83	0.392541	-0.326834	0.205796	0.392541	0.129854	0.149613
ST3GAL4	478	1.40429e-71	4.87981e-70	0.229524	0.1057	0.229524	-0.246994	-0.0945103	-0.0657054
S100A16	479	2.35785e-77	8.99455e-76	0.180938	-0.0526692	0.170765	0.180938	0.0256184	-0.0188125
RBFOX2	479	2.0984e-79	8.35336e-78	0.475613	0.246233	0.144973	0.475613	-0.331737	-0.280951
AC079781.5	479	5.56554e-25	6.6412e-24	0.270053	0.0798466	-0.0874136	0.270053	0.0656559	0.34749
MAP3K7CL	479	3.86177e-85	1.69912e-83	0.194923	0.0214191	0.157583	0.194923	-0.18044	-0.125413
FMO4	480	8.58658e-23	9.41659e-22	0.0584837	0.00688869	0.0584837	-0.0286308	0.0336191	0.0735032
HS3ST3A1	480	2.2595e-71	7.77772e-70	0.447001	0.22102	0.447001	0.154931	0.0700054	0.185647
RPL7	481	7.35121e-85	3.21509e-83	0.307658	-0.0219173	0.10283	0.307658	-0.00311322	-0.0409498
ACSL6	481	1.79987e-13	1.27574e-12	0.0948391	0.0579885	0.02124	0.050696	0.0505272	0.0948391
ARNTL	481	2.47141e-71	8.49716e-70	0.2281	0.0424377	0.2281	0.225811	0.0649926	0.0305295
SHC3	481	1.27284e-25	1.56348e-24	0.216203	0.198109	-0.16791	0.216203	-0.188139	-0.382755
RPL6	482	8.19257e-85	3.57771e-83	0.361371	0.0417126	0.168785	0.361371	0.0169838	-0.123631
THRA	482	1.90019e-13	1.34391e-12	0.176662	0.0988365	-0.0918945	-0.173343	0.0735926	0.176662
MEF2D	482	1.13382e-15	9.07893e-15	0.105495	0.00976179	-0.0415529	-0.108148	0.105495	0.0946984
RNASE1	482	3.21857e-71	1.10401e-69	0.117405	0.0758509	0.117405	-0.0634404	0.0256251	0.0693147
AC093523.1	482	1.09238e-20	1.10366e-19	0.134789	0.134789	0.0390181	-0.124389	0.0400561	0.074849
RHEB	483	1.97445e-84	8.5968e-83	0.36476	-0.0861296	0.111509	0.36476	-0.24824	-0.738309
RIPOR2	483	8.48873e-47	1.84252e-45	0.132532	0.0358335	0.132532	0.118825	0.101877	0.109472
RAPGEF4	483	1.11779e-20	1.12894e-19	0.220242	0.220242	-0.229228	-0.0545936	-0.213128	0.147281
COL8A1	483	3.68432e-72	1.29411e-70	0.216318	-0.206166	0.206777	0.216318	0.0613759	-0.150855
AC037487.2	483	2.08863e-13	1.47469e-12	0.00943055	0.000791671	-0.00391593	0.00121142	-0.00123325	0.00943055
CHMP2A	484	3.5047e-71	1.20075e-69	0.2014	-0.00177034	0.2014	0.206202	0.0238958	-0.0483111
LMO4	484	6.055e-84	2.62853e-82	0.343756	0.06154	0.278459	0.343756	0.0307402	-0.198887
TMCC3	484	1.40814e-20	1.41729e-19	0.135903	0.135903	0.0292564	-0.541044	-0.0572967	0.0805777
CACNG8	485	4.01487e-71	1.37393e-69	0.305676	0.170231	0.305676	0.257315	-0.021633	0.108552
ALDH1A1	485	4.16877e-19	3.95506e-18	0.0594566	0.0536536	0.0555498	0.0594566	0.0613732	0.0473502
RPL27A	486	6.95227e-84	3.00467e-82	0.314724	-0.0149742	0.227705	0.314724	-0.0350923	-0.161253
ACACA	486	1.90907e-20	1.91424e-19	0.246034	0.246034	-0.194569	0.0203203	-0.167179	0.214504
AC008403.3	486	2.25151e-13	1.58778e-12	0.010078	-0.00200441	-0.00982099	0.00185885	0.00232248	0.010078
AC009975.1	486	1.39653e-15	1.11277e-14	0.0483043	-0.0133741	0.0399629	0.034648	0.0483043	0.0520115
CRYAB	487	7.46127e-71	2.53848e-69	0.272732	-0.168624	0.272732	0.118281	0.155563	0.177957
LYST	487	7.72941e-60	2.2172e-58	0.351065	-0.435652	0.351065	0.158641	0.185531	0.338414
TTC29	487	1.41625e-15	1.12788e-14	0.0457215	-0.00256176	0.0316749	0.0216646	0.0457215	0.0249893
ACAP3	488	2.07153e-20	2.07075e-19	0.121497	0.121497	-0.29986	-0.196695	-0.295758	0.0391746
ATP5F1B	488	1.63299e-83	7.01612e-82	0.24515	0.053546	0.158368	0.24515	0.00375403	-0.129079
MYBPC1	488	6.10425e-74	2.20771e-72	0.144404	0.0724101	0.139218	0.144404	0.0382447	0.0659811
NPHP1	488	1.67675e-32	2.59165e-31	0.145552	-0.0387737	0.145552	0.148256	0.126329	0.0603573
AP000275.2	488	2.4036e-13	1.69177e-12	0.00952704	-0.0022322	0.00186598	0.00356205	0.00467986	0.00952704
OAZ1	489	2.21946e-83	9.50792e-82	0.303799	-0.109345	0.161794	0.303799	0.00933964	-0.18097
KCNF1	489	1.44382e-70	4.88378e-69	0.105285	0.00731983	0.105285	0.105945	0.0192743	-0.00540925
NXPH1	490	2.28706e-20	2.28074e-19	0.263897	0.263897	-1.40474	-0.113097	-0.755393	-0.137131
ANXA4	490	1.9914e-15	1.57349e-14	0.130696	-0.013019	0.0484108	-0.212448	0.130696	0.109639
EGFEM1P	490	2.97178e-83	1.26936e-81	0.549675	0.203204	-0.309684	0.549675	-0.510204	-0.464838
SEMA3B	490	2.46388e-13	1.73295e-12	0.0434204	-0.026345	0.00831095	-0.292967	0.0297271	0.0434204
RAB4A	491	1.68628e-29	2.35958e-28	0.194606	0.183205	0.194606	0.0976617	-0.046186	-0.0266427
ZBBX	491	1.39555e-25	1.70919e-24	0.0595524	-0.016117	0.0595524	0.052972	0.0550151	0.0594211
AC092506.1	491	2.53255e-13	1.78039e-12	0.00907261	-0.00338176	-0.00514094	-0.0104172	0.00325599	0.00907261
DCAF6	492	2.85098e-15	2.23638e-14	0.20987	-0.0764814	0.123759	0.153055	0.20987	0.145716
HMGB1P24	492	2.58162e-13	1.81401e-12	0.0103365	0.00461323	0.00010984	-0.000232555	-0.00283329	0.0103365
ADGRB1	493	5.08202e-20	5.00993e-19	0.0882446	0.0882446	-0.0166041	0.0485802	-0.0211957	0.0476019
COX6A1	493	6.72376e-83	2.86362e-81	0.260763	-0.00247149	0.183278	0.260763	0.0229994	-0.0708953
CSDC2	493	2.90227e-15	2.27539e-14	0.034942	0.0177118	0.0220108	0.0228924	0.034942	0.0279742
SUSD3	493	2.60568e-13	1.83005e-12	0.00981357	0.00154667	0.00223301	-0.00437055	-0.000850235	0.00981357
AL022323.4	493	6.88814e-79	2.71617e-77	0.129699	0.0418333	0.120818	0.129699	0.0804525	0.0934337
FARP1	494	7.40642e-30	1.05145e-28	0.309622	0.246911	0.216848	0.309622	-0.133734	0.00625915
SARAF	494	8.05505e-83	3.42562e-81	0.312728	-0.114791	0.10764	0.312728	0.0334805	-0.0301543
AL392086.1	494	3.39031e-15	2.64596e-14	0.0246038	-0.031936	0.0199225	-0.157541	0.0246038	0.0204449
PTHLH	494	2.61049e-13	1.83298e-12	0.0100499	-0.00431217	0.00862859	0.00835934	-0.0015833	0.0100499
RAVER2	495	8.45315e-83	3.58971e-81	0.278562	0.115645	0.0656821	0.278562	-0.0343723	0.0576217
AADACL2	495	2.66688e-13	1.87213e-12	0.0116717	0.00785626	0.0102504	0.00885408	0.00722692	0.0116717
AL139424.3	496	6.51465e-20	6.38353e-19	0.0850806	0.0850806	0.0455665	-0.00397362	0.0468395	0.0676642
DPY19L2P2	497	6.1867e-66	1.96118e-64	0.37688	0.224275	0.37688	0.165579	0.0159873	-0.089238
JADE2	497	1.80618e-69	6.03277e-68	0.199518	0.0117873	0.199518	0.0469765	0.0548957	0.024194
COX4I1	497	9.21514e-83	3.90197e-81	0.287571	0.086392	0.171233	0.287571	0.00232401	-0.108014
NAV1	497	4.19937e-32	6.42958e-31	0.223673	0.210351	0.223673	0.0517794	0.191889	0.0510822
AP000462.3	497	2.99722e-13	2.09899e-12	0.0091691	0.00535361	-0.00295267	-0.00478113	0.000846523	0.0091691
AL110292.1	498	1.05157e-19	1.0205e-18	0.181612	0.181612	-0.428374	0.0210097	-0.183496	-0.17298
FLVCR2	498	2.21354e-69	7.35976e-68	0.100866	0.0549717	0.100866	0.0920311	0.00452671	0.0674111
PNISR	499	4.12677e-15	3.21045e-14	0.172477	0.00457229	-0.0614701	-0.149188	0.172477	-0.0442773
KIRREL3	499	1.17027e-19	1.13381e-18	0.272229	0.272229	0.1707	-0.337032	-0.21514	0.0213021
NORAD	500	2.27827e-82	9.59137e-81	0.24568	-0.0468696	0.155967	0.24568	0.0103708	-0.0326784
LINC01359	500	4.49003e-15	3.48934e-14	0.145125	0.0641413	0.0157485	-0.014755	0.145125	0.184491
LINC02450	500	3.2152e-69	1.0678e-67	0.108871	-0.0442994	0.108871	0.105231	0.0389927	-0.0242951
ACBD4	501	4.78173e-15	3.71209e-14	0.0539185	-0.0093865	0.0408149	0.0239979	0.0539185	0.0470766
ANKRD24	501	3.26284e-13	2.27737e-12	0.0794943	-0.0483144	0.0177063	0.0246761	0.0320553	0.0794943
EIF4G1	501	3.03385e-82	1.27539e-80	0.208175	0.0400792	0.149937	0.208175	-0.130061	-0.0418737
NOD1	501	3.48741e-69	1.15559e-67	0.155269	-0.236958	0.155269	0.144241	-0.0575642	0.0248577
RNU1-30P	501	2.48976e-63	7.55683e-62	0.082621	0.0596784	0.082621	0.0784081	0.0266624	0.0428331
AP003354.2	502	3.27607e-13	2.28606e-12	0.123819	0.0461523	-0.0170594	-0.0280419	0.0515796	0.123819
AL590428.1	502	5.06823e-15	3.93033e-14	0.0117275	0.00436049	0.01078	0.0100369	0.0117275	0.0083951
ATP5MF	503	4.17333e-82	1.74939e-80	0.281475	0.045841	0.200577	0.281475	0.0145282	-0.103737
TSPOAP1	503	5.2927e-15	4.0968e-14	0.0820706	0.0344203	0.0404493	0.0587838	0.0820706	0.0848898
SPDYE6	503	6.825e-69	2.25387e-67	0.348181	0.0709544	0.348181	-0.100184	0.0115499	-0.067831
RPSA	504	4.61004e-82	1.92969e-80	0.340987	-0.00118597	0.06844	0.340987	-0.0882095	-0.197247
GCLC	504	4.86875e-21	4.98443e-20	0.133195	0.10677	0.133195	-0.25536	0.0688059	0.211417
METTL7A	505	6.94608e-46	1.47593e-44	0.188329	0.142919	0.188329	0.199619	0.0807824	-0.231458
C6orf141	505	5.86601e-82	2.44841e-80	0.0928715	-0.0985688	0.0861237	0.0928715	-0.00538683	0.0377117
AC008417.1	505	3.57034e-13	2.48903e-12	0.009692	-0.00721377	0.00732308	-0.0576991	-0.00638607	0.009692
NRP1	506	8.92913e-82	3.72162e-80	0.288372	-0.283058	0.211192	0.288372	-0.156065	-0.0356399
PTK2	506	2.58792e-19	2.47451e-18	0.186611	0.186611	-0.120589	-0.354236	0.0234662	0.026092
IL6ST	506	3.66286e-63	1.106e-61	0.305488	-0.312872	0.305488	0.131194	0.148163	0.285724
LINC01004	506	1.2044e-35	2.02527e-34	0.26095	0.0303515	0.26095	0.126737	0.197241	0.124751
WDR41	506	1.90577e-68	6.25123e-67	0.287828	0.0109991	0.287828	0.153642	0.0356513	-0.114814
MARCKSL1	507	3.1121e-19	2.96796e-18	0.157262	0.157262	-0.0338001	0.0833667	-0.0208905	-0.0881403
GATAD1	507	1.44245e-13	1.02762e-12	0.122456	-0.023755	0.122456	-0.0513136	0.127633	0.262531
PATL2	507	3.70272e-18	3.35515e-17	0.043419	0.000589724	0.043419	-0.0394744	0.0452872	0.00650011
IGSF3	507	9.44742e-82	3.93204e-80	0.127124	0.0328314	0.0945519	0.127124	0.0147081	-0.008922
EEF1B2	508	1.02187e-81	4.24699e-80	0.247188	0.0327516	0.16079	0.247188	-0.132555	-0.150724
OTUD7B	508	7.95064e-15	6.09612e-14	0.172788	-0.0625478	0.103416	-0.531589	0.172788	0.0449498
AL136164.3	508	3.611e-68	1.18182e-66	0.239459	0.0660755	0.239459	0.224873	0.093525	0.157179
BAIAP2	509	5.54391e-17	4.74573e-16	0.0917684	-0.146746	0.0917684	-0.274021	0.103869	0.136629
ZFHX4	509	3.15339e-44	6.50671e-43	0.326161	0.226561	0.207563	0.326161	0.127892	0.16137
ZCCHC23	509	3.75122e-13	2.60953e-12	0.00991302	0.00191005	0.00375381	0.00765888	-0.000348433	0.00991302
CAMK2B	510	2.21545e-29	3.08528e-28	0.149982	0.133675	0.149982	0.152012	-0.124561	0.149859
STYXL1	510	8.08472e-15	6.19567e-14	0.127613	-0.084636	0.0148958	-0.0296354	0.127613	0.0889275
CYP39A1	510	3.87232e-13	2.6893e-12	0.0330712	0.0133538	0.0205272	-0.0215898	0.0246057	0.0330712
FAM184B	511	3.98691e-13	2.76822e-12	0.202746	-0.126268	-0.0669139	0.0899736	-0.0109551	0.202746
COL9A2	511	4.31975e-19	4.09432e-18	0.0872922	0.0872922	-0.00985412	-0.196095	0.0271074	0.0191679
TMED9	511	3.79821e-81	1.56744e-79	0.209131	-0.0125162	0.15794	0.209131	-0.0741893	-0.155378
PPP2R2B	512	5.55305e-17	4.75217e-16	0.282559	0.226093	0.282559	-0.484869	0.390297	0.506011
FBXL17	512	4.59387e-19	4.34569e-18	0.241858	0.241858	0.0745361	0.173831	-0.0835126	0.292399
CTNNA1	513	1.32237e-15	1.05512e-14	0.168859	-0.166851	0.168859	-0.0965255	0.203984	-0.0518786
GOLM1	513	2.23332e-37	3.90818e-36	0.28985	0.205703	0.0152775	0.28985	-0.0324433	-0.0165533
FKBP2	514	8.80835e-81	3.61464e-79	0.217631	0.000401604	0.151947	0.217631	0.0539179	-0.181531
DPH6	514	6.23233e-19	5.87473e-18	0.229566	0.229566	0.192505	0.0188172	0.20573	0.0751249
FOXP2	514	1.30425e-14	9.85565e-14	0.134778	0.0851573	0.0801199	-0.126057	0.134778	0.0791143
NACC2	515	8.40132e-16	6.78483e-15	0.115115	-0.0580179	0.115115	0.00403045	0.13127	0.118152
MTHFD2L	515	1.15096e-25	1.41674e-24	0.203935	0.069918	0.160785	0.203935	0.055746	0.275608
GAL3ST4	515	2.54111e-43	5.11351e-42	0.126321	0.0930277	0.0760049	0.126321	0.00382472	-0.0631131
UGCG	516	1.98288e-80	8.10296e-79	0.339835	-0.308546	0.247749	0.339835	0.0119249	0.170073
PDGFRB	516	1.00408e-61	2.95558e-60	0.0944575	0.0568385	0.0944575	0.0916099	0.0650305	0.023158
HIST1H4C	517	1.99252e-80	8.13098e-79	0.254506	0.0603661	0.120709	0.254506	-0.387536	-0.659634
NLK	517	7.40092e-19	6.94718e-18	0.247761	0.247761	0.136861	-0.175947	-0.0329066	-0.0735708
CABCOCO1	517	2.13991e-13	1.5098e-12	0.0663105	-0.0475124	0.0478484	-0.110247	0.0663105	0.0807712
PHF11	517	1.65389e-14	1.24144e-13	0.0929837	-0.017522	0.0698207	-0.166833	0.0929837	0.101105
STIM2	518	7.74361e-19	7.25721e-18	0.214517	0.214517	0.155375	0.139004	-0.141557	-0.168444
EGFL6	518	5.01719e-13	3.46794e-12	0.00900414	0.000737251	-0.00426183	-0.00677482	-0.00222674	0.00900414
MT1M	518	1.69271e-67	5.47259e-66	0.182139	-0.111655	0.182139	0.177548	0.0434499	0.0607479
CARM1P1	518	2.79852e-23	3.12288e-22	0.0526157	0.00585019	0.0526157	0.0517287	0.0485575	0.00756159
PRDX6	519	2.24211e-80	9.12404e-79	0.200979	-0.0355045	0.149756	0.200979	0.0144226	-0.0680826
RNF213	519	1.81016e-67	5.84584e-66	0.274039	0.0105724	0.274039	0.0106758	0.0685063	0.180512
SEC14L1P1	519	5.27646e-13	3.64113e-12	0.0098416	-0.0028767	0.0036824	-0.00283333	0.000147231	0.0098416
GPHN	520	9.14282e-19	8.55211e-18	0.265573	0.265573	-0.391664	-0.212087	-0.546879	0.213563
PLCE1-AS1	520	5.32098e-13	3.67099e-12	0.00943055	0.00142759	0.00394177	0.00604934	0.0055528	0.00943055
RIN2	521	1.93865e-14	1.4485e-13	0.163751	-0.0653281	-0.49621	-0.486518	0.163751	0.150675
AC108463.3	521	5.84796e-13	4.02317e-12	0.00910064	-0.00664136	0.00767928	0.00651685	-0.00851395	0.00910064
FAM3C	522	3.06103e-80	1.24392e-78	0.367373	-0.0695818	0.166455	0.367373	-0.102219	-0.215139
UBR2	522	1.99466e-14	1.48958e-13	0.189969	-0.0295233	-0.122407	-0.231782	0.189969	0.125535
GPR82	522	1.06442e-18	9.9406e-18	0.0801551	0.0801551	-0.0560538	0.0444324	-0.0628785	-0.0429681
KRT16P4	522	5.84796e-13	4.02317e-12	0.00910064	-0.0020819	0.000295364	-0.000809092	-0.00948339	0.00910064
LDHB	523	3.74006e-80	1.51566e-78	0.284155	0.110986	0.011581	0.284155	-0.174643	-0.165689
AL512306.3	523	5.9856e-13	4.11399e-12	0.0424336	0.00757274	-0.0438267	-0.0226112	0.00958923	0.0424336
GAB2	524	2.28159e-14	1.69779e-13	0.211128	-0.0504596	-0.12773	-0.374513	0.211128	-0.223035
EPHX2	524	6.19243e-13	4.25216e-12	0.069011	0.0256178	0.036808	0.0417535	0.0440821	0.069011
FAM84A	525	1.18377e-18	1.10305e-17	0.0936419	0.0936419	0.0438323	0.0501858	-0.0270742	0.0784459
CFAP53	525	2.30597e-23	2.59202e-22	0.0693419	-0.0157342	0.0693419	0.0407512	0.0674375	0.0435157
AC011747.2	525	7.01764e-13	4.80752e-12	0.0103394	0.0052521	0.00749671	0.0084674	0.00936999	0.0103394
FAM213A	526	3.04607e-77	1.16048e-75	0.244892	0.139831	0.0692143	0.244892	0.0513629	0.108703
DKK3	526	7.15359e-78	2.75404e-76	0.189247	0.0485632	0.151776	0.189247	0.111217	0.0993532
FAM46A	526	6.37974e-80	2.56761e-78	0.398695	0.0641645	0.340333	0.398695	-0.110075	-0.107748
LINC01739	526	7.34041e-13	5.02276e-12	0.0108063	0.00306723	0.00267141	0.00878601	0.00402021	0.0108063
SPATA4	527	7.8511e-13	5.36468e-12	0.0100375	-0.00443263	0.00245698	-0.00183997	0.00519036	0.0100375
RPS24	528	1.07695e-79	4.31062e-78	0.357994	0.0418069	0.106034	0.357994	0.0651259	-0.0391481
SDC3	528	1.45438e-18	1.34963e-17	0.135726	0.135726	0.0552914	0.0907827	0.0691498	0.116194
JCAD	528	3.32274e-14	2.45072e-13	0.063413	0.0479632	0.0373393	-0.0240334	0.063413	0.0482367
PTCHD1	528	2.23593e-24	2.61579e-23	0.102741	-0.124342	0.102741	0.0990459	0.0416843	0.130488
AC004918.1	529	8.52692e-13	5.80613e-12	0.118889	0.0400542	0.00774619	-0.0434261	0.0631519	0.118889
CLIC1	529	4.25658e-66	1.35226e-64	0.124311	-0.0591687	0.124311	0.124584	-0.0565239	-0.238499
TRAF3IP2-AS1	529	1.48805e-18	1.37956e-17	0.220872	0.220872	-0.141999	-0.0827982	-0.337126	-0.355295
SRI	530	1.41809e-79	5.66831e-78	0.305934	0.0198826	-0.0537312	0.305934	-0.0194218	-0.0906628
JMJD1C	530	1.68359e-18	1.55788e-17	0.246356	0.246356	-0.461072	-0.208372	-0.282162	-0.235514
RNF212	530	8.55263e-13	5.81957e-12	0.00939012	-0.00115651	-0.000362725	-0.0248345	0.000665188	0.00939012
LINC00174	531	3.97335e-14	2.92028e-13	0.15458	-0.141055	0.0462789	0.0701597	0.15458	0.159056
LRRC3B	531	1.88547e-79	7.52618e-78	0.140916	0.0611974	0.0456155	0.140916	0.0826406	0.0633426
PHF12	531	1.80044e-18	1.66338e-17	0.137135	0.137135	-0.0162467	0.00391133	-0.0775117	-0.0494188
LINC01902	531	8.62276e-13	5.86183e-12	0.00982518	-0.00718865	-0.00324416	-0.00402929	0.00594743	0.00982518
DBX2	532	1.90602e-79	7.59786e-78	0.0777294	0.023131	0.0548783	0.0777294	-0.0101684	0.0119711
MUM1	532	1.87177e-18	1.72818e-17	0.178976	0.178976	-0.0883829	-0.0658946	-0.0181196	-0.0466501
ABI3BP	532	1.33e-16	1.12113e-15	0.0775363	-0.21809	0.0775363	0.0512541	0.0839201	0.0593391
AHCTF1	532	8.39766e-66	2.65917e-64	0.345545	-0.0600886	0.345545	0.274054	-0.201393	-0.228297
GAN	533	2.23779e-59	6.35685e-58	0.282104	-0.110502	0.153844	0.282104	0.166362	0.112607
SPRED2	533	2.2804e-18	2.09554e-17	0.235769	0.235769	0.213939	0.171817	-0.249476	0.0910538
CKMT2	533	8.89009e-13	6.03796e-12	0.00926559	-0.00864808	0.00310639	-8.06013e-05	0.000540664	0.00926559
LRPAP1	534	2.97125e-79	1.18119e-77	0.207262	0.0080469	0.0994525	0.207262	-0.0581019	-0.113629
MCUB	534	2.14895e-65	6.78277e-64	0.278154	-0.363238	0.278154	0.251611	-0.175916	-0.193495
PTPN7	534	4.78498e-14	3.50184e-13	0.0636449	0.00848454	-0.0157473	-0.0653124	0.0636449	0.0451487
PIK3R3	534	4.15338e-26	5.18446e-25	0.0552639	0.0487412	-0.132365	0.0552639	-0.0495619	-0.228409
AC025946.1	534	9.78564e-13	6.62927e-12	0.00893568	-0.00108309	0.000604193	-0.00435525	-0.000758685	0.00893568
SOBP	535	2.66625e-18	2.4382e-17	0.250088	0.250088	-0.0242654	0.0529894	-0.286607	-0.0691555
DCDC2B	535	3.07609e-14	2.27166e-13	0.0840674	0.021702	0.0573442	0.0724302	0.0840674	0.0604079
AC068587.4	535	3.67227e-79	1.45592e-77	0.505264	-0.12309	0.207665	0.505264	-0.233645	0.369779
ELMOD1	536	3.90537e-16	3.21337e-15	0.0688201	-0.240301	0.0174279	0.0688201	0.0441311	0.0907
HSPB1	537	5.92538e-65	1.85821e-63	0.129164	-0.139311	0.129164	0.128682	0.0387809	-0.0598429
GRIK2	537	5.34007e-31	7.91515e-30	0.435918	0.357777	-1.18101	0.435918	-0.622994	-0.271536
PSMG3-AS1	537	6.5117e-14	4.73003e-13	0.110834	0.00650115	0.0648352	0.0662584	0.110834	0.0605237
RUFY4	537	1.09222e-12	7.38046e-12	0.0319443	0.0108958	0.0114264	0.0129692	0.0178268	0.0319443
LINC00476	538	6.71037e-14	4.86951e-13	0.15393	0.00378142	-0.184942	-0.106345	0.15393	0.0716265
LATS2	538	9.16754e-65	2.85963e-63	0.145616	-0.0773346	0.145616	0.109126	0.0319982	0.09381
AL358154.1	538	1.10097e-12	7.43614e-12	0.00945858	0.00654293	0.00823386	0.0085654	0.00848914	0.00945858
FAM111A	539	1.30602e-64	4.05655e-63	0.168809	0.00343246	0.168809	0.13554	-0.576306	-0.702051
DAAM1	539	3.63327e-30	5.20851e-29	0.220325	-0.135134	0.060768	0.220325	0.173009	0.00678568
SOX13	539	3.46878e-18	3.15195e-17	0.119429	0.119429	-0.362096	-0.304521	-0.0502715	0.0447047
ZFP36L2	540	1.62282e-78	6.34789e-77	0.246617	-0.364431	0.182531	0.246617	0.0895459	0.179816
TARBP1	540	3.48984e-18	3.16814e-17	0.151707	0.151707	-0.0228526	-0.0606837	-0.0421037	0.0446258
SMARCE1P5	540	1.20612e-12	8.11822e-12	0.00955507	0.00891916	0.00501386	0.0067374	0.00664676	0.00955507
SSPO	540	7.32025e-14	5.3055e-13	0.0258895	0.00530944	0.0104214	-0.063916	0.0258895	0.0283737
ZBTB20	541	7.48342e-14	5.4184e-13	0.191548	-0.0616345	-0.30602	-0.00406008	0.191548	-0.108953
LZTS3	541	1.77263e-15	1.40556e-14	0.13963	0.0123812	0.0393124	0.13963	0.108064	0.22382
ENC1	541	1.76438e-78	6.88322e-77	0.141295	-0.00255236	0.0394398	0.141295	-0.0186882	-0.167445
TMEM168	541	1.99999e-64	6.1858e-63	0.295467	-0.00740897	0.295467	0.0254844	-0.00691179	-0.0144139
AF121898.1	541	4.29047e-18	3.87334e-17	0.100126	0.100126	-0.25909	0.0802398	-0.0323869	-0.0770199
ABHD2	542	4.47682e-18	4.03659e-17	0.1989	0.1989	-0.00902232	0.173926	-0.140994	-0.10398
FKBP10	542	2.46382e-78	9.58629e-77	0.293139	0.043516	0.240089	0.293139	-0.0437748	0.169934
AC073071.1	542	1.36022e-12	9.11975e-12	0.0133149	0.000502969	0.00857703	0.00824307	0.00749826	0.0133149
AL591806.3	542	2.14329e-64	6.62202e-63	0.180256	-0.0118581	0.180256	0.154985	-0.038662	0.146583
SATB2-AS1	543	1.40602e-12	9.41392e-12	0.00867423	0.00448676	0.00508059	0.00191182	0.00229053	0.00867423
KLF15	543	4.99639e-18	4.49399e-17	0.0820079	0.0820079	0.0477672	0.033181	0.0736176	0.0793281
SERBP1	544	5.98076e-78	2.31164e-76	0.329995	0.0243439	0.120148	0.329995	-0.262046	-0.263458
FAM182A	544	1.42873e-12	9.55937e-12	0.062342	-0.0160516	0.0164197	0.0198746	0.0346477	0.062342
LIFR-AS1	544	5.56322e-18	4.99307e-17	0.096427	0.096427	0.0855193	0.0196087	0.0668103	0.109296
NRG3	545	6.06436e-78	2.34086e-76	0.351313	-0.0740374	-0.119138	0.351313	0.0150938	0.183174
CCNJL	545	6.11199e-18	5.4772e-17	0.0843849	0.0843849	0.0467216	0.0204022	0.0175138	0.0805301
CASC15	545	4.04977e-16	3.3275e-15	0.239198	-0.0599704	0.179592	0.239198	0.257827	0.33284
CALD1	546	9.70393e-14	6.97953e-13	0.193895	-0.357431	0.161283	-0.0116225	0.193895	-0.00487993
SNX7	546	6.54878e-78	2.52452e-76	0.290715	0.130516	0.231801	0.290715	0.0162634	0.094989
SLC18B1	546	8.90516e-41	1.68754e-39	0.149046	0.10671	0.0869248	0.149046	0.0656143	0.0303959
AGR3	546	1.48529e-12	9.92419e-12	0.00910064	-0.00780513	-0.00369155	-0.0191718	-0.00447148	0.00910064
MAP1LC3B2	547	9.92557e-14	7.13245e-13	0.0561702	-0.0446358	0.0364989	0.0299657	0.0561702	0.0506098
WSCD1	547	6.82042e-18	6.09339e-17	0.130486	0.130486	-0.154709	0.0328004	-0.166322	-0.0136479
OR7E100P	547	1.87989e-12	1.2498e-11	0.00886722	0.00187215	0.00337844	0.00257258	-0.000827148	0.00886722
PARK7	548	7.82281e-78	3.00772e-76	0.322337	0.0687175	0.18717	0.322337	-0.0199862	-0.232618
C3orf58	548	8.87888e-64	2.7146e-62	0.238005	-0.0167152	0.238005	-0.0708659	-0.139583	-0.160571
UBAP2	548	6.99016e-18	6.24123e-17	0.208353	0.208353	-0.0503746	0.0582946	-0.0521789	-0.151128
LINC01241	548	1.05816e-13	7.59213e-13	0.0278483	0.0138913	0.0195675	0.0147478	0.0278483	0.027
PTTG1IP	549	1.08268e-25	1.33494e-24	0.159635	-0.12929	0.0293627	0.159635	0.133645	0.0797451
GRIK1	549	8.29929e-78	3.18673e-76	0.469027	0.211136	0.320397	0.469027	-0.0540281	0.0982589
TOB1	549	1.14709e-63	3.50341e-62	0.216268	-0.0408674	0.216268	0.18352	0.0911182	-0.0088675
SCLT1	550	8.62616e-18	7.65291e-17	0.199304	0.199304	-0.0958165	0.09428	-0.513699	-1.68793
NAGPA-AS1	550	1.959e-12	1.30032e-11	0.00943055	0.00116366	0.00394177	-0.0267848	0.0055528	0.00943055
CAMK1D	551	8.66816e-18	7.68551e-17	0.226814	0.226814	-0.142413	0.0767189	-0.296473	0.231369
CDON	551	1.24838e-77	4.78094e-76	0.195798	-0.05388	0.101846	0.195798	-0.0793758	-0.115669
KRT18P5	551	2.00837e-12	1.33219e-11	0.00939012	0.00064318	0.000861991	-0.00366693	-0.0126693	0.00939012
VCL	552	1.58402e-77	6.05049e-76	0.273573	-0.2925	0.201648	0.273573	0.126994	0.133612
RHOB	552	2.36481e-29	3.28703e-28	0.102701	-0.0826749	0.102701	0.0833739	0.0898161	0.0963795
MIR4435-2HG	552	2.4391e-63	7.41077e-62	0.242697	-0.323671	0.242697	0.225833	-0.18645	0.0331929
CCND2-AS1	553	5.36777e-15	4.15362e-14	0.0787022	-0.0123663	0.0242309	0.0787022	0.0844545	0.088138
C8orf31	553	2.63132e-12	1.73518e-11	0.0667016	0.00914998	-0.0513485	0.000654125	0.0377302	0.0667016
SLAIN1	554	1.0261e-17	9.06965e-17	0.198513	0.198513	-0.410685	-1.41914	-0.127807	-0.0375326
CCS	554	1.44065e-13	1.0266e-12	0.105019	0.0185855	0.0366223	0.0480135	0.105019	0.0700451
LEKR1	554	1.45627e-18	1.35095e-17	0.120211	0.0121519	0.0941682	0.120211	0.106578	0.161475
LRMP	555	1.44488e-13	1.02894e-12	0.0485423	0.00887598	0.0294293	0.0281386	0.0485423	0.0247201
SPATA1	555	3.30896e-63	1.00017e-61	0.183993	-0.099235	0.183993	0.0677089	0.0775821	0.050819
LINC02069	555	2.6975e-12	1.77722e-11	0.00955507	-0.00417112	0.00339587	0.00189948	-0.00207817	0.00955507
SLC39A11	556	1.75976e-43	3.55096e-42	0.327509	0.141412	0.327509	-0.37299	0.220725	0.198414
LINC00511	556	1.0925e-17	9.63977e-17	0.333433	0.333433	-0.448483	0.0260779	-0.00630543	-0.17508
ETFB	556	3.80954e-77	1.44946e-75	0.160787	0.0519681	0.122266	0.160787	-0.0159222	-0.0754236
TCP11	556	2.7403e-12	1.8046e-11	0.00860577	-0.00395666	0.00481549	0.000152753	0.00222206	0.00860577
ARC	557	1.17266e-17	1.03284e-16	0.0979356	0.0979356	0.0525704	0.0329127	-0.0516225	0.0652199
LUZP1	557	1.52369e-76	5.75247e-75	0.359174	0.00410727	0.127483	0.359174	-0.0902842	0.189348
SLC16A6P1	557	2.77109e-12	1.82447e-11	0.00903217	-0.000506548	-0.00249968	0.00330107	0.00418499	0.00903217
ARHGAP42	558	7.08137e-30	1.00628e-28	0.340599	0.237133	0.198447	0.340599	-0.147944	0.20921
LYPD6	558	3.358e-76	1.25803e-74	0.171947	0.0369612	0.0699178	0.171947	-0.239061	0.0907935
HOTAIRM1	558	1.7342e-13	1.23038e-12	0.0580224	-0.00772814	-0.00399548	-0.0177454	0.0580224	0.0171403
AL445307.1	558	2.85833e-12	1.87852e-11	0.0483913	0.0249969	0.0199672	0.011328	0.027769	0.0483913
RBMS1	559	5.99403e-63	1.80803e-61	0.347746	-0.234341	0.347746	0.314603	-0.00569783	0.0337509
GRM3	559	2.9666e-12	1.94705e-11	0.118972	0.0336207	-0.0378878	-0.922569	0.0172064	0.118972
PMFBP1	559	1.50255e-17	1.31823e-16	0.0804791	0.0804791	-0.260115	-0.118314	-0.23417	-0.372459
WWOX	560	1.66654e-17	1.45905e-16	0.323126	0.323126	0.187587	-0.196598	-0.227637	-0.148935
ROBO3	560	3.02693e-12	1.98576e-11	0.0709046	0.0124615	0.0373767	0.0210569	0.0105306	0.0709046
SPATA24	560	1.8816e-13	1.33108e-12	0.0500489	0.00242492	0.0249414	0.0321691	0.0500489	0.0283408
CYTL1	561	1.69305e-17	1.48181e-16	0.0598425	0.0598425	0.0262353	0.0283936	-0.0431357	-0.0613084
SPCS1	561	6.57581e-76	2.4541e-74	0.234517	0.0235954	0.157006	0.234517	-0.033552	-0.0859192
AL391807.1	561	3.18506e-12	2.08622e-11	0.182043	0.104039	-0.134466	-0.21251	0.113394	0.182043
ZFP36	561	8.2955e-63	2.4971e-61	0.0797611	-0.184539	0.0797611	0.0586345	0.0259249	0.0306782
PLPP7	561	1.93059e-13	1.36508e-12	0.0978508	-0.0116729	-0.0522909	-0.15454	0.0978508	-0.0667526
CHCHD2	562	7.45341e-76	2.77102e-74	0.330433	0.00619771	0.217161	0.330433	0.00440506	-0.107258
AC092111.3	562	3.31821e-12	2.17149e-11	0.00982919	0.0050058	0.00319621	0.00386421	-0.000999339	0.00982919
CU634019.6	562	1.69427e-17	1.48243e-16	0.110032	0.110032	-0.18948	-0.0730532	-0.631459	-0.220803
SEPT7	563	1.24772e-62	3.73664e-61	0.34265	-0.0192322	0.34265	-0.399761	0.018296	-0.43571
LARGE1	563	7.35478e-31	1.08355e-29	0.286992	0.250516	0.0780612	0.286992	-0.463669	0.257845
KDELR2	563	9.37989e-76	3.48282e-74	0.187644	-0.0204242	0.119816	0.187644	-0.110322	-0.185421
LINC00559	563	3.33229e-12	2.18022e-11	0.00824782	0.00316051	-0.00387394	-0.00222544	0.0024312	0.00824782
SPRED1	564	1.43926e-62	4.29269e-61	0.453692	-0.109262	0.453692	0.424454	-0.139735	-0.0709842
TBC1D5	564	2.11624e-17	1.84447e-16	0.219164	0.219164	-0.493787	-0.157315	-0.322678	-0.225802
KLHL32	564	4.01311e-14	2.94876e-13	0.121933	0.121933	-0.0503698	-1.11958	0.0899305	0.166147
PI16	565	2.04369e-19	1.96311e-18	0.0345234	0.0210396	0.0345234	-0.140847	0.0337872	0.0387556
MGAT4A	565	2.16356e-17	1.88347e-16	0.178146	0.178146	0.117174	0.0638578	-0.0130568	0.207739
MYDGF	565	1.09469e-73	3.93002e-72	0.229186	0.0315242	0.201251	0.229186	-0.0419937	-0.195924
AL162417.1	566	3.55853e-12	2.32098e-11	0.00879875	-0.00137588	0.000941051	0.00227023	-0.00243213	0.00879875
CAMK2G	567	4.86025e-13	3.36264e-12	0.0866781	0.0758988	0.0501521	0.0866781	0.0848094	0.142388
CDKN1A	567	1.98623e-75	7.32851e-74	0.127313	-0.075901	0.106455	0.127313	-0.124656	0.0136966
CANX	567	1.89089e-62	5.62251e-61	0.283717	-0.08064	0.283717	0.295532	-0.0737533	0.016373
AC022915.2	568	3.46293e-62	1.02865e-60	0.102045	0.0327126	0.102045	0.0866308	0.050919	0.0779941
LINC01499	568	3.67077e-12	2.39205e-11	0.00867423	-0.00505197	-0.00609361	-0.0111452	0.000918738	0.00867423
WDR13	569	2.72672e-14	2.01926e-13	0.109398	-0.000456983	0.0304707	0.109398	0.12223	0.140972
TAPBP	569	5.57261e-62	1.65029e-60	0.263068	-0.0988957	0.263068	0.247366	0.071798	0.0867287
HLF	569	4.54136e-23	5.02745e-22	0.121798	0.112991	0.0638302	0.121798	-0.0883858	0.0347455
AC092368.3	569	3.941e-12	2.56187e-11	0.00834432	-0.00511795	-0.00235609	0.00214544	0.00155826	0.00834432
PTPDC1	570	6.60716e-62	1.95272e-60	0.276791	-0.015544	0.276791	-0.0343871	-0.0984553	-0.0795493
LINC00698	570	3.22307e-13	2.25124e-12	0.0269799	0.00105263	0.0224675	0.0173133	0.0269799	0.0032182
LINC01585	570	3.941e-12	2.56187e-11	0.00834432	0.00198517	0.000960399	0.00181579	0.00349713	0.00834432
IGSF9B	571	4.08006e-12	2.64874e-11	0.0986044	-0.13874	-0.549966	-0.111187	0.0111662	0.0986044
ANKRD6	571	1.71905e-17	1.50277e-16	0.128364	0.0147903	-0.11159	0.128364	0.127415	0.163593
AKAP9	572	3.6232e-13	2.52348e-12	0.186212	-0.109892	-0.255235	-0.062099	0.186212	0.317856
TCF7L1	572	1.17969e-31	1.79214e-30	0.256784	0.0655295	-0.487958	0.256784	0.0809692	0.31062
PTGS1	573	4.74561e-17	4.07309e-16	0.042335	0.042335	0.0362257	0.0346747	-0.00184869	0.020701
ABI1	573	3.62808e-13	2.52628e-12	0.161742	-0.00331793	-0.0982172	0.0886789	0.161742	0.143701
GC	573	2.00031e-12	1.32745e-11	0.0255297	0.0255297	0.0245318	0.0252901	0.00846899	0.0308361
TBL1XR1	574	4.78488e-17	4.10439e-16	0.221757	0.221757	-0.223303	-0.0514777	-0.125632	-0.438154
NME7	574	3.6842e-13	2.56474e-12	0.164078	-0.0767311	0.0071034	0.0894408	0.164078	0.0736639
KIAA1958	575	5.14918e-17	4.413e-16	0.213552	0.213552	-0.231957	-0.194085	-0.0846803	-0.0856
AC084824.3	575	4.39665e-12	2.84921e-11	0.00899174	-0.00129095	-0.000841609	-0.00519237	0.00220568	0.00899174
HS6ST2	576	5.32068e-17	4.55732e-16	0.118202	0.118202	-0.0251944	-0.0137702	-0.15313	0.100929
LINC00609	576	2.13383e-15	1.68331e-14	0.127065	0.127065	-0.457699	-0.812836	0.134259	0.146514
AC145285.7	576	4.39665e-12	2.84921e-11	0.00899174	8.89335e-05	0.000463615	0.00279286	-0.000300272	0.00899174
RHPN1	577	1.13883e-30	1.66595e-29	0.0720214	0.0463614	0.0600839	0.0720214	0.0592545	0.0677484
BICD1	577	1.07804e-73	3.87499e-72	0.437972	-0.133588	0.111541	0.437972	-0.149048	0.148049
DCN	577	2.28117e-64	7.02577e-63	0.174974	0.0976113	0.16486	0.174974	-0.0326339	0.0241244
C3orf52	577	4.72736e-12	3.05877e-11	0.00961979	-0.016621	0.0063033	-0.00310761	0.00283373	0.00961979
SCG3	578	2.10695e-71	7.2783e-70	0.289941	0.163388	-0.00611271	0.289941	-0.0767142	0.0674001
LINC00685	578	4.55208e-13	3.15166e-12	0.0995405	-0.00770432	-0.128607	-0.212575	0.0995405	0.0997127
AC092957.1	578	6.73105e-61	1.95964e-59	0.451974	0.262273	0.451974	0.105224	0.204862	-0.356587
PRKX	579	6.67619e-17	5.69334e-16	0.139838	0.139838	0.0937681	-0.0670614	0.106568	0.0579348
ELMO1	579	5.17706e-12	3.34236e-11	0.245076	0.0538597	-0.494792	-1.30617	-0.0455719	0.245076
PNRC1	579	4.86734e-13	3.36675e-12	0.0654932	-0.194514	-0.0283799	0.00231964	0.0654932	0.0510784
NEK6	579	1.32731e-60	3.84893e-59	0.274592	-0.252232	0.274592	0.276503	0.113784	0.0363743
NME1	580	3.10062e-73	1.10635e-71	0.178835	0.0677189	0.0866043	0.178835	-0.0533028	-0.120934
LINC00689	580	6.98375e-17	5.95389e-16	0.0432018	0.0432018	-0.596081	0.00239047	-0.024893	-0.0377975
GRB14	580	2.40447e-32	3.70471e-31	0.152214	0.0654853	-0.137072	0.152214	-0.0216996	0.166824
ZNF592	581	2.47535e-60	7.14968e-59	0.262021	0.139585	0.262021	0.194159	0.109343	0.164039
ADNP	581	8.31997e-17	7.07657e-16	0.192302	0.192302	0.00399321	0.10505	-0.229814	-0.185721
HMGB3	581	3.68029e-73	1.31159e-71	0.101389	0.0522193	0.0488425	0.101389	-0.0904602	-0.457928
AC090630.1	581	2.54907e-28	3.43227e-27	0.121191	0.104372	0.121191	0.0758653	0.102489	0.0713093
PHKB	582	9.6213e-17	8.16206e-16	0.198644	0.198644	0.0409059	0.0195479	-0.0291501	0.0795098
PWRN4	582	5.37408e-12	3.46344e-11	0.00883919	-0.00260728	-0.010586	-0.00027312	-0.00279405	0.00883919
GOLGA8A	583	5.49845e-12	3.54084e-11	0.225493	-0.0612702	0.0311063	-0.0646071	0.0981676	0.225493
LINC01765	584	5.56664e-12	3.58359e-11	0.0090602	0.0036009	0.00858642	0.00624253	0.00712133	0.0090602
GPR137B	585	6.39852e-13	4.39058e-12	0.130712	-0.015514	0.0675394	-0.0598532	0.130712	0.152261
AEBP1	585	8.82082e-60	2.5278e-58	0.128729	-0.108126	0.128729	0.127069	0.0217289	0.045515
THBS3	585	3.37407e-26	4.2225e-25	0.0656866	-0.00280153	0.0589988	0.0656866	0.0238278	0.0741577
RCOR1	585	9.65831e-73	3.42536e-71	0.393746	0.127335	0.134605	0.393746	-0.219578	-0.743028
AL139424.2	585	1.09378e-16	9.2494e-16	0.0436602	0.0436602	0.0198407	0.0127383	0.0268584	0.0266274
ULK4	586	1.179e-59	3.36551e-58	0.352358	-0.0161302	0.352358	0.286586	0.113203	0.217485
GABRG3	586	9.35086e-18	8.27827e-17	0.148213	0.156361	0.148213	-0.0792451	0.154047	0.0779218
UBE2S	586	1.76019e-72	6.21999e-71	0.19146	0.0591978	0.11543	0.19146	-0.188445	-1.32817
OTX1	586	2.97626e-12	1.95296e-11	0.00933406	0.00133109	0.00649135	0.00933406	0.00351744	0.00933406
STOM	587	1.34039e-59	3.81873e-58	0.0989185	-0.0671925	0.0989185	0.0808425	0.0362275	0.0637721
MRAP2	587	3.94438e-32	6.04233e-31	0.0685245	0.0553486	0.0598634	0.0685245	-0.0729761	0.0133527
TRIM72	587	5.95251e-12	3.82443e-11	0.00933406	-0.00767977	-0.00231392	-0.00766773	0.00157856	0.00933406
CDHR3	588	2.95038e-72	1.03881e-70	0.276599	-0.230773	0.197154	0.276599	0.129937	0.130592
CDCA7L	588	4.84101e-65	1.52141e-63	0.24689	0.101122	0.23144	0.24689	-0.59718	-0.0572097
Z82217.1	588	9.17019e-20	8.91694e-19	0.105578	0.0981185	0.0844148	0.105578	-0.119147	-0.116497
LINC01919	588	6.01605e-12	3.86101e-11	0.0091567	-0.00149798	0.0024432	0.00352135	-0.000135316	0.0091567
FTL	589	9.65219e-31	1.4149e-29	0.228188	-0.318255	0.228188	-0.207097	0.177952	0.237806
BLM	589	1.13625e-26	1.44546e-25	0.158054	0.140553	0.158054	0.109909	-0.557655	-0.338043
AC107959.2	589	6.13814e-12	3.93764e-11	0.00850927	0.0043218	0.00235007	0.004001	-0.00118509	0.00850927
ARID2	590	1.54413e-16	1.29901e-15	0.191394	0.191394	-0.11019	-0.123504	-0.152703	-0.601068
STK39	590	2.85167e-59	8.06154e-58	0.370056	0.250282	0.370056	0.132601	-0.272657	-0.175579
LHX1-DT	590	6.23673e-12	4.00001e-11	0.00867423	-0.00441605	-0.00482478	-0.000671964	-0.00352609	0.00867423
TAX1BP1	591	1.92139e-16	1.60715e-15	0.169386	-0.0835129	-0.00332234	0.169386	0.170599	-0.129628
CASC9	591	2.38852e-41	4.58568e-40	0.0827185	0.062726	0.0677483	0.0827185	-0.0588958	-0.0108634
FOXN2	592	1.60873e-16	1.3518e-15	0.163939	0.163939	-0.255635	-0.602565	-0.212284	0.0527049
USP53	592	7.34946e-15	5.647e-14	0.0739273	-0.117839	0.0739273	0.0353575	0.0106659	0.11357
AC126283.2	592	8.22484e-13	5.60826e-12	0.0148823	-0.0550008	0.00894159	0.00852577	0.0148823	-0.00609226
ATP13A3	593	6.74961e-72	2.35665e-70	0.373009	-0.423197	0.144141	0.373009	-0.378601	-0.00873139
LRRIQ1	593	5.33422e-59	1.50216e-57	0.105212	-0.0481729	0.105212	0.0939678	-0.00208829	0.0379215
KIAA1549	593	1.62794e-16	1.36716e-15	0.156714	0.156714	-0.305047	0.111894	-0.112852	-0.117442
AC093802.1	593	6.59364e-12	4.22336e-11	0.00941519	0.000512383	-0.0206748	-0.0075866	0.00400092	0.00941519
AC023051.1	593	8.5612e-13	5.82405e-12	0.0164834	0.00496002	0.0143549	0.0150411	0.0164834	0.00842498
KCND2	594	1.68162e-16	1.41063e-15	0.319874	0.319874	-1.21489	-0.774933	-0.23641	-0.0927312
AC010168.1	594	8.5971e-13	5.84575e-12	0.0780472	-0.0290957	0.0257084	-0.0371451	0.0780472	0.0651008
PAM	594	6.72452e-59	1.88641e-57	0.387228	-0.470903	0.387228	0.297038	0.0497739	0.209997
AC036108.3	594	6.59858e-12	4.2256e-11	0.00817936	-0.00300318	0.00581044	-0.00285744	0.00236274	0.00817936
DPY19L1	595	7.61384e-59	2.12773e-57	0.318952	-0.400341	0.318952	0.231057	-0.0478755	0.238296
SEC61G	595	7.32128e-72	2.5532e-70	0.262353	-0.0561577	0.149112	0.262353	-0.0523458	-0.08721
SCFD2	595	2.6197e-20	2.6098e-19	0.238331	0.232099	-0.176317	0.238331	-0.40102	0.159625
TTC23L	595	8.65641e-13	5.88197e-12	0.0647838	-0.0332445	0.0541437	-0.252435	0.0647838	0.0596563
ARL6IP1	596	1.11647e-71	3.88428e-70	0.169023	-0.00402399	0.0732712	0.169023	-0.0349266	-0.869048
SPEG	596	9.33444e-13	6.33093e-12	0.0777996	-0.020586	0.0483497	0.0580541	0.0777996	0.0637748
TAGLN2	596	7.76264e-59	2.16518e-57	0.117894	-0.0698736	0.117894	0.110635	0.0377227	-0.0432005
AL049838.1	596	6.84173e-12	4.37844e-11	0.00934968	-0.00639232	-0.0079396	0.0050753	0.00490485	0.00934968
NCOR2	597	1.88895e-16	1.58137e-15	0.215454	0.215454	-0.289506	-0.15939	-0.349424	-0.0450831
ANP32E	597	1.7158e-71	5.95521e-70	0.203819	-0.027006	0.128795	0.203819	-0.29688	-1.17865
TSGA10	597	6.88553e-12	4.4055e-11	0.181804	0.00346774	0.0471607	-0.313771	0.075454	0.181804
PLCH1	597	8.49178e-59	2.3663e-57	0.167949	0.0341656	0.167949	0.142029	0.0407265	-0.0935932
AC012409.2	597	1.4536e-19	1.40459e-18	0.0697265	0.0203309	0.0697265	-0.00704881	0.0692735	0.0271499
DPP6	598	2.39409e-16	1.99455e-15	0.362609	0.362609	-1.23786	-0.382526	-0.289109	0.500049
NPM1	598	1.79439e-71	6.22064e-70	0.328556	0.0196727	0.206401	0.328556	-0.199435	-0.194746
NYAP1	598	9.55404e-13	6.47537e-12	0.0420038	0.0161072	0.0239752	0.0305966	0.0420038	0.0505688
COX8A	599	1.81798e-71	6.29496e-70	0.210116	0.0426157	0.135974	0.210116	-0.0347171	-0.257535
NPPA	599	6.95418e-12	4.44748e-11	0.0103241	0.000785342	-0.0340963	-0.0245727	-0.0167473	0.0103241
CA3	599	2.87381e-49	6.55377e-48	0.152347	-0.136838	0.0365858	0.152347	0.106357	0.115633
COX7B	600	2.0214e-71	6.99103e-70	0.266004	0.0576514	0.123302	0.266004	0.0534208	-0.0572989
SYNE1	601	7.27885e-12	4.647e-11	0.325584	-0.100467	-0.382472	-0.0303975	0.0720889	0.325584
IFT172	601	1.04406e-12	7.06316e-12	0.140902	-0.0114288	0.0325367	-0.0865361	0.140902	0.113187
DGKI	601	3.39992e-16	2.8117e-15	0.234842	0.234842	-0.636786	-0.350323	-0.100285	0.21383
AL353743.3	602	7.67494e-12	4.8924e-11	0.00827585	0.00027289	-0.00487399	-0.0172222	0.00439811	0.00827585
LINC02056	602	1.0601e-12	7.16836e-12	0.0356843	0.00874564	0.0318334	0.0181359	0.0356843	0.0269101
ARHGAP27P1-BPTFP1-KPNA2P3	603	1.37054e-12	9.18267e-12	0.0829339	-0.0128248	-0.0201157	-0.157507	0.0829339	0.101063
UBE2E3	603	3.6023e-16	2.97487e-15	0.198966	0.198966	-0.161547	0.0380606	-0.190716	-0.416273
GPA33	603	7.71767e-12	4.91857e-11	0.00870226	-0.00248028	-0.001721	-0.0053861	0.000379684	0.00870226
LUCAT1	604	7.90154e-12	5.03246e-11	0.0118838	-0.257917	0.00686879	-0.0140922	0.00412829	0.0118838
PRKAG2	605	6.04751e-39	1.09495e-37	0.196869	-0.039701	-0.0264169	0.196869	0.0335857	0.209177
TCTN2	605	3.19481e-58	8.80198e-57	0.182877	-0.0849415	0.182877	0.171661	0.0740311	0.0300408
AC034195.1	605	1.39253e-12	9.3257e-12	0.128736	-0.0433967	0.0778707	-0.0781259	0.128736	0.0670295
AL365181.3	605	3.94739e-16	3.24611e-15	0.0448154	0.0448154	-0.0514286	0.0186287	0.0122201	0.0354856
AC016831.7	606	1.49747e-12	1.00033e-11	0.109451	-0.166137	-0.0591091	0.0281446	0.109451	0.130522
LINC01546	606	4.3282e-16	3.54929e-15	0.0393716	0.0393716	-0.044081	-0.0421966	-0.0283348	-0.00918259
GPC1	607	5.22087e-71	1.78247e-69	0.160777	-0.179695	0.0701765	0.160777	-0.0170712	-0.0380883
MALRD1	607	7.1352e-58	1.95111e-56	0.325812	0.174969	0.325812	-0.101995	0.153071	0.212242
AC090559.1	607	8.41714e-12	5.35618e-11	0.0296721	0.00471148	0.00520296	0.00440239	0.00690261	0.0296721
TRDN	607	1.5648e-12	1.04435e-11	0.0430427	0.0244321	0.023615	0.0188742	0.0430427	0.0373084
CD99L2	608	5.35217e-16	4.36209e-15	0.149674	0.149674	0.0276395	-0.0928562	-0.0526763	-0.0193571
ZMAT3	608	5.33983e-71	1.82096e-69	0.306854	0.110821	0.219555	0.306854	-0.197786	-0.184102
PLPP3	608	1.63863e-12	1.09288e-11	0.203251	0.102482	0.0146379	-0.0441004	0.203251	0.273623
GOLGA7B	608	8.72288e-12	5.54471e-11	0.0307144	0.00389387	0.0118146	0.0239032	0.023383	0.0307144
STEAP1	608	2.06504e-57	5.61012e-56	0.0767195	0.0431665	0.0767195	0.075588	-0.0258156	-0.0655999
CUBN	609	2.20425e-57	5.9772e-56	0.175019	0.0192893	0.175019	0.147027	0.0206813	0.0593261
MIOS	609	6.29554e-71	2.14437e-69	0.295046	0.144774	0.133813	0.295046	-0.0732465	-0.0897064
AC016168.2	609	6.13357e-16	4.97676e-15	0.0854424	0.0854424	0.0246401	-0.0939745	-0.108396	-0.0192189
PCED1B	609	3.24855e-32	4.98685e-31	0.0778611	-0.0152137	0.0778611	0.0712489	0.0628351	0.0736408
SPATA12	609	8.79292e-12	5.58316e-11	0.00837235	-0.012457	0.00173936	-0.0029941	0.00740291	0.00837235
COX6B1	610	7.51457e-71	2.55364e-69	0.299925	0.0564806	0.233904	0.299925	-0.0213131	-0.138957
AC009435.1	610	1.72378e-12	1.14758e-11	0.0618657	0.0431821	0.0298417	0.0172935	0.0618657	0.0300907
MAGED1	611	4.61957e-30	6.59658e-29	0.258461	0.185569	0.0859585	0.258461	0.0716507	0.218422
PDXK	611	8.152e-71	2.76705e-69	0.21972	-0.0859376	0.18878	0.21972	0.0378247	0.106816
TMEM229B	611	9.24643e-12	5.86222e-11	0.0752305	-0.0352813	0.0173852	-0.0259209	0.0468697	0.0752305
DCC	612	6.64746e-16	5.38626e-15	0.239315	0.239315	-0.618605	-0.206142	-0.413533	-0.0170434
PROS1	612	1.31436e-14	9.92945e-14	0.0694837	-0.287769	0.0694837	0.0234725	0.0766467	0.0815998
AC020637.1	612	9.86723e-12	6.24497e-11	0.0105324	-0.002402	-0.000722295	0.00771474	0.00859354	0.0105324
TRERF1	613	6.86137e-16	5.55805e-15	0.140445	0.140445	-0.194807	0.00775245	-0.118277	0.0148926
TRIM22	613	1.27764e-70	4.32666e-69	0.0908401	-0.0353694	0.0807456	0.0908401	0.0192874	0.0568397
RPL36AL	614	1.6878e-70	5.70245e-69	0.180093	-0.0394063	0.0908281	0.180093	-0.0417896	-0.124359
FBXO25	614	1.01121e-11	6.39579e-11	0.140475	-0.0653836	-0.0593071	-0.0792687	0.0211416	0.140475
CAV2	614	7.79266e-57	2.09564e-55	0.0686306	-0.0493073	0.0686306	0.0644857	0.00998918	0.00617576
PAN3	615	1.91402e-12	1.27162e-11	0.198701	-0.0102012	0.0385011	-0.456422	0.198701	-0.030126
AC099518.3	615	1.02526e-11	6.48328e-11	0.0294165	-0.00021158	0.0103201	0.0120787	-0.00441908	0.0294165
TMEM63A	616	2.30613e-49	5.28388e-48	0.145111	0.00736001	0.145111	-0.824981	0.0908478	0.0074636
CDHR5	616	1.1049e-11	6.97784e-11	0.0080144	-0.0134508	0.00327656	0.000592701	-0.000710525	0.0080144
FJX1	617	3.58339e-70	1.20791e-68	0.165997	0.000107552	0.139516	0.165997	0.008362	0.0436
SLC16A9	617	1.36354e-31	2.06607e-30	0.171286	0.128499	0.0668998	0.171286	0.00721135	0.165194
SERPINA1	617	1.15494e-11	7.28443e-11	0.00896371	-0.00476249	0.000158438	-0.00127566	0.00411653	0.00896371
AC105052.4	617	2.14131e-12	1.4178e-11	0.0552462	-0.00631964	0.0367919	0.00969311	0.0552462	0.0647635
THRB	618	9.50795e-16	7.65318e-15	0.2077	0.2077	0.0261427	0.00745701	-0.163161	0.105822
RABAC1	618	3.87752e-70	1.30555e-68	0.206089	0.0289568	0.142786	0.206089	0.0340271	-0.0331109
CPED1	618	1.85839e-56	4.97936e-55	0.35617	0.0104821	0.35617	0.0578578	0.134257	0.179149
MMP28	618	1.22188e-11	7.70165e-11	0.00866183	0.00802591	0.0062929	0.00528062	0.00769239	0.00866183
GMDS-AS1	619	2.24755e-41	4.32638e-40	0.327691	-0.06586	0.327691	0.0485659	0.216561	-0.0178941
SLC5A9	619	2.32474e-56	6.2232e-55	0.194593	0.107489	0.194593	0.0315114	-0.00904587	-0.0542108
KIF21B	619	1.10112e-15	8.82919e-15	0.0483508	0.0483508	-0.0574377	0.0308955	-0.00423012	0.056247
CYTIP	620	1.27634e-11	8.0345e-11	0.010078	0.000803179	0.00107606	-0.00039529	0.00426135	0.010078
CA1	620	9.56209e-70	3.20845e-68	0.180585	-0.174026	-0.0236485	0.180585	0.0928084	0.09958
AC063979.2	620	1.13025e-12	7.62511e-12	0.0401733	0.0148357	0.0370353	0.0401733	0.044757	0.00904206
[truncated: 27,260 more rows]

## Sheet: gl_Mes2
	Top	p.value	FDR	summary.logFC	logFC.gl_Mes1	logFC.gl_PN2	logFC.gl_PN1	logFC.gl_Pro2	logFC.gl_Pro1			p.value is exact p value for differential expression using the negative binomial model (see methods for details)
NEAT1	1	0	0	2.25902	0.979513	2.25902	1.19904	1.22357	1.67065			FDR is false discovery rate adjusted p value for differential expression
CADPS	1	6.16005e-116	2.25296e-113	1.13401	0.51192	0.724462	1.13401	1.17143	1.29446
VMP1	1	7.83019e-207	1.52736e-203	1.2723	1.12188	1.2723	1.04349	1.09306	0.940333
FNDC3B	1	3.0255e-254	2.95077e-250	1.36248	0.305395	1.12023	1.36248	0.261685	0.188636
CD44	1	1.0724e-231	5.22955e-228	1.38808	0.93964	1.38808	1.35169	1.25906	1.18452
VIM	2	8.4152e-258	1.2311e-253	1.63911	0.330359	1.63911	1.5184	0.616587	0.14082
NAMPT	2	1.637e-209	3.42121e-206	1.52435	1.3227	1.52435	1.50989	1.45982	1.48947
SSBP2	3	8.00626e-244	5.85638e-240	1.31402	0.215059	1.31402	0.667724	0.461081	0.647328
TPST1	3	3.43377e-218	1.00469e-214	1.33934	1.03675	1.09298	1.33934	1.13212	0.964955
ELL2	3	1.73116e-130	9.55699e-128	0.874455	0.656781	0.874455	0.191479	0.892869	0.925884
ABCA1	3	1.23303e-196	2.12219e-193	1.17861	0.857412	1.17861	1.08928	1.26974	1.21633
NRCAM	4	4.87637e-220	1.58531e-216	1.64929	0.17099	0.678034	1.64929	0.128021	0.051315
VEGFA	4	2.19958e-211	4.95058e-208	1.50643	1.20456	1.32432	1.50643	1.2132	1.18384
GLIS3	4	1.17923e-233	6.9006e-230	1.89076	0.681802	1.89076	1.81766	1.48913	0.914977
ADAMTS9-AS2	4	1.53279e-185	1.86866e-182	1.16059	0.808008	1.14858	1.16059	1.05447	1.09383
OSMR	5	6.87852e-228	2.51573e-224	1.06068	0.590638	1.06068	1.03399	0.701218	0.696822
MT2A	6	2.32078e-228	9.70054e-225	1.64682	0.313923	1.64682	1.56568	0.437762	0.0645635
CEBPD	6	3.31309e-178	3.87751e-175	0.821138	0.644901	0.821138	0.820787	0.73524	0.706725
P3H2	6	1.18352e-74	1.40767e-72	0.514527	0.333138	0.434585	0.289125	0.431806	0.514527
DPYD	7	1.45878e-135	9.70056e-133	1.04512	0.882112	1.04512	-0.13343	0.838131	1.15367
GAP43	8	3.139e-189	4.37353e-186	1.25066	0.887943	0.945668	1.25066	1.03736	1.15305
WWTR1	8	5.55412e-217	1.47735e-213	1.30818	0.676569	1.30818	1.11238	0.818142	0.908014
FAM20C	8	8.9462e-134	5.34198e-131	0.684809	0.625333	0.684809	0.655959	0.551928	0.638825
CLU	9	4.50899e-213	1.0994e-209	1.37045	0.436924	1.37045	1.35525	0.920472	0.941837
BCL6	9	1.02622e-127	5.17694e-125	0.670847	0.477849	0.457971	0.617253	0.670847	0.607938
ABCC3	9	4.90145e-89	8.90755e-87	0.567179	0.403389	0.567179	0.554906	0.515912	0.544965
PRUNE2	10	8.24729e-95	1.68747e-92	0.705193	0.525474	0.572459	-0.0784777	0.705193	0.820955
STAT3	11	2.8855e-150	2.63833e-147	0.78967	0.54955	0.78967	0.586292	0.813529	0.647205
DOCK7	12	1.34819e-198	2.46541e-195	1.06708	0.103181	1.00755	1.06708	0.61945	0.473349
SLC44A3-AS1	12	1.25587e-87	2.14886e-85	0.548926	0.331204	0.537903	0.548926	0.509998	0.555203
AC099548.2	12	5.3586e-126	2.57028e-123	0.63257	0.570243	0.61224	0.63257	0.607119	0.537085
CHL1	13	1.82582e-195	2.96786e-192	1.2048	-0.0254529	0.975291	1.2048	0.104321	0.224267
ARHGEF3	13	2.37394e-123	9.51494e-121	0.90167	0.612625	0.554669	0.611885	0.90167	0.823348
SORBS1	14	2.50309e-192	3.85462e-189	1.30241	0.247222	0.789751	1.30241	0.729625	0.801296
HRH1	14	7.44638e-191	1.08937e-187	1.12759	0.314414	1.12759	1.09996	0.364522	0.212028
ANXA2	15	1.33928e-185	1.70374e-182	0.961652	0.610367	0.961652	0.924944	0.67646	0.60514
F3	16	2.62072e-144	2.07242e-141	0.828244	0.348689	0.797571	0.828244	0.53773	0.681278
OSMR-AS1	16	9.31139e-188	1.23837e-184	0.858072	0.444739	0.858072	0.755727	0.573764	0.583362
MAP1B	17	9.54939e-113	3.21156e-110	1.03756	0.663847	0.890971	0.718244	1.03756	0.703539
ELMOD1	17	1.45258e-55	1.01677e-53	0.309122	0.240301	0.257729	0.309122	0.284433	0.331002
MBNL2	18	2.18979e-98	4.89623e-96	0.627013	0.20348	0.318513	-0.613192	0.627013	0.524042
C1RL	18	1.64957e-132	9.46368e-130	0.58238	0.391074	0.58238	0.563374	0.50433	0.490507
TCAF2	19	1.69794e-94	3.45e-92	0.430321	0.395462	0.422991	0.430321	0.41157	0.375388
CNN3	19	8.87656e-177	9.98921e-174	0.960623	0.425137	0.851689	0.960623	0.593336	0.689835
LINC01138	19	1.43677e-72	1.66159e-70	0.523922	0.245365	0.487938	0.523922	0.485433	0.716303
CHI3L1	19	2.85218e-135	1.85448e-132	1.3094	0.908941	1.3094	1.22209	1.12249	1.02649
DTNA	20	3.83857e-176	4.15974e-173	1.11622	0.163169	1.11622	0.801544	0.692083	1.04568
RNF19A	20	3.25984e-95	6.76451e-93	0.743229	0.332769	0.592721	0.526323	0.743229	0.540998
MYOF	20	4.69795e-82	7.0491e-80	0.413541	0.330235	0.413541	0.389846	0.37196	0.403186
PVT1	21	1.03741e-164	1.08405e-161	0.998165	-0.0672094	0.0987205	0.998165	-0.399075	-0.0539065
PDPN	21	3.14078e-146	2.70283e-143	0.794853	0.534017	0.699034	0.794853	0.545834	0.489886
ARHGEF26	22	7.36523e-162	7.43101e-159	1.03717	0.00781057	0.839239	1.03717	-0.00345752	0.476408
ITGB4	23	4.30767e-57	3.13528e-55	0.304325	0.098349	0.285508	0.241881	0.304325	0.305979
PLEKHG1	24	4.00103e-148	3.54746e-145	0.832021	0.185544	0.832021	0.253912	0.390748	0.364033
CAST	24	3.81421e-134	2.37447e-131	0.662039	0.327793	0.662039	0.462191	0.585768	0.634373
TMEM232	24	4.98185e-68	4.95796e-66	0.480343	0.0971392	0.330532	0.172375	0.480343	0.498753
CAMK2D	25	1.37497e-153	1.34101e-150	1.05219	0.391078	0.898407	1.05219	0.44642	0.365528
KDM5B	25	1.92693e-86	3.18531e-84	0.489326	0.1215	-0.127055	0.0230479	0.489326	0.17525
ALDOA	26	2.65807e-150	2.50879e-147	0.718828	0.174436	0.611518	0.718828	0.131553	0.151027
PTPN12	26	3.97496e-71	4.40543e-69	0.483988	0.483988	0.377472	0.345035	0.506942	0.305775
RASSF8	26	2.71828e-139	1.98836e-136	0.775928	0.262021	0.775928	0.658859	0.281734	0.219976
GFAP	27	7.64008e-84	1.20183e-81	0.787665	0.1531	0.673369	0.686873	0.787665	0.834605
MYO1E	27	8.67681e-139	6.19207e-136	0.836239	0.388133	0.836239	-0.0537783	0.360479	0.0515059
SLC39A14	27	1.25116e-97	2.73191e-95	0.637366	0.509336	0.571597	0.637366	0.533592	0.572412
GALNT15	27	3.05058e-57	2.24829e-55	0.357873	0.271498	0.323958	0.0245001	0.357873	0.355152
AL137145.2	28	1.13514e-60	9.14963e-59	0.379608	0.140817	0.379608	0.375251	0.256655	0.406314
TNIK	28	6.16078e-136	4.19205e-133	1.0392	0.0100387	1.0392	0.688317	0.641044	0.533023
GBE1	28	1.48155e-67	1.44495e-65	0.535198	0.535198	0.382471	0.485512	0.357633	0.394308
FRMD5	29	6.00378e-46	2.99769e-44	1.02	0.348818	0.329522	-0.629495	0.527591	1.02
ACTN1	29	2.08743e-145	1.74503e-142	0.776642	0.466785	0.66033	0.776642	0.485491	0.153496
CST3	30	2.30805e-144	1.87586e-141	1.3389	-0.418901	1.13475	1.3389	-0.249611	-0.31085
PGM2L1	30	1.50863e-137	1.05097e-134	0.787507	0.511135	0.613269	0.787507	0.487708	0.461664
RGS6	31	1.42366e-112	4.73351e-110	1.07663	0.30242	0.975347	1.07663	0.835003	1.02478
ARRDC3	31	3.90381e-91	7.41699e-89	0.580363	0.469341	0.580363	0.494716	0.49204	0.38396
MIR100HG	32	9.8789e-76	1.21448e-73	0.733121	0.317029	0.0674107	0.024129	0.733121	0.54065
FLNA	32	3.43894e-141	2.64789e-138	0.636077	0.307111	0.529559	0.636077	0.260564	0.221846
HILPDA	32	2.20534e-80	3.17862e-78	0.498576	0.442063	0.464707	0.498576	0.384898	0.367354
IFI16	33	4.23165e-67	4.08627e-65	0.498171	0.428706	0.407227	0.444405	0.498171	0.433806
C4orf47	33	8.69441e-87	1.4454e-84	0.435387	0.258195	0.435387	0.434681	0.406063	0.437557
PAM	33	4.93014e-134	3.00523e-131	0.858132	0.470903	0.858132	0.767942	0.520677	0.680901
AKAP12	34	5.57958e-140	4.18598e-137	1.18334	0.623412	0.962219	1.18334	0.321074	0.54425
NDRG1	34	1.08794e-71	1.21962e-69	0.557917	0.499478	0.542053	0.182352	0.557917	0.553588
FOSL2	34	2.83767e-82	4.27976e-80	0.376096	0.328864	0.371378	0.376096	0.320419	0.322686
LUCAT1	34	1.07646e-44	5.18028e-43	0.2698	0.257917	0.264785	0.243824	0.262045	0.2698
SOD2	35	1.11254e-88	1.99705e-86	0.779249	0.600868	0.732842	0.779249	0.561269	0.615593
TNC	35	7.30181e-126	3.44587e-123	1.02554	0.32901	1.02554	0.951294	0.610319	0.884951
DPYSL3	36	4.74973e-135	3.02114e-132	0.80219	0.251948	-0.0216349	0.80219	0.218448	0.400726
LPAR1	36	1.89918e-133	1.11136e-130	0.914072	0.0713783	0.914072	-0.00787743	0.0314119	0.145088
PFKP	37	6.11902e-132	3.44301e-129	0.662451	0.351158	0.512921	0.662451	0.259818	0.385776
PROS1	37	1.24232e-61	1.02681e-59	0.357253	0.287769	0.357253	0.311242	0.364416	0.369369
ACTB	38	8.55285e-129	4.46871e-126	0.809523	0.0672667	0.602506	0.809523	0.0977497	-0.258342
HIPK3	38	8.46263e-93	1.68441e-90	0.56813	0.419067	0.56813	0.43403	0.480917	0.395638
LYST	39	4.35073e-114	1.51545e-111	0.786718	0.435652	0.786718	0.594293	0.621183	0.774066
LGALS3	39	1.905e-129	1.03219e-126	0.807692	0.457385	0.807692	0.794555	0.528888	0.334864
UTRN	40	8.69808e-128	4.46486e-125	0.709961	0.134709	0.502987	0.709961	-0.136206	-0.127592
CD99	40	1.09242e-123	4.56614e-121	0.876511	0.161649	0.876511	0.774645	0.694422	0.605987
PLA2G4C	40	4.52678e-43	2.07926e-41	0.348378	0.161697	0.0611996	-0.381288	0.287882	0.348378
NFE2L2	40	3.7339e-79	5.05788e-77	0.527801	0.404856	0.527801	0.365168	0.387323	0.49182
IL1RAP	40	2.57168e-129	1.36809e-126	1.11952	0.327093	1.11952	0.894675	0.0720205	0.396636
DOK5	41	1.49262e-126	7.27874e-124	0.75436	0.177037	0.618318	0.75436	0.234656	0.575854
P4HA2	41	1.17195e-46	5.98432e-45	0.217052	0.101312	0.203952	0.217052	0.198417	0.227627
ADAM12	41	1.61168e-127	7.99256e-125	0.747055	0.353942	0.747055	0.516985	0.358569	-0.17107
RETREG1	42	2.82069e-69	2.95808e-67	0.461224	0.310262	0.461224	-0.0985875	0.478803	0.510206
YBX3	42	1.27701e-109	3.69942e-107	0.428314	0.295512	0.369698	0.428314	0.298513	0.261541
COL6A2	42	3.64064e-63	3.18926e-61	0.407016	0.357151	0.407016	0.40174	0.393222	0.395268
IMMP2L	43	3.39152e-91	6.48578e-89	0.89541	0.482674	0.660772	0.89541	0.504884	1.03376
BMPR1B	43	7.85871e-126	3.64981e-123	0.82503	-0.123408	0.82503	0.707134	0.279208	0.566792
SLC3A2	43	1.03414e-125	4.72778e-123	0.60545	-0.0455349	0.510422	0.60545	-0.109775	-0.141285
SYTL2	44	7.60333e-57	5.45259e-55	0.35326	0.311664	0.247194	0.039545	0.35326	0.376265
CD63	44	1.29975e-125	5.85066e-123	0.775344	-0.0869877	0.775344	0.776992	-0.033006	-0.135918
EFEMP1	44	1.09478e-48	5.95393e-47	0.28922	0.226542	0.276887	0.28922	0.289618	0.311071
ATXN1	45	1.25269e-64	1.13475e-62	0.68601	0.238652	0.496744	-0.0601982	0.68601	0.467909
CPE	45	2.46007e-124	1.05852e-121	0.922712	0.105238	0.542996	0.922712	0.0969141	0.1803
SPIDR	45	1.24475e-60	1.00056e-58	0.568568	0.458473	0.286346	0.568568	-0.0714388	0.566628
ATP2B4	45	6.0138e-62	5.02736e-60	0.586844	0.233342	0.0105295	0.370292	0.586844	0.68307
IQGAP1	45	1.68832e-125	7.48464e-123	0.687365	0.256276	0.687365	-0.152906	0.200356	0.268181
SLC1A3	46	5.5335e-125	2.41649e-122	1.0201	-0.595042	1.0201	0.557865	-0.0126154	-0.0337025
CLIC4	46	1.79188e-106	4.76624e-104	0.744001	0.472743	0.744001	0.397591	0.386844	0.176902
LDHA	46	7.98648e-124	3.38661e-121	0.57124	0.200846	0.507703	0.57124	0.159366	-0.167875
CFAP54	47	1.97137e-78	2.63381e-76	0.507606	0.0455516	0.507606	0.42143	0.474812	0.492761
ANKRD28	48	6.99879e-51	4.13692e-49	0.449521	0.449521	-0.0933599	0.0877199	0.405097	0.12759
TMSB10	48	2.02558e-123	8.23145e-121	0.715386	0.171786	0.623889	0.715386	0.333815	0.101667
PPP1CB	48	1.28718e-123	5.30444e-121	0.69884	0.257303	0.69884	0.709448	0.368194	0.273842
KAZN	49	1.77541e-50	1.03686e-48	0.641311	0.641311	-0.166019	0.352374	0.23588	0.563496
ZFP36L2	50	1.46196e-107	3.96069e-105	0.611047	0.364431	0.546961	0.611047	0.453977	0.544246
MKL1	50	3.61332e-50	2.08937e-48	0.488493	0.488493	0.485371	0.531581	0.512757	0.472099
ACSS3	50	4.15872e-119	1.60105e-116	0.676977	0.0242919	0.676977	0.659116	0.196861	0.0377268
MYO16	51	5.66543e-55	3.855e-53	0.393383	0.127073	0.353124	0.393383	0.382523	0.432519
DNAH7	51	6.15542e-63	5.32844e-61	0.410447	0.015617	0.380349	0.410447	0.424715	0.389982
PLOD2	51	2.14499e-68	2.17917e-66	0.475469	0.380826	0.458961	0.475469	0.37945	0.332249
S100A6	52	4.73663e-120	1.87282e-117	0.751566	0.152581	0.718793	0.751566	0.290476	0.182671
KDM7A	52	1.90262e-60	1.52517e-58	0.400846	0.112015	-0.0919557	0.153246	0.400846	0.368063
C5AR1	52	6.48611e-61	5.27158e-59	0.479265	0.393946	0.479265	0.457055	0.454802	0.471904
SOCS3	52	4.94491e-55	3.37257e-53	0.230194	0.214993	0.230194	0.219365	0.231574	0.219053
B2M	53	2.35405e-116	8.83041e-114	0.724534	0.0723666	0.724534	0.540364	0.246384	-0.0577882
RPS19	53	3.52643e-119	1.37573e-116	0.777041	-0.081599	0.479015	0.777041	-0.107263	-0.341385
NFASC	53	7.89085e-41	3.29826e-39	0.552131	0.237189	0.0483208	-0.659209	0.389066	0.552131
PGK1	53	2.25855e-79	3.11712e-77	0.463126	0.336877	0.406887	0.463126	0.317601	0.247613
RFTN1	54	4.7566e-71	5.23208e-69	0.405338	0.322338	0.338843	0.405338	0.341518	0.337184
LINC00173	54	2.74903e-46	1.39159e-44	0.213902	0.085921	0.133135	0.103118	0.213902	0.226063
MT1X	55	7.13231e-115	2.54493e-112	0.781791	0.384026	0.776275	0.781791	0.553534	0.552881
TGFBR2	55	6.32466e-80	8.89679e-78	0.517785	0.307795	0.517785	0.4469	0.470208	0.474913
KDM4C	55	2.41153e-41	1.04377e-39	0.437924	0.305502	0.088211	-0.126871	0.437924	0.657367
JUNB	56	5.028e-67	4.83928e-65	0.312091	0.256526	0.295273	0.312091	0.241081	0.280103
PKM	56	3.22288e-118	1.22465e-115	0.557488	0.148824	0.427788	0.557488	0.0513512	0.0795363
ENO1	57	4.84048e-116	1.79275e-113	0.616183	0.156643	0.470369	0.616183	0.0870494	0.176318
SLC2A3	57	1.14372e-78	1.53505e-76	0.47168	0.35845	0.437998	0.47168	0.418454	0.413569
WSB1	58	6.68179e-58	5.06483e-56	0.506959	0.27459	0.140025	-0.114253	0.506959	-0.17256
FAM129A	58	4.4823e-113	1.54291e-110	0.799054	0.109203	0.799054	0.771195	-0.197576	0.0482547
RPS18	59	1.60284e-115	5.78981e-113	0.660148	-0.0132879	0.318241	0.660148	-0.0165761	-0.102229
LGALS1	59	6.13954e-113	2.0888e-110	0.625308	0.0298629	0.625308	0.627167	0.124395	-0.534574
ADM	59	7.72454e-63	6.64742e-61	0.310582	0.26693	0.309381	0.310582	0.249488	0.218294
PCOLCE2	59	6.7714e-40	2.76324e-38	0.250729	0.151312	0.0973607	0.14	0.124457	0.250729
AFF1	60	3.25294e-112	1.06941e-109	0.724547	0.292718	0.724547	0.570231	0.502022	0.253254
HAS2	60	9.53747e-52	5.83801e-50	0.331036	0.272748	0.313012	0.331036	0.326839	0.338565
RDH10	61	2.36606e-59	1.84118e-57	0.328711	0.283625	0.31447	0.328711	0.295011	0.273738
MRC2	61	3.89102e-114	1.37166e-111	0.557144	0.167831	0.511762	0.557144	0.0472056	0.155653
ERBIN	63	7.32917e-110	2.21047e-107	0.760207	0.255903	0.760207	-0.078222	0.210935	0.228783
HYDIN	63	2.27439e-39	9.11595e-38	0.562956	-0.0790874	0.168994	-0.139434	0.364143	0.562956
SPOCD1	64	1.64426e-52	1.02143e-50	0.255509	0.236643	0.255509	0.216131	0.243997	0.244123
AC092691.1	64	3.38196e-99	7.91622e-97	0.94781	0.027848	0.478375	0.94781	0.166212	0.947958
GRB10	64	9.79539e-110	2.89498e-107	0.900136	0.209966	0.900136	0.519163	0.258255	0.235895
RPL36	65	2.11904e-111	6.889e-109	0.669778	-0.0749108	0.415081	0.669778	-0.062551	-0.191436
SAMD4A	65	2.42952e-94	4.90243e-92	0.932808	0.54313	0.803369	0.932808	0.713499	0.990423
S100A10	65	1.05456e-109	3.08555e-107	0.579625	0.31607	0.579625	0.506262	0.438743	0.289371
MPP6	66	5.32989e-111	1.71371e-108	0.704175	-0.00354489	0.226145	0.704175	-0.317688	-0.0525469
IL6ST	66	3.29433e-103	8.30939e-101	0.61836	0.312872	0.61836	0.444067	0.461036	0.598596
NEBL	67	1.31273e-82	2.01095e-80	0.624046	0.13742	0.508177	0.624046	0.524562	0.592856
CALD1	67	4.80502e-58	3.6612e-56	0.518714	0.357431	0.518714	0.345809	0.551326	0.352551
EHBP1	67	9.82869e-111	3.12585e-108	0.804441	0.290243	0.545723	0.804441	0.23069	0.476923
MCUB	67	5.58214e-109	1.58571e-106	0.641392	0.363238	0.641392	0.614849	0.187322	0.169743
UBC	68	1.01822e-110	3.20346e-108	0.690039	0.180272	0.519794	0.690039	0.250603	-0.0217905
EMP1	68	3.87172e-109	1.11061e-106	0.609358	0.297516	0.607972	0.609358	0.459307	0.40918
RPL41	69	1.42647e-110	4.44012e-108	0.646464	0.0253396	0.441317	0.646464	0.112661	-0.0406926
CARS	69	7.49843e-50	4.29347e-48	0.327151	0.275846	0.327151	0.257988	0.25508	0.317596
EPS15	69	1.13929e-108	3.17472e-106	0.634663	-0.0412239	0.634663	-0.0662137	0.289178	0.200886
N4BP2L2	70	1.81873e-54	1.20942e-52	0.506845	0.154512	0.21746	-0.343465	0.506845	0.437788
ATP13A3	70	2.36264e-110	7.2767e-108	0.796206	0.423197	0.567338	0.796206	0.0445958	0.414465
RBM47	70	1.03573e-53	6.7045e-52	0.374942	0.253695	0.374942	0.322336	0.368571	0.400246
MT1E	70	1.68208e-108	4.643e-106	0.640592	0.153948	0.640592	0.601861	0.374184	0.290842
MT3	71	3.67784e-110	1.12094e-107	0.804232	0.000180887	0.632001	0.804232	-0.00127158	0.0491654
DPY19L1	71	1.75186e-107	4.70253e-105	0.719293	0.400341	0.719293	0.631398	0.352465	0.638637
ARL4C	71	7.38583e-60	5.82485e-58	0.326908	0.265024	0.185764	0.326908	0.221518	0.26077
VCAN	72	7.40373e-110	2.21047e-107	0.641054	-0.164389	-0.244808	0.641054	-0.283116	-0.126997
PFKFB3	72	1.79744e-38	6.95652e-37	0.378919	0.227368	0.378919	0.376718	0.354333	0.532983
PDK1	72	1.59095e-42	7.1725e-41	0.296846	0.296846	0.214293	0.281923	0.238372	0.328976
RTN4	73	1.66404e-42	7.49047e-41	0.335143	0.335143	0.00898195	-0.294282	0.282485	0.219286
BMPER	73	3.29213e-40	1.35477e-38	0.376131	0.216202	0.216368	0.376131	0.368721	0.459258
GLUL	74	1.65508e-101	4.0355e-99	0.593963	0.287535	0.593963	0.40033	0.467773	0.426946
SAT1	74	5.27606e-105	1.36613e-102	0.737462	0.243931	0.737462	0.701862	0.521163	0.557708
TENM4	74	6.70732e-109	1.88702e-106	0.986847	0.198329	0.663174	0.986847	0.406745	0.767313
SQSTM1	74	6.81437e-68	6.71318e-66	0.425803	0.312909	0.425803	0.260274	0.353042	0.412732
GAREM1	75	6.00208e-104	1.52709e-101	0.740717	0.219853	0.740717	0.253101	0.229731	0.339704
MAP3K14	75	7.43397e-67	7.13149e-65	0.440037	0.289323	0.440037	0.420868	0.268775	0.430687
RPS21	76	4.51368e-108	1.23426e-105	0.611414	0.00903052	0.362458	0.611414	-0.0271603	-0.13756
AC241952.1	76	1.79408e-34	5.85858e-33	0.63988	-0.133999	0.00749568	-0.340371	0.398109	0.63988
LMO2	76	1.77652e-105	4.68281e-103	0.571876	0.118512	0.565038	0.571876	0.162927	0.279324
ANXA1	76	2.66402e-90	4.96476e-88	0.423296	0.266882	0.423296	0.414396	0.355567	0.299564
DCLK1	77	4.20524e-53	2.64605e-51	0.711916	0.103262	0.592011	0.516209	0.711916	0.766166
SNX10	77	4.50919e-42	1.99297e-40	0.293935	0.293935	0.281695	0.271571	0.295991	0.272785
IL3RA	77	2.44363e-34	7.94423e-33	0.4443	0.0138167	-0.104149	-0.200571	0.148931	0.4443
BBS9	78	5.61094e-53	3.51543e-51	0.52008	0.0279942	0.17643	-0.170967	0.52008	0.408687
ARHGAP29	78	3.38056e-62	2.85048e-60	0.322424	0.260678	0.322424	0.315563	0.293654	0.294523
RRBP1	79	4.68261e-103	1.16109e-100	0.492406	0.122797	0.492406	0.367206	0.115857	0.0583051
PALLD	79	2.37679e-105	6.20915e-103	0.719375	0.326834	0.53263	0.719375	0.456688	0.476448
FTL	81	7.16762e-77	9.19813e-75	0.546443	0.318255	0.546443	0.111159	0.496208	0.556061
IRS2	82	2.17705e-100	5.22117e-98	0.586788	0.276355	0.586788	0.48145	0.374301	0.510137
APOL2	82	2.57877e-58	1.97519e-56	0.333187	0.183486	0.333187	0.278279	0.335781	0.289155
AC103923.1	82	4.04494e-104	1.03817e-101	0.521898	0.0843529	0.497973	0.521898	0.370395	0.379705
CLIP1	83	4.61986e-103	1.15532e-100	0.718824	0.221696	0.674265	0.718824	0.509993	0.506632
GRIA1	84	9.37556e-43	4.27955e-41	0.438339	0.152827	0.127645	0.438339	0.212816	0.522155
ITPR2	84	2.5545e-102	6.28085e-100	0.77621	-0.183049	0.742324	0.77621	0.477286	0.424215
RPS15	85	1.27548e-100	3.08423e-98	0.64345	-0.0821236	0.344565	0.64345	-0.111129	-0.292329
ITPKB	85	2.19217e-98	4.89623e-96	0.603125	0.163029	0.603125	0.140131	0.411358	0.357736
PDE4DIP	86	4.95717e-33	1.52035e-31	0.657171	-0.131896	-0.065577	-0.380266	0.398832	0.657171
TSHZ2	86	3.71115e-98	8.16425e-96	0.860691	0.28992	0.860691	0.871221	0.435531	0.681076
NRP2	86	2.78809e-70	2.99915e-68	0.430352	0.238189	0.430352	0.347671	0.383557	0.353495
FABP7	87	8.39028e-100	1.99586e-97	0.617296	-0.174072	0.406231	0.617296	0.0139955	-0.192533
FAM78B	87	4.60676e-55	3.14928e-53	0.332213	0.190487	0.303943	0.332213	0.298849	0.331964
AHNAK	87	6.37412e-63	5.50148e-61	0.300971	0.163042	0.300971	0.293222	0.286387	0.233731
JUN	88	2.424e-99	5.71967e-97	0.55422	0.182756	0.539914	0.55422	0.0992037	0.164338
SVIL	88	1.90791e-45	9.36637e-44	0.314004	0.279315	0.314004	0.240211	0.286039	0.293085
MED13L	88	3.36753e-50	1.9511e-48	0.521699	0.0449815	-0.0670589	-0.0460185	0.521699	0.435418
ADCY2	89	1.1866e-54	7.99971e-53	0.399995	-0.161305	0.399995	0.364229	0.377829	0.424702
PNRC1	89	5.45873e-50	3.13786e-48	0.260007	0.194514	0.166134	0.196834	0.260007	0.245592
TRIM56	90	6.42714e-97	1.38273e-94	0.392732	0.210628	0.392732	0.284665	0.197136	0.288635
SLC9A9	90	1.50462e-39	6.08064e-38	0.399561	0.142014	0.0570782	-0.393963	0.399561	0.48086
COL5A2	90	4.97639e-99	1.15559e-96	0.510971	0.0713634	0.470599	0.510971	0.0107746	-0.168399
TMSB4X	91	1.3397e-96	2.84046e-94	0.702562	-0.0961893	0.702562	0.613227	0.143418	-0.216014
ASPH	91	6.64315e-99	1.53049e-96	0.629441	0.0289485	0.303799	0.629441	-0.0713719	0.0598723
RPS28	92	8.33704e-99	1.90573e-96	0.628705	0.000237335	0.257823	0.628705	0.0401786	-0.169188
KLF6	92	5.69207e-60	4.5134e-58	0.29967	0.226142	0.29967	0.252224	0.238076	0.0625089
ACTG1	93	1.19872e-98	2.71886e-96	0.612311	0.213204	0.52287	0.612311	0.256128	0.042738
NUMBL	93	1.08715e-41	4.75469e-40	0.21135	0.160665	0.170959	0.21135	0.191605	0.236445
SPAG1	93	1.53649e-47	8.08563e-46	0.404141	0.117829	0.369149	0.373648	0.404141	0.333031
MAN2A1	94	3.18252e-54	2.09724e-52	0.529983	0.367351	0.529983	-1.00522	0.252569	0.612154
CDH11	95	5.58226e-36	1.9375e-34	0.393066	0.393066	0.169114	0.208778	0.395044	0.241804
RFX2	95	2.45069e-98	5.43217e-96	0.655422	0.0664949	0.628945	0.655422	0.121485	0.290268
RASA4DP	95	1.05097e-31	3.04761e-30	0.160339	-0.0581797	0.0313568	-0.036647	0.0876297	0.160339
BHLHE41	96	5.17882e-41	2.20563e-39	0.187019	0.138756	0.187019	0.116403	0.176098	0.197663
H3F3B	97	1.34892e-97	2.92356e-95	0.62951	0.196235	0.372434	0.62951	0.224297	-0.0797813
LIMCH1	97	7.58719e-37	2.73728e-35	0.384325	0.12463	0.384325	-0.616088	0.344042	0.545668
AC010655.4	97	7.80125e-39	3.05974e-37	0.256561	0.233405	0.225942	0.256561	0.1645	0.213591
POT1-AS1	97	6.14867e-47	3.15621e-45	0.371932	0.17418	0.226117	0.0778494	0.371932	0.00138739
SFMBT2	98	7.86021e-45	3.80135e-43	0.4676	0.382093	0.4676	0.145692	0.504545	0.555882
BAIAP2	98	8.68386e-39	3.39227e-37	0.238515	0.146746	0.238515	-0.127275	0.250615	0.283375
HLA-C	98	9.43817e-93	1.86589e-90	0.437292	0.0802667	0.437292	0.359841	0.144512	-0.00200602
VCL	98	6.85042e-97	1.46304e-94	0.566073	0.2925	0.494148	0.566073	0.419494	0.426112
TIPARP	99	1.05879e-92	2.06527e-90	0.548492	0.25218	0.548492	0.493558	0.337416	0.35129
BHLHE40	99	1.23656e-48	6.70012e-47	0.216423	0.182902	0.213156	0.216423	0.196681	0.189295
ATP1B2	100	1.4784e-96	3.11199e-94	0.644474	-0.0917015	0.569345	0.644474	0.23871	0.431497
IL6R	100	1.46001e-46	7.44225e-45	0.22974	0.190378	0.220575	0.191033	0.22974	0.207052
SPRED3	100	2.94057e-41	1.26527e-39	0.207476	0.179891	0.192378	0.207476	0.188483	0.210228
ENPP7P10	100	3.71932e-32	1.10369e-30	0.185528	0.131871	0.0472696	0.124061	0.185528	0.21314
PTCHD1-AS	101	3.90707e-83	6.04852e-81	0.758088	0.276914	0.747532	0.758088	0.541563	0.718289
TNFRSF1A	101	2.36853e-89	4.38612e-87	0.366361	0.214136	0.355203	0.366361	0.234937	0.241347
IGFBP7	102	1.30668e-95	2.73087e-93	0.589575	0.0491973	0.567708	0.589575	0.164107	0.0867034
FAM126A	103	1.07621e-64	9.80961e-63	0.558748	0.376507	0.558748	0.472226	0.372462	0.274856
PPIL6	103	3.20102e-46	1.6148e-44	0.293365	0.0410051	0.240142	0.226422	0.293365	0.27497
ADAMTS9	103	7.75018e-91	1.46298e-88	0.686511	-0.345703	0.686511	0.653483	-0.404002	-0.159119
LINC-PINT	104	2.57451e-36	8.99972e-35	0.299036	0.0983669	0.100928	0.169287	0.299036	0.384432
ANGPTL4	104	6.88415e-41	2.89402e-39	0.286375	0.259494	0.286375	0.193895	0.263494	0.226452
RPL13	105	6.26497e-95	1.29089e-92	0.598611	-0.00691888	0.179948	0.598611	0.0481533	-0.126733
SPP1	105	4.10406e-49	2.27857e-47	0.455783	0.206518	0.455783	-0.252006	0.478024	0.402479
HIVEP2	105	1.1017e-30	3.05251e-29	0.436273	0.249603	0.15544	0.0852164	0.15139	0.436273
LTBP1	106	2.71315e-89	4.99271e-87	0.724511	-0.0123743	0.724511	0.324492	0.333024	0.426718
BNC2	106	2.93955e-56	2.09266e-54	0.461933	0.254473	0.461933	0.441406	0.438838	0.418436
FANK1	106	3.79858e-40	1.5588e-38	0.219571	0.12465	0.219571	0.211391	0.217651	0.236786
SPARCL1	107	2.74809e-89	5.0254e-87	0.881597	-0.0573218	0.881597	0.92502	0.286738	0.247501
IGSF9B	107	1.79889e-30	4.94212e-29	0.237344	0.13874	-0.411226	0.0275524	0.149906	0.237344
SLC2A1	107	4.77049e-47	2.46608e-45	0.311086	0.256012	0.311086	0.312668	0.20478	0.240651
MAN1C1	108	2.71091e-54	1.79453e-52	0.390965	0.301897	0.390965	0.206756	0.218675	0.196312
DHRS3	108	1.72475e-84	2.75762e-82	0.439872	0.240267	0.439872	0.424855	0.350539	0.260399
BACE2	109	1.3269e-29	3.51028e-28	0.265173	0.178368	0.219893	0.052695	0.183603	0.265173
UBE2H	109	1.72534e-45	8.48435e-44	0.521579	0.130544	0.0402829	0.204194	0.521579	0.262181
COL6A1	109	1.77414e-88	3.14603e-86	0.4544	0.202439	0.449091	0.4544	0.245135	0.221425
ENO2	109	4.55143e-48	2.43456e-46	0.225347	0.181041	0.155627	0.225347	0.140966	0.163412
LRIG1	110	2.86953e-93	5.75065e-91	0.77443	0.0527636	0.401391	0.77443	0.337145	0.139516
LRIG3	110	1.21777e-35	4.16732e-34	0.167093	0.0163357	0.167093	-0.0106012	0.127544	0.172118
ST8SIA4	110	1.21604e-34	3.99328e-33	0.223823	0.223823	0.162825	0.232158	0.224241	0.0705202
AC104123.1	110	2.63392e-45	1.28443e-43	0.304961	0.208647	0.288455	0.150071	0.304961	0.296417
RPL10	111	1.02462e-92	2.01204e-90	0.555824	0.0552657	0.396086	0.555824	0.141997	-0.0181012
SLC16A1	111	2.00515e-69	2.11038e-67	0.477815	0.310391	0.357896	0.477815	0.0741553	0.0789647
MIR4435-2HG	111	4.49984e-88	7.83695e-86	0.566368	0.323671	0.566368	0.549504	0.137221	0.356864
RPS27A	112	3.14919e-92	6.10213e-90	0.583099	-0.014548	0.361731	0.583099	0.0733623	-0.195845
KIF16B	112	1.05735e-87	1.83059e-85	0.486792	0.110243	0.486792	0.0826763	0.219148	0.145255
ANO6	113	9.3502e-92	1.79985e-89	0.628848	0.151563	0.438588	0.628848	0.0329352	0.14817
EEPD1	113	1.10644e-87	1.90431e-85	0.648711	-0.320763	0.648711	0.0642692	0.332608	0.489311
NPAS2	113	4.86764e-46	2.43874e-44	0.308176	0.256075	0.308176	0.297801	0.266158	0.307396
FSTL1	114	3.69138e-87	6.24313e-85	0.376534	0.119108	0.376534	0.365251	0.248432	-0.0574287
TNKS1BP1	114	1.94377e-60	1.5539e-58	0.322131	0.0866232	0.27121	0.322131	0.192216	0.325945
ARHGAP26	115	2.57232e-90	4.82458e-88	0.679155	-0.22181	0.634663	0.679155	0.206914	0.535629
SDK1	115	3.97426e-34	1.27643e-32	0.527833	0.527833	0.45142	0.478967	0.257068	0.209341
NOD1	116	7.4128e-84	1.17238e-81	0.392227	0.236958	0.392227	0.381199	0.179394	0.261816
LINC00623	117	5.97492e-29	1.53217e-27	0.384014	0.1578	0.208288	0.249314	0.267749	0.384014
CAV1	117	6.69185e-86	1.09384e-83	0.479179	0.274158	0.479179	0.467648	0.260834	0.180668
RPL28	118	7.71378e-89	1.39319e-86	0.552107	-0.0122749	0.359258	0.552107	0.00224708	-0.215261
CD47	118	1.05426e-38	4.11288e-37	0.329323	0.27475	0.329323	0.031526	0.124986	0.105665
GRIN2A	118	7.88514e-36	2.72386e-34	0.336465	0.0683653	0.335521	0.336465	0.328502	0.381339
NFAT5	118	2.33284e-44	1.11167e-42	0.461457	0.238447	0.177332	0.380937	0.461457	0.449955
BRD4	119	8.29543e-62	6.91499e-60	0.491554	0.295058	0.361976	0.491554	0.0764368	-0.0412706
FAM114A1	119	1.02095e-74	1.22426e-72	0.371734	0.227444	0.371734	0.171952	0.233379	0.336014
SSR3	120	1.47762e-88	2.6362e-86	0.479158	0.0705539	0.409906	0.479158	-0.0219236	-0.00666007
COLEC12	120	2.70479e-40	1.11779e-38	0.318913	0.280937	0.308864	0.275487	0.318913	0.283439
MET	120	1.07266e-32	3.25038e-31	0.201964	0.178119	0.201964	0.0757479	0.185914	0.202452
DAPK3	121	2.03918e-40	8.43909e-39	0.282288	0.230619	0.269311	0.282288	0.250998	0.108401
CCDC18-AS1	122	3.96674e-44	1.87501e-42	0.4297	0.230665	0.23975	0.184554	0.4297	0.375977
UGCG	122	3.06642e-88	5.40484e-86	0.648381	0.308546	0.556295	0.648381	0.320471	0.478619
CD99P1	122	2.50333e-38	9.58704e-37	0.257464	0.122277	0.257464	0.243196	0.223225	0.288818
RPS2	123	4.29601e-88	7.52677e-86	0.589676	-0.0819947	0.276492	0.589676	-0.114517	-0.306035
EVA1C	123	3.36267e-84	5.34719e-82	0.597017	-0.0699116	0.597017	-0.105271	0.0380642	0.265059
CNTNAP3P2	123	5.04324e-51	2.9931e-49	0.394155	0.286099	0.394155	0.371158	0.209296	0.431767
STK40	124	4.68658e-36	1.63243e-34	0.266311	0.228152	0.254345	0.266311	0.268937	0.245671
SCN9A	124	6.9994e-40	2.85231e-38	0.194605	0.160902	0.0331489	0.194605	0.122061	0.189122
NNMT	126	5.94449e-41	2.52072e-39	0.207771	0.181352	0.207771	0.195886	0.197538	0.196364
PRRX1	126	1.83174e-87	3.11598e-85	0.601573	0.0894727	0.368121	0.601573	0.090943	0.0298881
RPL35A	127	5.85555e-87	9.84642e-85	0.537697	-0.0146508	0.350848	0.537697	0.0190634	-0.115701
MAP4	127	1.48212e-43	6.9053e-42	0.478502	0.243303	0.382749	0.358629	0.478502	0.303311
SH3PXD2B	127	2.16547e-83	3.37019e-81	0.649937	-0.0192564	0.649937	0.369238	0.123048	0.262236
CSF1	127	3.2515e-54	2.13788e-52	0.205777	0.13638	0.205777	0.09649	0.184482	0.186646
RPS12	128	8.6363e-87	1.44394e-84	0.507913	-0.0407157	0.187903	0.507913	-0.0354102	-0.111643
FNBP1	128	9.01976e-51	5.31004e-49	0.480985	0.206786	0.480985	-0.239087	0.502889	0.490926
RELB	128	8.5334e-28	2.06517e-26	0.184145	0.16444	0.184145	0.170483	0.188136	0.219888
C1R	128	7.87287e-66	7.38309e-64	0.259643	0.178621	0.259643	0.25324	0.203107	0.189119
GLI3	128	6.75425e-83	1.04012e-80	0.444672	-0.122692	0.444672	0.443815	-0.301643	-0.283222
RPL3	130	4.88281e-86	8.02619e-84	0.509808	0.0362107	0.231268	0.509808	0.0611474	-0.224941
CLIP4	130	2.45663e-27	5.82957e-26	0.363599	0.106918	-0.148168	-0.482732	0.171318	0.363599
GFPT2	131	1.05461e-36	3.7861e-35	0.275569	0.244405	0.0872637	0.275569	0.269378	0.300507
CSRP2	131	2.51243e-85	4.08395e-83	0.480908	0.116196	0.462745	0.480908	0.0150944	0.0754787
SPARC	131	5.15471e-82	7.69498e-80	0.490013	0.0619846	0.490013	0.437372	0.111117	0.188957
PCA3	131	7.42664e-28	1.80329e-26	0.136199	0.122358	0.136199	0.0202249	0.134776	0.15526
GSN	132	1.8522e-79	2.56841e-77	0.490483	0.221584	0.490483	-0.696761	0.381707	0.403921
SHC2	132	4.54735e-27	1.06356e-25	0.269307	0.0535624	0.0740263	0.116208	0.120524	0.269307
ZFP36	133	7.709e-64	6.87676e-62	0.2643	0.184539	0.2643	0.243174	0.210464	0.215218
NEK6	133	2.20935e-81	3.2484e-79	0.526824	0.252232	0.526824	0.528736	0.366016	0.288607
INSIG2	134	9.18795e-32	2.66962e-30	0.238367	0.238367	0.176266	0.230281	0.211255	0.236559
HIF1A	134	1.28304e-84	2.07406e-82	0.508049	-0.11513	0.232623	0.508049	-0.117151	-0.029002
FOXO1	135	9.95013e-81	1.45565e-78	0.802868	-0.136413	0.802868	0.237144	0.287155	0.316412
LINC01481	135	2.60936e-41	1.12607e-39	0.537914	0.34571	0.454245	0.20464	0.537914	0.447263
ARSJ	135	1.34118e-84	2.15613e-82	0.451652	0.171517	0.43998	0.451652	0.198484	0.224365
MKLN1	136	1.22101e-83	1.91045e-81	0.482455	-0.0978848	0.206205	0.482455	0.0293579	0.0193716
ABI3BP	136	3.50735e-41	1.50032e-39	0.295626	0.21809	0.295626	0.269344	0.30201	0.277429
USP53	136	1.78943e-29	4.6999e-28	0.191767	0.117839	0.191767	0.153197	0.128505	0.23141
NRXN3	137	1.75571e-31	5.03138e-30	0.547741	0.547741	-0.0592499	-0.673343	0.438295	0.698802
ADGRL2	137	1.58204e-80	2.30293e-78	0.753188	0.0176788	0.753188	0.614033	-0.265457	-0.395446
PTCHD1	137	8.76109e-34	2.77425e-32	0.227083	0.124342	0.227083	0.223388	0.166026	0.25483
SLC24A2	138	2.31627e-26	5.29053e-25	0.371753	0.220177	0.131572	-1.3643	0.253151	0.371753
CPD	138	1.83998e-31	5.2523e-30	0.298776	0.298776	0.26951	0.08272	0.289316	0.294016
PDGFC	139	1.34137e-82	2.04413e-80	0.714768	-0.0944235	0.347515	0.714768	-0.432225	-0.289435
LINC00869	139	2.78298e-26	6.32198e-25	0.404006	0.110408	0.124741	0.20562	0.258651	0.404006
TGFB2	139	2.45471e-47	1.28254e-45	0.375585	0.188382	0.363664	0.375585	0.359439	0.302121
ARAP2	140	4.71674e-80	6.73206e-78	0.576202	-0.156386	0.576202	-0.519824	0.202729	0.402714
CEP126	140	3.04209e-26	6.90525e-25	0.225847	0.00894909	0.0800667	0.0563436	0.145488	0.225847
LAMC1	140	1.5927e-82	2.41455e-80	0.522052	0.0627744	0.426751	0.522052	-0.110313	-0.245459
CREBRF	141	1.55723e-39	6.2759e-38	0.333038	0.117011	0.0655255	-0.0978285	0.333038	0.321149
SYBU	141	5.35777e-62	4.50469e-60	0.432256	0.0993535	0.106365	0.432256	0.196277	0.403073
FBXO32	142	4.3395e-45	2.10563e-43	0.373525	0.171084	0.373525	-0.0899295	0.376041	0.390249
TEAD4	142	3.28463e-30	8.92341e-29	0.162089	0.14298	0.162089	0.156036	0.0800236	0.178119
ALPK1	144	1.15177e-68	1.1742e-66	0.323165	0.212267	0.323165	0.315019	0.203007	0.0821136
PTPN14	144	6.61193e-82	9.82023e-80	0.434136	0.0852324	0.404708	0.434136	0.056852	0.204506
ZDHHC9	145	7.0024e-31	1.95313e-29	0.238527	0.238527	0.155635	-0.127273	0.247756	0.262596
CBLB	145	2.82658e-39	1.12674e-37	0.431296	0.169159	-0.119077	0.150663	0.431296	0.34264
NHSL1	146	1.03645e-81	1.53159e-79	0.756722	-0.23306	0.369048	0.756722	-0.246187	-0.285261
MVP	146	7.66209e-28	1.85892e-26	0.119073	0.10207	0.119073	0.0288087	0.113899	0.131603
ZNF516	147	4.67546e-51	2.78614e-49	0.395444	0.174157	0.207487	0.395444	0.368483	-0.0482866
IGF2BP2	147	1.1427e-30	3.16312e-29	0.273479	0.273479	0.226026	0.237866	0.200441	0.273178
ANXA5	148	2.76852e-78	3.66534e-76	0.504758	-0.107739	0.494755	0.504758	-0.167186	-0.0234101
CNTNAP3B	148	6.49948e-59	5.01763e-57	0.458625	0.294876	0.458625	0.447583	0.173135	0.44183
LONRF1	148	6.42242e-54	4.20388e-52	0.30867	0.212315	0.226346	0.30867	0.185068	0.251937
ITPKC	149	7.84116e-39	3.07128e-37	0.25493	0.184182	0.231365	0.224659	0.25493	0.211196
FER1L4	149	7.51438e-32	2.20304e-30	0.166721	0.160257	0.160099	0.166721	0.164474	0.146783
MAPK4	150	1.78781e-80	2.58958e-78	0.5624	0.185966	0.507528	0.5624	0.25205	0.408994
PPFIBP1	150	1.69242e-51	1.021e-49	0.410813	0.190232	0.410813	0.00299131	0.393546	0.314094
SHISA6	150	1.55807e-42	7.03512e-41	0.459334	0.0770895	0.400012	0.459334	0.138802	0.489741
EFCAB6	150	8.83082e-77	1.1234e-74	0.479212	0.0673142	0.479212	0.383583	0.281885	0.333809
FP236383.1	151	9.23965e-77	1.17032e-74	0.524874	0.128292	0.524874	0.455621	0.19238	0.077742
FAM172A	151	4.51682e-34	1.44751e-32	0.329157	0.257117	0.329157	0.120908	0.268108	0.265739
UBA52	152	3.75274e-80	5.38242e-78	0.494407	-0.055366	0.358183	0.494407	-0.0542699	-0.206945
LAMA2	152	3.76874e-76	4.71237e-74	0.77839	-0.59684	0.77839	0.386754	-0.474501	-0.256075
SPTBN4	152	3.38329e-25	7.35999e-24	0.276656	0.0429913	-0.11777	0.117471	0.0263458	0.276656
CCNL1	152	2.45688e-30	6.70578e-29	0.237012	0.215172	0.237012	0.223132	0.139438	0.121162
PLXDC2	153	6.84819e-76	8.45448e-74	0.646136	-0.00990366	0.646136	-0.0345804	0.307533	0.420619
VLDLR-AS1	153	2.77673e-31	7.88779e-30	0.251124	0.221318	0.182932	-0.266773	0.251124	0.209224
TCP11L2	154	2.24489e-37	8.26204e-36	0.158646	0.0358081	0.0327701	-0.369368	0.158646	0.144198
PCGF5	154	2.16186e-64	1.94627e-62	0.378427	0.241745	0.378427	-0.0766064	0.268449	0.298909
PARD3	154	5.09353e-80	7.23454e-78	0.683171	0.00401574	-0.0488064	0.683171	0.00995428	0.118072
GOLGA4	155	4.89197e-37	1.77366e-35	0.405191	0.251498	0.166386	0.0699066	0.405191	0.352352
RCAN1	155	8.06214e-30	2.15819e-28	0.273146	0.273146	0.279186	0.155851	0.203617	0.254083
YAP1	155	5.54436e-80	7.83683e-78	0.432502	0.150558	0.41113	0.432502	0.103562	0.200096
HAP1	155	6.45483e-35	2.1486e-33	0.157955	0.11302	0.147816	0.157955	0.136697	0.158008
AC244669.2	156	6.80519e-25	1.4587e-23	0.339221	-0.0612562	-0.075578	-0.265075	0.230574	0.339221
RSRP1	157	1.82445e-36	6.47051e-35	0.325501	0.104299	0.16608	-0.230301	0.325501	0.392679
SPSB1	157	6.85117e-25	1.46748e-23	0.266887	0.197743	-0.0360615	0.0185718	0.171989	0.266887
HS2ST1	157	8.82626e-80	1.23563e-77	0.59859	0.2522	0.408347	0.59859	-0.0526062	0.0866772
TRPM3	157	2.31688e-75	2.82456e-73	0.630515	-0.750398	0.630515	0.581465	-0.961637	-1.02096
MIR210HG	157	1.08117e-45	5.36169e-44	0.14984	0.119399	0.130327	0.14984	0.120896	0.116561
ID2	158	9.99661e-80	1.39281e-77	0.416888	0.228855	0.299569	0.416888	0.277185	0.287959
BNIP3L	158	3.84348e-34	1.23579e-32	0.340563	0.28184	0.317938	0.340563	0.348794	0.406352
FAM182B	158	3.30079e-33	1.01983e-31	0.374949	0.0946617	0.136563	0.244585	0.374949	0.455568
ERO1A	159	2.88619e-29	7.50641e-28	0.210772	0.210772	0.120432	0.15956	0.0774334	0.183545
PDLIM3	159	1.61859e-31	4.64753e-30	0.206105	0.120421	0.206105	0.106222	0.131669	0.236089
PARP14	159	5.99876e-75	7.2528e-73	0.442612	0.0642163	0.442612	0.348619	0.248204	0.293566
RPS16	160	2.33779e-79	3.21134e-77	0.473202	-0.0415088	0.277345	0.473202	-0.0872889	-0.210054
KALRN	160	3.00277e-56	2.13248e-54	0.553264	-0.152759	-0.0472938	0.553264	0.0645931	0.613101
LAMB1	160	2.17331e-78	2.8904e-76	0.489822	0.280091	0.449477	0.489822	0.215611	0.274087
SORCS3	161	1.11093e-24	2.35883e-23	0.536211	0.215187	0.114147	0.125854	0.304536	0.536211
RBMS1	161	1.16311e-74	1.38903e-72	0.582088	0.234341	0.582088	0.548944	0.228644	0.268092
OXR1	161	2.81619e-79	3.85042e-77	0.539527	0.164044	0.418533	0.539527	0.0521582	0.271772
PPFIA4	161	7.19244e-42	3.15982e-40	0.209508	0.164546	0.146917	0.209508	0.166393	0.171514
SWT1	161	2.03497e-35	6.89932e-34	0.270015	0.084221	0.0442383	-0.0332808	0.270015	0.264529
MEG3	162	8.21898e-29	2.10025e-27	0.265174	0.265174	-0.15606	0.15966	0.161776	0.346913
MIR34AHG	162	3.62307e-79	4.93057e-77	0.474048	-0.0459852	0.366519	0.474048	-0.2594	0.0380423
NACA	163	4.44077e-79	5.98767e-77	0.709721	0.114725	-0.191985	0.709721	-0.275572	-0.072419
LHFPL6	163	3.33595e-74	3.93575e-72	0.831961	-0.00947244	0.831961	0.200751	0.300544	0.55243
RBP5	164	2.36497e-24	4.93909e-23	0.0789739	0.058435	0.0696144	0.0689684	0.0644324	0.0789739
ANKRD55	164	1.57809e-28	3.98733e-27	0.179792	0.179792	0.0556764	0.164114	0.120378	0.208421
CA12	164	3.27127e-75	3.97154e-73	0.401699	0.227113	0.397792	0.401699	0.267134	0.315451
SFXN5	165	2.38966e-73	2.79676e-71	0.455016	0.117767	0.455016	0.435938	0.077349	0.288062
MORF4L2	165	1.88618e-28	4.74936e-27	0.247764	0.247764	0.132386	0.272775	0.130799	-0.303384
SLC7A11	165	7.61828e-35	2.52725e-33	0.251731	0.0977787	0.235944	0.140934	0.251731	0.17371
EMP3	166	3.75249e-73	4.37426e-71	0.305756	0.109874	0.305756	0.278905	0.147515	0.045958
AC016831.7	167	1.06244e-34	3.50068e-33	0.275588	0.166137	0.107028	0.194281	0.275588	0.296659
ADGRV1	168	1.71961e-72	1.9731e-70	0.561187	-0.516358	0.561187	0.485376	0.11715	0.183702
ADAM23	168	6.12087e-37	2.21373e-35	0.370326	0.184686	0.0875231	0.370326	0.183624	0.423092
EFHC2	168	2.54587e-37	9.32286e-36	0.209119	0.0411593	0.209119	0.179843	0.208906	0.160834
RN7SKP71	168	1.28477e-29	3.4019e-28	0.294749	0.281117	0.290764	0.294749	0.265448	0.226322
RPL11	169	3.85072e-78	5.07515e-76	0.53685	-0.0134717	0.286065	0.53685	0.0385551	-0.202279
RREB1	169	4.586e-72	5.20084e-70	0.41489	-0.117249	0.41489	0.378424	0.0513429	-0.0892521
FAU	171	6.39236e-78	8.38718e-76	0.504478	0.0221181	0.340364	0.504478	0.038544	-0.12614
ARID5B	171	8.78654e-72	9.92607e-70	0.537695	0.268693	0.537695	0.274463	0.398543	0.375996
CACNA1C	171	1.15788e-69	1.22305e-67	0.560827	0.292476	-0.118847	0.560827	0.17747	0.50798
SNHG14	172	1.45632e-23	2.90658e-22	0.496112	0.0858423	-0.338303	-0.00342847	0.172776	0.496112
NRP1	172	1.03653e-77	1.35391e-75	0.57143	0.283058	0.49425	0.57143	0.126993	0.247418
CP	172	2.45305e-34	7.96602e-33	0.221986	0.187906	0.205582	0.177388	0.221986	0.199473
SLC4A4	173	1.33264e-77	1.73296e-75	0.86736	-1.17599	0.778924	0.86736	-0.910403	-0.548983
HYDIN2	173	1.80805e-23	3.58899e-22	0.48099	-0.169335	-0.0118801	-0.391363	0.18966	0.48099
SERPINE1	174	7.06335e-41	2.96084e-39	0.329205	0.26764	0.329205	0.317723	0.232845	0.246881
EPAS1	174	2.12595e-77	2.75235e-75	0.414307	0.182279	0.390136	0.414307	0.176979	0.198815
FOXG1	175	6.09541e-77	7.85663e-75	0.371161	-0.0763778	0.164937	0.371161	-0.0347228	-0.22149
FOS	175	2.42912e-49	1.35896e-47	0.259292	0.187935	0.252672	0.259292	0.207941	0.182819
ENPP7P6	175	1.08886e-23	2.19565e-22	0.189708	0.117322	-0.0301075	0.129411	0.189708	0.234303
PLA2G16	176	8.13733e-53	5.06575e-51	0.30138	0.123563	0.30138	-0.446138	0.257938	0.24435
SEC24D	176	4.16534e-42	1.84657e-40	0.289815	0.215762	0.238971	0.289815	0.167111	0.266261
HS6ST1	176	1.2196e-48	6.62048e-47	0.327044	0.166941	0.315245	0.327044	0.22166	0.319991
PMP22	176	3.91314e-70	4.17864e-68	0.386192	-0.00996707	0.386192	0.0817291	0.0117986	-0.139407
ARHGEF4	177	2.72599e-23	5.3638e-22	0.287816	-0.0267207	0.164174	0.223736	0.110791	0.287816
ELF2	178	2.8612e-27	6.76218e-26	0.275664	0.275664	-0.0284424	-0.411633	0.0378527	0.219918
GPC1	178	7.86406e-77	1.00478e-74	0.340471	0.179695	0.249871	0.340471	0.162624	0.141606
CRB2	178	3.00827e-33	9.32405e-32	0.201458	0.130099	0.184046	0.111214	0.201458	0.150747
RPL39	179	1.30719e-76	1.64858e-74	0.497557	-0.0638826	0.253342	0.497557	-0.0408864	-0.192197
KCNIP4	180	4.06196e-27	9.52315e-26	0.526614	0.526614	-0.58946	-0.720195	0.119854	0.591913
ID3	180	2.96092e-76	3.71818e-74	0.441636	-0.0180225	0.40155	0.441636	0.174645	0.0913539
CEBPB	181	2.3183e-53	1.46821e-51	0.245093	0.16655	0.242517	0.245093	0.157356	0.120858
C20orf194	181	7.65023e-33	2.33651e-31	0.381834	0.0946586	0.0573579	0.0013698	0.381834	0.0658727
TIMP1	181	3.00032e-69	3.13523e-67	0.403024	0.0748623	0.403024	0.356415	0.109193	0.113388
CDHR3	181	3.98964e-76	4.96736e-74	0.507371	0.230773	0.427927	0.507371	0.36071	0.361365
FAM135B	181	3.84915e-23	7.5383e-22	0.347978	-0.160865	-0.259379	0.0337919	0.050546	0.347978
RPL35	182	5.73177e-76	7.10617e-74	0.467281	-0.0810959	0.266187	0.467281	-0.0877296	-0.283725
KCNN3	182	9.35918e-33	2.84657e-31	0.229761	-0.258936	0.196984	0.193342	0.229761	0.229794
SP100	182	3.11564e-69	3.24415e-67	0.318446	0.105303	0.318446	0.272589	0.195672	0.199693
RAI14	182	4.08405e-23	7.99299e-22	0.359414	0.197023	0.250581	0.0347698	-0.0332204	0.359414
FAM184B	183	4.50475e-23	8.7987e-22	0.329014	0.126268	0.0593546	0.216242	0.115313	0.329014
MKL2	183	1.97508e-75	2.41794e-73	0.604313	0.290705	0.315815	0.604313	0.308265	0.18363
CPQ	183	4.02115e-69	4.15742e-67	0.470384	0.00808242	0.470384	-0.222758	0.264122	0.0234364
ZNF395	183	2.22733e-31	6.34561e-30	0.156019	0.137555	0.147883	0.156019	0.129829	0.116102
HLA-B	184	5.05382e-69	5.20668e-67	0.372962	0.0929692	0.372962	0.347513	0.151948	-0.0021306
AC092902.2	184	1.36418e-32	4.10642e-31	0.169077	0.0609565	0.114569	0.0873526	0.169077	0.152679
RPL8	185	9.33857e-75	1.12443e-72	0.4533	-0.0499833	0.229576	0.4533	-0.0307228	-0.19923
RPL19	186	1.19327e-74	1.41352e-72	0.469639	-0.00697037	0.282697	0.469639	0.0354819	-0.134235
MYL6	186	1.11658e-68	1.14231e-66	0.425474	0.0787833	0.425474	0.382882	0.135796	-0.000484724
SERPINB6	186	6.63611e-66	6.24328e-64	0.410501	0.230246	0.410501	0.170735	0.240284	0.16877
ZNRF2	187	1.2702e-26	2.93329e-25	0.251479	0.251479	0.248149	0.194859	0.0369352	0.0740588
SERPING1	187	6.78947e-36	2.34814e-34	0.172291	0.136357	0.172291	0.172362	0.171159	0.164004
COL5A3	187	6.33734e-23	1.22798e-21	0.248135	-0.183654	0.163912	0.189795	0.0585299	0.248135
RPL32	188	1.32395e-73	1.55572e-71	0.491964	-0.0377207	0.143642	0.491964	-0.0499414	-0.207457
DEPP1	188	2.23629e-32	6.6767e-31	0.16433	0.119574	0.1565	0.137135	0.16433	0.144721
SCN1A	188	1.26948e-31	3.66308e-30	0.198898	0.17241	0.0488373	0.198898	0.179917	0.187896
ACAP1	188	6.73405e-23	1.3014e-21	0.127367	0.0735579	0.0895343	0.0524811	0.106624	0.127367
MAP7	189	3.03006e-32	9.00067e-31	0.267139	0.0262836	0.164596	-1.24826	0.267139	0.267501
SLC38A2	189	1.57898e-26	3.62917e-25	0.198572	0.198572	0.12536	0.138866	0.13441	0.150868
RGS20	189	4.53253e-68	4.54169e-66	0.412717	0.00872909	0.412717	0.363241	0.0279033	0.314763
PACRG	189	2.99023e-23	5.87978e-22	0.287172	-0.169398	0.168856	0.169031	0.287172	0.358229
NFIC	190	5.222e-68	5.17934e-66	0.495522	-0.0822909	0.495522	0.398163	-0.584912	-0.373233
TPI1	190	8.23847e-73	9.56546e-71	0.341964	0.0847003	0.255494	0.341964	0.0278159	0.0342102
SLC38A1	190	5.79254e-42	2.55247e-40	0.355473	0.255517	0.122526	0.355473	0.0709084	0.298963
VOPP1	192	1.662e-72	1.91451e-70	0.576466	0.254537	0.210408	0.576466	-0.0544694	0.154285
ASAP3	192	5.59539e-56	3.96406e-54	0.319841	0.155727	0.288604	0.319841	0.234823	0.285666
RPS5	193	2.53601e-72	2.89848e-70	0.453758	-0.0406784	0.265782	0.453758	-0.0830372	-0.195932
DYNC2LI1	193	3.20566e-33	9.91483e-32	0.255224	0.0721141	0.255224	0.18376	0.280384	0.239877
RPLP1	194	4.55331e-72	5.18386e-70	0.547914	-0.0770209	0.361798	0.547914	0.0178104	-0.184912
BACH2	194	9.63854e-23	1.83962e-21	0.476677	0.108384	-0.203906	-0.5167	0.167376	0.476677
SULF1	194	7.99445e-32	2.3321e-30	0.28024	0.195239	0.223077	0.267255	0.28024	0.255647
PRICKLE2	196	1.42185e-67	1.39137e-65	0.562066	-0.267927	0.562066	0.406703	-0.0177267	-0.158024
LONRF2	196	1.96942e-45	9.65212e-44	0.339648	0.165724	0.278276	0.339648	0.14652	0.355408
AC068587.4	196	8.86882e-72	9.9805e-70	0.628354	0.12309	0.330755	0.628354	-0.110555	0.49287
LINC01993	196	9.27598e-28	2.24303e-26	0.122906	0.11553	0.115552	0.113593	0.122906	0.117878
MYH9	197	2.54688e-67	2.47572e-65	0.478382	0.161851	0.478382	0.31398	0.0154624	0.153249
ID4	197	2.91937e-71	3.26022e-69	0.412436	-0.321279	0.35893	0.412436	0.172902	0.1429
SH3GLB1	197	3.35293e-26	7.59903e-25	0.226122	0.226122	0.224051	0.190148	0.240443	0.202613
PTPRZ1	198	3.33302e-71	3.70801e-69	1.0627	-0.543322	-0.22826	1.0627	-0.770279	-0.484946
CDK14	199	4.06828e-71	4.49184e-69	0.692882	-0.291589	0.0815265	0.692882	-0.45407	-0.317055
CFAP43	199	1.43169e-31	4.12302e-30	0.201489	0.00455605	0.190859	0.105348	0.201489	0.0830175
WLS	199	1.21003e-47	6.39066e-46	0.347577	0.0858344	0.347577	0.345116	0.118501	0.355712
PRELID2	200	7.646e-26	1.71166e-24	0.235318	0.235318	0.178096	0.0383954	0.22986	0.181372
DYRK3	201	5.3833e-40	2.19986e-38	0.222833	0.170503	0.178917	0.222833	0.18759	0.0883375
FKBP9	201	5.74673e-71	6.29751e-69	0.431727	0.00932349	0.401244	0.431727	0.0137578	0.029431
IGF1R	202	8.2912e-26	1.85185e-24	0.363139	0.363139	0.0373898	0.151716	0.30544	0.272758
SARAF	202	6.79941e-71	7.42328e-69	0.427519	0.114791	0.222431	0.427519	0.148271	0.0846366
ANOS1	202	3.4063e-31	9.61089e-30	0.25616	-0.0257141	0.221572	0.23729	0.25616	0.247232
OAZ1	203	1.60778e-70	1.74877e-68	0.413145	0.109345	0.27114	0.413145	0.118685	-0.0716247
SPATS2L	203	4.42299e-66	4.17459e-64	0.457459	0.0646753	0.457459	0.19825	-0.0414087	0.120398
ABCC1	203	5.59143e-30	1.50229e-28	0.329413	0.244176	0.184193	0.266809	0.329413	0.331708
DDIT3	203	6.60975e-38	2.4922e-36	0.263383	0.191044	0.263383	0.217776	0.252507	0.210654
EIF1	204	1.68507e-70	1.82606e-68	0.46891	0.224613	0.423027	0.46891	0.265902	0.182606
AFF4	204	1.4864e-25	3.27616e-24	0.236856	0.236856	0.028723	0.03496	0.288399	0.102862
SEMA4B	204	3.33559e-47	1.7335e-45	0.295205	0.0810247	0.295205	0.106804	0.264488	0.111735
AP000769.1	205	5.11489e-31	1.43212e-29	0.248468	0.187996	0.15894	0.225025	0.248468	0.24426
TRIO	205	2.40856e-70	2.60045e-68	0.804503	-0.00354607	0.412396	0.804503	-0.241482	0.122572
NDUFA4	206	3.35508e-70	3.59583e-68	0.482328	-0.100507	0.263109	0.482328	-0.0585546	-0.183218
AKAP13	206	4.33792e-66	4.10755e-64	0.654875	-0.22162	0.59437	0.654875	0.0943271	-0.161139
MSRA	207	1.57103e-41	6.84031e-40	0.523125	0.316556	-0.0877254	0.523125	0.312327	0.168902
WDR78	207	2.68442e-46	1.36124e-44	0.304704	0.0585127	0.304704	0.273929	0.273518	0.219726
IQGAP2	207	1.39417e-65	1.29499e-63	0.614725	-0.223993	0.614725	0.522367	-0.35564	0.213542
RPL18A	208	7.30191e-70	7.75041e-68	0.44679	-0.0422607	0.234197	0.44679	-0.0490187	-0.223053
KLRD1	208	1.12831e-21	2.04037e-20	0.138787	0.0722938	-0.0506124	-0.0155503	0.106534	0.138787
SMIM3	208	3.17513e-65	2.93991e-63	0.359332	0.155493	0.359332	0.344745	0.0421039	0.147235
RPL9	209	7.31096e-70	7.75041e-68	0.444423	0.0217401	0.201628	0.444423	0.0271238	-0.0148432
WWC1	209	1.4588e-40	6.06291e-39	0.308919	0.0516986	0.250305	0.308919	0.213379	0.312195
DNAH5	210	5.00925e-26	1.12743e-24	0.161895	0.0980697	0.161895	0.156796	0.156353	0.175433
ATP5F1E	212	3.93319e-69	4.08089e-67	0.461201	-0.0880995	0.357634	0.461201	-0.0359096	-0.258734
FP236383.2	213	5.81716e-64	5.22099e-62	0.578981	-0.0772487	0.578981	0.40505	-0.0794705	-0.241713
EEF2	213	8.5075e-69	8.73407e-67	0.434839	-0.0725153	0.259538	0.434839	-0.197699	-0.207847
TRPC1	213	1.54801e-21	2.78044e-20	0.396064	0.185341	-0.227129	-0.310392	0.138471	0.396064
CREBL2	213	1.21998e-24	2.57357e-23	0.199666	0.199666	0.109632	0.0895976	0.205416	0.218923
WDR60	213	3.14525e-34	1.01463e-32	0.346367	0.124902	0.13355	0.346367	0.344955	0.313711
RUNX1	214	3.24873e-60	2.59005e-58	0.480095	0.281243	0.480095	0.35365	0.348408	0.381513
CFI	214	2.2208e-30	6.07274e-29	0.116326	0.0978122	0.113418	0.10973	0.116326	0.101592
RPS14	215	2.32432e-68	2.35319e-66	0.48218	-0.0300781	0.27751	0.48218	-0.00796839	-0.0563433
P4HA1	215	1.10363e-34	3.6323e-33	0.3523	0.260351	0.259422	0.3523	0.260352	0.1272
RAP1GAP2	215	2.11625e-21	3.77787e-20	0.257649	0.0239828	0.130294	0.0558504	0.10659	0.257649
EGLN3	215	6.60433e-38	2.4922e-36	0.300845	0.219045	0.300845	0.0727321	0.292448	0.299666
SHISA5	216	9.14138e-35	3.02223e-33	0.243748	0.162567	0.212731	0.243748	0.245528	0.267266
ARHGEF26-AS1	216	6.08637e-28	1.48649e-26	0.269044	-0.146326	0.129997	0.269044	0.129311	0.329152
COG5	217	2.53626e-63	2.24874e-61	0.486424	0.141261	0.486424	0.216933	0.175458	0.144494
CHSY1	217	3.9642e-68	3.9996e-66	0.449587	0.225285	0.397201	0.449587	0.151181	0.164205
ABTB2	217	4.62269e-27	1.08031e-25	0.244721	0.219226	0.244721	-0.115766	0.25552	0.230004
GSAP	217	4.86792e-48	2.59436e-46	0.400374	0.110248	0.400374	0.182688	0.285591	0.414543
GOLIM4	218	4.52523e-68	4.54169e-66	0.574599	-0.1938	0.0569205	0.574599	-0.384822	-0.411467
HOPX	218	2.94478e-63	2.58743e-61	0.431315	-0.206927	0.431315	0.400955	-0.0622946	0.0480448
CCDC136	218	4.10742e-21	7.19635e-20	0.247476	0.0164885	0.0589647	0.0748841	0.161333	0.247476
CIITA	218	5.55665e-30	1.4957e-28	0.159514	0.0967942	0.135887	0.145843	0.159514	0.151952
CNR1	219	4.76401e-59	3.68757e-57	0.33097	0.168608	0.236862	0.33097	0.150557	0.282318
TASP1	219	4.59507e-68	4.58864e-66	0.504701	0.206326	0.267833	0.504701	0.166825	0.171844
RHEB	220	5.27253e-68	5.21179e-66	0.45089	0.0861296	0.197639	0.45089	-0.162111	-0.65218
MTURN	220	3.48302e-24	7.22252e-23	0.176736	0.176736	0.118598	-0.197102	0.181374	0.234044
MAP3K5	220	4.03331e-63	3.5227e-61	0.510363	-0.0982205	0.510363	0.502351	-0.00400169	0.322358
CCL2	220	3.06795e-28	7.6461e-27	0.185143	0.154018	0.185143	0.167217	0.174035	0.180575
PPP3CA	221	8.13082e-33	2.48071e-31	0.389165	0.239369	-0.0779764	0.389165	0.17644	0.547129
CTNNA1	221	8.09557e-32	2.35925e-30	0.33571	0.166851	0.33571	0.0703254	0.370834	0.114972
NBPF19	221	1.04276e-67	1.02383e-65	0.520116	-0.126788	0.36491	0.520116	0.039592	-0.57509
JAZF1	222	6.37983e-21	1.10651e-19	0.558362	0.0771119	-0.45284	-0.107494	0.0612452	0.558362
CALU	222	4.06186e-67	3.9353e-65	0.443847	0.17933	0.380393	0.443847	-0.102905	0.0628312
PAPPA2	222	9.3297e-30	2.48614e-28	0.259948	0.201192	0.185504	0.0957912	0.259948	0.240759
GAS7	223	2.13712e-62	1.81773e-60	0.498026	0.145102	0.498026	-0.221184	0.131758	0.0789004
B3GALT5	223	6.95927e-21	1.20629e-19	0.186761	0.0408765	0.107495	0.112172	0.157581	0.186761
GBP2	224	3.87901e-35	1.30455e-33	0.157355	0.120498	0.157355	0.133104	0.14549	0.145441
GOLGB1	224	1.16647e-29	3.09147e-28	0.331808	0.0788347	0.209534	0.138247	0.331808	0.260205
RPS27	225	1.36298e-66	1.30325e-64	0.492107	0.0389794	0.309202	0.492107	0.150383	-0.149263
LPP	225	2.52114e-62	2.13814e-60	0.586744	0.0164558	0.586744	0.376467	0.141001	0.325567
PTPN13	225	1.44378e-29	3.80574e-28	0.40224	0.151385	0.31343	-0.131317	0.40224	0.195804
MICALL2	225	8.21764e-38	3.08256e-36	0.210128	0.157767	0.210128	0.21017	0.0845432	0.200195
HSP90AB1	226	1.44014e-66	1.37254e-64	0.434265	-0.0629414	0.0934364	0.434265	-0.1866	-0.208197
AC097534.2	227	6.93938e-24	1.41098e-22	0.12673	0.12673	0.131696	0.0985155	0.0959156	-0.125483
ZBTB7C	228	2.48005e-42	1.11294e-40	0.33375	0.0634168	0.297319	0.33375	0.297701	0.302431
SHISA9	228	2.18009e-20	3.66593e-19	0.285529	0.0751574	0.100113	-0.132473	0.0643451	0.285529
SLC6A6	228	8.36258e-24	1.69212e-22	0.151632	0.151632	0.038118	0.0100487	0.148643	0.14265
RPS7	229	4.26361e-66	4.05029e-64	0.438945	-0.044979	0.260875	0.438945	-0.0718631	-0.187439
CA1	229	5.96895e-63	5.18236e-61	0.35461	0.174026	0.150377	0.35461	0.266834	0.273606
ARID5A	230	1.34026e-28	3.3952e-27	0.153619	0.133767	0.153619	0.146883	0.150659	0.15464
EVI5	231	2.81022e-29	7.32184e-28	0.405285	-0.109257	0.0640751	-0.211764	0.405285	0.296604
GNB4	231	1.54854e-61	1.27272e-59	0.473308	-0.0736024	0.473308	0.403965	-0.137328	-0.244819
SLC25A37	231	1.00531e-65	9.39756e-64	0.424283	0.213318	0.369615	0.424283	0.0982348	0.273401
GADD45B	231	9.43505e-43	4.3e-41	0.197479	0.143532	0.197479	0.19456	0.158557	0.148082
SPNS2	231	3.10672e-20	5.19426e-19	0.116038	0.104928	0.0930954	-0.0645729	0.108162	0.116038
KLHDC8A	232	1.20662e-65	1.12435e-63	0.36	-0.331788	0.163241	0.36	-0.311491	-0.118912
PTPRE	232	3.22844e-20	5.39161e-19	0.329497	0.078258	-0.149524	-0.328765	0.142226	0.329497
RPLP0	233	5.55114e-65	5.12369e-63	0.406009	0.0410971	0.229945	0.406009	-0.0524861	-0.12254
DNAJB1	233	3.13286e-34	1.01175e-32	0.209007	0.168675	0.209007	0.191651	0.140315	0.0293651
SKAP2	233	4.28168e-29	1.10474e-27	0.307666	0.131146	0.142043	-0.0046985	0.307666	0.202514
GNAS	234	6.52693e-65	6.00539e-63	0.606315	-0.238916	0.251385	0.606315	-0.482646	-0.67273
FN1	234	5.19553e-20	8.57877e-19	0.322131	0.142966	0.132547	0.150214	0.222621	0.322131
SRPX2	234	6.78581e-61	5.49989e-59	0.316743	0.102339	0.316743	0.281508	0.110658	0.200812
SYNE2	235	7.72832e-65	7.08849e-63	0.464126	0.16716	-0.0915099	0.464126	-0.786234	-0.577073
GLRX	236	1.31128e-32	3.95535e-31	0.166582	0.135708	0.154809	0.166582	0.145953	0.12863
TMEM158	236	8.10739e-65	7.41294e-63	0.300782	0.0827483	0.2461	0.300782	0.039654	0.0598433
CYR61	237	8.34341e-30	2.22737e-28	0.146242	0.128122	0.142168	0.146242	0.132657	0.121651
RPL18	238	1.09519e-64	9.95158e-63	0.44451	-0.0718329	0.214881	0.44451	-0.100534	-0.307517
TMTC1	238	2.63543e-52	1.63024e-50	0.376255	0.194904	0.376255	0.346644	0.234526	0.319911
FSTL3	239	1.18535e-19	1.92251e-18	0.118743	0.0617177	0.0562084	0.0811503	0.0527682	0.118743
CA3	239	1.52132e-49	8.57655e-48	0.289186	0.136838	0.173424	0.289186	0.243195	0.252471
PTTG1IP	240	9.24086e-40	3.76048e-38	0.288926	0.12929	0.158653	0.288926	0.262935	0.209035
SMOX	240	2.01399e-64	1.81875e-62	0.358816	-0.0829116	0.312097	0.358816	0.0620604	0.0036779
DENND4A	240	2.00311e-22	3.74498e-21	0.244818	0.190161	0.0603066	-0.120061	0.244818	0.315974
TNFRSF12A	240	6.04273e-60	4.7785e-58	0.266358	0.119935	0.266358	0.267112	0.121061	0.16656
DYNC2H1	241	8.755e-60	6.88609e-58	0.454484	0.0964789	0.454484	0.412337	0.326968	0.111739
SORCS2	241	1.24272e-23	2.49217e-22	0.200803	0.174041	0.161581	-0.289764	0.200803	0.225523
SIPA1L1	242	1.17156e-59	9.19e-58	0.610005	-0.0825412	0.610005	0.268171	-0.223447	0.111079
AC058791.1	242	2.88602e-25	6.30164e-24	0.245774	0.0929027	0.122204	0.183487	0.245774	0.301412
RPL34	243	6.23418e-64	5.57816e-62	0.446309	-0.0542062	0.151705	0.446309	0.00471723	-0.102534
FBXL2	243	9.39987e-23	1.79759e-21	0.20251	0.20251	-0.218067	0.133222	0.235108	0.200263
DDR2	243	1.26422e-57	9.48455e-56	0.36494	0.207988	0.36494	0.339816	0.283175	0.207789
NBPF14	244	1.53518e-61	1.26529e-59	0.470359	-0.110334	0.444316	0.470359	0.156571	-0.511977
RUNX2	244	8.36472e-32	2.43284e-30	0.237488	0.190185	0.237488	0.176132	0.238296	0.240921
LINC00174	245	2.71217e-28	6.77671e-27	0.295635	0.141055	0.187334	0.211215	0.295635	0.300111
CRYAB	246	8.13354e-59	6.26261e-57	0.441357	0.168624	0.441357	0.286906	0.324187	0.346581
NFKB1	246	2.48688e-19	3.95669e-18	0.357511	0.210014	0.215892	0.022396	0.172939	0.357511
TMEM67	247	2.26125e-63	2.011e-61	0.364041	0.0562346	0.267559	0.364041	0.227853	0.0934337
FKBP5	247	1.27595e-58	9.79868e-57	0.72015	-0.498064	0.72015	-0.214412	-0.483909	0.0676742
FTX	248	4.46553e-28	1.10073e-26	0.356838	0.0151889	-0.340679	-0.258587	0.356838	0.246505
MAPRE2	248	3.3918e-22	6.30499e-21	0.227604	0.227604	0.0708165	-0.486915	0.222498	0.289901
BICD1	248	2.74831e-63	2.42939e-61	0.57156	0.133588	0.245129	0.57156	-0.0154609	0.281637
CPNE4	249	2.75947e-63	2.43191e-61	0.669588	-0.630214	0.564493	0.669588	-0.979638	-0.816542
PRKN	249	5.01776e-28	1.2327e-26	0.458991	-0.124758	0.0179886	-0.0828678	0.458991	0.424437
LAMA5	250	4.09054e-63	3.56206e-61	0.34626	0.0186376	0.118632	0.34626	0.0175884	0.163099
ANK2	251	7.87819e-22	1.43888e-20	0.381233	0.0182948	0.280666	-0.253774	0.381233	0.568443
FAT1	251	5.92795e-58	4.50509e-56	0.304114	0.0609257	0.304114	0.153622	-0.00523935	-0.0640755
SPATA17	252	9.9081e-52	6.02705e-50	0.344422	0.00627861	0.336384	0.344422	0.275124	0.227912
PXK	253	4.55822e-19	7.15499e-18	0.271815	0.155599	0.00318036	-0.740363	0.145579	0.271815
SGMS1	254	4.7562e-19	7.45376e-18	0.353404	0.0599009	-0.298874	-0.666944	0.0969587	0.353404
DLC1	254	2.23097e-57	1.65256e-55	0.528892	-0.03659	0.528892	-0.66456	-0.179814	0.0673033
ERI1	254	1.34471e-39	5.44189e-38	0.292833	0.196556	0.292833	0.259942	-0.131136	-0.073624
PDE3A	255	4.05366e-57	2.96515e-55	0.525729	-0.230635	0.525729	0.379164	0.0859672	0.0454897
MBD2	255	1.44526e-29	3.80621e-28	0.253908	0.192473	0.253908	0.090029	0.0729957	0.122803
MAOB	255	2.28333e-38	8.77898e-37	0.26134	0.161512	0.253538	0.26134	0.23152	0.215143
ANKRD24	256	6.13134e-19	9.55255e-18	0.127809	0.0483144	0.0660206	0.0729904	0.0803697	0.127809
MOK	256	2.1465e-53	1.36347e-51	0.352417	0.075655	0.307159	0.352417	0.280882	0.119415
EYA2	256	1.66811e-62	1.4313e-60	0.421812	-0.149981	0.354131	0.421812	-0.403136	-0.298231
SOX9	257	1.94157e-62	1.66106e-60	0.355133	0.0139459	0.256541	0.355133	0.0917963	-0.124628
LSS	257	6.28249e-19	9.77242e-18	0.254118	-0.0104399	0.0357229	-0.235515	0.12641	0.254118
LOX	257	1.64378e-26	3.77514e-25	0.131991	0.118139	0.131991	0.12583	0.127947	0.115962
IGFBP3	257	1.61881e-56	1.15806e-54	0.393735	0.105773	0.393735	0.388568	0.0648684	0.140152
FAM3C	258	2.00788e-62	1.71279e-60	0.436955	0.0695818	0.236037	0.436955	-0.0326375	-0.145557
PITPNC1	259	4.40267e-59	3.41692e-57	0.706985	0.135216	0.0611928	0.706985	0.510439	0.272016
EGR1	259	3.18457e-62	2.69298e-60	0.421912	0.0901427	0.371459	0.421912	-0.104087	0.113078
LINC00298	259	5.12516e-22	9.4135e-21	0.109494	0.00667259	0.0977691	0.109494	0.0972647	0.110863
DCBLD2	260	6.37749e-23	1.23494e-21	0.282245	0.238689	0.21577	0.282245	-0.0522757	0.148123
STAC2	261	6.50451e-23	1.2587e-21	0.11977	0.100725	0.0860149	0.11977	0.107928	0.123257
RPL7A	261	5.61207e-62	4.70497e-60	0.437288	-0.0745957	0.116987	0.437288	-0.0841558	-0.233535
PLSCR4	261	1.13232e-55	7.98326e-54	0.294204	0.0681279	0.294204	0.243417	0.115221	0.260159
PRMT2	262	2.34546e-26	5.35302e-25	0.285711	0.109769	0.211188	0.020572	0.285711	0.0871139
RAB3GAP2	262	9.23695e-22	1.67762e-20	0.224121	0.224121	0.249725	0.244214	0.141046	0.151221
TPM4	262	1.16589e-55	8.20022e-54	0.437721	0.240348	0.437721	0.220187	-0.120989	-0.214865
STX3	262	9.0084e-19	1.39164e-17	0.1913	0.0839479	0.134806	0.105257	0.046307	0.1913
STK3	263	1.76476e-55	1.22941e-53	0.505109	0.0156038	0.505109	0.371876	0.0778446	0.127261
MAML3	264	3.79046e-26	8.57072e-25	0.289419	0.143489	0.176164	-0.20913	0.289419	0.243643
SCG2	264	8.72548e-62	7.2528e-60	0.323109	0.157737	0.117636	0.323109	0.157807	0.207107
AQP4	264	7.25442e-57	5.228e-55	0.398845	-0.114367	0.391374	0.398845	0.186588	0.297273
DYNLL1	265	1.06865e-61	8.85765e-60	0.410718	0.0367443	0.359518	0.410718	0.164087	-0.33002
PPP1R15A	265	4.8002e-30	1.29565e-28	0.143953	0.118859	0.131783	0.143953	0.135143	0.0945642
MALAT1	266	2.04428e-53	1.30313e-51	0.368127	0.196976	0.368127	0.283162	0.163128	0.030729
GOLGA8B	266	1.1778e-18	1.80426e-17	0.329127	0.0581998	0.106716	0.0928064	0.163703	0.329127
AUH	266	7.57992e-26	1.69817e-24	0.298395	0.0802482	0.0610524	-0.053131	0.298395	0.286536
COL8A1	266	6.02469e-57	4.36327e-55	0.422484	0.206166	0.412943	0.422484	0.267542	0.0553111
RPS13	267	1.55597e-61	1.27525e-59	0.389117	0.0228596	0.266707	0.389117	0.00991978	-0.0539469
LINC02256	267	2.8528e-55	1.97796e-53	0.29004	0.0735607	0.29004	-0.0939155	0.0914647	0.235216
PRICKLE1	267	1.75596e-33	5.50671e-32	0.287915	0.219953	-0.184643	0.287915	0.0868337	0.165931
RPL29	268	2.68903e-61	2.19772e-59	0.410521	-0.0475607	0.222848	0.410521	-0.0517304	-0.149412
CD9	268	3.30575e-55	2.2866e-53	0.500122	0.00248641	0.500122	0.0886695	0.110524	-0.00459444
RUFY3	268	1.28818e-25	2.84459e-24	0.327652	0.0592025	-0.00585115	-0.02254	0.327652	0.158464
TMEM45A	268	1.94381e-21	3.47853e-20	0.146982	0.146982	0.0504355	0.130859	0.128956	0.100571
AC007388.1	269	3.85668e-55	2.64889e-53	0.467552	0.00537867	0.467552	0.347584	0.209837	0.304007
AC244669.1	269	1.46317e-18	2.22973e-17	0.238347	0.00889765	0.0381164	0.0276007	0.143579	0.238347
RSU1	269	2.4378e-21	4.3413e-20	0.218097	0.218097	0.081516	0.230533	0.204402	0.263045
CCDC40	269	2.71187e-29	7.07188e-28	0.202325	0.0352008	0.182945	0.202325	0.200374	0.191519
RPL12	270	4.1595e-61	3.39005e-59	0.36985	0.00913179	0.234132	0.36985	0.00974869	-0.00676455
MIR137HG	270	2.49162e-21	4.42906e-20	0.115359	0.115359	-0.0371241	0.0857621	0.0938503	0.119039
FAM214A	270	1.64348e-25	3.61554e-24	0.309593	0.0346202	-0.120691	-0.242928	0.309593	0.320052
SERGEF	271	2.60404e-21	4.62608e-20	0.211572	0.211572	0.186862	0.23812	0.152475	0.305724
TENM1	271	7.31776e-61	5.91465e-59	0.493383	-0.525428	0.1538	0.493383	-0.703155	-0.756985
KLF9	271	8.43983e-55	5.71623e-53	0.339168	-0.0452485	0.339168	0.117662	0.0489592	0.0710571
GGT5	271	1.00139e-24	2.12933e-23	0.123293	0.100912	0.123293	0.119951	0.120639	0.121295
ELL	272	5.12161e-43	2.3488e-41	0.325395	0.20033	0.27169	0.325395	0.224473	0.081721
LIFR	273	1.21935e-54	8.20159e-53	0.558179	-0.492234	0.558179	0.0797096	0.178685	0.39838
GNG5	274	1.28555e-54	8.60732e-53	0.294894	0.0763531	0.294894	0.296998	0.0638676	-0.114519
FAM227A	274	1.09357e-36	3.92117e-35	0.263538	-0.0863111	0.24419	0.263538	0.239586	0.220514
MAP3K12	274	1.53831e-22	2.90008e-21	0.208092	0.0662575	0.157775	0.208092	0.178622	0.278749
RHOJ	275	3.6288e-60	2.88519e-58	0.486848	-0.389941	0.350112	0.486848	-0.462202	-0.451565
SLC22A23	275	5.59533e-21	9.73328e-20	0.243493	0.243493	0.257928	-0.362915	0.247522	0.256433
C1S	276	1.26125e-33	3.97661e-32	0.214966	0.152752	0.183667	0.214966	0.198247	0.194979
LRRC6	276	1.27808e-39	5.18661e-38	0.200829	0.0553685	0.200829	0.171167	0.17413	0.178959
SLC44A3	276	1.21273e-24	2.56196e-23	0.127672	0.0884426	0.127672	0.126165	0.124056	0.137876
L3MBTL4	277	2.85853e-54	1.88798e-52	0.439102	-0.13362	0.439102	-0.146104	-0.0946347	-0.118104
RN7SKP80	277	5.3844e-24	1.10169e-22	0.175651	0.162183	0.175651	0.172921	0.148227	0.149321
LRSAM1	278	5.32209e-25	1.14753e-23	0.253333	0.0980693	0.0281543	0.102849	0.253333	0.213914
SNTB1	278	1.45627e-36	5.20257e-35	0.299359	0.035221	0.299359	0.233318	0.198189	0.30923
KLHL24	279	5.75078e-25	1.23813e-23	0.26065	0.0474787	-0.192949	-0.413029	0.26065	0.190673
PBX3	279	2.1012e-49	1.18002e-47	0.523391	0.29115	0.523391	0.181961	-0.166991	-0.334924
EEF1A1	280	1.24927e-59	9.7734e-58	0.473394	0.027848	0.305059	0.473394	0.0681792	-0.095397
ZNF608	280	6.30371e-25	1.35319e-23	0.395069	0.141814	-0.0474222	0.0871017	0.395069	0.279699
IL1R1	280	1.97483e-22	3.70348e-21	0.14287	0.135963	0.14287	0.138505	0.142756	0.1401
GLIPR2	281	5.0641e-18	7.48714e-17	0.188773	0.000950704	0.0739432	-0.16402	0.0242956	0.188773
DNAH11	281	3.80531e-55	2.61976e-53	0.481245	0.276693	0.445158	0.481245	-0.0139669	0.321385
MARCH3	282	1.65405e-59	1.29056e-57	0.516407	0.100891	-0.130647	0.516407	0.171606	0.123092
AMD1	282	1.2074e-24	2.55255e-23	0.235566	0.202395	0.235566	-0.0997679	0.0979666	0.20308
CNTNAP1	282	3.3268e-20	5.5527e-19	0.0856077	0.053637	0.0594434	0.0856077	0.0563013	0.0946812
FBXO25	283	7.38764e-18	1.08132e-16	0.205859	0.0653836	0.00607651	-0.0138851	0.0865252	0.205859
NTRK2	284	7.5998e-18	1.1107e-16	0.51147	-0.326794	-0.356031	-0.0805312	0.199003	0.51147
CFAP61	284	3.16489e-31	8.94699e-30	0.186697	0.055174	0.151698	0.186697	0.175988	0.160057
MT-ND4	285	4.19135e-35	1.40798e-33	0.325764	0.23596	0.325764	0.147962	0.244081	0.140129
PLXNA4	285	1.51113e-24	3.18087e-23	0.329426	-0.0641404	0.0644445	0.0928624	0.329426	0.246767
SPATA1	285	1.75958e-53	1.12409e-51	0.283228	0.099235	0.283228	0.166944	0.176817	0.150054
EPHA5-AS1	285	7.78297e-18	1.13577e-16	0.137107	0.0319169	0.0869121	0.0762332	0.0821083	0.137107
NFKBIA	286	6.10772e-45	2.95871e-43	0.23235	0.149529	0.211329	0.23235	0.180992	0.181085
IGDCC4	286	9.58758e-23	1.83109e-21	0.204772	0.0416274	0.0840681	0.204772	0.188274	0.251084
AL353807.3	287	5.53268e-32	1.62694e-30	0.190003	0.145156	0.190003	0.158504	0.175077	0.190398
TGFBR3	287	2.14827e-53	1.36347e-51	0.380782	-0.281329	0.380782	0.335152	-0.0781761	0.257474
PLS3	288	3.35374e-53	2.11938e-51	0.360956	0.168865	0.360956	0.00287406	0.1665	0.158134
HERPUD1	288	1.12992e-20	1.93448e-19	0.157368	0.157368	0.14199	0.136781	0.158603	0.194116
CNTNAP3	288	1.87135e-29	4.90626e-28	0.186119	0.120447	0.186119	0.0522318	0.112457	0.196719
HLA-A	289	3.91095e-53	2.46617e-51	0.363046	0.0311712	0.363046	0.339299	-0.0106831	-0.101468
DAAM1	289	5.65457e-38	2.13756e-36	0.355459	0.135134	0.195902	0.355459	0.308143	0.14192
PRKCQ	289	7.21314e-28	1.75436e-26	0.183026	0.0769301	0.183026	-0.0514275	0.139347	0.189589
TAPBP	290	6.74145e-53	4.20572e-51	0.361964	0.0988957	0.361964	0.346261	0.170694	0.185624
TFEB	291	1.05181e-17	1.53033e-16	0.0972633	0.037016	-0.00423544	-0.313621	0.0450548	0.0972633
FBXW7	292	4.4915e-58	3.43125e-56	0.531401	0.143126	0.382886	0.531401	-0.0204938	0.00250632
RANBP9	292	1.69959e-27	4.06943e-26	0.338651	0.246773	0.288665	0.338651	-0.0153191	0.16066
CCND3	292	2.26464e-24	4.73633e-23	0.339833	-0.280994	0.300062	0.21334	0.339833	0.349179
AL139220.2	292	1.32874e-17	1.92368e-16	0.135592	0.0739177	0.106809	0.0565303	0.101998	0.135592
PDIA5	293	4.16748e-27	9.75491e-26	0.18941	0.152852	0.18941	0.181999	0.130197	0.15148
TPT1-AS1	293	2.2787e-24	4.76232e-23	0.36563	0.116381	0.089473	-0.471184	0.36563	0.0653805
RPL14	294	9.76118e-58	7.3799e-56	0.380848	-0.00556896	0.127132	0.380848	-0.0235578	-0.221493
TBL1X	294	2.9401e-24	6.10968e-23	0.332812	0.229435	0.256201	0.0868187	0.332812	0.277351
MIR222HG	294	7.51636e-57	5.40347e-55	0.308413	0.180065	0.267361	0.308413	0.127767	0.175988
SERF2	295	1.01624e-57	7.66343e-56	0.352386	0.0271921	0.312232	0.352386	0.0545018	-0.0801899
LINC00882	295	7.43157e-18	1.0872e-16	0.228966	0.115748	0.205513	-0.171444	0.228966	0.302483
RASD1	295	4.2193e-39	1.67053e-37	0.185373	0.130777	0.127447	0.185373	0.152198	0.15382
PMP2	296	6.98107e-57	5.04343e-55	0.437541	0.19199	0.315265	0.437541	0.309096	0.321296
NBPF26	296	1.10728e-57	8.32853e-56	0.43996	-0.114812	0.393481	0.43996	0.0430499	-0.466894
BCL3	296	1.40953e-22	2.66246e-21	0.089457	0.0828826	0.0883237	0.089457	0.089286	0.0823077
ADAM9	298	1.29896e-57	9.72025e-56	0.439523	0.223929	0.348231	0.439523	0.20557	0.0509133
MSN	298	2.88602e-52	1.78148e-50	0.315482	0.130487	0.315482	0.268105	0.157488	0.0680861
FAM167A	298	1.84849e-17	2.65253e-16	0.0581935	0.00673191	0.0318133	0.0338352	0.0236961	0.0581935
PTMS	299	1.50519e-57	1.12348e-55	0.337996	-0.0390124	0.0861296	0.337996	-0.0011793	-0.543042
RNF149	299	1.86949e-17	2.68134e-16	0.172959	0.0723785	-0.0616877	-0.143697	0.115283	0.172959
FAM228B	299	3.81595e-24	7.89611e-23	0.215027	0.123507	0.142382	-0.0459156	0.215027	0.207217
MARCKS	300	1.57746e-57	1.17443e-55	0.48773	-0.26717	-0.277886	0.48773	-0.168699	-0.698732
GALNT2	300	4.16388e-48	2.23134e-46	0.455915	0.257733	0.455915	0.355917	0.173067	0.217251
MTPN	301	1.89963e-57	1.41069e-55	0.347086	0.122398	0.21444	0.347086	0.0760213	-0.0548662
SNX31	301	5.07603e-52	3.12016e-50	0.317373	-0.11727	0.317373	0.303228	0.00291543	-0.117107
SDC4	301	1.4507e-31	4.17366e-30	0.148967	0.116826	0.148967	0.148709	0.101813	0.111478
MAGI3	302	2.72616e-57	2.01426e-55	0.483913	-0.00866543	0.207641	0.483913	-0.302298	-0.427021
TNIP1	302	6.76039e-24	1.37649e-22	0.190253	0.145557	0.131629	0.15101	0.190253	0.145525
LIMS1	303	2.79947e-48	1.50293e-46	0.479761	0.252826	0.428696	0.479761	0.0106415	0.190802
RPS3A	303	3.15366e-57	2.31842e-55	0.422486	-0.0536192	0.249246	0.422486	-0.025464	-0.17063
HS3ST3B1	303	9.53697e-52	5.83801e-50	0.327893	-0.145994	0.327893	0.319794	-0.175525	-0.119906
AC097103.2	303	1.01456e-23	2.04725e-22	0.257832	0.0690126	0.0747499	0.0877628	0.257832	0.201407
FAM81A	304	1.39029e-51	8.42204e-50	0.286126	0.0878162	0.286126	0.203054	0.0550579	0.172597
KREMEN1	304	1.11412e-23	2.2435e-22	0.130687	0.0996176	0.11202	0.0744144	0.130687	0.0979945
BCO2	304	4.50673e-22	8.30368e-21	0.122575	0.0710657	0.103309	0.00932634	0.122575	0.127813
RPLP2	305	3.55601e-57	2.60766e-55	0.402233	-0.0406351	0.274309	0.402233	-0.0436632	-0.160194
EPB41L3	305	8.51031e-23	1.63174e-21	0.189787	0.166944	0.148768	-0.186144	0.189787	0.174065
FBXL13	305	5.42148e-44	2.55028e-42	0.346281	0.0881165	0.346281	0.173082	0.283458	0.170611
SH3BP2	305	1.54623e-35	5.27256e-34	0.172401	0.0830096	0.14549	0.172401	0.138383	0.168224
HSPE1	306	4.11717e-57	3.0041e-55	0.356337	0.0335501	0.287596	0.356337	0.0227924	-0.0200332
INTU	306	2.55171e-51	1.52993e-49	0.307281	0.110202	0.307281	0.150697	0.194805	-0.0238026
CABCOCO1	306	2.84803e-17	4.04714e-16	0.128284	0.0475124	0.0953609	-0.0627347	0.113823	0.128284
DPYSL2	307	2.99036e-51	1.78926e-49	0.539882	0.117907	0.539882	0.493115	0.193658	0.0861901
SLIT2	307	2.89384e-17	4.10625e-16	0.170282	0.115292	0.0706326	-0.46354	0.11488	0.170282
ESYT2	307	5.36683e-20	8.85164e-19	0.241865	0.241865	0.0470609	0.187803	0.0608371	0.417091
FEM1C	307	5.44188e-57	3.95097e-55	0.367135	0.187489	0.329454	0.367135	0.0758829	0.118175
GOLGA8M	308	8.17591e-26	1.82749e-24	0.141503	0.00527045	0.141503	-0.0921902	0.103989	0.152751
CTTN	308	1.28893e-23	2.57953e-22	0.286155	0.186016	0.194864	0.0419887	0.286155	0.29637
FLNB	308	5.88284e-20	9.69178e-19	0.151976	0.151976	0.100407	-0.10114	0.129296	0.0829823
FRYL	309	6.49041e-20	1.06687e-18	0.244164	0.244164	0.0748462	-0.478649	-0.0522596	-0.212576
PHKG1	309	4.91696e-36	1.71064e-34	0.245832	0.0387165	0.245832	0.241304	0.214106	0.252482
CA13	309	5.30532e-41	2.25623e-39	0.196563	0.126011	0.0700374	0.196563	0.163827	0.164983
C4B	310	9.96661e-25	2.12082e-23	0.124679	0.0907536	0.124679	0.115492	0.127279	0.110429
IL13RA1	310	6.84663e-34	2.17745e-32	0.154789	0.114898	0.154789	0.136921	0.134599	0.122024
CAVIN1	310	4.75771e-51	2.82939e-49	0.214108	0.120497	0.214108	0.16476	0.153162	0.121919
NRIP1	311	6.81467e-20	1.11954e-18	0.169837	0.169837	0.130731	0.10224	0.0975109	0.164147
NFE2L3	311	4.53329e-17	6.34943e-16	0.216456	0.123785	0.0848871	0.0474401	0.149113	0.216456
CFAP70	312	3.91096e-22	7.24246e-21	0.150539	-0.0201677	0.0883836	0.0345403	0.150539	0.160213
PACS1	312	1.80884e-34	5.9002e-33	0.427771	0.258902	0.0958825	0.427771	0.0980078	0.312631
C4A	312	2.28269e-23	4.50061e-22	0.117735	0.0771977	0.107803	0.106211	0.117735	0.112711
RPS8	313	1.82637e-56	1.30336e-54	0.352902	-0.00948519	0.13535	0.352902	-0.0406865	-0.242738
ENPP7P5	313	5.15613e-17	7.20111e-16	0.139994	0.0226907	-0.136492	0.0369751	0.0467432	0.139994
PJA2	314	1.09583e-50	6.43832e-49	0.431189	0.140629	0.431189	0.421705	0.116988	0.046053
TUBB6	314	3.42114e-41	1.46558e-39	0.212282	0.139226	0.212282	0.209179	0.0458441	-0.15256
ANKRD12	315	1.31657e-38	5.11574e-37	0.296887	0.070106	0.296887	0.0175652	0.257455	0.0252594
SEC31A	315	2.95928e-31	8.39822e-30	0.337955	0.225536	0.232529	0.337955	0.295606	0.282354
CANX	315	2.35099e-50	1.37027e-48	0.364357	0.08064	0.364357	0.376172	0.00688674	0.097013
MIR3936HG	315	4.84959e-17	6.77946e-16	0.230802	0.0202943	-0.139149	0.131271	0.177474	0.230802
HSPB1	316	2.59478e-50	1.50936e-48	0.268476	0.139311	0.268476	0.267993	0.178092	0.0794682
AGPAT5	316	1.03848e-55	7.33933e-54	0.43022	0.0448528	0.284973	0.43022	-0.165199	-0.0825026
DUSP1	316	3.57271e-31	1.0061e-29	0.150904	0.114709	0.146958	0.150904	0.130212	0.114055
NT5DC3	317	1.26729e-55	8.89198e-54	0.408218	-0.224047	0.364134	0.408218	0.0237559	0.118346
TCTN2	317	3.18457e-50	1.84876e-48	0.267819	0.0849415	0.267819	0.256603	0.158973	0.114982
BNIP3	317	1.88132e-24	3.94309e-23	0.160316	0.131768	0.110999	0.160316	0.12131	0.0792583
NUPR1	318	4.41759e-38	1.67428e-36	0.176686	0.0967476	0.176686	0.140902	0.150882	0.114743
GREB1	318	7.35995e-17	1.01722e-15	0.197767	-0.0919874	-0.0550188	0.000972352	0.0323892	0.197767
TMEM132E	318	2.67158e-27	6.32425e-26	0.129616	0.107692	0.122854	0.129616	0.101542	0.11399
FP671120.4	319	7.05086e-50	4.04512e-48	0.475796	-0.07225	0.475796	0.184631	-0.0913592	-0.221023
HOMER1	319	1.47933e-55	1.03303e-53	0.420702	-0.123422	0.20133	0.420702	-0.428633	-0.442426
TCIM	319	1.108e-44	5.32332e-43	0.246268	0.1573	0.246268	0.226608	0.145705	0.145669
APLP2	320	2.35111e-55	1.63399e-53	0.438327	-0.0218366	0.117372	0.438327	-0.15001	-0.430395
CFAP52	320	8.38185e-17	1.15518e-15	0.105617	-0.01038	0.0688778	0.0719823	0.0941442	0.105617
DST	320	4.55509e-28	1.12092e-26	0.35716	0.169168	0.35716	0.0995813	0.357997	0.232938
GLIPR1	320	5.14489e-21	8.97223e-20	0.08459	0.0781805	0.0839998	0.08459	0.0763794	0.0793918
RNF24	321	3.34028e-55	2.30503e-53	0.518312	0.10673	0.151043	0.518312	-0.0220035	0.140195
PTP4A2	321	1.55628e-37	5.77127e-36	0.274839	0.173783	0.274839	0.0283096	0.0541754	-0.0965614
METTL15	321	9.33502e-50	5.33464e-48	0.425815	0.120295	0.425815	0.300575	0.0231204	0.0916353
TARSL2	321	4.21118e-18	6.25774e-17	0.179643	0.0753364	0.0102387	-0.385661	0.179643	0.216005
NEK11	322	1.06379e-49	6.05985e-48	0.355215	0.0603525	0.355215	0.316509	0.223094	0.251727
AKAP9	322	4.80987e-21	8.40191e-20	0.296104	0.109892	-0.145343	0.0477932	0.296104	0.427748
GPR39	322	4.81307e-23	9.38837e-22	0.211925	0.149892	0.192694	0.182929	0.211925	0.216978
CAPN2	323	2.77891e-47	1.44934e-45	0.376574	0.0289709	0.339497	0.376574	0.167463	0.354329
COL4A1	323	1.12852e-49	6.41155e-48	0.351274	0.0766061	0.351274	0.323999	0.0112985	0.075804
HSPA5	324	4.24067e-55	2.9058e-53	0.363239	0.150174	0.331708	0.363239	0.164842	0.194134
AC006978.2	324	4.13349e-22	7.64487e-21	0.228998	0.193455	0.228998	0.189362	0.104467	0.16274
COL4A2	324	1.22086e-49	6.90929e-48	0.388304	0.0337145	0.388304	0.370726	-0.13362	-0.0655999
DRC1	324	5.18425e-23	1.00788e-21	0.132102	0.0347785	0.128353	0.127959	0.132102	0.122502
FAS	325	8.80505e-38	3.29868e-36	0.14517	0.101267	0.133833	0.14517	0.0720152	0.0833834
LINC01411	326	3.8078e-19	6.00282e-18	0.149199	0.149199	0.0564737	-0.0573874	0.11041	0.149551
SMAD6	327	1.15294e-16	1.57121e-15	0.102941	0.0695251	0.0936731	0.090439	0.0889397	0.102941
FAM129B	327	2.74548e-31	7.80662e-30	0.18093	0.133065	0.141819	0.18093	0.129281	0.141747
NOTCH2	327	7.96116e-55	5.40454e-53	0.444428	-0.148426	0.272005	0.444428	-0.0288639	-0.440139
MT-CO1	328	4.00589e-19	6.30492e-18	0.224863	0.224863	0.24371	0.209856	0.203217	0.164506
AEBP1	328	2.56398e-49	1.42894e-47	0.236855	0.108126	0.236855	0.235195	0.129855	0.153641
CHI3L2	328	6.59629e-23	1.27562e-21	0.184488	0.119035	0.156591	0.11115	0.184488	0.165049
CTNNAL1	329	9.21749e-31	2.56364e-29	0.218164	0.154665	0.146261	0.218164	-0.102503	0.190381
RPL37	329	1.09236e-54	7.38135e-53	0.401627	0.0115077	0.28388	0.401627	0.0400585	0.00066412
PYGL	329	3.05125e-49	1.69727e-47	0.311211	0.150146	0.311211	0.31494	0.177239	0.232826
RPS9	330	1.27199e-54	8.53607e-53	0.396301	-0.118237	0.255501	0.396301	-0.107141	-0.309321
RRAS2	331	1.09796e-36	3.9321e-35	0.2617	0.158618	0.151217	0.2617	0.162566	0.244294
PPP1R42	331	2.81553e-24	5.85914e-23	0.143645	0.00965951	0.143645	0.129636	0.149533	0.0602473
GARS	332	1.11334e-35	3.81891e-34	0.300708	0.192583	0.224549	0.300708	0.142837	0.168154
RPS15A	332	1.46483e-54	9.78526e-53	0.361449	-0.00890264	0.225007	0.361449	-0.0447264	-0.133975
CEP112	332	8.37117e-49	4.56963e-47	0.453773	0.00276702	0.453773	0.380018	-0.0964881	-1.17359
PARD3B	332	3.86719e-45	1.87957e-43	0.517828	-0.201184	0.517828	0.0559397	0.366079	0.508837
DPY19L3	333	1.72152e-54	1.14738e-52	0.466292	0.102713	0.25466	0.466292	-0.110675	0.314741
BAG3	333	2.26071e-27	5.38211e-26	0.131296	0.0962088	0.131296	0.123612	0.125469	0.106124
PCOLCE	333	8.59302e-49	4.68199e-47	0.229766	-0.0172507	0.229766	0.223858	-0.123902	-0.145249
CMYA5	333	4.35217e-33	1.33761e-31	0.233597	0.0896943	0.203504	0.233597	0.184571	0.233907
FP671120.1	334	6.3919e-43	2.92677e-41	0.402033	0.226938	0.402033	0.319307	0.279665	0.230395
RHOB	334	1.2621e-31	3.64539e-30	0.185376	0.0826749	0.185376	0.166049	0.172491	0.179054
STK32A	334	1.97489e-54	1.31028e-52	0.347246	-0.275891	0.0121281	0.347246	-0.195892	0.0462164
OSBPL3	335	1.51529e-48	8.19518e-47	0.425419	0.0481958	0.425419	0.324046	-0.06066	-0.567449
IGFBP2	335	5.63457e-54	3.69646e-52	0.579722	-0.0944207	0.495426	0.579722	-0.345973	-0.611713
FNIP1	336	4.82316e-22	8.86994e-21	0.19658	0.161734	0.19658	0.056466	0.202995	0.0146335
JAKMIP2	336	1.38984e-22	2.62866e-21	0.324568	0.166951	0.188157	0.166718	0.324568	0.290446
TNFAIP2	336	7.54025e-20	1.23666e-18	0.160084	0.133105	0.160084	0.151816	0.153862	0.153745
PYGB	337	7.56195e-54	4.93873e-52	0.347328	0.122307	0.264451	0.347328	0.0673669	0.222438
TXN	338	7.80479e-54	5.08597e-52	0.322746	0.112632	0.260777	0.322746	0.123926	0.0277869
MANBA	338	2.39701e-16	3.19517e-15	0.260829	0.0897751	0.141636	-0.0817638	0.0418937	0.260829
LINC01376	338	1.70296e-22	3.20218e-21	0.276612	0.128401	0.176225	0.13073	0.276612	0.27371
TOMM7	339	9.74178e-54	6.33411e-52	0.385873	0.0264241	0.254099	0.385873	0.09167	-0.0736616
SULF2	339	2.32301e-38	8.90813e-37	0.266045	0.154401	-0.215113	0.266045	0.0380883	0.243527
CGNL1	339	4.56141e-48	2.43544e-46	0.27501	-0.0578012	0.27501	0.258229	-0.022924	-0.00701257
CASC1	339	1.70402e-22	3.20218e-21	0.155786	-0.0205217	0.123745	0.130077	0.155786	0.109029
SYNE1	340	2.46354e-16	3.28087e-15	0.426051	0.100467	-0.282005	0.0700695	0.172556	0.426051
CDH6	340	1.02765e-53	6.66699e-52	0.311115	-0.283854	0.266046	0.311115	-0.41528	-0.594382
PAICSP5	340	5.02891e-23	9.79634e-22	0.0691356	0.0624939	0.0644875	0.0691356	0.0638825	0.0477552
NRN1	341	1.0763e-53	6.95175e-52	0.301958	0.160123	0.184387	0.301958	0.164605	0.170952
NAT16	341	2.80854e-16	3.73015e-15	0.0663667	0.0382418	-0.0288945	-0.0062518	0.0234767	0.0663667
MT1M	341	6.54379e-48	3.46856e-46	0.293794	0.111655	0.293794	0.289203	0.155105	0.172403
LINC01060	341	1.03094e-18	1.58425e-17	0.169399	0.169399	0.16188	0.00738138	0.108898	0.172527
ITGA7	342	1.11452e-53	7.18276e-52	0.347362	-0.175676	0.317193	0.347362	-0.246817	-0.00102861
NFIL3	342	2.14937e-20	3.61843e-19	0.131216	0.107491	0.131216	0.122934	0.116886	0.156278
IFRD1	343	1.71581e-47	9.01311e-46	0.345436	0.182958	0.345436	0.278325	0.185005	0.231002
SLC44A5	343	3.57665e-16	4.71181e-15	0.522533	0.218864	-0.442353	-0.162679	0.260487	0.522533
CDH2	343	1.18487e-53	7.61935e-52	0.57371	0.0444899	0.0814979	0.57371	-0.263554	-0.271585
PLB1	343	1.7315e-27	4.14242e-26	0.138665	0.0966128	0.138665	0.102065	0.134828	0.106037
APOE	344	1.97056e-47	1.03327e-45	0.381877	-0.00949837	0.381877	0.284192	0.264673	0.284588
MAPT	344	3.60013e-16	4.74061e-15	0.31908	-0.172775	-0.532293	-0.717024	0.083451	0.31908
PDXK	344	1.23053e-53	7.89561e-52	0.305658	0.0859376	0.274718	0.305658	0.123762	0.192753
TOM1L2	345	2.10567e-22	3.93422e-21	0.273179	0.0906985	0.00252496	-0.198843	0.273179	0.214768
SPRED1	345	2.39267e-47	1.25236e-45	0.562954	0.109262	0.562954	0.533716	-0.0304725	0.038278
TMEM165	345	1.40299e-18	2.14249e-17	0.228567	0.228567	0.250235	-0.664965	0.180736	0.139388
NUDT4	346	1.48121e-53	9.48333e-52	0.323388	0.11566	0.196376	0.323388	0.206558	0.102353
COBL	347	3.8715e-16	5.09336e-15	0.318613	0.14682	-0.103692	-0.771708	0.172948	0.318613
SYNDIG1	348	2.09282e-18	3.16617e-17	0.19808	0.19808	-0.217138	-0.402179	0.145217	0.263112
SESN2	349	3.96551e-27	9.31196e-26	0.177959	0.139838	0.129203	0.177959	0.139091	0.144542
INHBE	349	2.19327e-16	2.93429e-15	0.0919842	0.0512224	0.0871226	0.086592	0.0919842	0.0934989
EEA1	350	4.3036e-22	7.93942e-21	0.294729	0.22728	0.281223	0.294729	-0.0254622	0.231749
C1orf228	350	3.4843e-22	6.46463e-21	0.155458	0.00327854	0.0864363	0.116328	0.155458	0.157545
LINC00894	352	4.28803e-22	7.91567e-21	0.285282	0.152966	0.231033	0.0541603	0.285282	0.208584
MAST4	352	4.3139e-47	2.23795e-45	0.435673	-0.0399938	0.435673	0.153487	0.112171	0.266113
LOXL2	352	5.42324e-19	8.47189e-18	0.162824	0.150737	0.162824	0.122852	0.113546	0.179999
GLUD1	353	6.84456e-16	8.8652e-15	0.315222	-0.120778	0.150255	0.0562923	0.163742	0.315222
NAV2	353	2.80445e-18	4.20581e-17	0.325059	0.325059	-0.222387	-0.165026	0.247891	-0.288815
UBL5	354	5.1317e-53	3.22207e-51	0.330803	-0.0164122	0.233511	0.330803	0.0427783	-0.124569
INSR	354	7.67735e-16	9.90002e-15	0.370478	0.0966016	-0.0990886	-0.545464	-0.138006	0.370478
ABHD5	354	2.87302e-18	4.30203e-17	0.141173	0.141173	0.0917053	0.117353	0.0259019	0.139009
RPS29	355	5.70944e-53	3.56949e-51	0.375657	-0.0477183	0.0775798	0.375657	-0.111556	-0.208859
MIR99AHG	355	4.935e-22	9.06991e-21	0.398655	-0.23218	0.339561	0.227187	0.398655	-0.0779774
AFAP1	355	6.34107e-21	1.10109e-19	0.270031	0.215474	-0.0984215	0.270031	0.181378	-0.164647
PSRC1	355	5.97006e-47	3.06991e-45	0.19791	0.096517	0.19791	0.0361421	0.0876694	-0.437713
AC241585.2	355	8.28541e-16	1.06466e-14	0.259605	0.0382079	-0.0414567	0.0615638	0.136192	0.259605
WTAP	356	1.2884e-32	3.89031e-31	0.270751	0.176633	0.171541	0.270751	0.071745	0.0677363
AHCTF1	357	6.47333e-47	3.31704e-45	0.405634	0.0600886	0.405634	0.334142	-0.141304	-0.168209
RPL5	358	1.76463e-52	1.09388e-50	0.355187	-0.0230907	0.155919	0.355187	-0.0194375	-0.116088
ABCA5	358	9.1954e-16	1.17694e-14	0.315158	0.107542	0.147087	-0.0977808	0.0689656	0.315158
ITGA3	358	9.52938e-47	4.87448e-45	0.206068	0.123911	0.156731	0.206068	0.135968	0.164571
STYXL1	360	8.8975e-22	1.61898e-20	0.212249	0.084636	0.0995318	0.0550006	0.212249	0.173563
SEMA3B	360	1.08042e-15	1.37563e-14	0.0697654	0.026345	0.0346559	-0.266622	0.0560721	0.0697654
AL357153.2	361	1.66118e-37	6.15246e-36	0.361998	0.223161	0.0971017	0.361998	0.26485	0.262112
IFT88	361	1.21074e-21	2.18404e-20	0.247724	0.0289288	0.182769	-0.115429	0.247724	0.0717239
RPL13A	362	4.80569e-52	2.9602e-50	0.373998	-0.0263376	0.140166	0.373998	-0.0112312	-0.227237
CDK19	362	4.96206e-18	7.34369e-17	0.280243	0.280243	0.00347007	-0.661354	0.12814	-0.397247
EPB41L4B	362	1.21564e-15	1.53776e-14	0.162992	0.0296745	0.0424856	0.0706457	0.0655245	0.162992
TMTC2	362	1.50054e-46	7.63551e-45	0.599994	-0.184524	0.599994	-0.415669	0.219096	0.173005
CFAP69	362	1.5865e-29	4.17067e-28	0.191071	0.05277	0.158659	0.191071	0.178726	0.137442
MT-RNR2	363	1.27444e-50	7.47271e-49	0.750603	0.23501	0.695745	0.750603	0.152414	0.105985
TGFBI	363	1.16375e-24	2.46739e-23	0.1438	0.117055	0.1438	0.0911808	0.121277	0.12211
NTN1	363	1.24031e-15	1.56761e-14	0.330971	0.106504	-0.0535725	0.176664	0.00227562	0.330971
MT-ND5	364	2.50547e-23	4.93653e-22	0.172302	0.141853	0.172302	0.154147	0.143426	0.114144
SKI	364	9.60543e-52	5.86733e-50	0.410927	0.101384	0.195211	0.410927	0.080009	0.102588
GALNT18	365	2.08741e-21	3.73075e-20	0.155128	0.108079	0.138159	0.0836968	0.155128	0.140373
FABP5	365	9.84988e-52	6.00412e-50	0.355358	0.0306871	0.322885	0.355358	0.0556521	0.057338
SYNPO	365	2.53092e-26	5.76282e-25	0.138716	0.109141	0.115271	0.138716	0.122322	0.106001
P3H2-AS1	365	9.42535e-17	1.29472e-15	0.0749332	0.0527034	0.0650414	0.0635853	0.0749332	0.0779627
A2M	366	4.91864e-32	1.45368e-30	0.341894	0.231335	0.264196	0.341894	0.294374	0.324699
ITGB5	366	6.20943e-35	2.07163e-33	0.188628	0.0902126	0.188628	0.142513	0.159203	0.145704
RPL24	367	1.38086e-51	8.38228e-50	0.373094	-0.0205109	0.201655	0.373094	-0.0122396	-0.158561
MARCH1	367	6.74247e-18	9.88862e-17	0.33671	0.33671	-1.06397	-1.32043	-0.0696642	0.0652459
DYM	367	1.49539e-15	1.87623e-14	0.429978	0.172275	0.183837	-0.13421	0.0190791	0.429978
SPOCK2	367	1.17765e-43	5.51309e-42	0.213474	0.129892	0.158422	0.213474	0.162163	0.182158
CARMIL1	367	5.41463e-51	3.20702e-49	0.286193	-0.159095	0.274897	0.286193	-0.0124124	0.0491783
RPL10A	368	1.48108e-51	8.95347e-50	0.330608	-0.0612996	0.138219	0.330608	-0.0707162	-0.158773
RND3	368	1.05602e-38	4.11424e-37	0.243573	0.156043	0.0993641	0.243573	0.0696949	0.138346
TOB2	369	3.0215e-21	5.34175e-20	0.236188	-0.121109	0.207189	-0.107195	0.236188	0.21856
FOXJ3	369	1.50329e-21	2.70177e-20	0.271219	0.205492	0.20805	0.271219	0.0848791	0.090222
PRAG1	369	1.9686e-51	1.18517e-49	0.363411	0.0146233	0.15031	0.363411	-0.00969809	0.123403
BX005040.4	369	1.54408e-15	1.93566e-14	0.117303	0.0607635	0.0870433	0.0788627	0.0629353	0.117303
RPL7	370	1.97496e-51	1.18655e-49	0.329576	0.0219173	0.124747	0.329576	0.0188041	-0.0190325
MFAP3L	370	9.63556e-30	2.5653e-28	0.178768	0.0465372	0.178768	-0.0793133	0.164909	0.18238
SEPT11	371	4.17178e-51	2.49106e-49	0.383737	-0.0502287	0.210262	0.383737	-0.126251	-0.120434
ITPR1	371	3.62271e-21	6.37383e-20	0.253076	0.134327	0.045372	0.213803	0.253076	0.172497
MASP1	371	1.25373e-31	3.62837e-30	0.183616	-0.116789	0.0794475	0.183616	0.0808735	0.162235
ROR1	371	1.11223e-45	5.50639e-44	0.435848	-0.425218	0.435848	0.256649	-0.496622	-0.601953
AC245297.1	372	1.67773e-15	2.09691e-14	0.255987	-0.0236488	-0.0944361	-0.217387	0.182147	0.255987
AC092131.1	372	6.5354e-31	1.82461e-29	0.213086	0.0954438	0.213086	0.206843	0.186406	0.169337
MSRB3	372	3.57579e-28	8.88905e-27	0.227224	0.166578	0.227224	0.126379	0.178813	0.219943
AKAP6	373	3.83297e-21	6.73163e-20	0.347657	0.0277824	-0.492976	-0.918328	0.347657	0.375778
S100A11	373	2.0335e-45	9.94951e-44	0.257922	0.120646	0.257922	0.220155	0.164304	0.132252
HDAC7	373	1.19142e-17	1.72915e-16	0.113712	0.113712	0.117695	0.110404	0.12142	0.130541
RPS25	374	7.1045e-51	4.19094e-49	0.351465	0.0228259	0.140607	0.351465	0.0327071	-0.025798
NIM1K	374	9.2768e-20	1.51063e-18	0.257031	0.0148177	-0.099766	-0.17239	0.257031	0.315138
OPTN	375	3.97856e-21	6.98312e-20	0.150814	0.110363	0.0833293	-0.0108747	0.150814	0.14806
RASGEF1B	376	2.23145e-18	3.36547e-17	0.262652	0.206453	0.196083	-0.155717	0.262652	0.217172
TNFRSF25	376	4.05847e-21	7.11485e-20	0.0833777	0.0397411	0.0617226	0.0808795	0.0833777	0.065301
ABHD6	376	2.15652e-15	2.67249e-14	0.126022	0.0642051	-0.0795046	-0.331132	0.0547363	0.126022
CERS6	377	1.3255e-50	7.75654e-49	0.441494	-0.0297936	-0.0684521	0.441494	-0.400296	-0.137237
WDR49	377	6.34278e-49	3.48187e-47	0.281515	-0.0932866	0.271199	0.281515	0.153467	0.0969414
CMIP	377	4.19284e-19	6.59458e-18	0.262752	0.213306	-0.0726589	0.262752	0.119505	0.328048
BHLHE40-AS1	377	9.27786e-20	1.51063e-18	0.110057	0.0671206	0.110057	0.105629	0.107012	0.115274
TNRC6A	378	1.87143e-21	3.35311e-20	0.262691	-0.0117955	0.262691	0.247803	0.264668	0.347672
MTM1	378	5.14556e-21	8.97223e-20	0.177474	0.0893606	0.112632	0.0691932	0.177474	0.124798
ZFP36L1	379	3.68139e-50	2.12454e-48	0.281321	0.11369	0.203055	0.281321	0.130864	0.0478658
KIDINS220	380	5.31529e-21	9.25714e-20	0.266445	0.0346744	-0.0346447	-0.253061	0.266445	0.139109
GOLGA8A	380	2.47385e-15	3.04896e-14	0.286763	0.0612702	0.0923765	-0.00333695	0.159438	0.286763
MCL1	380	3.99891e-50	2.30323e-48	0.233366	0.124062	0.218286	0.233366	0.105077	0.0739255
CRY1	380	1.3129e-26	3.02712e-25	0.277622	0.195075	0.208902	0.277622	0.18123	0.190495
SEMA5B	381	2.36166e-17	3.36908e-16	0.137051	0.137051	-0.179574	0.138221	0.065356	0.184441
GCLM	382	2.92825e-30	7.97744e-29	0.19284	0.13296	0.166388	0.19284	0.115583	0.072148
PLXNA2	382	2.16224e-23	4.26888e-22	0.268963	-0.00942461	-0.328933	0.268963	-0.0101614	0.314201
VWA3A	382	2.69624e-21	4.78407e-20	0.131066	-0.00938463	0.131066	0.120422	0.135342	0.130963
ASTN2	383	2.80551e-15	3.44322e-14	0.44245	-0.443854	-0.140364	-0.640568	-0.157084	0.44245
PGRMC2	384	1.77075e-21	3.17466e-20	0.193489	0.147167	0.0932142	0.193489	0.0858623	0.0481804
ELOVL2	384	1.06455e-49	6.05985e-48	0.378591	-0.384781	0.348182	0.378591	-0.597045	-0.543896
FOXP1	385	7.06402e-21	1.22299e-19	0.352235	0.0576591	0.141738	-0.599242	0.352235	-0.109773
LHFPL2	385	1.20666e-49	6.84221e-48	0.34415	0.166574	0.319353	0.34415	0.101868	0.176269
RPL15	386	1.33311e-49	7.53003e-48	0.371765	-0.0214799	0.0219938	0.371765	-0.0188675	-0.212208
AL354740.1	386	1.24423e-26	2.87559e-25	0.195045	0.140256	0.174947	0.195045	0.184913	0.179909
SCARA3	387	1.01625e-44	4.8986e-43	0.233867	0.117387	0.233867	0.197334	0.045902	-0.0414363
DNAH9	387	1.24079e-37	4.62476e-36	0.319792	-0.0536627	0.319792	0.239696	0.257738	0.239885
ADAMTS14	387	3.35849e-15	4.10125e-14	0.0753902	0.057573	0.0578753	-0.114381	0.0580524	0.0753902
NORAD	388	1.76367e-49	9.9237e-48	0.29255	0.0468696	0.202837	0.29255	0.0572404	0.0141912
PCSK1	388	2.21343e-18	3.34e-17	0.0671289	0.0641999	0.0671289	0.062953	0.0630267	0.0513442
FAM189A2	388	1.63024e-28	4.112e-27	0.176265	-0.187387	0.176265	0.167685	0.161155	0.166549
AC084033.3	389	8.04168e-21	1.38815e-19	0.215789	0.0102673	0.152794	0.0718826	0.215789	-0.108916
AC245297.3	389	3.49698e-15	4.2597e-14	0.234492	-0.0256646	0.0303808	-0.0130647	0.148759	0.234492
FGF2	389	2.2052e-49	1.23605e-47	0.296557	0.136938	0.236026	0.296557	0.0786791	0.128433
ZBTB21	389	1.78528e-23	3.54862e-22	0.140562	0.110728	0.127625	0.140562	0.0425297	0.0587268
COL1A2	390	2.3144e-44	1.10468e-42	0.228478	0.0923265	0.228478	0.224028	0.0757528	0.0539397
AC092675.1	390	3.56701e-15	4.3432e-14	0.0695981	-0.0377928	0.0346412	0.0385909	0.0369913	0.0695981
MYO5B	391	1.91196e-19	3.05694e-18	0.16045	0.135206	0.141861	0.0869585	0.16045	0.152147
C2CD2	391	2.4423e-37	8.95478e-36	0.281804	0.132517	0.281804	0.151963	0.207055	0.266336
ELK3	391	2.50838e-44	1.19144e-42	0.287276	0.106617	0.287276	0.181241	0.16533	0.120913
SNRPGP10	391	2.48201e-49	1.3859e-47	0.222094	-0.295358	0.092084	0.222094	-0.276263	-0.0925415
AK4	392	4.29486e-49	2.37999e-47	0.32833	-0.111886	0.269088	0.32833	-0.306778	-0.186499
TAGLN2	393	2.96167e-44	1.40447e-42	0.187768	0.0698736	0.187768	0.180508	0.107596	0.0266731
GAN	394	5.03748e-49	2.78623e-47	0.392606	0.110502	0.264346	0.392606	0.276864	0.223109
RPS11	395	5.31167e-49	2.93234e-47	0.333204	-0.0353069	0.0777685	0.333204	0.0029785	-0.106043
COL5A1	395	4.73293e-22	8.71497e-21	0.104664	0.0850588	0.104664	0.100271	0.106096	0.0922218
SMOC2	395	4.86827e-17	6.80233e-16	0.14427	0.14427	0.133436	0.117613	0.130191	0.0943335
GPR158	396	5.10025e-15	6.15628e-14	0.426657	0.191329	-0.00990611	-0.0212294	0.145317	0.426657
SEC61G	396	5.42952e-49	2.99176e-47	0.318511	0.0561577	0.20527	0.318511	0.00381197	-0.0310523
HSPA9	396	6.41967e-35	2.13933e-33	0.308043	0.186377	0.28039	0.308043	0.0821672	0.102532
PARP9	396	5.5096e-44	2.58757e-42	0.260921	0.0922811	0.260921	0.173771	0.160256	0.103354
AK8	396	1.18996e-20	2.03489e-19	0.166851	0.0336424	0.147677	0.0936445	0.166851	0.115977
NCOA7	397	5.49188e-17	7.66271e-16	0.149242	0.149242	0.0313821	-0.423806	0.123781	0.195161
BST2	397	1.53349e-45	7.55361e-44	0.17202	0.0282355	0.168513	0.17202	0.0767272	0.0157892
RPL22L1	398	6.20881e-49	3.41473e-47	0.241364	-0.0309606	0.218027	0.241364	-0.0845766	-0.123338
IRAK2	399	6.25538e-20	1.02939e-18	0.191968	0.134867	0.191968	-0.0515382	0.161238	0.234906
SP140L	399	1.39392e-43	6.51513e-42	0.173958	0.0447127	0.173958	0.142447	0.0708585	0.052168
SCMH1	400	6.58124e-49	3.606e-47	0.472761	0.101341	0.158641	0.472761	-0.306761	-0.231249
C11orf96	400	8.16168e-23	1.56695e-21	0.141135	0.11714	0.0927167	0.141135	0.117774	0.0904423
KMT2E-AS1	400	1.73267e-20	2.9372e-19	0.151751	0.121367	0.141775	0.129316	0.151751	0.114422
AC020916.1	400	1.39667e-43	6.51759e-42	0.20008	0.0925819	0.20008	0.188383	0.0901325	0.0860254
GBP1	401	1.13789e-31	3.29638e-30	0.140817	0.097746	0.140817	0.13904	0.120658	0.119263
MIAT	401	5.94898e-15	7.14244e-14	0.175773	0.0781169	-0.154277	-0.0798851	0.0752501	0.175773
GADD45GIP1	402	7.66116e-49	4.18987e-47	0.220514	-0.0343949	0.144727	0.220514	-0.0771431	-0.142228
CCDC125	402	5.98315e-15	7.17757e-14	0.205992	0.0646367	0.0794967	-0.00507981	0.0602814	0.205992
GSN-AS1	403	1.95361e-18	2.9571e-17	0.0943659	0.0625893	0.0911703	-0.311232	0.0943659	0.094773
HSD17B14	404	1.41525e-27	3.39416e-26	0.14913	0.0788119	0.134884	0.14913	0.138402	0.15025
TXNRD1	404	3.79905e-21	6.67605e-20	0.24757	0.193747	0.157156	0.24757	0.0873282	0.0934706
BATF3	404	5.04296e-29	1.29773e-27	0.129358	0.0820864	0.12417	0.129358	0.0396275	0.122973
LATS2	405	2.10166e-43	9.74524e-42	0.22295	0.0773346	0.22295	0.18646	0.109333	0.171145
IFITM2	406	4.94109e-24	1.01382e-22	0.0957893	0.0568507	0.0957893	0.0900471	0.0918388	0.070672
SBF2	406	8.57746e-27	1.98708e-25	0.293507	0.191128	0.293507	0.256322	0.115768	0.19597
RALBP1	406	2.53203e-43	1.17037e-41	0.321917	0.170066	0.321917	0.236781	0.198259	0.0844253
NFATC2	406	5.58941e-30	1.50229e-28	0.251444	0.111658	0.251444	0.188572	0.162807	0.234181
B4GALT5	407	1.60279e-48	8.65242e-47	0.463231	0.202823	0.326199	0.463231	0.280785	0.329042
TSHZ3	407	7.58736e-17	1.04766e-15	0.148708	0.148708	0.0525341	0.164293	0.0581572	0.204823
LAMB2	407	4.71324e-46	2.36543e-44	0.182727	0.0259016	0.17632	0.182727	0.013546	0.0358732
AC126283.2	407	3.78548e-20	6.29673e-19	0.0698831	0.0550008	0.0639424	0.0635266	0.0698831	0.0489086
FERMT2	408	1.64982e-36	5.87251e-35	0.348258	0.207635	0.348258	0.20885	0.226505	0.279345
AR	408	1.61026e-48	8.67672e-47	0.28525	-0.147967	0.112786	0.28525	0.000887493	-0.103314
RACK1	409	1.65758e-48	8.91527e-47	0.335995	0.000865329	0.227758	0.335995	-0.0397197	-0.130946
AC104389.4	409	5.4142e-33	1.65705e-31	0.171663	0.0602902	0.171663	0.174049	0.147188	0.142537
XBP1	409	4.16127e-27	9.74817e-26	0.139268	0.102626	0.108869	0.139268	0.106424	0.100246
RNU6-6P	410	2.92844e-35	9.87134e-34	0.245767	0.152037	0.1822	0.245767	0.12221	0.133018
HSF4	410	9.86585e-16	1.2611e-14	0.0674207	0.0674207	0.0492656	0.070382	0.0663823	0.0782796
S100A16	411	3.75579e-46	1.89141e-44	0.233608	0.0526692	0.223434	0.233608	0.0782876	0.0338567
JARID2	411	4.98607e-20	8.24222e-19	0.36349	-0.031219	-0.401339	-0.143996	0.36349	-0.287973
RPS4X	412	5.117e-48	2.72215e-46	0.338554	-0.0577956	0.154529	0.338554	-0.04512	-0.188432
RNMT	412	1.21847e-16	1.65665e-15	0.179726	0.179726	0.186405	0.0970755	0.141195	0.136259
TRIM47	412	1.12467e-38	4.3759e-37	0.152558	0.0876753	0.103439	0.152558	0.121867	0.0964856
ST3GAL5	413	1.23917e-14	1.45962e-13	0.256662	0.0842571	-0.29399	-0.620342	0.0855031	0.256662
RIOK3	413	1.4195e-16	1.92106e-15	0.156192	0.156192	0.107008	0.0734052	0.146854	0.155916
UQCR10	413	6.30857e-48	3.34995e-46	0.278337	-0.0171339	0.192808	0.278337	0.0167282	-0.199299
MECOM	414	1.14259e-42	5.19118e-41	0.437498	-0.51615	0.437498	0.0767139	-0.555024	-0.537258
RAP2B	415	1.00387e-47	5.31141e-46	0.261708	0.0231577	0.1836	0.261708	8.48532e-05	-0.173368
RPL37A	416	1.51404e-47	7.98187e-46	0.402646	0.0707523	0.0480129	0.402646	0.112472	-0.0654741
BABAM2	416	8.84528e-20	1.44422e-18	0.319178	0.176285	0.199474	0.243917	0.319178	0.32473
PTPRF	416	1.40604e-14	1.64821e-13	0.193263	0.0927752	0.125309	-0.0682386	0.0861708	0.193263
HLA-E	417	1.741e-42	7.82487e-41	0.19416	0.0890996	0.19416	0.176626	0.142277	0.1302
SEMA3A	417	1.7243e-16	2.32708e-15	0.161126	0.161126	0.13354	0.117776	0.168341	0.17766
MUC20-OT1	418	1.56513e-14	1.82957e-13	0.352985	0.137083	0.107248	0.0627195	0.155794	0.352985
DGKD	418	1.78339e-16	2.40351e-15	0.179799	0.179799	0.101921	-0.0481616	0.103301	0.225271
GADD45A	419	8.60456e-42	3.77453e-40	0.254394	0.129622	0.248315	0.254394	0.0792266	0.218734
TBC1D23	420	1.95389e-16	2.62483e-15	0.157334	0.157334	0.120403	0.0973108	0.185754	0.166912
ANGPT1	420	2.59044e-42	1.1607e-40	0.274005	-0.078721	0.274005	0.26141	-0.0446203	-0.0488595
RPL27A	421	2.8178e-47	1.46701e-45	0.329698	0.0149742	0.24268	0.329698	-0.0201181	-0.146279
EPS8	421	1.98241e-16	2.66071e-15	0.211485	0.211485	0.2183	0.205637	-0.101957	-0.329928
HBP1	421	1.32412e-19	2.14047e-18	0.219586	0.099266	0.155342	-0.0481898	0.219586	0.175615
CYLD	421	1.48609e-14	1.73996e-13	0.200672	0.12833	0.113312	-0.153049	0.148201	0.200672
SYPL1	421	4.98419e-42	2.19958e-40	0.212545	0.0581427	0.212545	0.0963373	0.0273172	-0.120047
SMS	422	3.54072e-45	1.72376e-43	0.372885	0.19722	0.271875	0.372885	0.0113228	-0.163357
MT-ND3	423	1.97711e-22	3.70348e-21	0.2564	0.2016	0.2564	0.128056	0.19222	0.236915
NDUFS5	423	4.43016e-47	2.2942e-45	0.304558	-0.0633829	0.223501	0.304558	-0.0466764	-0.161098
RANBP3L	424	6.76555e-29	1.73036e-27	0.243911	-0.14526	0.243911	0.241255	0.221415	0.188471
AP000662.1	424	1.33956e-39	5.42858e-38	0.231045	0.134398	0.0644216	0.231045	0.0661663	-0.294861
ERRFI1	424	6.7805e-42	2.98332e-40	0.31936	0.15804	0.31936	0.322129	0.107797	0.044209
GPX4	425	5.05237e-47	2.60718e-45	0.288149	0.0135242	0.227959	0.288149	-0.0194113	-0.311843
CLIC1	425	1.07354e-41	4.70222e-40	0.183479	0.0591687	0.183479	0.183752	0.00264484	-0.179331
ABLIM1	425	1.32684e-22	2.51439e-21	0.312653	0.138906	0.229391	0.312653	0.30635	0.319293
ACTR3	425	4.48821e-24	9.24432e-23	0.279622	0.193368	0.227976	0.279622	0.0857477	0.129927
AC145124.1	425	3.46697e-16	4.57199e-15	0.0699405	0.0612637	0.0613023	0.0674803	0.0699405	0.0744848
ZNF385D	426	5.65707e-47	2.91409e-45	0.409557	0.0071409	0.375931	0.409557	-0.125286	0.0148423
RPS6KA3	427	3.01909e-31	8.55136e-30	0.323107	0.197197	0.116559	0.323107	0.0340994	0.259961
ATP11A	427	2.57765e-14	2.95068e-13	0.25482	0.0998696	0.155456	-0.283572	0.0385414	0.25482
PFKFB4	428	2.71048e-16	3.60481e-15	0.119605	0.119605	0.0557819	0.0713496	0.128377	0.145725
HS3ST4	428	3.16352e-41	1.3592e-39	0.358606	-0.0890915	0.358606	0.351845	-0.160642	-0.235025
GJA1	428	8.32312e-36	2.87177e-34	0.189776	0.0395921	0.186241	0.189776	0.148898	0.148468
KIAA1109	429	3.32889e-19	5.27056e-18	0.254255	0.0516661	-0.0338933	-0.164816	0.254255	-0.0306619
RAPH1	429	2.02474e-28	5.0895e-27	0.379306	0.23617	0.00440634	0.379306	-0.0727857	-0.000146683
XG	429	3.2452e-14	3.6903e-13	0.0793196	0.0159803	0.0574123	0.0478059	0.0621726	0.0793196
UBE2E1	430	6.25659e-23	1.21313e-21	0.298644	0.158288	-0.118007	0.298644	0.303229	0.132609
TLK1	431	1.6398e-46	8.32967e-45	0.433464	-0.0699592	0.159042	0.433464	-0.236016	-0.179388
STXBP1	431	4.51357e-15	5.45713e-14	0.18515	0.146993	-0.157761	0.18515	0.159712	0.278399
CHST15	432	2.38517e-25	5.22754e-24	0.132996	-0.0053209	0.110108	0.132996	0.117535	0.123779
APLF	432	3.16218e-16	4.18842e-15	0.107827	0.107827	0.0863132	0.00102557	0.0752795	0.0636379
RASAL2	433	3.2027e-16	4.23634e-15	0.233077	0.233077	-0.131589	0.144792	-0.116865	-0.0658747
CYBRD1	433	6.87482e-38	2.58881e-36	0.226987	0.119583	0.226987	-0.127208	0.119274	0.19927
VWA3B	433	1.28223e-31	3.69624e-30	0.227627	-0.124522	0.227627	0.225142	0.197421	0.216089
MT-CO2	434	1.24301e-45	6.14347e-44	0.404556	0.215152	0.339162	0.404556	0.233811	0.227573
MAP3K20	434	6.07155e-41	2.57088e-39	0.284396	0.151727	0.284396	0.281695	-0.0230044	-0.120855
PPP2CB	435	6.19649e-41	2.61999e-39	0.306914	0.136274	0.306914	0.28329	0.177474	0.172508
SAT2	435	5.08712e-19	7.95532e-18	0.178403	0.108188	0.149453	0.162269	0.178403	0.151616
CA9	435	6.1161e-18	8.99251e-17	0.0664939	0.0617241	0.0629027	0.0664939	0.0602586	0.0471825
TIMP3	436	6.35408e-41	2.67888e-39	0.284818	-0.125086	0.284818	0.271444	-0.110075	0.0557623
SNX13	436	1.58029e-30	4.34974e-29	0.321775	0.184609	0.202812	0.321775	0.158271	0.000622845
DCLK2	436	2.77944e-46	1.40455e-44	0.568739	-0.392699	0.0494565	0.568739	-0.0104526	0.423997
BCO1	436	1.29681e-18	1.98241e-17	0.124546	-0.0186968	0.0671311	0.0791855	0.124546	0.131204
NFKBIZ	437	4.48446e-16	5.86811e-15	0.107895	0.107895	0.0954597	-0.0670154	0.0841613	0.0429039
PIFO	437	4.38825e-15	5.31e-14	0.0611956	0.0204014	0.0589867	0.0540602	0.0611956	0.0651945
SATB2	438	4.59635e-46	2.31073e-44	0.50668	-0.0119076	0.443176	0.50668	0.058318	0.0727001
CYTOR	438	6.98152e-41	2.93074e-39	0.174052	0.102606	0.174052	0.169504	0.0261354	0.0485333
TBC1D17	439	2.31094e-16	3.08889e-15	0.175115	0.0127343	-0.00757949	-0.0175083	0.175115	0.220984
BX088645.1	439	4.76731e-21	8.33255e-20	0.112676	0.0934656	0.112676	0.0731724	0.0792745	0.0879719
PRDX4	440	5.8669e-46	2.93435e-44	0.240996	0.0670783	0.160456	0.240996	0.00782428	-0.0107914
AC234582.1	440	1.55402e-16	2.10115e-15	0.05282	0.00985779	0.0487104	0.05282	0.0364066	0.0534323
ID1	441	6.8653e-46	3.42201e-44	0.259964	0.0746993	0.229554	0.259964	0.150138	0.0790509
CNN2	441	7.73048e-17	1.06591e-15	0.0699769	0.0548567	0.0686306	0.0699769	0.0551708	0.0709677
DBI	442	8.84826e-46	4.40291e-44	0.521647	-0.30397	0.422152	0.521647	-0.175072	-0.390453
PDK3	442	3.38458e-20	5.6427e-19	0.176573	0.144024	0.176573	0.143747	0.119251	0.102524
LINC02340	442	9.6926e-19	1.49497e-17	0.239794	0.0686652	0.14022	-0.00899756	0.239794	0.224366
SEMA3C	442	4.3222e-19	6.79179e-18	0.171584	0.140018	0.171584	-0.301883	0.175361	0.176129
MT-ND1	443	1.07064e-21	1.93729e-20	0.219533	0.172638	0.219533	0.194759	0.152456	0.140341
PRDX6	443	9.3825e-46	4.66083e-44	0.236483	0.0355045	0.185261	0.236483	0.0499271	-0.0325781
AC016831.1	443	1.92141e-21	3.44055e-20	0.17065	0.117955	0.0924527	0.17065	0.170243	0.165911
SMG6	444	1.27208e-40	5.30953e-39	0.409836	0.209562	0.409836	0.235809	0.171517	0.0836653
DCAF6	444	1.0697e-18	1.64038e-17	0.286352	0.0764814	0.20024	0.229537	0.286352	0.222197
KDM3A	444	1.553e-18	2.36416e-17	0.182797	0.137411	0.137264	0.125411	0.182797	0.10656
ZNF862	445	6.53021e-14	7.33182e-13	0.272135	0.0666608	0.0579333	0.0398715	0.179266	0.272135
KIAA1671	445	1.31874e-40	5.49643e-39	0.296922	-0.133256	0.296922	0.264191	0.131414	0.230521
MGST1	446	3.41497e-37	1.24122e-35	0.300108	0.136914	0.300108	0.292674	0.233615	0.140497
ARHGEF10	447	5.94754e-23	1.15474e-21	0.147887	0.109112	0.147887	0.026294	0.143845	0.155383
RPL23	448	1.43697e-45	7.09011e-44	0.304283	-0.0290785	0.149277	0.304283	-0.0415966	-0.146106
AGBL4	448	2.65432e-42	1.1875e-40	0.417656	0.0823366	0.380655	0.417656	0.127344	0.381794
FAM219A	448	1.02405e-15	1.30727e-14	0.17189	0.17189	0.0457197	0.131799	0.146129	0.2744
SYNM	448	1.80817e-40	7.5043e-39	0.170825	0.0456167	0.170825	0.117557	0.0695368	0.0763581
RAB3IP	450	1.09313e-15	1.3906e-14	0.177976	0.177976	-0.367302	-0.275804	-0.0296831	0.182521
LINC01354	450	7.19038e-21	1.24414e-19	0.070355	0.0204362	0.070355	0.0688336	0.0634101	0.0683897
AAK1	451	1.11434e-15	1.41635e-14	0.189619	0.189619	0.0651825	0.068319	0.14548	-0.115342
FBLN5	451	9.4847e-16	1.21291e-14	0.096038	0.0760772	0.096038	0.0780067	0.087447	0.103814
FMN2	452	2.42067e-45	1.18241e-43	0.557771	-0.0775485	0.298375	0.557771	0.192871	0.359735
PLSCR1	453	1.48007e-42	6.71402e-41	0.263809	0.145936	0.252585	0.263809	0.0269725	0.188774
EPS8L2	453	3.61792e-17	5.10153e-16	0.0558224	0.0460213	0.0501002	0.0538165	0.0558224	0.0544288
SLC15A4	454	1.08685e-13	1.20091e-12	0.227582	0.120799	0.145306	0.136679	0.103483	0.227582
XAF1	454	4.56642e-40	1.87127e-38	0.210884	-0.0113298	0.210884	0.171156	0.0772033	0.106522
PIK3C3	455	1.77731e-17	2.55666e-16	0.228483	0.107941	0.146702	-0.108129	0.228483	0.291642
TMEM2	455	1.35755e-15	1.70841e-14	0.164638	0.164638	0.0272296	0.138971	0.0540512	-0.0276551
TMEM229B	456	1.27322e-13	1.40102e-12	0.110512	0.0352813	0.0526666	0.00936039	0.082151	0.110512
MIR4697HG	457	1.36543e-13	1.49797e-12	0.0798026	0.0428201	-0.149759	0.00740983	0.0306845	0.0798026
UBE2D3	457	1.42854e-15	1.79543e-14	0.16598	0.16598	0.180497	0.111848	0.0259346	0.125345
MAP1LC3B2	457	2.31069e-18	3.4796e-17	0.100806	0.0446358	0.0811347	0.0746015	0.100806	0.0952456
GABBR1	458	1.36965e-13	1.50148e-12	0.324046	-0.32379	-0.0847695	0.182734	0.0285224	0.324046
DSTN	458	8.80754e-45	4.25247e-43	0.344271	0.164968	0.228533	0.344271	0.196065	0.209682
AL121761.1	458	2.35645e-18	3.54667e-17	0.154946	0.115661	0.0741334	0.0224172	0.154946	0.167935
RASA2	459	1.46209e-15	1.83523e-14	0.179186	0.179186	0.0360103	0.159172	-0.0541814	0.0693266
NTM	460	1.45533e-13	1.59242e-12	0.529519	-0.302609	-1.00414	-0.929814	-0.118636	0.529519
HSP90B1	460	1.18452e-44	5.68163e-43	0.337386	0.0582132	0.218872	0.337386	0.0382066	-0.398762
TAX1BP1	462	3.24799e-21	5.73178e-20	0.252898	0.0835129	0.0801906	0.252898	0.254112	-0.0461152
LINC02062	462	2.37321e-31	6.75465e-30	0.304597	0.054782	0.304597	0.0952712	0.0419661	0.331878
TRIP6	462	1.91716e-39	7.70525e-38	0.203735	0.00418782	0.203735	0.126568	0.0457743	0.0166731
RPSA	463	1.8649e-44	8.93045e-43	0.342173	0.00118597	0.069626	0.342173	-0.0870235	-0.196061
HIST1H2AC	463	4.80452e-17	6.71967e-16	0.133428	0.116673	0.0877527	-0.00569487	0.133428	0.115735
GATAD1	463	1.71099e-13	1.8645e-12	0.286286	0.023755	0.146211	-0.0275586	0.151387	0.286286
SEPT7	464	2.6054e-39	1.03999e-37	0.361883	0.0192322	0.361883	-0.380528	0.0375281	-0.416478
CD151	464	1.88336e-44	9.00411e-43	0.237954	-0.0091371	0.214183	0.237954	-0.0643554	-0.0345624
OBSL1	464	5.14025e-36	1.78621e-34	0.2015	0.0979965	0.129179	0.2015	0.135478	0.185537
MYADM	465	6.43411e-39	2.52692e-37	0.206325	0.0978855	0.206325	0.19498	0.0798374	0.0942183
AC053527.1	465	1.87525e-13	2.03819e-12	0.342527	-0.00207806	0.0694772	-0.0337071	0.116068	0.342527
LAPTM4A	465	2.41706e-44	1.14993e-42	0.258684	0.0504095	0.201655	0.258684	0.0183963	-0.166401
LPL	466	1.88497e-40	7.81194e-39	0.262469	-0.142934	0.255915	0.262469	-0.0511155	0.0884831
SCN3B	466	2.13929e-13	2.316e-12	0.100803	0.033142	-0.0386966	0.0720132	0.0226872	0.100803
MAFF	466	1.79105e-15	2.22998e-14	0.0915391	0.0915391	0.0815057	0.0515219	0.0830842	0.0979975
ATP9A	467	2.18187e-13	2.35831e-12	0.370305	-0.310382	-0.284671	-0.293643	0.114307	0.370305
COPS8	467	2.48224e-21	4.41776e-20	0.175956	0.130674	0.150817	0.175956	0.106011	0.0799892
SP110	467	1.17364e-24	2.48477e-23	0.159525	0.0405172	0.159525	0.0347012	0.149491	0.166196
CAPZB	468	2.34865e-15	2.9069e-14	0.176447	0.176447	0.142743	0.177313	0.164302	0.0117349
LINC01322	468	3.46458e-44	1.64029e-42	0.424125	-0.347301	-0.454323	0.424125	-0.65225	-0.26921
PPP1R3C	469	1.15529e-15	1.46649e-14	0.0754324	0.0382875	0.0734793	0.0754324	0.0552846	0.0760935
NOL3	469	4.46901e-20	7.41262e-19	0.115038	0.0915167	0.107619	0.115038	0.0886406	0.119591
CHPT1	470	4.46748e-44	2.10829e-42	0.314351	0.0736662	0.248572	0.314351	0.132977	0.225199
UNC5B	470	5.214e-18	7.69321e-17	0.102063	0.086972	0.0855192	-0.170579	0.102063	0.0984102
RHPN2	470	4.89055e-44	2.30423e-42	0.293043	0.125119	0.270113	0.293043	0.124605	0.174771
AC138512.1	470	3.20908e-17	4.54695e-16	0.0857422	0.0729575	0.0708782	0.0643872	0.0857422	0.0855822
PDLIM7	471	7.09936e-28	1.72812e-26	0.132094	0.0931367	0.115931	0.132094	0.0784741	0.070602
ITM2C	472	1.15153e-20	1.97032e-19	0.229323	-0.00338317	0.229323	0.191275	0.230902	0.247064
PLEC	472	5.52976e-44	2.59287e-42	0.208679	0.0112379	0.133901	0.208679	0.0893491	0.0795918
PODXL	472	2.28673e-27	5.43962e-26	0.229586	0.155544	0.134399	0.229586	0.14314	0.207851
TMEM92-AS1	473	1.2926e-14	1.52011e-13	0.0549994	0.0516983	0.0541519	0.0549994	0.0549901	0.0565048
C6orf141	473	1.21876e-41	5.32236e-40	0.19144	0.0985688	0.184693	0.19144	0.093182	0.13628
CTTNBP2NL	474	3.27942e-15	4.00804e-14	0.171176	0.171176	0.0456217	0.17613	0.206695	0.0483346
AC107029.2	475	6.8106e-15	8.15015e-14	0.0580631	0.0372589	0.0580631	0.0545842	0.0463302	0.0586735
IQCG	476	1.96286e-38	7.58671e-37	0.284754	-0.00831275	0.284754	0.182173	0.108908	0.0162268
SLFN5	476	5.01168e-16	6.54628e-15	0.0890282	0.0804652	0.0758675	-0.0886616	0.0890282	0.0856578
ITGAV	477	2.15264e-38	8.28738e-37	0.348415	-0.024101	0.348415	0.301673	0.101156	0.0915777
TOB1	478	2.32047e-38	8.90813e-37	0.257135	0.0408674	0.257135	0.224387	0.131986	0.0319999
HGF	478	2.40217e-16	3.20059e-15	0.0740472	0.0679751	0.0616397	0.0663425	0.0740472	0.0718167
AL450405.1	478	1.81976e-43	8.46491e-42	0.17063	-0.0212996	0.1593	0.17063	-0.0531493	-0.0679752
KIAA0355	479	4.37463e-15	5.29571e-14	0.178819	0.178819	0.140475	0.106184	0.16205	0.303875
PRDM5	479	2.03765e-43	9.46341e-42	0.262495	-0.0662779	0.0923571	0.262495	-0.386633	-0.175943
AC004520.1	479	3.05846e-13	3.25646e-12	0.0467844	0.0261897	0.0125914	0.0148536	0.0322429	0.0467844
TUBB2A	480	2.27953e-43	1.05533e-41	0.283581	-0.0601421	0.14241	0.283581	-0.053802	-0.290757
ARL6IP5	480	4.53553e-24	9.32572e-23	0.202089	0.110852	0.202089	0.0658375	0.194866	0.218356
AC027117.2	480	8.56749e-19	1.32493e-17	0.111588	-0.063067	0.111588	-0.213163	0.0578614	0.113421
RN7SKP203	480	1.69604e-15	2.11708e-14	0.11828	0.115043	0.11828	0.118005	0.113799	0.104006
RPL38	481	2.71728e-43	1.25402e-41	0.326411	-0.0369984	0.152068	0.326411	-0.0024699	-0.14627
SH3BGR	481	1.1285e-17	1.63946e-16	0.133893	0.088098	0.0601952	0.0574541	0.133893	0.0961423
FGFR1	481	9.17923e-30	2.44827e-28	0.282638	0.177378	0.173236	0.282638	0.0352301	-0.0677548
CD74	482	2.2751e-18	3.42776e-17	0.157541	0.108153	0.157541	0.12474	0.16659	0.190847
PNMA2	482	3.30148e-43	1.52123e-41	0.211335	-0.0146713	0.0873659	0.211335	-0.162704	-0.174636
TMEM168	482	2.68267e-38	1.02604e-36	0.302876	0.00740897	0.302876	0.0328934	0.000497179	-0.00700493
AC025809.2	482	3.20547e-13	3.40802e-12	0.0771843	0.0402923	0.011114	0.0589027	0.0405785	0.0771843
IARS	483	3.38524e-43	1.55737e-41	0.420563	0.199646	0.232067	0.420563	-0.0464366	0.116584
NECAB1	483	9.56505e-17	1.3133e-15	0.148253	0.126618	0.148253	-0.507331	0.10651	0.0927072
SBNO2	484	1.42582e-23	2.84765e-22	0.17724	0.126699	0.17724	0.158443	0.128199	0.050907
OCIAD2	484	3.9359e-38	1.49754e-36	0.201582	0.0962239	0.201582	0.178417	0.126495	0.108581
ANKH	485	6.59061e-15	7.89013e-14	0.183252	0.183252	-0.184424	-0.512211	-0.00213303	0.262212
PLCD3	485	9.72322e-21	1.6725e-19	0.0959703	-0.00229977	0.0884938	0.0959703	0.093717	0.0736927
YPEL2	486	1.47915e-17	2.13735e-16	0.120285	0.0311311	-0.0355519	-0.6054	0.120285	0.103295
MT-CO3	487	7.53892e-43	3.44658e-41	0.440553	0.220508	0.367052	0.440553	0.231272	0.195169
ARNTL2	487	2.89577e-37	1.05645e-35	0.170324	0.102394	0.131591	0.170324	-0.110428	0.0928502
AVL9	488	1.34072e-23	2.67952e-22	0.262263	0.175925	0.262263	0.275647	0.233298	0.0911792
KDM6B	488	1.63104e-17	2.35318e-16	0.121477	0.0710462	-0.0212816	0.103059	0.121477	0.101511
MATN2	489	4.28109e-13	4.51389e-12	0.257941	0.068103	0.00133765	-0.0151421	0.148078	0.257941
KBTBD11-OT1	489	9.52929e-26	2.1219e-24	0.14826	0.0977027	0.14826	0.110712	0.133939	0.136509
CHCHD2	490	1.02639e-42	4.67046e-41	0.324236	-0.00619771	0.210963	0.324236	-0.00179265	-0.113456
NME7	490	1.74055e-17	2.50501e-16	0.240809	0.0767311	0.0838345	0.166172	0.240809	0.150395
SRD5A1	490	7.78244e-21	1.34419e-19	0.161178	0.125052	0.161178	0.143667	-0.00558142	0.0895738
AGFG2	491	9.1868e-38	3.4373e-36	0.25597	-0.0638184	0.25597	0.203234	0.00836063	0.194037
UFM1	492	4.29727e-17	6.0333e-16	0.135925	0.114131	0.135925	0.040274	0.115505	0.115584
TMEM132B	492	1.48476e-42	6.72488e-41	0.38952	-0.626568	-0.0368083	0.38952	-0.739563	-0.584488
SDAD1P1	492	1.91995e-17	2.75236e-16	0.0706972	0.0537501	0.0497163	0.0574846	0.0706972	0.0490278
COL27A1	493	1.55493e-42	7.03177e-41	0.228536	-0.0204819	0.203977	0.228536	0.054519	-0.163658
WDR59	493	2.51361e-17	3.58235e-16	0.263903	0.0269816	-0.141663	-0.154388	0.263903	0.207494
AC021594.2	493	4.99863e-13	5.24399e-12	0.0555055	0.0517673	0.0330402	0.048977	0.0525972	0.0555055
RIN2	494	2.53826e-17	3.61397e-16	0.229079	0.0653281	-0.430882	-0.42119	0.229079	0.216003
RAPGEF4-AS1	494	1.91076e-14	2.21676e-13	0.0878051	0.0878051	0.0698003	0.0833123	0.0785239	0.107628
MEG8	495	5.52902e-13	5.7859e-12	0.247486	0.133342	0.00575716	0.132587	0.0648298	0.247486
ITGB1	495	8.65878e-21	1.49379e-19	0.237046	0.168253	0.165004	0.237046	-0.0213265	0.0652706
OSCP1	495	2.63684e-17	3.7525e-16	0.130989	0.0675963	0.107986	0.10595	0.130989	0.0918747
BIRC3	496	5.62234e-16	7.32432e-15	0.0967723	0.0909059	0.0967723	0.0789922	0.0828476	0.0924764
PHLDB2	496	2.18346e-15	2.70474e-14	0.0964217	0.0905933	0.0645815	0.0964217	0.078184	0.0896607
PDE1C	497	2.60266e-25	5.69568e-24	0.283711	0.188825	0.283711	-0.845693	0.0579676	0.291029
STOM	497	2.39388e-37	8.79342e-36	0.166111	0.0671925	0.166111	0.148035	0.10342	0.130965
SEC62	498	2.74833e-42	1.22769e-40	0.3579	0.0740975	0.238726	0.3579	0.113897	-0.0514875
PIK3C2A	498	2.39528e-37	8.79342e-36	0.343799	-0.151257	0.343799	0.185556	0.0486995	0.00501034
LINC00639	498	5.9728e-13	6.23913e-12	0.112354	0.0170572	0.00978848	-0.747193	0.0735535	0.112354
RAMP3	498	3.23726e-17	4.58244e-16	0.0762051	0.0540715	0.0561307	0.0679087	0.0762051	0.0672879
ADGRL3	499	1.16952e-14	1.38036e-13	0.323709	0.323709	-0.96025	-0.264662	-0.14002	0.061069
FGGY	499	2.87233e-20	4.81062e-19	0.233693	0.132595	0.233693	0.170813	0.24233	0.0415184
PMEPA1	499	3.18386e-42	1.42007e-40	0.250783	-0.0246035	0.11653	0.250783	-0.0233761	-0.104572
STAP2	499	6.26607e-13	6.52684e-12	0.160199	0.051158	-0.000562442	0.0992041	0.0818847	0.160199
IDS	500	1.30522e-26	3.01179e-25	0.187466	0.117232	0.187466	0.177917	0.135296	0.203572
ATF3	500	1.19807e-14	1.41349e-13	0.0922076	0.0922076	0.0923763	0.0896291	0.0676793	0.0361223
UBE2B	500	3.50766e-17	4.9556e-16	0.240606	0.170816	0.134182	0.0151092	0.240606	0.249153
CACHD1	500	3.2995e-42	1.46941e-40	0.388997	-0.14324	0.130492	0.388997	0.0886705	0.208654
STUM	501	6.34349e-24	1.29431e-22	0.135478	0.0206684	0.0382503	0.135478	0.0786599	0.129201
JUND	501	3.70956e-42	1.64951e-40	0.330512	0.0547759	0.298339	0.330512	-0.0332396	0.0832256
SSFA2	501	2.88345e-37	1.05327e-35	0.303751	0.0575038	0.303751	0.110656	0.0687559	0.0346234
COX6C	502	4.09594e-42	1.81856e-40	0.317901	-0.0375759	0.142465	0.317901	0.00703991	-0.144927
ISG20	502	1.5773e-21	2.82956e-20	0.113773	0.0896761	0.113773	0.0658165	0.0535235	0.0795589
MLF1	502	1.57358e-21	2.82462e-20	0.138536	0.0744698	0.138536	0.126986	0.134872	0.0912597
RASA4B	502	6.64867e-13	6.91798e-12	0.108202	-0.0591107	0.0382539	-0.0361556	0.0755344	0.108202
APLN	503	1.44345e-19	2.32694e-18	0.0971182	0.0819056	0.0971182	0.0887588	0.0882959	0.0699315
OSBPL5	503	6.09141e-13	6.35849e-12	0.236274	0.140919	0.110012	0.00982467	0.136667	0.236274
SLC4A7	504	4.24776e-42	1.88026e-40	0.407488	0.149291	-0.361974	0.407488	-0.34608	0.0265368
BEND6	504	7.20566e-13	7.46038e-12	0.189865	0.0698293	0.0705643	0.0851542	0.0435029	0.189865
GTPBP2	504	1.32458e-14	1.55646e-13	0.116848	0.116848	0.109452	0.0980713	0.00743482	-0.192716
CAMK2N1	505	1.28716e-16	1.74599e-15	0.182205	0.153064	0.182205	0.0780827	0.108052	0.219268
BLVRB	506	3.78936e-37	1.37559e-35	0.179441	0.0767551	0.179441	0.181595	0.11473	0.149698
RIPOR3	506	4.49212e-17	6.29779e-16	0.168375	0.0879731	0.128804	0.124148	0.168375	0.119963
AC108062.1	507	4.51729e-17	6.33005e-16	0.167372	0.0875814	0.0457593	0.0636337	0.167372	0.159365
UBXN11	507	4.55031e-39	1.79916e-37	0.220981	0.0195663	0.212565	0.220981	-0.00462084	-0.0840457
AC083805.1	507	3.06106e-19	4.85703e-18	0.173246	0.141207	0.131457	0.173246	0.115985	0.0696984
SAMD9L	508	5.8736e-37	2.12693e-35	0.134008	-0.00201863	0.134008	0.132075	0.0806708	0.00144015
AL445426.1	508	4.79738e-17	6.71289e-16	0.114233	0.0658759	0.101353	0.0720329	0.114233	0.0959879
AC127526.3	509	7.77595e-13	8.02244e-12	0.0994364	0.0511417	-0.0428405	0.0510428	0.0785235	0.0994364
GRIK4	510	7.83661e-13	8.07933e-12	0.232917	-0.181987	-0.568292	-0.244533	0.084459	0.232917
NEDD4L	511	1.02003e-36	3.66648e-35	0.432335	0.0804658	0.432335	0.0811299	0.151706	-0.232309
SLC7A5	513	8.1118e-25	1.73243e-23	0.123453	0.0883167	0.0819717	0.123453	0.0680916	0.117394
STIM1	513	1.29971e-41	5.66739e-40	0.385422	-0.0503871	0.226763	0.385422	-0.235768	0.0177972
UACA	513	1.32055e-36	4.72347e-35	0.21571	0.104155	0.21571	0.0041698	0.0977061	-0.167555
FADS3	514	2.21417e-14	2.55258e-13	0.0885779	0.0885779	0.0921458	0.0787793	0.0976598	0.0905803
LINC01638	514	8.66905e-13	8.90304e-12	0.0442625	0.0402071	0.043315	0.0428058	0.0413542	0.0442625
YWHAZ	515	2.29639e-14	2.64008e-13	0.171076	0.171076	-0.0122468	0.174508	0.151165	-0.000318557
SPART	515	1.29276e-15	1.63038e-14	0.150925	0.119721	0.150925	-0.183256	0.130217	0.203644
STEAP3	515	4.19499e-29	1.08333e-27	0.162434	0.0948073	0.142879	0.162434	0.135164	0.150576
THBS2	516	2.77132e-18	4.15826e-17	0.13044	0.0154369	0.13044	0.0679843	0.0923562	0.156719
PROCR	516	7.1198e-17	9.85423e-16	0.127616	0.0600008	0.107023	0.0656555	0.127616	0.102714
FAM180A	516	7.61093e-15	9.0708e-14	0.105384	0.101654	0.100682	0.0994998	0.105384	0.0847594
RPL36AL	517	1.62946e-41	7.08414e-40	0.2195	0.0394063	0.130234	0.2195	-0.00238327	-0.0849528
TWSG1	517	2.17838e-32	6.51043e-31	0.268387	0.160019	0.268387	0.208589	0.186271	0.130866
MYO1F	517	7.64341e-17	1.0544e-15	0.1399	0.0789549	0.0695141	0.083102	0.1399	0.126475
AL355974.2	517	1.81049e-36	6.42879e-35	0.250693	-0.0519921	0.250693	0.167962	0.0529881	0.135358
FLNC	517	9.19682e-15	1.08987e-13	0.0788401	0.0630865	0.0788401	0.0678886	0.0782024	0.0844262
ULK4	518	2.02169e-36	7.15269e-35	0.368488	0.0161302	0.368488	0.302716	0.129333	0.233616
AC106869.1	518	1.02948e-12	1.05136e-11	0.226855	-0.054808	-0.531905	-0.497105	0.14449	0.226855
TMED9	518	2.19629e-41	9.53433e-40	0.221648	0.0125162	0.170456	0.221648	-0.0616731	-0.142862
SEC61A1	519	2.34585e-41	1.01685e-39	0.235426	0.0973785	0.105429	0.235426	0.00467713	0.0612723
AGT	519	2.07528e-36	7.33339e-35	0.212962	-0.134515	0.212962	0.184106	-0.0308533	0.0280223
PLIN3	519	5.63276e-19	8.78981e-18	0.164707	0.0740381	0.164707	-0.134499	0.168407	-0.218732
SLC16A3	519	8.82506e-16	1.13102e-14	0.0747037	0.0669747	0.0654846	0.0747037	0.0691221	0.0395835
HLA-DRA	520	8.57878e-20	1.40227e-18	0.143466	0.0662058	0.143466	0.0902459	0.142947	0.121734
COX6A1	520	2.57849e-41	1.11439e-39	0.263235	0.00247149	0.185749	0.263235	0.0254709	-0.0684238
PLEKHA4	521	2.76141e-41	1.18993e-39	0.230929	0.113338	0.179538	0.230929	0.141512	0.166127
ECHDC2	521	2.43365e-36	8.55843e-35	0.233311	-0.120024	0.233311	0.175977	-0.079844	-0.104745
SDC2	522	2.45243e-36	8.60381e-35	0.259402	-0.0357016	0.259402	0.26025	0.0109159	-0.117167
PKNOX2	523	2.3653e-14	2.71611e-13	0.190621	0.099717	-0.152605	0.190621	0.186667	0.259468
POLR2J3	523	2.53089e-36	8.85781e-35	0.316241	0.0423172	0.316241	-0.146366	0.0247365	-0.0251032
PRKAG2	524	2.53872e-24	5.29439e-23	0.23657	0.039701	0.0132841	0.23657	0.0732867	0.248878
ZNF274	524	3.11702e-14	3.5473e-13	0.126868	0.126868	0.0349248	0.109391	-0.0358827	0.0511447
PHPT1	525	3.40945e-41	1.46271e-39	0.229997	-0.0117357	0.164443	0.229997	-0.0147561	-0.141165
NACC2	525	5.70789e-17	7.94894e-16	0.189287	0.0580179	0.173133	0.0620484	0.189287	0.17617
OTUD7B	526	1.14495e-16	1.56177e-15	0.235336	0.0625478	0.165963	-0.469041	0.235336	0.107498
CD81	526	3.83207e-41	1.63683e-39	0.328288	-0.041648	0.296805	0.328288	0.0383693	0.0545585
DPF3	526	5.27277e-15	6.35666e-14	0.350959	0.108931	0.350959	0.316038	0.0572656	0.529142
PDE8A	527	5.69974e-36	1.97593e-34	0.392548	-0.0346215	0.392548	-0.406884	-0.298584	0.269824
APPL2	527	1.19728e-16	1.62937e-15	0.212844	0.0878008	0.0484507	-0.105093	0.212844	0.230209
SPAG4	527	1.01799e-15	1.30017e-14	0.060423	0.0562694	0.0577701	0.060423	0.0565324	0.0605426
SRP14	528	4.53453e-41	1.93405e-39	0.309019	0.0220174	0.236605	0.309019	0.089903	-0.0872063
RPS11P6	529	1.20777e-12	1.22702e-11	0.107738	0.0105737	-0.00229496	-0.187316	0.0786931	0.107738
ANP32E	530	5.39652e-41	2.29168e-39	0.230825	0.027006	0.155801	0.230825	-0.269874	-1.15164
FBXL20	530	1.24042e-12	1.25801e-11	0.365605	0.000716808	-0.297843	-0.255503	-0.119168	0.365605
H19	530	1.39347e-16	1.88669e-15	0.0943409	0.0778941	0.0807334	0.0646549	0.0943409	0.0882043
TFRC	531	6.30036e-41	2.66006e-39	0.305592	0.00126587	0.0504513	0.305592	-0.0791236	-0.0257254
ARHGAP18	531	1.31786e-35	4.49932e-34	0.231714	-0.409476	0.231714	0.164563	-0.168779	-0.058151
FLOT1	532	3.4317e-24	7.12114e-23	0.197051	0.134378	0.197051	0.177789	0.136685	-0.00796898
LY96	532	8.71103e-20	1.42309e-18	0.0954354	0.0751856	0.0954354	0.0877432	0.0913847	0.0932742
KDELR2	532	6.46841e-41	2.72315e-39	0.208068	0.0204242	0.140241	0.208068	-0.0898973	-0.164997
PLEKHA7	532	1.54795e-35	5.27256e-34	0.246494	0.0907755	0.246494	0.172938	0.130232	0.201307
HBB	533	1.82677e-16	2.45971e-15	0.197684	0.00857676	-0.0117794	-0.172648	0.197684	0.157507
AP3B1	533	1.75642e-35	5.9757e-34	0.337412	-0.0571512	0.337412	-0.0315388	-0.109604	-0.423959
BIRC2	533	9.79849e-18	1.42705e-16	0.190731	0.151029	0.190731	0.00991223	0.160969	0.0688547
RPL26	534	7.57181e-41	3.16944e-39	0.275448	-0.0424902	0.209945	0.275448	-0.0435299	-0.0691517
CALCOCO1	534	1.93707e-16	2.60343e-15	0.135643	0.0540457	-0.0330361	-0.0579745	0.135643	0.118238
SEC14L2	534	1.48643e-12	1.49661e-11	0.0786294	0.0243935	0.0575049	0.0604906	0.0355889	0.0786294
LZTS1	534	1.87186e-37	6.90652e-36	0.21633	0.087265	0.209146	0.21633	-0.0686167	0.0571468
PPP1R3B	534	6.48729e-18	9.53348e-17	0.0889452	0.0750386	0.0889452	0.0613427	0.0860097	0.0814767
MYL12B	535	2.0895e-35	7.07602e-34	0.206568	0.00466203	0.206568	0.18896	0.00732838	-0.172254
H2AFZ	535	1.39812e-40	5.819e-39	0.256787	0.00642786	0.14644	0.256787	-0.530264	-1.11484
LRAT	535	3.12385e-26	7.08532e-25	0.169364	0.0698616	0.169364	0.153875	0.147512	0.151221
AXL	536	7.68037e-32	2.2472e-30	0.159406	0.09056	0.159406	0.158024	0.125852	0.118967
PNPLA8	536	2.11552e-35	7.15583e-34	0.306067	0.0739919	0.306067	0.185391	0.128829	0.211058
INAFM1	537	1.63689e-31	4.69546e-30	0.1191	0.0763219	0.103796	0.1191	0.0612793	0.0758587
MEIS3	538	1.53602e-12	1.54389e-11	0.193691	0.0719022	-0.0249937	0.0655209	0.127937	0.193691
KCNMB4	538	4.83009e-26	1.08878e-24	0.292947	0.193788	0.292947	-0.754465	0.185695	0.282969
PTPDC1	539	3.39262e-35	1.14229e-33	0.292335	0.015544	0.292335	-0.0188431	-0.0829113	-0.0640053
GYS1	539	2.26916e-16	3.03443e-15	0.137633	0.0882472	0.0892057	0.0869577	0.137633	0.0699728
RRAGD	540	1.68404e-12	1.68802e-11	0.173699	0.0919135	0.0169699	0.0385427	-0.00644553	0.173699
RAB11FIP3	540	5.34363e-14	6.02502e-13	0.17781	0.17781	0.121029	0.195551	0.0970189	0.284754
SMAD1	541	2.85583e-40	1.17855e-38	0.306851	0.0628474	0.105643	0.306851	-0.00459081	0.0338462
HELB	541	1.22996e-16	1.6715e-15	0.129683	0.107321	0.129683	0.013816	0.118761	0.105678
LUZP1	542	3.19421e-40	1.31633e-38	0.355066	-0.00410727	0.123375	0.355066	-0.0943914	0.185241
LMAN1	542	4.52433e-35	1.51809e-33	0.235015	0.116383	0.235015	0.184915	0.0271121	0.113925
MXI1	543	2.06048e-12	2.0506e-11	0.203659	-0.0683843	-0.0885225	-0.60441	0.126785	0.203659
GATAD2A	544	3.63975e-40	1.49572e-38	0.352847	0.091295	0.177937	0.352847	-0.21903	0.0482892
TPM2	544	1.84586e-35	6.2727e-34	0.21292	0.0959602	0.208471	0.21292	0.0822847	0.0405902
RAPGEF3	545	2.18856e-12	2.17362e-11	0.0355634	0.0191891	0.0150297	-0.0893404	0.0258691	0.0355634
AL133330.1	545	4.11084e-18	6.11484e-17	0.0550731	0.0439369	0.0541255	0.0550731	0.0531342	0.0484082
GAPDH	546	5.27973e-40	2.16055e-38	0.16131	0.0502067	0.128856	0.16131	0.0192017	-0.0236766
PAWR	546	2.57415e-15	3.16591e-14	0.115306	0.103101	0.0243596	0.115306	0.0316347	0.114405
MMP14	546	5.03376e-35	1.68709e-33	0.151666	-0.0113151	0.151666	0.150021	-0.0159294	-0.0602745
FAM117A	546	3.19439e-16	4.22917e-15	0.136743	0.0784118	0.0537232	0.0858446	0.136743	0.1051
BCAP29	547	6.0385e-35	2.0169e-33	0.259743	-0.0501033	0.259743	0.198659	-0.136199	-0.137929
PPARD	547	2.6826e-17	3.81575e-16	0.23852	0.188695	0.23852	0.12842	0.232259	0.236038
ERO1B	548	6.97545e-16	9.03074e-15	0.200359	0.0191432	0.00814886	-0.175971	0.200359	0.243008
AC009654.1	548	3.43561e-16	4.53417e-15	0.0749249	0.0349235	0.0623731	0.0605213	0.0749249	0.0701989
DNAJC27-AS1	549	2.45132e-12	2.42636e-11	0.162312	0.00550695	-0.00626532	-0.0566262	0.105971	0.162312
WDR41	549	7.57545e-35	2.51589e-33	0.276829	-0.0109991	0.276829	0.142643	0.0246522	-0.125813
XRN2	549	5.80048e-23	1.12693e-21	0.257933	0.162209	0.0828819	0.257933	-0.213447	-0.000971365
SETBP1	550	1.16431e-39	4.73145e-38	0.452468	0.090828	0.144645	0.452468	-0.0497641	0.0956292
DRC3	550	4.02976e-16	5.29918e-15	0.0848039	0.0264425	0.0550192	0.0707999	0.0848039	0.0572146
ARHGEF12	552	1.54049e-39	6.21698e-38	0.393578	0.0564563	0.033981	0.393578	0.0686742	0.01251
ZSWIM4	552	2.70157e-12	2.66864e-11	0.200247	0.0989707	0.0353627	0.112791	0.148698	0.200247
WDR66	552	4.18955e-16	5.50188e-15	0.153915	0.0913551	0.0752304	0.0795864	0.153915	0.133687
LRP1B	553	1.586e-39	6.38307e-38	0.6793	0.20322	-0.725622	0.6793	0.0226903	0.516479
TULP3	553	1.69875e-34	5.5597e-33	0.270892	0.124675	0.270892	-0.021171	0.0683858	0.059869
SERTAD1	553	5.34391e-24	1.09417e-22	0.0948678	0.0698409	0.087399	0.0948678	0.0752123	0.0676281
TTC25	553	4.45894e-16	5.83732e-15	0.157142	0.0157056	0.0892017	0.140399	0.157142	0.120913
PLTP	554	2.00971e-34	6.54083e-33	0.178194	-0.014509	0.178194	0.150947	0.106163	0.107671
CHPF	554	2.15006e-39	8.62945e-38	0.160173	0.0641857	0.12884	0.160173	0.0606553	0.100402
E2F3	555	2.2814e-39	9.13152e-38	0.240075	0.00218293	-0.0509731	0.240075	-0.723824	-0.311655
ARPC5	555	2.3354e-20	3.92483e-19	0.198799	0.144006	0.198799	0.136797	0.0278342	-0.076254
LTBP3	555	2.23814e-37	8.24757e-36	0.288191	0.0602979	0.27121	0.288191	0.133594	0.192721
GEM	555	2.10175e-23	4.15226e-22	0.11541	0.0728171	0.107994	0.11541	0.101172	0.0243988
TUBB	556	2.32079e-39	9.27651e-38	0.238046	-0.0529722	0.0819763	0.238046	-0.575156	-0.845611
AL590094.1	556	3.2491e-12	3.18798e-11	0.0868047	0.0555995	0.0199874	-0.0264022	0.0440236	0.0868047
ANKRD42	556	1.6723e-22	3.14864e-21	0.162587	0.0888169	0.117489	0.162587	0.14991	0.084798
DNAJB9	557	1.26917e-20	2.16655e-19	0.116296	0.0866996	0.0852332	0.116296	0.0827405	0.116202
GPRC5A	557	8.27641e-14	9.22512e-13	0.0776197	0.0776197	0.0773976	0.070871	0.0801894	0.0736635
BSG	558	3.34556e-39	1.33181e-37	0.256189	0.0236484	0.11524	0.256189	-0.0606031	-0.1638
SORCS1	558	8.79227e-14	9.78149e-13	0.166796	0.166796	0.137938	0.176198	-0.0211166	0.219243
ADCY8	558	2.26495e-17	3.2327e-16	0.190858	0.00984532	0.170403	0.190858	0.1357	0.21972
AP1S2	559	3.06909e-34	9.9225e-33	0.24293	-0.0493257	0.24293	0.0219424	-0.0437786	0.0735591
SRI	559	3.37586e-39	1.34204e-37	0.286051	-0.0198826	-0.0736138	0.286051	-0.0393044	-0.110545
BRI3	559	3.04362e-28	7.59191e-27	0.258985	0.103829	0.258985	0.1853	0.22266	0.28679
PTPRM	559	1.72137e-14	2.0058e-13	0.248327	-0.0344524	0.119269	-0.073805	0.248327	0.315328
FKBP2	560	3.92783e-39	1.55935e-37	0.21723	-0.000401604	0.151546	0.21723	0.0535163	-0.181933
CALCOCO2	560	7.62787e-16	9.84055e-15	0.172708	0.0644377	0.123971	0.0042223	0.172708	0.110795
TANK	560	2.38012e-33	7.42429e-32	0.295408	0.164313	0.295408	0.21724	0.185445	0.238894
AC061992.1	560	3.70943e-12	3.62263e-11	0.0524846	0.0437596	0.0458676	0.0433236	0.0451533	0.0524846
NPHP1	561	1.13629e-24	2.41093e-23	0.184326	0.0387737	0.184326	0.18703	0.165102	0.099131
SAMD5	561	4.12444e-39	1.63519e-37	0.285217	-0.179236	0.142994	0.285217	-0.289115	-0.329542
MACF1	562	2.50857e-35	8.47557e-34	0.388745	-0.00791532	0.363488	0.388745	0.0667141	0.0851873
CSGALNACT2	562	9.90692e-14	1.0984e-12	0.132877	0.132877	0.0268586	-0.0408278	-0.00882309	-0.0312576
NME5	562	8.08103e-16	1.04022e-14	0.126932	-0.0312178	0.068598	0.0600587	0.126932	0.0811641
LINC00836	563	4.17055e-21	7.30259e-20	0.121234	0.0688327	0.115433	0.121234	0.108933	0.111875
CASP4	563	4.51169e-34	1.44745e-32	0.120961	0.0628303	0.120961	0.115377	0.0825449	0.0925971
ETS1	564	7.36689e-23	1.41808e-21	0.164011	0.11652	-0.0769506	0.164011	0.0392954	0.0213127
SORT1	565	5.10497e-34	1.63421e-32	0.375713	0.0515018	0.375713	-0.368259	0.112568	-0.0999571
CD59	565	8.33163e-16	1.06966e-14	0.139076	0.093851	0.115619	0.0910133	0.139076	0.116783
XPOT	565	1.80184e-16	2.42726e-15	0.171941	0.140019	0.171941	0.175781	0.0612419	0.0698588
CNGA3	565	1.02181e-12	1.0439e-11	0.114537	-0.113351	0.110674	0.114537	0.0254546	0.148596
NAP1L1	566	5.5142e-39	2.17733e-37	0.36828	0.135526	-0.0404656	0.36828	-0.362859	0.0109527
AC007656.1	566	2.14525e-12	2.13134e-11	0.0781779	0.0555355	0.0655223	0.0712222	0.0781779	0.0848039
HINT1	567	5.60564e-39	2.21045e-37	0.287321	0.0109199	0.194599	0.287321	-0.0669262	-0.24797
GPI	567	5.41191e-34	1.72679e-32	0.313836	0.0726866	0.313836	0.278054	-0.0163116	0.2472
NUFIP2	567	2.39954e-15	2.96692e-14	0.188044	0.155308	0.188044	0.15888	0.0594616	0.0718089
FRMD3	567	5.86901e-36	2.03221e-34	0.337724	0.108735	0.320061	0.337724	0.238856	0.277095
EIF2S2	568	5.68448e-39	2.23852e-37	0.267911	0.0483045	0.175735	0.267911	-0.0813042	-0.107178
SCARB1	568	7.41662e-20	1.21707e-18	0.20704	0.100807	0.0912082	0.20704	0.195886	0.222523
BCL2	568	5.44976e-34	1.73698e-32	0.338255	-0.0813683	0.338255	-0.242287	-0.214241	-0.2319
SHC1	568	5.91044e-16	7.68935e-15	0.0975638	0.082967	0.0975638	0.0935478	0.064058	0.0197692
KIF5C	569	4.62479e-12	4.48217e-11	0.24204	0.0619884	-0.162176	-0.324956	-0.0206123	0.24204
GFPT1	569	1.28354e-13	1.41184e-12	0.162096	0.162096	-0.0131059	0.101224	0.0574885	-0.110674
PSMA7	570	5.85246e-39	2.30157e-37	0.269309	-0.0547152	0.164085	0.269309	-0.117351	-0.288559
KRR1	570	1.29509e-13	1.42402e-12	0.109484	0.109484	0.053829	0.118022	0.0123778	0.0586377
CHMP2A	571	5.24212e-34	1.67627e-32	0.207973	0.00177034	0.20317	0.207973	0.0256661	-0.0465407
PROM1	571	1.09842e-13	1.21278e-12	0.118791	0.106238	0.0530117	0.118791	0.0497277	0.144965
FN3K	572	4.91652e-12	4.75074e-11	0.106815	0.0103482	0.0166098	-0.124423	0.0237393	0.106815
SERBP1	573	8.51109e-39	3.32922e-37	0.305652	-0.0243439	0.0958042	0.305652	-0.28639	-0.287802
MGAM	573	1.55015e-15	1.94243e-14	0.127974	0.0456066	0.0914421	0.0622324	0.127974	0.112898
AC002074.1	573	1.22213e-33	3.85743e-32	0.196532	0.0888503	0.196532	0.146268	0.139497	0.142894
GAL3ST1	574	6.29895e-12	6.04068e-11	0.0545379	0.0447671	0.0114022	-0.234132	0.0423593	0.0545379
DRAM1	574	1.67092e-33	5.24565e-32	0.203797	0.116714	0.203797	0.197567	0.114205	0.146166
MYLK	575	3.19314e-12	3.13412e-11	0.142686	0.100811	0.119574	0.0373919	0.142686	0.17907
AF165147.1	575	1.58282e-15	1.97998e-14	0.102804	0.0524751	0.0179664	-0.129369	0.102804	0.0935677
SERPINH1	575	8.532e-35	2.82396e-33	0.151453	0.0405317	0.148359	0.151453	0.00976132	0.0191844
VPS13A	576	1.33696e-38	5.18807e-37	0.341583	0.0424172	0.000707081	0.341583	-0.116717	0.154529
C1QTNF1	576	1.72181e-24	3.61654e-23	0.108389	0.0781726	0.108389	0.100958	0.0855427	0.0525552
AL160269.1	576	1.59072e-15	1.98901e-14	0.0978327	0.0230324	0.058129	-0.121795	0.0978327	0.0720659
MT-ATP6	577	5.89732e-15	7.08623e-14	0.202852	0.177457	0.202852	0.134876	0.158076	0.167149
C12orf49	577	5.03709e-25	1.08768e-23	0.189269	0.0867041	0.189269	0.190828	0.165434	0.0620245
TMEM150A	577	2.4747e-13	2.66203e-12	0.0530575	0.0285062	0.0295869	0.0387538	0.0530575	0.056087
EXOC6B	578	2.43202e-15	3.0012e-14	0.276829	0.114899	-0.183937	-0.406721	0.276829	0.177527
SND1	578	1.71744e-38	6.65572e-37	0.402516	0.113703	0.112244	0.402516	-0.0587552	0.182613
H3F3A	579	2.09758e-38	8.09672e-37	0.34968	-0.11309	0.11604	0.34968	-0.200397	-0.526863
DNAJC3	579	7.36553e-27	1.70903e-25	0.270567	0.166756	0.270567	0.0971383	0.166227	0.234266
CATSPERG	579	2.6005e-15	3.19563e-14	0.161195	0.0738361	0.0537795	-0.0495753	0.161195	0.183857
GMDS-AS1	580	2.61948e-33	8.14489e-32	0.393551	0.06586	0.393551	0.114426	0.282421	0.0479659
MEGF11	580	2.14811e-13	2.32439e-12	0.171357	0.171357	-0.803916	-0.341775	0.0507486	0.0736164
NMD3	580	2.1427e-38	8.25998e-37	0.343561	0.0748962	0.0790643	0.343561	0.0556441	0.24796
TEKT2	581	8.6712e-12	8.21336e-11	0.0761888	-0.00376455	0.059216	0.0416135	0.0503899	0.0761888
PLP2	582	1.7052e-37	6.30752e-36	0.135534	0.0629507	0.128123	0.135534	0.0443444	0.0493391
RPL6	583	3.04173e-38	1.16185e-36	0.319658	-0.0417126	0.127072	0.319658	-0.0247288	-0.165344
DENND5A	583	2.48822e-13	2.67559e-12	0.189394	0.189394	0.0921453	-0.398155	0.0912824	-0.316249
ELOB	584	3.2045e-38	1.22243e-36	0.252566	-0.0298626	0.157938	0.252566	-0.0280694	-0.174296
MDFIC	584	2.06648e-33	6.46663e-32	0.162801	-0.0446314	0.162801	0.163362	0.00434913	-0.305962
PGM5	584	9.19719e-12	8.68346e-11	0.159844	0.0880264	0.0375594	-0.0248164	0.097518	0.159844
TTC21A	584	3.14402e-15	3.84577e-14	0.106113	0.0034076	0.0429037	0.0658863	0.106113	0.0641219
SARS	585	2.57938e-13	2.76853e-12	0.143536	0.143536	0.123914	0.119832	0.0576283	0.16459
RB1CC1	585	3.48459e-15	4.24638e-14	0.234234	0.109984	-0.172418	0.0271515	0.234234	0.195629
HOOK2	585	3.54986e-38	1.35241e-36	0.285469	0.125023	0.144479	0.285469	-0.00648452	0.202365
BBX	585	9.2471e-12	8.72496e-11	0.35782	0.0985843	0.0651995	-0.120004	0.107911	0.35782
CD109	585	4.05784e-33	1.24977e-31	0.17258	0.0508851	0.17258	0.148165	0.0641921	0.00889307
NPM1	586	4.07484e-38	1.54839e-36	0.308883	-0.0196727	0.186728	0.308883	-0.219108	-0.214418
TMEM263	586	8.20342e-32	2.3883e-30	0.231237	0.108417	0.137367	0.231237	0.174278	0.0707065
ZNF217	586	4.29626e-33	1.32181e-31	0.183825	0.0420164	0.183825	0.171548	0.0510717	-0.0519038
PTX3	586	2.44581e-20	4.10804e-19	0.121119	0.0953587	0.121119	0.116523	0.0685476	0.0788686
TP53BP1	587	9.69846e-22	1.75925e-20	0.254139	0.0904795	0.153756	0.254139	0.228545	0.122772
SH3RF3	587	4.21709e-38	1.60036e-36	0.338575	-0.138573	0.0350079	0.338575	-0.205302	-0.0751944
WARS	587	1.23678e-34	4.05682e-33	0.24008	0.13589	0.165744	0.24008	0.144576	0.139204
DOCK6	587	9.40973e-12	8.87554e-11	0.166367	0.0824819	0.0997654	0.112528	0.101882	0.166367
SOCS2	587	1.00496e-36	3.61674e-35	0.18772	0.0604727	0.178661	0.18772	0.0496501	0.109627
KDM6A	588	2.68032e-13	2.87055e-12	0.177576	0.177576	0.115724	-0.309323	0.146374	0.192201
RNF213	588	4.56282e-33	1.40088e-31	0.263467	-0.0105724	0.263467	0.00010339	0.0579339	0.16994
U91319.1	588	9.44012e-12	8.90134e-11	0.126393	0.0147884	0.0175449	-0.102743	0.0399477	0.126393
CAPN1	588	3.74978e-15	4.56195e-14	0.144383	0.0526587	0.0991769	0.103273	0.144383	0.101328
TMEM65	589	1.33532e-13	1.46659e-12	0.158487	0.10519	0.158487	0.139075	0.158589	0.215239
CDON	590	5.5558e-38	2.10294e-36	0.249678	0.05388	0.155726	0.249678	-0.0254958	-0.0617888
BTBD11	590	1.18416e-19	1.92164e-18	0.164693	0.128895	0.164693	0.102094	0.125787	0.106187
RPS27L	591	3.57384e-34	1.15035e-32	0.279198	0.0613611	0.267718	0.279198	0.0985312	-0.052201
OLFM1	591	4.16186e-29	1.07572e-27	0.210576	0.135673	0.0996764	0.210576	0.0438306	0.0911372
CDKN1A	592	7.10917e-38	2.67362e-36	0.203214	0.075901	0.182356	0.203214	-0.0487554	0.0895976
ZNF19	592	3.95636e-15	4.80727e-14	0.105958	0.00325772	0.0784467	0.0745295	0.105958	0.0451233
KMT2E	593	4.07501e-15	4.94528e-14	0.244214	0.0397452	0.0442159	-0.281908	0.244214	-0.0324829
CADPS2	593	7.23485e-38	2.71739e-36	0.287431	0.00396516	0.267122	0.287431	0.0240502	0.150009
EFNA5	594	1.00821e-32	3.06326e-31	0.275766	0.093759	0.275766	0.271706	-0.155198	0.0737515
TSPYL2	594	1.23132e-14	1.45154e-13	0.0910529	0.0803129	0.0346766	0.0910529	0.0919758	0.097302
CD72	594	4.09608e-15	4.96878e-14	0.0927459	0.0485015	0.065316	0.0353827	0.0927459	-0.00104941
HLA-DPA1	595	5.57886e-12	5.36594e-11	0.0884755	0.0635235	0.0884755	0.0696873	0.0867009	0.115188
MPRIP	595	3.61766e-13	3.83095e-12	0.175957	0.175957	0.143319	0.077329	0.153639	0.180268
AL591806.3	595	1.02879e-32	3.12256e-31	0.192114	0.0118581	0.192114	0.166844	-0.0268039	0.158441
MYO15B	596	1.14434e-11	1.07212e-10	0.132692	-0.010849	0.0771256	-0.198785	0.0536599	0.132692
POM121L9P	596	3.7131e-18	5.53728e-17	0.0608819	0.0446375	0.0541512	0.0608819	0.0571618	0.0553441
PPFIA1	597	1.14892e-37	4.29326e-36	0.287401	0.0726301	0.177685	0.287401	0.182985	0.206559
CCDC181	597	4.44536e-15	5.37688e-14	0.123572	0.0764556	0.0885109	0.0664267	0.123572	0.0752184
HMCN2	597	9.19534e-12	8.68346e-11	0.0981164	0.0741558	0.0577663	0.0440837	0.0842971	0.0981164
MUSK	597	1.07313e-32	3.25038e-31	0.228535	-0.0862961	0.228535	-0.144993	-0.151216	-0.0454939
HSP90AA1	598	1.15337e-32	3.48621e-31	0.371942	0.0554657	0.371942	0.214493	-0.159433	-0.391746
FNBP1L	598	1.17211e-37	4.37434e-36	0.331437	-0.188778	0.0604292	0.331437	-0.348877	-0.21221
IQUB	599	4.76831e-15	5.76037e-14	0.0904677	0.0241082	0.0817876	0.07241	0.0904677	0.0483311
PCMTD1	600	5.62336e-15	6.76537e-14	0.238804	0.145924	-0.211791	-0.0378084	0.238804	0.278603
IFT122	600	1.6108e-32	4.82399e-31	0.253306	0.101516	0.253306	0.172615	0.0875768	-0.378293
EXT1	600	1.28344e-37	4.77763e-36	0.499137	0.100078	-0.0825477	0.499137	0.0782227	0.0530034
ANKRD33B	600	4.43572e-13	4.66683e-12	0.0970268	0.0970268	0.078736	0.0991514	0.0668495	0.0950148
AP000924.1	600	1.61874e-18	2.45784e-17	0.115129	0.0699599	0.115129	0.111733	0.0911825	0.108737
RPS24	601	1.3076e-37	4.86139e-36	0.316187	-0.0418069	0.0642273	0.316187	0.023319	-0.080955
AC073941.1	601	4.5461e-21	7.95065e-20	0.135228	-0.114665	0.135228	0.128925	0.121088	0.124888
SEPT4-AS1	601	1.31926e-11	1.23205e-10	0.0777479	0.053203	0.0570869	-0.0735987	0.0575279	0.0777479
NOCT	601	5.08396e-13	5.32969e-12	0.0994562	0.0994562	0.0597909	0.0239396	0.0423527	0.0783203
TLE4	602	1.73409e-32	5.18792e-31	0.358565	-0.199443	0.358565	-0.166504	-0.22923	-0.28217
PDCD5	602	1.51031e-37	5.60789e-36	0.224249	0.0369838	0.129462	0.224249	-0.0418808	-0.0649589
HNRNPA1P40	602	1.01466e-22	1.93156e-21	0.0992635	0.0718563	0.0772243	0.0992635	0.0681998	0.0385825
ARMC3	603	6.83458e-15	8.1755e-14	0.0722358	0.00985704	0.0656902	-0.0106912	0.0722358	0.0502708
NWD1	605	1.02419e-16	1.40228e-15	0.120906	0.0572077	0.120906	0.109796	0.122119	0.125198
ATP6AP2	606	1.86082e-37	6.87446e-36	0.229632	0.0310425	0.123897	0.229632	0.0122073	-0.0446968
PRKG1	606	1.95771e-15	2.43437e-14	0.286605	-0.015921	0.286605	-0.0281456	0.327979	0.270049
FAM182A	606	1.49882e-11	1.39219e-10	0.0783936	0.0160516	0.0324713	0.0359262	0.0506993	0.0783936
TMEM43	607	1.24321e-15	1.5706e-14	0.11607	0.0926801	0.0300804	0.11607	0.0656254	0.0861251
EFR3B	607	4.39081e-32	1.30163e-30	0.310542	0.137029	0.310542	0.172661	0.108099	0.03666
KDSR	607	5.147e-13	5.39384e-12	0.153021	0.124451	0.153021	0.106338	0.035073	0.224026
LYPLAL1	608	7.95393e-15	9.46803e-14	0.213171	0.0805147	0.0974905	0.0829633	0.213171	0.124075
DAAM2	608	6.07576e-14	6.83734e-13	0.073902	-0.00687688	0.0617162	-0.711403	0.073902	0.0741661
EIF5	609	2.60366e-37	9.52256e-36	0.253905	0.0766492	0.172126	0.253905	-0.0551424	-0.0658303
MAFB	609	8.10826e-15	9.64388e-14	0.0831219	0.0635757	0.0742124	0.0764958	0.0831219	0.0625222
ALDH1L1	609	4.84613e-32	1.4337e-30	0.282409	-0.575516	0.282409	0.219039	-0.281875	-0.10888
USO1	610	9.1743e-15	1.08765e-13	0.237883	0.075599	0.173311	-0.0244375	0.237883	0.0948993
RNF145	610	2.49479e-34	8.09258e-33	0.320395	0.162084	0.224576	0.320395	-0.059937	-0.0739427
CAV2	610	4.96916e-32	1.46713e-30	0.117938	0.0493073	0.117938	0.113793	0.0592965	0.055483
SERINC1	611	2.64129e-14	3.02235e-13	0.192899	0.131967	0.0100198	0.0179368	0.192899	0.251957
BCAR1	611	6.90381e-13	7.1707e-12	0.0990506	0.0990506	-0.115826	-0.0467314	0.107425	0.0976425
FAM198B	611	5.6366e-18	8.30001e-17	0.0823905	0.036992	0.0823905	0.0535658	0.0799499	0.0431215
C19orf53	612	3.32438e-37	1.21131e-35	0.207536	0.0253402	0.154155	0.207536	-0.0259619	-0.0354019
C3orf58	612	5.10475e-32	1.50261e-30	0.25472	0.0167152	0.25472	-0.0541507	-0.122868	-0.143856
DCDC1	612	1.72029e-15	2.14552e-14	0.132542	-0.002745	0.132542	0.135111	0.139642	0.103875
NR2F1-AS1	613	3.37201e-37	1.22713e-35	0.453039	-0.272562	0.0954611	0.453039	-0.379177	-0.331966
SLC4A3	613	5.08585e-18	7.5155e-17	0.092778	0.0423424	0.0717831	0.092778	0.0676845	0.0986506
PREX2	614	5.55352e-32	1.63143e-30	0.389512	-0.38706	0.389512	-0.0356471	-0.289186	-0.0320972
ZCCHC7	614	7.34859e-13	7.59761e-12	0.185204	0.185204	-0.057003	0.122264	0.102423	0.259565
RFX4	614	1.22464e-14	1.44424e-13	0.125078	-0.0510287	0.0737452	0.111853	0.125078	0.085949
LRRC2	615	1.23251e-14	1.45235e-13	0.0821458	0.0669792	0.0762709	0.069198	0.0821458	0.0814188
ZNF121	616	7.55784e-37	2.73006e-35	0.307882	0.0279253	-0.015353	0.307882	-0.187007	-0.0281606
SMIM14	617	1.24241e-14	1.46285e-13	0.205321	0.0992699	0.018049	-0.0501771	0.205321	-0.179221
MTMR11	617	1.25524e-23	2.51555e-22	0.0981754	0.0692423	0.0981754	0.0725719	0.0837758	0.0884241
CELF2	618	9.50507e-37	3.42498e-35	0.428686	-0.279622	-0.431749	0.428686	-0.355425	-0.454346
PGM3	618	8.00957e-13	8.25183e-12	0.11839	0.11839	0.101147	0.101258	0.0554983	0.133785
HDHD3	618	1.0215e-20	1.75606e-19	0.111079	0.0522541	0.111079	0.0748493	0.10234	0.0956331
WDR19	619	5.44995e-19	8.50908e-18	0.193656	0.130116	0.193656	0.176438	0.192182	0.17195
CFLAR	619	1.01899e-31	2.95781e-30	0.261702	0.119134	0.261702	0.0699993	0.12802	-0.33405
RABL2A	621	7.89046e-15	9.39629e-14	0.142929	0.0504954	0.142929	0.0875579	0.15913	0.165934
EHD2	621	1.26021e-31	3.64351e-30	0.133008	0.0747767	0.133008	0.130604	0.0919778	0.103654
AC073365.1	623	1.49956e-36	5.35067e-35	0.233594	-0.188855	0.177669	0.233594	-0.229952	-0.361103
PRR5	623	2.61692e-11	2.3779e-10	0.0654481	-0.0756345	0.0383291	0.0304474	0.0305218	0.0654481
AC009226.1	623	6.32257e-20	1.03987e-18	0.140724	0.106372	0.140724	0.115307	0.108159	0.11641
AC092902.5	624	9.6222e-14	1.06764e-12	0.151676	-0.0064376	0.129153	0.151676	0.124338	0.200399
TRIM22	624	1.612e-36	5.74487e-35	0.126209	0.0353694	0.116115	0.126209	0.0546567	0.0922091
CEP70	625	1.07346e-12	1.09437e-11	0.160242	0.160242	0.105907	0.0508589	0.208378	-1.03075
EPHB1	625	2.79133e-11	2.52853e-10	0.286545	-0.0251347	-0.708255	0.115158	0.131941	0.286545
DIXDC1	625	1.74684e-14	2.03386e-13	0.189365	0.106254	0.134897	-0.227934	0.189365	0.181479
CRISPLD1	625	1.65822e-36	5.89523e-35	0.361156	-0.269956	0.212563	0.361156	-0.308787	-0.230586
HABP4	626	1.7686e-14	2.05755e-13	0.178548	0.0672965	0.0414506	-0.00249332	0.178548	0.0565672
SEMA6A	626	1.54342e-31	4.43605e-30	0.355679	-0.167727	0.355679	0.0356126	0.0401291	0.0486082
MEF2A	626	1.0427e-25	2.31299e-24	0.339428	0.204635	0.339428	0.0251032	0.13312	0.288612
RNF217	626	2.84817e-11	2.57842e-10	0.112514	0.043238	-0.0699417	-0.188033	0.056858	0.112514
LINC01551	626	2.01609e-36	7.14151e-35	0.18411	0.00125306	0.103618	0.18411	-0.0229532	0.0171696
TTC7A	627	2.9103e-11	2.63294e-10	0.185297	-0.000168045	0.100625	-0.34133	0.116469	0.185297
PLXNB2	627	2.11869e-36	7.47777e-35	0.188673	0.0412476	0.157534	0.188673	-0.0633851	0.00219939
MT-RNR1	628	2.37391e-36	8.36848e-35	0.488068	0.21843	0.420257	0.488068	0.132509	0.124786
GAB2	628	1.98775e-14	2.30153e-13	0.261588	0.0504596	-0.0772701	-0.324054	0.261588	-0.172575
KIAA0825	629	1.7827e-31	5.10373e-30	0.30747	0.0233205	0.30747	0.174763	0.088516	0.200367
LINC02147	629	2.41241e-36	8.49393e-35	0.337782	-0.438148	0.314455	0.337782	-0.799488	-0.886617
NRG3	630	2.45106e-36	8.60381e-35	0.42535	0.0740374	-0.0451001	0.42535	0.0891312	0.257212
TBCA	630	1.81956e-31	5.19907e-30	0.316567	-0.112201	0.316567	0.12293	-0.149935	-0.241717
KBTBD11	630	1.63127e-19	2.61961e-18	0.149092	0.0393809	0.149092	0.131509	0.124835	0.165382
CDK7	630	2.11496e-14	2.44205e-13	0.185169	0.119177	0.102602	0.0234137	0.185169	0.152268
NDUFB7	631	2.51308e-36	8.806e-35	0.231514	-0.033892	0.162077	0.231514	-0.0399824	-0.19295
PADI2	631	2.1634e-14	2.497e-13	0.11599	0.090628	0.0820431	-0.593965	0.11599	0.117461
AC105233.5	631	1.34818e-30	3.72486e-29	0.282847	0.111436	0.0180423	0.282847	-0.0538046	0.270381
ATP5F1D	632	2.80048e-36	9.77795e-35	0.228264	-0.108799	0.14232	0.228264	-0.10421	-0.155942
AL139161.1	633	3.22974e-24	6.70681e-23	0.0935277	0.0607589	0.0935277	0.0826791	0.0777208	0.060607
CKB	634	3.42876e-36	1.19574e-34	0.339952	-0.456015	0.102343	0.339952	-0.453526	-0.673409
ZBTB20	635	2.25916e-14	2.60034e-13	0.253182	0.0616345	-0.244385	0.0575744	0.253182	-0.0473186
LINC02450	635	3.00436e-31	8.5179e-30	0.153171	0.0442994	0.153171	0.14953	0.0832921	0.0200043
UBE2E2	636	1.47646e-12	1.48708e-11	0.223689	0.223689	-0.631916	-0.2896	0.176227	-0.0033388
LRRIQ1	636	3.15615e-31	8.93093e-30	0.153385	0.0481729	0.153385	0.142141	0.0460846	0.0860944
AL589743.1	636	3.71179e-11	3.33241e-10	0.184992	0.0971957	-0.488747	-0.0188582	-0.00213639	0.184992
TAF9B	637	3.60318e-17	5.08319e-16	0.102896	0.0810489	0.0839409	0.102896	0.0537204	0.0423115
SYNJ2	638	3.80997e-31	1.07085e-29	0.250963	0.00459965	0.250963	-0.798746	-0.0306752	0.165134
AL591845.1	638	2.26078e-17	3.22832e-16	0.0642408	0.0527154	0.0576842	0.0642408	0.0575054	0.0608208
HLA-DRB1	639	2.49853e-14	2.86347e-13	0.103614	0.0677709	0.0869054	0.0704655	0.103614	0.0909352
AC245595.1	640	1.94672e-12	1.94201e-11	0.0882908	0.0882908	-0.00457168	-0.00337939	0.0691203	0.0939422
MCTP2	641	1.99782e-12	1.99163e-11	0.0838109	0.0838109	0.0775685	0.0568054	0.0717785	0.0879607
PRKD1	642	8.95797e-36	3.08541e-34	0.450032	-0.0581454	0.405165	0.450032	-0.208368	0.0126442
TMC6	642	4.38802e-11	3.92028e-10	0.0325397	0.0017074	-0.000742124	-0.268762	0.0257537	0.0325397
PAXIP1-AS2	642	5.97398e-31	1.66946e-29	0.131671	0.031003	0.131671	0.129917	0.0581729	0.0106321
FZD3	643	8.9634e-36	3.08541e-34	0.290341	0.0222035	0.0311109	0.290341	0.0692162	0.0992023
CCND2	644	1.01469e-35	3.48871e-34	0.359433	-0.331115	-0.0148811	0.359433	-0.633168	-0.378281
MITF	644	1.51247e-12	1.52126e-11	0.142899	0.142899	0.156314	-0.399274	0.0993788	0.0932424
C1orf21	645	1.04437e-35	3.58653e-34	0.416601	-0.315547	-0.167669	0.416601	-0.451939	-0.297252
MINDY2	645	7.50338e-13	7.7549e-12	0.175307	0.149894	0.175307	-0.0887072	0.124427	0.17684
SLC25A43	645	9.53808e-31	2.65028e-29	0.240422	0.0304095	0.240422	0.223535	0.0731051	0.188335
WDR1	646	5.65057e-30	1.51679e-28	0.180213	0.102605	0.15959	0.180213	0.0689024	0.0183074
CLDN11	647	3.38189e-14	3.84274e-13	0.0964017	0.0652624	0.0726885	-0.60649	0.0964017	0.0941323
ELP2	648	3.34603e-12	3.27979e-11	0.165532	0.165532	0.0258023	-0.0112374	0.201055	0.240687
AC004890.2	648	5.36939e-11	4.77517e-10	0.101741	-0.0103066	0.0230621	0.0424606	0.0785406	0.101741
GCA	649	3.53655e-12	3.45958e-11	0.0818909	0.0629987	0.0818909	-0.0792889	0.0824207	0.110777
EMP2	649	7.61211e-21	1.31633e-19	0.109876	0.0809365	0.109876	0.083373	-0.0218601	-0.0158428
ST3GAL1	650	1.15577e-35	3.95979e-34	0.213612	0.0826579	0.157895	0.213612	0.00854385	0.0375242
KIAA0040	650	2.19358e-19	3.49956e-18	0.0869459	0.0567581	0.0869459	0.0771335	0.0586656	0.087473
CFAP221	651	1.25104e-35	4.27619e-34	0.175889	-0.00310017	0.136056	0.175889	0.068176	0.0982594
GPR75-ASB3	651	1.83821e-16	2.47397e-15	0.166579	-0.21348	0.166579	-0.0112503	0.0713159	0.20874
TGM2	651	6.26123e-14	7.04063e-13	0.0587527	0.0525881	0.0565368	0.0502276	0.0587527	0.0435948
FAM102A	652	2.02918e-12	2.02082e-11	0.133884	0.133884	0.0943338	-0.40635	0.161879	0.0771365
KCNE4	652	2.10909e-30	5.77267e-29	0.209667	0.11042	0.209667	0.192393	0.159732	0.0414236
LIMS2	653	6.06855e-11	5.37084e-10	0.0480218	0.0279202	-0.0436186	0.0323322	0.0352762	0.0480218
DCUN1D4	653	3.72216e-12	3.63386e-11	0.129829	0.129829	0.0327563	0.00201111	-0.0930387	0.127816
ADORA1	654	3.20061e-11	2.89033e-10	0.0970269	0.062362	0.0970269	-0.00126488	0.0808991	0.13955
TNFAIP3	654	2.31773e-13	2.49962e-12	0.0710317	0.0664071	0.0710317	0.0701087	0.062284	0.0634519
TCEA1	655	1.87559e-35	6.36636e-34	0.337054	0.0926108	0.180093	0.337054	-0.0192799	-0.0650407
AC005899.8	655	5.07956e-14	5.7339e-13	0.108083	0.0757089	0.0461379	-0.0448313	0.108083	0.069033
EMC2	656	7.0139e-15	8.37973e-14	0.162624	0.024524	0.162624	-0.0282925	0.176864	0.105183
TMED5	656	4.93269e-18	7.30392e-17	0.172064	0.119552	0.109152	0.172064	0.0599409	-0.135751
COL22A1	656	7.14424e-11	6.30378e-10	0.114274	-0.00570406	0.0602951	0.0506809	0.075429	0.114274
RHBDL3	657	7.22633e-11	6.37045e-10	0.138745	-0.163166	0.0292961	-0.00159682	-0.168946	0.138745
UTP23	658	5.23312e-12	5.04501e-11	0.12113	0.12113	0.0607201	0.104631	0.106232	0.0962069
MAATS1	658	3.23606e-30	8.79963e-29	0.152965	0.064281	0.152965	0.154562	0.115709	0.125447
RPS20	659	2.61958e-35	8.8404e-34	0.272403	0.0228543	0.0782014	0.272403	-0.0476118	-0.0759408
SMURF2	659	7.41836e-11	6.5299e-10	0.328842	0.0911767	0.0260583	0.153623	0.120229	0.328842
EPHA1-AS1	659	5.5387e-12	5.33082e-11	0.0728017	0.0728017	0.0640231	0.0732019	0.0687794	0.0805155
NOTCH3	660	3.99488e-30	1.08328e-28	0.141178	0.0631167	0.141178	0.135492	0.0618635	0.0658145
FAM110C	661	6.88786e-12	6.57741e-11	0.0464513	0.0464513	0.0439484	-0.00139906	0.0458297	0.0402554
ATP1A1	661	4.30543e-30	1.16426e-28	0.226159	0.116758	0.226159	0.197753	0.119193	0.163671
ELF1	661	6.42949e-14	7.22151e-13	0.243257	0.0774306	0.156145	-0.344902	0.243257	0.0962849
GPC4	661	4.16618e-28	1.02955e-26	0.233603	0.0915887	0.233603	0.169462	0.170595	0.211199
APOL6	662	8.73682e-29	2.2246e-27	0.136253	0.0670798	0.136253	0.101683	0.106809	0.104582
ZNF267	662	3.64659e-12	3.56365e-11	0.102618	0.0929888	0.102618	0.102689	0.0389194	0.0138225
AC006330.1	662	7.98486e-11	7.00649e-10	0.03074	0.00878519	0.00724743	0.0106867	0.0150643	0.03074
VWA5B1	663	8.62524e-11	7.5536e-10	0.0408899	0.0129216	0.0244235	0.0242177	0.0310308	0.0408899
MROH1	664	9.28487e-11	8.09494e-10	0.221813	0.11291	0.0538698	0.0598738	0.0731224	0.221813
CHORDC1	664	7.50834e-12	7.15591e-11	0.131614	0.131614	0.0475474	0.0852245	0.156128	0.130054
CEP89	664	8.37787e-31	2.33455e-29	0.268839	0.127032	0.255307	0.268839	-0.0517588	-0.263668
RPS6KA2	665	1.02108e-10	8.85995e-10	0.363009	-0.314424	0.0170743	-0.0948004	-0.0637944	0.363009
C6orf62	665	5.36577e-30	1.44564e-28	0.288383	0.0146952	0.288383	0.26644	0.212391	0.0563972
WBP2	665	8.68614e-14	9.66709e-13	0.13565	0.086606	0.0304409	0.0862141	0.13565	0.119569
REXO2	666	8.70899e-13	8.94093e-12	0.111211	0.0876858	0.0770977	0.0788387	0.111211	0.066011
CFAP46	666	2.73446e-17	3.88764e-16	0.069534	0.00116238	0.0650673	0.069534	0.0659603	0.038728
ZMIZ1	667	1.04177e-10	9.03416e-10	0.266875	0.0490371	-0.511315	-0.074886	0.150077	0.266875
TMEM123	667	8.72088e-12	8.25774e-11	0.119428	0.119428	0.124506	-0.0531212	0.112058	0.136158
RAB13	668	2.86857e-33	8.90048e-32	0.17066	0.0534964	0.159836	0.17066	0.0584579	-0.0148489
PTGES3	668	5.72147e-35	1.91538e-33	0.425915	0.206914	-0.145428	0.425915	-0.331257	-0.265353
MBP	668	1.15434e-10	9.98665e-10	0.136294	0.0558855	-0.0177929	-1.50728	0.117058	0.136294
PPP1R14B	669	6.00751e-35	2.00884e-33	0.209261	-0.0270868	0.065163	0.209261	-0.074128	-0.126949
STAT2	669	1.18764e-25	2.62655e-24	0.231131	0.0841111	0.231131	-0.416945	0.187596	0.208819
ZYX	669	7.02652e-30	1.88441e-28	0.190578	0.0407153	0.190578	0.190657	0.0299539	0.0443027
SFXN3	670	6.96154e-11	6.14813e-10	0.101466	0.068925	0.0588844	-0.01468	0.0739854	0.101466
FEZ2	671	1.27188e-13	1.40007e-12	0.157643	0.0618075	0.0802954	0.0388992	0.157643	0.095043
DTX3L	672	7.74536e-30	2.07529e-28	0.178314	0.0779418	0.178314	0.179985	0.0777874	0.109579
PITPNM2	672	7.36705e-35	2.44946e-33	0.245211	0.125956	0.158102	0.245211	0.140256	0.203336
ITSN2	672	1.41517e-13	1.55022e-12	0.21532	0.099124	0.0937911	-0.147337	0.21532	0.179874
AC107021.2	672	3.27466e-13	3.47779e-12	0.0617129	0.0555513	0.0590004	0.0617129	0.0551842	0.0504411
RPS26	673	7.90792e-35	2.62036e-33	0.264575	-0.040538	0.199115	0.264575	0.0170918	-0.0895031
BTG3	673	1.0435e-11	9.79525e-11	0.0986996	0.0986996	0.0906769	0.044898	-0.168285	-0.324572
SEPT10	674	8.22052e-30	2.19657e-28	0.274113	0.114749	0.274113	0.0210602	-0.391857	-0.596556
PSAP	675	6.04457e-14	6.80485e-13	0.181767	0.0739494	0.181767	0.124193	0.203642	0.23113
MYO6	675	1.39716e-10	1.19705e-09	0.303852	0.0729482	-0.00853698	-0.377662	0.0293205	0.303852
SNHG26	676	9.6524e-30	2.56745e-28	0.159783	-0.00849447	0.159783	0.127448	0.0378432	-0.0342091
PRKRIP1	677	1.05965e-29	2.816e-28	0.280299	0.0840513	0.280299	0.141457	0.0867876	0.0746504
LAMTOR5	677	1.01979e-34	3.36772e-33	0.195795	0.0412818	0.168168	0.195795	0.0599871	-0.00229541
TMEM9B-AS1	677	1.73349e-13	1.88761e-12	0.122232	0.0491468	0.0632774	-0.0228426	0.122232	0.137579
JAK1	678	1.32216e-15	1.66603e-14	0.208904	0.0779094	0.113004	0.208904	0.205388	0.0647723
CCDC57	678	1.0212e-34	3.36857e-33	0.34033	0.0369249	0.066825	0.34033	0.147629	0.0358695
SVEP1	678	1.09222e-29	2.89992e-28	0.201897	0.10977	0.201897	-0.158978	0.0261403	0.0468857
CUL4A	679	1.37253e-11	1.27976e-10	0.12291	0.12291	0.0970559	-0.074931	0.107538	0.125616
MIR22HG	679	1.76826e-13	1.92404e-12	0.0579796	0.0475538	0.0500853	0.0282062	0.0579796	0.0519812
AQP1	680	1.13408e-34	3.7283e-33	0.151259	-0.0648597	0.139532	0.151259	0.0359667	0.0107922
NPTX1	680	3.32313e-27	7.83494e-26	0.143037	0.0915877	0.13096	0.143037	0.0827741	0.085263
DEFB107B	680	1.60709e-10	1.3697e-09	0.0332245	0.0225708	0.0228012	0.0119483	0.0283773	0.0332245
HM13	682	1.78935e-31	5.11776e-30	0.294105	0.140505	0.0579137	0.294105	0.0069234	0.26782
LRMDA	682	2.0516e-29	5.37402e-28	0.426679	0.0446646	0.426679	0.224512	0.203285	0.349009
NR2F1	682	1.60218e-34	5.2495e-33	0.284915	-0.200667	0.148802	0.284915	-0.218098	-0.383775
EBF1	682	2.07009e-13	2.24328e-12	0.167359	-0.110179	0.0914296	-0.0422595	0.167359	0.0795922
USP36	683	1.55194e-11	1.43971e-10	0.143102	0.143102	0.109949	0.0986895	0.0429832	0.243405
TPM1	683	1.76736e-34	5.77779e-33	0.247515	-0.0283022	0.210749	0.247515	0.0860804	0.159457
TRANK1	684	1.79476e-10	1.52565e-09	0.180833	0.025268	0.0644316	0.0832693	-0.0275428	0.180833
TTC23L	684	2.18774e-13	2.3629e-12	0.0980283	0.0332445	0.0873882	-0.219191	0.0980283	0.0929008
ATP5MC3	685	1.92699e-34	6.27859e-33	0.212981	-0.0587694	0.149773	0.212981	-0.048413	-0.159031
TAF4B	685	1.65707e-11	1.53237e-10	0.118435	0.118435	-0.0566688	0.0982592	0.0195746	0.0165589
ZNF663P	685	1.8493e-10	1.56928e-09	0.0905462	-0.0139618	0.0334315	0.0156223	0.0146114	0.0905462
ANKRD11	686	3.26513e-25	7.10822e-24	0.291299	0.160123	0.00446707	0.291299	0.0214112	-0.191686
MAGI2-AS3	686	1.87201e-10	1.58763e-09	0.194093	0.0609732	0.0793632	-0.261445	-0.0126702	0.194093
NARF	687	1.74104e-11	1.60697e-10	0.11336	0.11336	0.0101269	0.0846584	0.0778833	0.0684491
PDXDC1	687	3.19703e-29	8.30744e-28	0.323763	0.0640184	0.323763	0.0402569	0.0287942	0.0267872
ADRA1A	687	4.78171e-20	7.90887e-19	0.0965385	-0.00500633	0.0641291	0.0965385	0.0388435	0.0895981
KIAA1217	688	2.634e-34	8.53468e-33	0.392535	-0.1122	0.164497	0.392535	-0.0982018	-0.0176189
DANT2	688	1.94245e-10	1.64451e-09	0.301255	0.100002	-0.412615	-0.291305	0.139758	0.301255
MYO1B	688	1.27939e-12	1.29438e-11	0.0876044	0.0796458	0.00965057	0.0876044	0.0378662	0.0515964
SLC2A10	688	3.24944e-29	8.43613e-28	0.155851	-0.0100968	0.155851	0.130575	-0.0384432	-0.0204379
SIRPA	689	3.4948e-29	9.06511e-28	0.194691	-0.0786543	0.194691	0.104773	-0.029627	0.0229556
CIR1	689	2.55598e-13	2.74442e-12	0.206136	0.10117	0.0643656	0.0470672	0.206136	0.229506
LRPAP1	689	2.97733e-34	9.63646e-33	0.199215	-0.0080469	0.0914056	0.199215	-0.0661488	-0.121676
EFNA1	690	1.88206e-11	1.73004e-10	0.0510633	0.0510633	0.0477536	-0.0719631	0.0493941	0.0432139
EMILIN1	690	3.53827e-29	9.16973e-28	0.12169	0.0120644	0.12169	0.117184	-0.035497	-0.060928
SURF4	691	2.73042e-13	2.92314e-12	0.147176	0.1167	0.0773681	0.147176	0.0741769	0.0480821
FLRT2	691	3.28374e-34	1.05814e-32	0.237757	0.11283	-0.0665368	0.237757	-0.0477715	0.0460437
PM20D2	691	2.75787e-11	2.49977e-10	0.0985151	0.0794178	0.0136347	0.0985151	-0.0590633	0.133122
DIRC3	692	2.23893e-10	1.88352e-09	0.190856	-0.0759421	-0.0129839	0.0443799	-0.0081139	0.190856
GLI1	692	4.11367e-15	4.98806e-14	0.0737553	0.0485384	0.0737553	0.0728578	0.0707376	0.0698789
SLCO4A1	692	1.95023e-11	1.79045e-10	0.0572708	0.0572708	0.049514	0.0496843	0.036951	0.0313387
CCDC80	693	4.03631e-29	1.04419e-27	0.244196	-0.145592	0.244196	0.184453	-0.0266233	-0.0568296
CTSC	693	5.14981e-16	6.72371e-15	0.0916824	0.0712394	0.0629979	0.0916824	0.0216672	0.0792289
MAP3K19	694	2.41515e-10	2.02768e-09	0.105254	-0.00924667	0.0801392	0.0682883	0.0754834	0.105254
NELL2	695	5.25811e-34	1.67955e-32	0.240642	-0.138044	-0.175962	0.240642	-0.323164	-0.00340249
ACVR1	695	2.86929e-13	3.06844e-12	0.169322	0.112353	0.0358058	0.130588	0.169322	0.0965092
SLC47A2	695	4.54207e-11	4.05172e-10	0.105741	0.0262507	0.105741	0.0480824	0.103401	0.136198
GABRA2	696	2.51332e-10	2.10587e-09	0.109612	0.0512516	0.00313212	0.082187	0.021744	0.109612
NADK2	696	5.02902e-29	1.29528e-27	0.249576	-0.137381	0.249576	0.222696	0.000444963	0.0449128
GOLGA3	697	7.02591e-24	1.42659e-22	0.263963	0.150425	0.167743	0.263963	0.123376	0.123013
LMO4	697	6.66546e-34	2.12214e-32	0.282216	-0.06154	0.216919	0.282216	-0.0307998	-0.260427
BCAT1	697	5.35475e-29	1.37676e-27	0.302364	-0.0851231	0.302364	0.250258	-0.289411	-0.087902
SGSM2	698	2.58645e-10	2.16591e-09	0.141848	0.0279073	0.0719219	-0.0273495	-0.0114442	0.141848
RRAGB	698	3.21584e-13	3.41781e-12	0.144942	0.101637	0.0266988	0.0372494	0.144942	0.143115
DIO2	698	7.31466e-34	2.32377e-32	0.157296	-0.06465	0.105429	0.157296	-0.00470189	-0.0812424
SUSD6	699	8.14689e-34	2.58536e-32	0.320364	0.0750107	0.185353	0.320364	0.0427991	0.211439
TBC1D8	699	2.61684e-10	2.18885e-09	0.213375	0.0513936	0.0433735	0.0532635	0.0251917	0.213375
PPP2R3A	699	2.42573e-11	2.21242e-10	0.160087	0.160087	0.0658387	-0.262039	0.167106	0.24114
DNAJA1	700	8.64437e-34	2.74025e-32	0.224323	0.0454379	0.100495	0.224323	-0.0688344	-0.166487
DUBR	700	6.1538e-20	1.01325e-18	0.144736	0.0499105	0.144736	-0.290619	0.0826778	0.149676
AC008957.3	700	5.65089e-29	1.45035e-27	0.14356	-0.087333	0.14356	0.0802028	0.00960831	0.0211969
MED10	701	3.19762e-16	4.23153e-15	0.134095	0.0981172	0.134095	0.132359	0.107095	0.0248514
CCDC130	701	6.11736e-29	1.56732e-27	0.252888	0.0107149	0.252888	0.15884	0.0784719	0.0122639
CFAP74	701	3.7939e-11	3.40404e-10	0.0661954	0.0112101	0.0661954	0.0307064	0.0641509	0.0807355
LINC00278	702	6.83149e-18	1.00142e-16	0.0990592	0.0159256	0.0990592	0.074603	0.0902104	0.089774
CCDC85B	703	9.35558e-34	2.95929e-32	0.160919	-0.0217012	0.0887352	0.160919	-0.0743855	-0.112121
ARIH1	703	1.37846e-11	1.28488e-10	0.215227	0.159042	0.0487804	0.0228174	0.215227	0.00701017
GCC2	704	3.51394e-13	3.72786e-12	0.199878	0.0937229	0.116509	0.0446995	0.199878	0.225378
AF117829.1	704	5.01916e-12	4.84832e-11	0.226461	-0.0643112	0.151397	0.226461	0.18001	0.345728
IER2	704	9.59563e-34	3.03195e-32	0.175068	0.0496195	0.138462	0.175068	-0.0864388	-0.00669268
PHLDA1	706	1.48541e-33	4.67833e-32	0.222708	0.0489152	-0.125521	0.222708	0.00933009	0.0870834
AC079061.1	706	2.99648e-10	2.49428e-09	0.0296729	0.0191842	0.0134837	0.0268552	0.018442	0.0296729
GUCY1A2	707	1.52876e-33	4.80968e-32	0.362202	-0.171044	-0.101852	0.362202	-0.50919	0.146533
PPP1R21	707	4.36349e-13	4.593e-12	0.201602	0.0905017	0.113238	-0.489412	0.201602	0.194183
MEOX1	707	2.99648e-10	2.49428e-09	0.0296729	0.0112099	0.00819159	-0.00503232	0.0174726	0.0296729
RGMA	708	1.23146e-28	3.12231e-27	0.299991	-0.346703	0.299991	0.299102	0.18337	0.108523
FRMD6	708	1.64439e-33	5.1679e-32	0.257051	-0.199068	0.183613	0.257051	-0.106151	-0.115058
AF064860.1	708	4.46761e-11	3.98773e-10	0.0790276	-0.0258662	0.00798505	0.0113248	0.0790276	0.0898181
SERPINB8	709	3.21559e-11	2.90296e-10	0.0570674	0.0570674	0.0487628	0.00542715	0.0641452	0.058108
HIVEP3	710	1.44974e-28	3.6662e-27	0.340683	0.0211989	0.340683	0.253446	-0.0514453	0.296038
UBE2J1	710	2.59733e-11	2.36157e-10	0.124434	0.109057	0.124434	0.0949366	0.123044	0.181889
KLF13	710	3.25349e-11	2.93536e-10	0.0970536	0.0970536	0.0354527	-0.0365556	0.0825146	0.0261777
ARHGAP10	710	1.80847e-33	5.66531e-32	0.257931	-0.124406	0.230705	0.257931	-0.585132	-0.0188468
IGF2	710	4.79331e-13	5.034e-12	0.07381	0.0565437	0.0559002	0.054076	0.07381	0.0576826
MIDN	711	2.08782e-33	6.52645e-32	0.252746	0.0906461	0.0461103	0.252746	0.0460061	0.0187186
ADCY9	711	3.28345e-11	2.95966e-10	0.171725	0.171725	0.0899223	0.169302	0.125652	0.207758
FAM124A	711	3.31382e-10	2.74439e-09	0.0757942	0.0509959	-0.0371138	-0.57665	0.0581966	0.0757942
EEF1B2	712	2.29313e-33	7.16058e-32	0.214437	-0.0327516	0.128038	0.214437	-0.165306	-0.183476
CASC15	712	9.6505e-14	1.07037e-12	0.299168	0.0599704	0.239562	0.299168	0.317798	0.39281
ERICH1	713	3.48746e-10	2.88085e-09	0.190565	0.0688101	0.022501	0.0273334	0.116469	0.190565
MTHFD1L	713	2.44449e-33	7.61698e-32	0.426057	0.0902245	0.237077	0.426057	-0.383847	0.321802
CRIM1	713	2.04895e-28	5.14595e-27	0.290016	0.07968	0.290016	0.250726	0.17014	0.139205
HK1	714	2.58e-33	8.03067e-32	0.193202	0.0557939	0.146436	0.193202	0.0710928	0.0615935
CYCS	715	2.64291e-33	8.20903e-32	0.195641	-0.0278795	0.11196	0.195641	-0.114102	-0.232542
NT5DC1	715	3.67732e-10	3.03083e-09	0.0897992	0.025542	0.0334568	-0.431126	0.00129492	0.0897992
TGIF1	715	2.12352e-28	5.32864e-27	0.15082	0.0560724	0.15082	0.139651	0.0767615	-0.110811
CEP164	716	6.14912e-13	6.41416e-12	0.201753	0.112804	0.130087	0.114183	0.201753	-0.238734
PFN1	716	2.28933e-28	5.73489e-27	0.157623	0.0353642	0.157623	0.145272	-0.0362539	-0.0679179
PTPN2	716	1.88029e-12	1.88023e-11	0.146924	0.122255	0.146924	0.11678	0.0870552	0.149282
GXYLT2	717	2.52153e-28	6.31117e-27	0.18319	0.0999819	0.18319	-0.16327	0.0412455	0.0341747
TEAD1	717	3.16026e-33	9.78478e-32	0.427737	-0.279486	0.180696	0.427737	-0.578392	-0.614202
KRT10	718	3.56134e-33	1.09917e-31	0.213747	0.0920729	0.16032	0.213747	0.105722	0.0133047
RARS2	718	4.0861e-11	3.65836e-10	0.146303	0.146303	0.0891757	0.0809351	0.058329	0.0850719
SLC22A4	718	3.88845e-10	3.19405e-09	0.0936165	0.0340366	0.0423846	0.062884	0.0438581	0.0936165
PRKAB2	719	4.11239e-11	3.68077e-10	0.0771086	0.0771086	0.0355918	0.0443936	0.063912	0.0711154
ATP5MF	720	3.58737e-33	1.10604e-31	0.235634	-0.045841	0.154736	0.235634	-0.0313128	-0.149578
DSTYK	720	6.78683e-13	7.05671e-12	0.158798	0.0841689	0.0833616	-0.0475172	0.158798	0.0431234
PPFIA2	720	4.14383e-11	3.70778e-10	0.184925	0.184925	-0.609907	-0.291814	0.0478213	0.192231
ACSBG1	720	3.23285e-28	8.05021e-27	0.164305	-0.260181	0.164305	0.0424741	-0.131539	-0.053363
LRCH3	721	6.9575e-13	7.2239e-12	0.222577	0.0680232	0.011018	-0.0790394	0.222577	0.00334781
BICC1	721	4.42644e-23	8.65152e-22	0.223396	0.138033	0.166161	0.223396	0.101429	0.194994
BTG1	722	4.25972e-24	8.78951e-23	0.213457	0.125513	0.0104209	0.213457	0.0811838	-0.0693024
PCSK5	722	3.62493e-28	9.00354e-27	0.371528	0.0339055	0.371528	0.166545	0.024027	0.223567
GALNT3	722	7.06966e-13	7.33255e-12	0.0781745	-0.0082776	0.0328428	0.03879	0.0781745	0.0785907
COG6	724	7.19842e-13	7.45552e-12	0.162317	0.0758623	0.0103805	-0.139533	0.162317	0.089523
LSM7	724	5.18728e-33	1.58926e-31	0.217898	-0.0542054	0.126954	0.217898	-0.114774	-0.271162
AC026461.1	724	9.24742e-21	1.59346e-19	0.0845013	0.0312868	0.0796481	0.0845013	0.0718351	0.0763364
SMARCD3	725	7.91859e-12	7.53218e-11	0.14292	0.0201548	0.0540797	0.14292	0.077978	0.190796
AC025262.1	725	5.67005e-33	1.73354e-31	0.388803	0.213422	-0.263138	0.388803	-0.10459	0.182927
KLHL29	726	1.06657e-30	2.95881e-29	0.357566	-0.576042	0.34443	0.357566	-0.578742	-0.11043
NLN	726	2.44064e-10	2.04674e-09	0.138364	0.0904865	0.0310277	0.138364	0.103277	0.206812
UBR2	727	8.0088e-13	8.25183e-12	0.219493	0.0295233	-0.092884	-0.202259	0.219493	0.155058
AC022217.3	727	2.49992e-10	2.09585e-09	0.0493295	0.03734	0.0427539	0.0493295	0.0414686	0.0549243
TPT1	728	5.09831e-28	1.25039e-26	0.259467	0.0335947	0.259467	0.200794	0.119628	0.031845
ARL6IP1	728	8.35902e-33	2.54767e-31	0.173047	0.00402399	0.0772952	0.173047	-0.0309026	-0.865024
ACHE	728	5.1111e-10	4.1552e-09	0.0838505	0.0422818	0.0437438	0.0637136	0.0453817	0.0838505
COPB2	728	2.54391e-15	3.13004e-14	0.171884	0.128355	0.171884	0.141768	0.125069	0.0424805
YBX1	729	8.45984e-33	2.57572e-31	0.254698	-0.0698883	0.0304472	0.254698	-0.235114	-0.443714
SIPA1L2	729	3.4758e-31	9.79755e-30	0.369681	0.0417712	0.336606	0.369681	-0.0559553	-0.500107
MMP19	729	5.15188e-10	4.18487e-09	0.0449807	0.0382983	0.0411904	0.0427265	0.0405358	0.0449807
ST8SIA1	730	1.521e-29	4.00207e-28	0.343928	0.069113	0.187435	0.343928	0.216776	0.306167
PAPD7	730	4.22902e-16	5.55122e-15	0.166781	0.117239	0.116189	0.166781	-0.166637	-0.554264
JADE2	731	7.24567e-28	1.76081e-26	0.18773	-0.0117873	0.18773	0.0351891	0.0431083	0.0124067
C2orf72	731	5.78597e-10	4.67915e-09	0.157408	-0.129313	0.0165586	-0.0720157	0.0560762	0.157408
HMGB2	731	1.07686e-32	3.25832e-31	0.175232	0.0345668	0.157743	0.175232	-0.4403	-1.4255
ARL8B	731	2.6549e-11	2.41017e-10	0.168034	0.141337	-0.0488489	0.168034	0.0868849	0.0665906
IGF2R	732	2.89044e-24	6.01076e-23	0.229905	0.128698	0.229905	-0.025748	0.185709	0.10815
AHI1	732	4.64821e-12	4.50337e-11	0.232989	0.173146	0.170295	0.232989	-0.357992	0.0319657
FAM162A	733	9.71307e-26	2.16118e-24	0.177607	0.104326	0.168869	0.177607	0.117066	0.0977301
CCNG2	734	5.50739e-11	4.89046e-10	0.0853071	0.0853071	-0.0508534	0.0433045	0.0945055	-0.248651
BMP2K	734	7.7007e-28	1.86673e-26	0.258242	-0.114778	0.258242	0.216317	-0.085849	-0.121926
SLC25A18	734	6.79774e-13	7.06554e-12	0.120279	-0.141556	0.0865249	0.120279	-0.0415794	0.143213
RSPH1	734	9.41414e-13	9.64455e-12	0.0650886	-0.0475933	0.0482467	0.0447209	0.0650886	0.0545079
MT-CYB	735	1.21047e-17	1.75419e-16	0.187013	0.132579	0.165629	0.187013	0.150205	0.0324989
COL4A5	736	1.01017e-27	2.44066e-26	0.21533	-0.0638607	0.21533	-0.989088	0.101959	0.0321715
POLR2L	736	1.32512e-32	3.99297e-31	0.186641	0.0139844	0.163113	0.186641	0.0248382	-0.0294366
AZIN2	736	1.10651e-12	1.12649e-11	0.116671	0.0353471	0.0255601	-0.282191	0.116671	0.0842571
FAM111A	737	1.0655e-27	2.57012e-26	0.165376	-0.00343246	0.165376	0.132107	-0.579738	-0.705484
HEY1	737	1.37065e-32	4.12167e-31	0.214477	-0.138321	0.109873	0.214477	-0.153983	-0.167642
CFAP36	737	7.39152e-16	9.54827e-15	0.169582	0.0908894	0.169582	0.166797	0.17492	0.0682623
SNX25	737	2.88088e-11	2.60723e-10	0.166019	0.138994	0.0857134	0.166019	-0.00511604	0.108575
FBXO16	738	1.42511e-32	4.28103e-31	0.230142	0.103648	-0.0287394	0.230142	0.0933042	0.0343735
PTPRU	738	5.76198e-11	5.10723e-10	0.0562903	0.0562903	0.020674	0.00291081	0.0559526	0.0394059
C1orf198	739	7.10341e-13	7.36494e-12	0.103297	0.0564922	0.0940456	-0.102316	0.103297	0.0835727
GNS	739	1.47426e-32	4.42413e-31	0.44811	0.233627	-0.347746	0.44811	-0.160373	0.127896
ALPK2	739	3.95536e-11	3.54456e-10	0.10015	0.10015	0.101556	0.0931038	0.101725	0.104166
CLCF1	739	6.98862e-10	5.6068e-09	0.0265526	0.0223321	0.0251312	0.0248619	0.0236442	0.0265526
RPL27	740	1.54603e-32	4.63478e-31	0.256784	-0.0696894	0.107428	0.256784	-0.0495545	-0.109252
NLRC5	740	1.25484e-27	3.01192e-26	0.171753	0.0137598	0.171753	0.0261002	0.0619852	0.0883367
NETO2	741	2.43223e-32	7.2543e-31	0.217804	-0.39562	-0.289701	0.217804	-0.928391	-0.632466
AC010168.1	741	1.1629e-12	1.18225e-11	0.107143	0.0290957	0.0548041	-0.00804934	0.107143	0.0941965
TLE1	742	2.44693e-32	7.29069e-31	0.379458	-0.154791	0.298766	0.379458	-0.0371946	-0.25665
ATN1	743	2.47688e-32	7.37244e-31	0.233413	0.0517711	0.11742	0.233413	0.0777169	0.0389805
DOCK5	743	1.23676e-12	1.25516e-11	0.154304	0.0732192	0.143408	-1.27516	0.154304	0.151157
RARA	743	1.40405e-20	2.39122e-19	0.113752	0.0413913	0.0775986	0.113752	0.0676258	0.109828
LZTS3	744	7.44957e-10	5.94888e-09	0.211439	-0.0123812	0.0269312	0.127248	0.0956826	0.211439
ZNF337	744	5.85718e-14	6.59643e-13	0.171186	0.127357	0.0221564	0.171186	0.102983	0.179986
GMPR	744	1.4221e-28	3.5994e-27	0.157686	-0.0481586	0.15409	0.157686	0.0974371	0.0969848
UBE2Q2P1	744	1.24756e-12	1.26481e-11	0.110527	0.0374917	0.066056	0.0982697	0.110527	0.101599
DDB2	745	2.09225e-27	4.99324e-26	0.202195	0.0159525	0.202195	0.105742	-0.370939	-0.106087
FKBP10	745	2.79841e-32	8.321e-31	0.249623	-0.043516	0.196573	0.249623	-0.0872907	0.126418
PDE4D	746	4.7924e-32	1.41924e-30	0.555234	0.0844227	0.157387	0.555234	-0.506252	-0.308266
AC097376.2	746	8.1747e-10	6.49956e-09	0.217071	0.0766041	0.0606919	0.0494199	0.140847	0.217071
ITM2B	747	4.36631e-24	9.0031e-23	0.237202	0.07981	0.237202	0.176772	0.190465	0.200492
EPB41L4A	747	8.22606e-10	6.53506e-09	0.261494	0.0683774	0.0773125	0.0876513	0.0552039	0.261494
ILK	747	2.25432e-27	5.37126e-26	0.154492	0.0634358	0.154492	0.100134	0.0646509	0.0690603
PCNP	747	7.44521e-11	6.54959e-10	0.121896	0.121896	0.0709952	0.121355	0.0134973	0.0736445
ENC1	748	4.98613e-32	1.47066e-30	0.143848	0.00255236	0.0419922	0.143848	-0.0161358	-0.164893
AC034195.1	748	1.32857e-12	1.34229e-11	0.172132	0.0433967	0.121267	-0.0347293	0.172132	0.110426
LINC00662	748	7.58228e-11	6.66616e-10	0.125642	0.125642	-0.0796196	0.12677	0.127974	0.137657
LARP1B	749	6.35354e-21	1.1026e-19	0.299459	0.177025	0.126171	0.299459	-0.118251	-0.0625065
SMYD3	749	4.99765e-32	1.47257e-30	0.453106	-0.147738	-0.0347939	0.453106	-0.168292	0.0104446
SPDYE6	749	2.59226e-27	6.14145e-26	0.277226	-0.0709544	0.277226	-0.171139	-0.0594045	-0.138785
NKAIN2	751	1.5174e-12	1.52569e-11	0.181471	0.00967535	-0.0857943	-1.45068	0.181471	0.160748
HSPA1A	752	1.99544e-21	3.56873e-20	0.154439	0.104543	0.141533	0.154439	0.0848464	0.0240818
EXOC1	752	1.55759e-12	1.56395e-11	0.172668	0.0770799	0.0713887	-0.0782882	0.172668	0.0659661
NLGN4X	752	5.89291e-32	1.72939e-30	0.474126	-0.104777	-0.222863	0.474126	-0.366011	-0.461576
LRP10	752	1.74818e-27	4.1755e-26	0.129683	0.0279089	0.129683	0.130918	0.091038	0.0692194
Z98752.3	752	3.25494e-10	2.69791e-09	0.0726924	0.0561248	0.0450309	0.0244676	0.0726924	0.083201
TRNAU1AP	753	8.85451e-11	7.74743e-10	0.11231	0.11231	0.043774	0.0173599	-0.0244211	0.0126
MEF2C-AS1	754	1.68048e-12	1.68503e-11	0.189479	-0.0294273	-0.0379268	-0.285331	0.189479	0.0898625
CLDND1	754	7.25824e-13	7.5095e-12	0.110247	0.090414	0.110247	-0.378619	0.0988026	0.0820834
KCNT2	754	9.77795e-10	7.70517e-09	0.287238	-0.112589	-0.570002	-0.239402	-0.143546	0.287238
NPIPB4	755	9.78631e-10	7.70968e-09	0.248086	0.0307417	0.0945317	-0.0393672	0.0681707	0.248086
AC079305.3	755	9.10124e-11	7.94193e-10	0.0893599	0.0893599	0.0534291	0.0936388	0.098486	0.117482
SRPX	755	4.88305e-29	1.2588e-27	0.115694	-0.0879531	0.111759	0.115694	-0.131122	-0.0860522
SPCS1	756	7.59759e-32	2.2252e-30	0.210922	-0.0235954	0.13341	0.210922	-0.0571473	-0.109515
IFITM3	756	8.73033e-24	1.76531e-22	0.124066	0.0779695	0.120043	0.124066	0.0963338	0.0967821
TMEM202-AS1	756	1.90178e-12	1.90106e-11	0.0990602	0.00115229	0.0544193	-0.0175905	0.0990602	0.0727583
PPDPF	757	7.90457e-32	2.31049e-30	0.22417	0.0430879	0.166592	0.22417	-0.0203615	-0.138865
ARMCX3	757	1.91873e-10	1.62489e-09	0.0969308	0.0823762	0.0499665	0.0969308	0.0742329	0.136069
DUXAP9	757	9.28433e-11	8.09494e-10	0.128615	0.128615	-0.52051	-0.00894425	0.00991314	0.187367
COX7A2	758	7.95242e-32	2.32216e-30	0.235879	-0.0180881	0.132299	0.235879	-0.0140958	-0.153959
KMT5B	758	2.00532e-12	1.99774e-11	0.179568	0.00491801	-0.204494	-0.131261	0.179568	-0.0018311
CAPZA2	758	5.54532e-27	1.28975e-25	0.262937	0.0876498	0.262937	0.186001	0.096945	0.0176781
SRSF12	758	3.22357e-10	2.67342e-09	0.0847647	0.0847647	-0.0411116	0.0599684	-0.0350048	0.134654
SLC16A7	759	9.77118e-11	8.49866e-10	0.0869172	0.0869172	-0.0759984	-0.172171	-0.0122366	0.103722
ATXN7L1	759	1.98005e-22	3.70661e-21	0.284858	0.0722171	0.284858	0.218451	0.238434	-0.025511
MIR646HG	760	1.0741e-09	8.43907e-09	0.0936048	0.0473484	0.0680404	-0.148413	0.0770745	0.0936048
AC093901.1	761	1.02538e-10	8.89462e-10	0.0725464	0.0725464	0.053295	0.0605781	0.0673	0.0705936
CACNB1	762	9.54483e-21	1.64278e-19	0.134038	0.0867552	0.079103	0.134038	0.0350822	0.100835
PSORS1C1	762	7.53005e-27	1.74581e-25	0.0966752	-0.00340946	0.0966752	0.0853839	-0.0261664	-0.0302995
DAB2IP	763	1.04373e-10	9.04841e-10	0.107991	0.107991	0.11134	0.101645	0.0666787	0.107914
DAD1	764	9.60814e-29	2.44032e-27	0.229126	0.0120277	0.215421	0.229126	-0.00196352	-0.122475
CDC42EP3	764	2.91604e-18	4.36421e-17	0.164025	0.113169	0.135019	0.164025	0.0855759	0.10564
RARRES3	765	2.14259e-18	3.238e-17	0.0935401	0.0452652	0.0935401	0.05065	0.0836902	0.0508343
TVP23A	765	1.15193e-09	9.01664e-09	0.197538	0.0761111	-0.0830815	0.036973	0.122252	0.197538
WHAMM	766	3.47179e-10	2.86872e-09	0.106762	0.0561422	0.106762	0.0192588	0.0581424	0.156388
EVC2	766	4.4766e-28	1.10253e-26	0.167095	0.0584005	0.161497	0.167095	0.0125888	0.0723619
HSPH1	767	7.7475e-22	1.41589e-20	0.198472	0.127611	0.176037	0.198472	0.109419	0.00775092
SLC25A3	767	1.84921e-31	5.27349e-30	0.223745	0.0109873	0.156759	0.223745	-0.0548193	-0.114489
C4orf3	768	7.28504e-26	1.63336e-24	0.168671	0.095743	0.143479	0.168671	0.0944634	0.0858042
LMNTD1	768	1.76245e-19	2.82407e-18	0.14473	-0.00261426	0.14473	0.130375	0.0992135	0.135552
IGFBP5	769	7.99533e-16	1.02965e-14	0.332258	0.110428	0.332258	0.252051	0.31186	0.31723
FTH1	769	8.83311e-13	9.06516e-12	0.0834903	0.0711164	0.0834903	0.0307799	0.0749908	0.0712773
CD27-AS1	770	1.24823e-09	9.74435e-09	0.113466	0.0416641	0.0109433	-0.0168637	0.0643303	0.113466
ERAP1	770	1.97935e-20	3.34182e-19	0.12235	0.0807071	0.12235	0.0486907	0.0985354	0.0986942
ABR	771	1.24918e-09	9.7492e-09	0.267941	-0.0433178	0.0396242	-0.0623595	0.104215	0.267941
DNAH12	771	3.07827e-12	3.02746e-11	0.114732	0.014123	0.0632446	-0.00269787	0.114732	0.099557
TTC39B	772	1.93667e-17	2.77498e-16	0.192741	0.116471	0.116504	0.192741	0.177205	0.0729564
TSGA10	773	1.28679e-09	1.0024e-08	0.178337	-0.00346774	0.0436929	-0.317239	0.0719862	0.178337
PTGR1	773	2.68082e-26	6.09938e-25	0.162156	0.0317079	0.162156	0.141423	-0.047067	-0.0743283
EGF	773	3.28976e-17	4.6545e-16	0.0919907	0.0388088	0.0919907	0.0835712	0.0829925	-0.0361067
AC135983.2	774	2.76257e-26	6.2805e-25	0.15146	0.0572824	0.15146	-0.0426071	-0.0552227	0.0847198
TUBB4B	774	3.20487e-31	9.05128e-30	0.144142	0.010428	0.0990231	0.144142	-0.110107	-0.878824
LINC00299	775	3.66032e-31	1.02978e-29	0.220485	-0.104083	0.203796	0.220485	0.126147	0.143592
CPXM2	775	1.43565e-09	1.11302e-08	0.0295763	0.0135598	0.0122429	-0.0310341	0.017943	0.0295763
MT-ND4L	776	1.42644e-10	1.22178e-09	0.0722366	0.0722366	0.0750625	0.0579757	0.0703877	0.0344638
FSIP1	776	2.41837e-26	5.51083e-25	0.169654	0.0721742	0.169654	0.169983	0.107175	0.138131
HERC3	776	3.14044e-10	2.6067e-09	0.0747737	0.0747737	-0.0107243	-0.0992334	0.00962885	0.113578
SLC10A6	777	1.48757e-09	1.15054e-08	0.0363808	0.0222781	0.023231	0.013604	0.0276559	0.0363808
FZD7	778	2.49959e-27	5.9267e-26	0.087938	0.0348814	0.0863121	0.087938	0.0462416	0.0276954
BLZF1	779	4.73363e-12	4.58007e-11	0.12891	0.0947118	0.0839371	0.0217033	0.12891	0.0544188
KIAA1211L	779	1.57717e-09	1.21726e-08	0.173125	-0.0323478	0.0902405	0.0629807	-0.0068549	0.173125
HK2	779	4.03607e-31	1.13331e-29	0.154924	0.0630812	0.111283	0.154924	0.0611322	0.110673
CHSY3	780	4.13289e-31	1.15939e-29	0.400862	0.0475529	0.316891	0.400862	-0.229101	-0.0835377
THBS3	781	3.90256e-13	4.12369e-12	0.0684881	0.00280153	0.0618003	0.0684881	0.0266293	0.0769592
ARID3A	781	1.60857e-10	1.37056e-09	0.0856131	0.0856131	-0.00298109	0.00997937	0.0557271	0.0881309
DNAJB6	782	5.64816e-12	5.42724e-11	0.200832	0.126928	0.0635818	0.16093	0.200832	0.111785
ERGIC1	782	1.64245e-09	1.26498e-08	0.25545	0.043796	0.129715	0.0630377	0.162956	0.25545
ARL13B	782	2.49853e-15	3.07549e-14	0.174087	0.125337	0.174087	0.123642	-0.0223388	0.0932242
STMP1	782	4.92244e-31	1.37956e-29	0.264896	0.111274	0.101816	0.264896	0.105183	0.0480203
ESF1	783	5.20979e-31	1.4573e-29	0.286175	0.120656	0.0916468	0.286175	0.0519544	0.0106182
TPCN2	783	2.00346e-10	1.69371e-09	0.0877991	0.054742	-0.0659677	0.0877991	0.0624734	0.118466
HERC4	785	7.80111e-12	7.42527e-11	0.235079	0.135305	-0.0298411	-0.0443664	0.235079	0.299802
VEPH1	785	6.11409e-12	5.86531e-11	0.0591829	0.0395698	0.0529284	0.0398437	0.0591829	0.00969971
AC239804.1	786	1.76526e-09	1.35599e-08	0.0249087	0.00397166	0.00323077	-0.00223667	0.0132755	0.0249087
GLI2	787	8.5963e-31	2.39314e-29	0.16831	-0.0713475	0.1479	0.16831	-0.216749	-0.175645
CSTB	788	5.47826e-26	1.23204e-24	0.166455	0.0594116	0.166455	0.151877	0.0926805	0.0753292
SLC6A8	788	1.39529e-14	1.63626e-13	0.102054	0.074236	0.102054	0.072571	0.0997544	0.0962893
TBC1D15	788	1.76163e-10	1.49836e-09	0.132209	0.132209	0.0127953	-0.00403115	-0.0442211	0.0420998
KIRREL1	789	4.5819e-28	1.12657e-26	0.229715	0.120448	0.1181	0.229715	0.0233327	0.196012
AC093865.1	789	6.48427e-12	6.20619e-11	0.124557	0.0442153	0.0345205	-0.0875864	0.124557	0.093073
DPP7	790	6.40528e-26	1.43831e-24	0.169595	0.0315862	0.169595	0.126055	-0.00297498	0.136877
PLEKHA5	790	6.5618e-12	6.27629e-11	0.275751	0.0601518	0.0499962	0.195385	0.275751	0.0725382
SLC2A1-AS1	790	8.01197e-12	7.61111e-11	0.0650767	0.0438671	0.0412059	0.0115786	0.0650767	0.0695158
PRSS23	790	1.60427e-10	1.3677e-09	0.0970457	0.0970457	0.0966218	0.032882	0.11496	0.12514
TMCO3	791	1.99407e-10	1.68626e-09	0.0912896	0.0912896	0.0745941	-0.019204	0.034884	-0.00382626
RPS3	792	1.06687e-30	2.95881e-29	0.264527	-0.0135549	0.00316357	0.264527	-0.0286511	-0.193799
FP236383.3	792	8.41414e-26	1.87787e-24	0.255634	-0.0106985	0.255634	0.087159	-0.0277348	-0.0138469
CYP46A1	792	1.96367e-09	1.50013e-08	0.0906517	0.00389004	0.0192459	0.0453667	0.00764935	0.0906517
SLC5A3	793	1.26814e-30	3.50704e-29	0.156984	0.0681077	0.0816807	0.156984	0.0107807	0.0584721
AC058822.1	794	7.97802e-12	7.58379e-11	0.177313	0.0756401	-0.105677	0.0770309	0.177313	0.0168062
CYFIP1	794	9.08289e-26	2.02404e-24	0.275362	0.0663319	0.275362	0.205784	0.0365154	0.121979
LIN7A	795	2.82667e-16	3.75252e-15	0.17671	0.125162	0.17671	0.178557	0.128695	0.170209
ZBBX	795	2.26298e-14	2.60371e-13	0.0756695	0.016117	0.0756695	0.069089	0.0711321	0.0755382
PARK7	796	1.48907e-30	4.11026e-29	0.25362	-0.0687175	0.118453	0.25362	-0.0887037	-0.301335
TRMT9B	796	1.01907e-25	2.26228e-24	0.217774	-0.332703	0.217774	0.172587	-0.600436	-0.245962
SMC5	796	6.29084e-16	8.16929e-15	0.213836	0.145001	0.213836	0.12787	-0.207044	-0.110394
NCL	797	1.50237e-30	4.14305e-29	0.222054	-0.108768	0.0461817	0.222054	-0.327862	-0.25249
ZNF337-AS1	797	2.19984e-09	1.67225e-08	0.20155	0.00534045	0.124779	0.117253	0.0345662	0.20155
TMEM161B-AS1	797	9.22239e-12	8.70445e-11	0.231053	-0.0132751	0.195951	0.100021	0.231053	0.212726
TBC1D16	798	1.69206e-13	1.84593e-12	0.15009	0.113132	0.107751	0.15009	0.0825067	0.10627
VAV2	798	1.51291e-30	4.1682e-29	0.245766	0.121965	0.0485172	0.245766	-0.0630923	0.00839888
CYSTM1	799	9.71587e-19	1.49777e-17	0.147915	0.0851563	0.131653	0.147915	0.127309	0.0979582
EAF2	799	2.22443e-09	1.68963e-08	0.0829	-0.0785145	-0.0216307	-0.00146885	-0.0172864	0.0829
EML6	800	1.66334e-30	4.57404e-29	0.292017	0.0658546	0.174761	0.292017	-0.0988369	0.125097
AC110023.1	800	3.70605e-20	6.16811e-19	0.257032	-0.0919032	0.226955	0.257032	0.204737	0.253488
C19orf70	801	1.89288e-30	5.19547e-29	0.175861	-0.00809292	0.143565	0.175861	0.0101465	-0.0371208
ANXA4	801	9.62453e-12	9.0723e-11	0.143715	0.013019	0.0614298	-0.199429	0.143715	0.122658
HECTD2	801	1.48697e-25	3.27616e-24	0.226211	0.0103582	0.226211	0.205547	-0.0476135	0.0329944
LINC01776	801	2.33609e-09	1.77077e-08	0.0741959	0.0442407	0.0402911	0.0369724	0.0482819	0.0741959
ADAMTSL4-AS1	802	2.03781e-30	5.58804e-29	0.216385	0.0697245	0.187945	0.216385	0.11422	0.133001
IFNGR2	803	2.06053e-30	5.64503e-29	0.232112	0.115318	0.173736	0.232112	0.0177531	0.0559945
ARF6	804	2.25011e-30	6.14714e-29	0.181185	0.0420239	0.124643	0.181185	-0.100285	-0.197026
RCL1	804	2.64158e-09	1.98893e-08	0.18956	0.0202736	-0.0656213	-0.101673	0.0201517	0.18956
TMEM241	805	2.68112e-09	2.01767e-08	0.17499	0.0771933	-0.0448757	0.0785412	0.0601403	0.17499
WIF1	805	5.15646e-18	7.61599e-17	0.107973	0.0805406	-0.0144617	0.107973	-0.0546869	0.0840732
COPE	806	2.47304e-30	6.74359e-29	0.202587	-0.0193475	0.159296	0.202587	-0.00276178	-0.125422
ATG4C	806	1.09331e-16	1.49272e-15	0.22394	-0.00546593	0.22394	-0.235703	0.205705	0.126013
PHF21A	807	1.10291e-11	1.0343e-10	0.228279	0.000313615	-0.211512	-0.257994	0.228279	0.0669911
TOM1	808	1.13324e-11	1.06206e-10	0.10305	0.0311618	0.043668	0.00387392	0.10305	0.0764169
SLC7A14	808	2.80633e-09	2.10756e-08	0.0274524	0.0113516	-0.000384777	-0.118588	0.0167886	0.0274524
SNX9	809	2.89863e-25	6.32447e-24	0.273808	0.0747859	0.273808	-0.284912	0.169165	0.160687
SPOCK1	810	2.82205e-09	2.11882e-08	0.201922	0.101702	0.0536759	-1.11529	0.132315	0.201922
RGPD5	811	2.92226e-09	2.19293e-08	0.275643	0.0928989	-0.0412726	-0.0295468	0.108267	0.275643
GRK5	811	1.57663e-23	3.14241e-22	0.206807	0.123358	0.075256	0.206807	0.0814823	0.125056
KCNMA1	811	2.99841e-30	8.16098e-29	0.405805	-0.255578	0.121933	0.405805	-0.318473	0.0736024
POSTN	811	6.12547e-28	1.49479e-26	0.252517	-0.199164	0.238963	0.252517	-0.520004	-0.133773
MBNL1	812	3.82601e-25	8.30454e-24	0.311964	0.093364	0.311964	0.149643	-0.086044	-0.336484
ASS1	812	3.04963e-09	2.28266e-08	0.0350586	0.0195648	0.0231334	0.0208744	0.0214865	0.0350586
KCNJ8	812	1.34034e-11	1.25054e-10	0.0319038	0.0106085	0.0285873	0.0262685	0.0319038	0.0252389
COX7C	813	3.63291e-30	9.86043e-29	0.236884	-0.0289069	0.113604	0.236884	-0.0152146	0.00557582
CHST2	813	3.91382e-25	8.48883e-24	0.0933225	0.00241006	0.0933225	0.0801507	2.90887e-06	-0.0432132
CH25H	813	7.13198e-25	1.52651e-23	0.108463	0.0684716	0.106748	0.108463	0.0620865	0.0709843
ABHD18	814	3.30403e-09	2.46677e-08	0.249651	0.0480795	-0.0649598	-0.00921785	0.0103033	0.249651
FAM46A	814	4.07142e-30	1.10302e-28	0.334531	-0.0641645	0.276169	0.334531	-0.17424	-0.171912
PFKL	815	1.00664e-13	1.11481e-12	0.103128	0.0792985	0.103128	0.0754073	0.028058	0.0563255
METTL7B	815	4.14953e-30	1.12314e-28	0.144655	-0.0747591	0.133497	0.144655	-0.100947	0.0463757
APH1B	816	1.56349e-11	1.44904e-10	0.129289	0.00608294	0.0811306	0.0484795	0.129289	-0.0349002
TRAM2	816	4.67474e-30	1.26296e-28	0.173518	0.0657498	0.0565785	0.173518	0.0402789	0.0486491
SPEG	817	1.57564e-11	1.45938e-10	0.0983856	0.020586	0.0689358	0.0786401	0.0983856	0.0843609
FAM66D	817	3.5486e-09	2.63926e-08	0.199315	0.00711023	-0.159368	-0.159833	0.0551854	0.199315
SLC13A4	817	1.66926e-10	1.42186e-09	0.116014	0.0931504	-0.00886929	0.0781511	0.116014	0.0611541
PPP4R1L	817	4.56908e-25	9.89539e-24	0.180761	0.0483135	0.180761	0.110237	0.0482702	0.0371291
DICER1	818	3.52709e-10	2.90866e-09	0.134004	0.134004	0.107394	-0.172875	0.0586046	0.143947
SUCLG2	818	4.97121e-25	1.07424e-23	0.261818	-0.108769	0.261818	0.17351	-0.182457	-0.226648
ITGA9-AS1	818	3.68829e-09	2.73898e-08	0.139426	0.00467599	0.0328658	0.0156724	-0.0450872	0.139426
NPNT	818	5.09577e-30	1.37417e-28	0.165246	-0.0882895	0.150156	0.165246	-0.280087	0.027245
AKNA	819	3.72932e-09	2.76804e-08	0.171052	0.0771645	-0.162097	-0.136413	0.0920388	0.171052
SERPINA3	819	3.12093e-13	3.31935e-12	0.0407588	0.0338026	0.040285	0.0407588	0.0388199	0.0307615
SH3D21	819	1.16377e-10	1.00622e-09	0.0702009	0.0618753	0.0394151	0.0702009	0.0574514	0.0629296
CSRP1	820	5.13966e-25	1.10901e-23	0.136655	0.0160042	0.136655	-0.111466	0.0646748	0.0910994
KIF5A	821	3.80334e-09	2.82155e-08	0.375359	0.177436	-0.337893	0.209457	0.209349	0.375359
ENPP5	821	1.73872e-11	1.60534e-10	0.0515208	0.0283215	0.0411114	0.00281606	0.0515208	0.0426141
RAN	822	8.07775e-30	2.16039e-28	0.189616	-0.0473738	0.111597	0.189616	-0.198981	-0.516382
FOXK1	822	3.22662e-11	2.91202e-10	0.18065	0.146129	0.18065	0.0795076	0.101201	0.207449
TNPO1	822	6.09334e-25	1.30899e-23	0.311536	0.116599	0.311536	0.309252	-0.0506124	-0.110032
AL392086.1	822	1.74298e-11	1.60826e-10	0.0565397	0.031936	0.0518584	-0.125605	0.0565397	0.0523808
EPHA5	823	1.67482e-24	3.52037e-23	0.261755	0.103381	0.261755	0.251662	0.187086	0.250159
OSER1	825	1.18543e-10	1.02344e-09	0.105844	0.0893049	0.0961606	0.105844	0.0580022	-0.0492739
UQCRQ	826	1.16624e-29	3.09147e-28	0.198356	0.0212263	0.127389	0.198356	-0.0107897	-0.0381817
GSTT2B	826	1.5613e-19	2.51276e-18	0.0922877	0.0228837	0.0446086	0.0922877	0.0101206	0.0878545
ARMC10	828	9.62585e-25	2.0498e-23	0.206835	0.0824888	0.206835	0.0227755	0.0306409	-0.0150006
[truncated: 27,260 more rows]

## Sheet: gl_PN2
	Top	p.value	FDR	summary.logFC	logFC.gl_Mes1	logFC.gl_Mes2	logFC.gl_PN1	logFC.gl_Pro2	logFC.gl_Pro1			p.value is exact p value for differential expression using the negative binomial model (see methods for details)
OPCML	1	0	0	2.65294	2.65294	2.72574	1.31589	2.16487	2.54426			FDR is false discovery rate adjusted p value for differential expression
MAP2	1	2.02346e-271	2.27709e-268	1.5591	0.769648	1.24136	1.5591	0.564642	0.359739
CSMD1	1	0	0	2.89867	2.10777	2.89867	1.78713	1.79931	2.29085
IGSF9B	1	5.79821e-134	1.0875e-131	0.64857	0.549966	0.411226	0.438779	0.561132	0.64857
CSMD3	2	4.9374e-256	4.81545e-253	1.76056	1.579	1.59615	1.76056	1.24454	1.53142
CADM2	2	0	0	2.03601	2.03601	2.30682	0.15242	2.0093	2.31333
AC009041.2	2	1.77075e-283	2.72687e-280	1.02756	0.862432	1.02756	0.403865	0.76915	0.963321
DSCAM	2	0	0	2.00106	2.00106	2.15087	1.40091	1.61043	2.02004
DSCAML1	3	0	0	1.79161	1.61159	1.79161	-0.191196	1.30278	1.67871
KDM5B	3	9.93526e-157	2.48458e-154	0.616381	0.248555	0.127055	0.150103	0.616381	0.302306
GRIK2	3	9.92024e-253	9.07051e-250	1.61693	1.18101	1.53879	1.61693	0.558017	0.909474
TNR	3	0	0	1.73705	1.48255	1.73705	0.977405	1.29853	1.72196
MDGA2	4	1.16158e-249	9.44076e-247	1.62562	1.40854	1.41373	1.62562	1.10424	1.44431
ARPP21	4	8.90324e-218	4.73636e-215	1.1528	1.1528	1.14672	1.04729	1.04526	1.16286
CHD7	4	0	0	1.28208	1.28208	1.26741	0.490892	0.884015	0.786217
SNTG1	5	2.25695e-228	1.40503e-225	1.69014	1.15583	1.22705	1.69014	0.631548	1.44471
MTSS1	5	0	0	1.53831	1.53831	1.71054	0.467757	1.11962	1.27117
PLPPR1	5	3.12837e-166	8.80124e-164	0.697147	0.697147	0.717211	0.0820973	0.527663	0.75031
GRID2	6	0	0	2.37165	1.81674	2.37165	1.22994	1.65149	1.85807
FAM110B	7	2.9126e-252	2.50646e-249	1.30088	1.30088	1.44803	1.3891	1.0847	1.28938
ATCAY	7	1.63628e-201	7.25392e-199	0.726964	0.726964	0.715453	0.527196	0.689744	0.618942
GLCCI1	7	0	0	1.62615	1.25962	1.62615	0.81481	0.924437	0.438509
NRXN1	8	0	0	1.48877	1.48877	2.41153	1.39186	1.4497	1.92324
PHACTR3	8	4.92372e-273	5.76253e-270	0.975692	0.902546	0.975692	-0.273411	0.809307	0.928483
CLASP2	8	4.92788e-277	6.55386e-274	1.01152	1.01152	1.2888	-0.0431072	0.960647	0.946428
SEZ6L	8	0	0	1.67785	0.95368	1.67785	0.69951	0.572086	1.17471
PCDH15	8	1.58238e-261	1.59652e-258	1.97243	1.83739	1.97243	1.74201	1.53039	1.84037
GRIK4	9	1.2159e-93	1.30794e-91	0.652751	0.386305	0.568292	0.323759	0.652751	0.801209
FGF12	9	1.87987e-196	7.74691e-194	1.54918	1.30757	1.39229	1.54918	0.95031	1.33688
DPP6	10	0	0	1.23786	1.23786	1.60047	0.855334	0.948752	1.73791
PAK3	10	1.26741e-226	7.56798e-224	1.13127	1.08156	1.13127	1.05418	0.861953	0.988776
NTN4	10	1.5758e-101	1.98734e-99	0.439324	0.439324	0.449289	0.28176	0.353663	0.49562
IL1RAPL1	11	0	0	1.70479	1.70479	1.79813	-0.824242	1.50708	1.46629
VCAN	11	4.02974e-196	1.63758e-193	0.885863	0.0804189	0.244808	0.885863	-0.0383079	0.117812
AL589743.1	11	1.20566e-162	3.26634e-160	0.585942	0.585942	0.488747	0.469889	0.48661	0.673739
AC106869.1	11	1.27705e-129	2.27836e-127	0.676395	0.477097	0.531905	0.0347999	0.676395	0.75876
CACNA1A	12	5.98489e-297	1.09445e-293	1.42493	1.42493	1.33107	0.927385	1.27978	1.40333
MARCH1	12	0	0	1.40068	1.40068	1.06397	-0.25646	0.994304	1.12921
LUZP2	12	2.68304e-195	1.07538e-192	1.24339	0.83938	1.05449	1.24339	0.826921	1.09399
ASIC1	12	5.55081e-129	9.78381e-127	0.384504	0.328236	0.384504	0.185914	0.264129	0.39705
MAML2	13	6.97894e-195	2.75941e-192	1.34348	1.00782	1.03186	1.34348	0.769541	0.53529
FTX	14	5.71791e-125	9.67055e-123	0.697518	0.355868	0.340679	0.0820927	0.697518	0.587185
AL445250.1	14	4.95894e-184	1.70699e-181	0.996845	0.877988	0.873832	0.996845	0.816526	0.907186
CNTN1	14	4.23445e-277	5.8998e-274	1.52182	0.857085	1.52182	0.657467	1.01486	1.52473
OLIG1	15	7.69339e-276	9.787e-273	0.941196	0.682085	0.941196	0.0850497	0.419977	0.441405
ADGRL3	15	3.33809e-292	5.74525e-289	1.28396	1.28396	0.96025	0.695587	0.82023	1.02132
UST	15	1.86133e-219	1.00853e-216	1.11562	1.11562	0.934427	0.659389	1.11483	1.08767
CTNNA2	16	4.53092e-291	7.36501e-288	1.22846	1.22846	1.46292	0.989961	1.25398	1.58554
CRB1	16	5.27548e-127	9.13345e-125	0.654568	0.654568	0.670746	0.491547	0.758522	0.676362
SOX4	16	2.58731e-176	8.22848e-174	1.05838	0.83663	0.892151	1.05838	0.694781	0.542618
EPHB1	16	3.95924e-115	5.94068e-113	0.823414	0.683121	0.708255	0.823414	0.840197	0.9948
XYLT1	17	6.96693e-268	7.54983e-265	1.43085	1.26313	1.43085	0.673419	0.928073	1.30317
ABCG1	17	1.67786e-87	1.55356e-85	0.299311	0.299311	0.263875	-0.0898551	0.257791	0.338854
ALCAM	18	2.75151e-277	4.02532e-274	1.19387	1.19387	1.17434	0.0661797	0.984667	1.03909
AKAP6	18	7.59203e-119	1.18789e-116	0.840633	0.520759	0.492976	-0.425351	0.840633	0.868755
REPS2	18	2.23377e-113	3.25164e-111	0.625604	0.625604	0.62982	0.00488191	0.592832	0.656562
CA8	18	9.94337e-172	3.03055e-169	0.783338	0.647069	0.718441	0.783338	0.547634	0.55712
PID1	19	1.69492e-212	8.12977e-210	1.22622	1.22622	1.16811	1.17842	0.89099	0.973698
SMOC1	19	1.29686e-261	1.35517e-258	1.6356	1.14169	1.6356	1.02472	1.19608	1.36835
DUXAP8	19	3.93152e-162	1.04575e-159	0.567104	0.567104	0.479053	0.482898	0.474291	0.626268
FERMT1	20	1.59222e-203	7.16718e-201	0.962799	0.885449	0.962799	0.776384	0.729929	0.912815
MMP16	20	2.23476e-169	6.60472e-167	1.20998	0.389826	0.970558	1.20998	-0.112716	-0.100433
XKR4	20	3.37995e-273	4.12058e-270	1.33052	1.33052	1.29186	0.95436	0.869139	1.22335
KDM7A	20	1.3111e-112	1.87129e-110	0.492802	0.203971	0.0919557	0.245202	0.492802	0.460019
PLCL1	21	4.70843e-151	1.09336e-148	0.721297	0.721297	0.654542	-0.763402	0.646777	0.851707
DPYSL3	21	5.08775e-169	1.48862e-166	0.823825	0.273583	0.0216349	0.823825	0.240083	0.422361
TNK2	21	2.92979e-181	9.8532e-179	0.694168	0.694168	0.747867	0.469072	0.65656	0.708759
NOVA1	22	1.82611e-164	5.04058e-162	0.955052	0.303259	1.04917	0.955052	-0.115354	-0.044974
GALNT13	22	1.02832e-233	7.16374e-231	1.65528	1.65528	1.64994	1.0035	1.33304	1.63317
NXPH1	22	4.64175e-250	3.88037e-247	1.66864	1.40474	1.66864	1.29165	0.649352	1.26761
MEGF11	22	1.67599e-193	6.45234e-191	0.975273	0.975273	0.803916	0.462141	0.854665	0.877533
LRP1B	23	3.24639e-162	8.71432e-160	1.40492	0.928842	0.725622	1.40492	0.748313	1.2421
IGSF21	23	1.54426e-157	3.929e-155	0.615374	0.553386	0.615374	0.342249	0.332076	0.588102
PTPRS	23	1.52358e-253	1.43802e-250	0.792672	0.792672	1.06404	0.511279	0.72572	0.416162
HES6	24	1.72438e-243	1.36362e-240	1.04088	0.866095	1.04088	0.728997	0.641785	0.632783
CACNA2D1	24	2.73496e-252	2.42492e-249	1.15629	1.15629	1.03719	0.479842	0.890009	1.22724
ZNF804A	24	2.53241e-161	6.6753e-159	0.755987	0.586104	0.59462	0.755987	0.388223	0.575433
DUXAP9	24	2.40881e-171	7.2659e-169	0.649125	0.649125	0.52051	0.511565	0.530423	0.707877
MARCKS	25	1.03254e-158	2.67355e-156	0.765616	0.0107159	0.277886	0.765616	0.109187	-0.420846
SNAP91	25	5.08945e-146	1.15436e-143	0.573528	0.573528	0.576737	0.530983	0.459991	0.602155
AC004852.2	26	3.27509e-215	1.65217e-212	1.23953	1.07491	1.23953	0.886612	0.871156	1.2509
AC233296.1	26	1.79993e-240	1.35037e-237	1.37561	1.21507	1.37561	0.372987	1.04961	1.20221
TUSC3	26	8.54371e-152	2.03236e-149	0.582224	0.506445	0.466726	0.582224	0.365711	0.491959
GSK3B	27	7.05649e-241	5.43331e-238	0.726179	0.726179	0.896522	0.500099	0.480607	0.380499
MYT1	27	5.77001e-239	4.22061e-236	0.934918	0.738191	0.934918	0.292677	0.521582	0.789799
VIPR2	27	4.52829e-178	1.47215e-175	0.777409	0.627791	0.777409	0.575513	0.626811	0.724066
MAPT	28	2.61538e-87	2.4064e-85	0.615744	0.359519	0.532293	-0.18473	0.615744	0.851373
PPP1R9A	28	2.03458e-134	3.86557e-132	0.83312	0.646736	0.83312	0.150051	0.859731	0.980918
RIMS2	28	1.49773e-169	4.47166e-167	0.950357	0.950357	0.916936	0.921528	0.538867	0.917695
AC007402.1	28	2.31496e-233	1.5752e-230	1.47297	0.892178	1.47297	0.588696	0.391175	0.39556
GRIA4	29	2.0521e-232	1.3646e-229	1.36692	0.72203	1.36692	0.972632	0.371343	0.553676
CACNA1E	29	9.30516e-90	9.04517e-88	0.394856	0.332399	0.394856	0.107814	0.314938	0.422734
NFIB	29	3.942e-164	1.07793e-161	0.936033	0.578324	0.936033	0.946748	0.437635	0.339402
LINC00632	29	8.78544e-109	1.19006e-106	0.540423	0.540423	0.57759	-0.0033205	0.628461	0.644228
DOCK10	29	2.76559e-237	1.97362e-234	0.882623	0.882623	0.833723	-0.94417	0.754575	0.932842
GRIA3	30	5.61352e-231	3.64991e-228	1.1456	0.491712	1.1456	0.539144	0.261122	0.738248
MTSS1L	30	1.48291e-143	3.14409e-141	0.905649	0.575382	0.905649	0.81552	0.798542	1.10372
ZEB1	30	2.67943e-175	8.34017e-173	1.0985	0.559802	1.0985	1.16802	0.0800642	0.0706693
NTM	31	7.54467e-93	7.91216e-91	1.00414	0.701533	1.00414	0.0743286	0.885507	1.53366
LINC01322	31	7.40271e-145	1.62854e-142	0.878448	0.107022	0.454323	0.878448	-0.197927	0.185113
DOCK3	32	1.66074e-229	1.05634e-226	0.938048	0.938048	0.908006	-0.288151	0.972534	1.06825
TOX3	32	2.84315e-221	1.56958e-218	1.05094	1.05094	1.02743	0.769236	0.863171	0.918482
HIP1	32	9.05504e-197	3.78488e-194	1.00186	1.00186	1.04612	-0.193322	0.718229	1.20877
SLC4A7	32	9.4473e-145	2.06282e-142	0.769462	0.511265	0.361974	0.769462	0.0158945	0.388511
EYA1	32	6.1482e-224	3.52726e-221	1.16113	0.897461	1.16113	0.642274	0.867976	0.897609
NLGN1	33	1.9363e-144	4.1966e-142	1.03415	0.343467	0.856019	1.03415	-0.129077	-0.424395
LHFPL3	33	1.82292e-227	1.11118e-224	1.45215	1.45215	1.7447	1.3664	0.645718	1.53405
TMEM196	33	2.4055e-138	4.82072e-136	0.615209	0.555816	0.615209	0.414653	0.408254	0.609212
ERC2	34	5.19418e-225	3.03953e-222	1.12261	1.12261	1.00746	0.913784	0.941826	1.09731
SOX6	34	1.45147e-143	3.09989e-141	1.19951	0.819153	1.05298	1.19951	0.866772	0.929311
NKD1	34	1.04576e-217	5.46391e-215	0.880336	0.80293	0.880336	0.197302	0.609442	0.596868
UNC79	34	2.28104e-184	8.04109e-182	0.864746	0.864746	0.854024	0.540299	0.689665	0.963546
AC110285.1	35	3.59046e-88	3.38882e-86	0.317108	0.317108	0.317757	-0.219	0.313014	0.324917
TMEM178B	35	1.90323e-140	3.9494e-138	0.901135	0.50955	0.595856	0.901135	0.332673	0.841686
ATRNL1	36	1.24428e-221	7.00126e-219	0.959745	0.959745	1.15477	0.461768	0.59725	0.744224
ZHX2	36	7.95619e-97	9.02288e-95	0.79975	0.41729	0.617649	0.182979	0.79975	0.425556
KCNH8	37	5.00486e-167	1.43566e-164	0.718898	0.718898	0.783681	-0.358816	0.65299	0.830268
SLC24A3	37	4.83247e-215	2.3965e-212	1.30024	0.731936	1.30024	0.679978	0.336602	0.757146
CELF2	38	1.01884e-136	1.98734e-134	0.860435	0.152126	0.431749	0.860435	0.0763237	-0.0225977
MIR4697HG	39	1.11367e-63	6.43968e-62	0.229562	0.192579	0.149759	0.157169	0.180444	0.229562
RIN2	39	9.53148e-96	1.06443e-93	0.659962	0.49621	0.430882	0.00969272	0.659962	0.646885
PVT1	39	1.49763e-135	2.88285e-133	0.899444	-0.16593	-0.0987205	0.899444	-0.497795	-0.152627
PHYHIPL	39	3.22452e-211	1.52171e-208	1.16342	0.739713	1.16342	0.326563	0.866447	1.10349
PHLDB1	40	2.33726e-71	1.62052e-69	0.411719	0.411719	0.463527	-0.503587	0.46191	0.658755
CACNA1C	40	5.51303e-131	1.00816e-128	0.679674	0.411323	0.118847	0.679674	0.296317	0.626828
NOL4	41	7.86327e-211	3.65193e-208	0.768094	0.768094	0.909041	0.803101	0.577963	0.76465
RERE	42	2.3506e-216	1.2066e-213	0.612824	0.612824	0.708941	0.0759921	0.487279	0.317171
RUNDC3A	42	1.95423e-63	1.12779e-61	0.257564	0.192171	0.224498	0.133488	0.179884	0.257564
DNM3	43	1.61825e-214	7.89141e-212	0.954907	0.954907	0.911822	-0.32236	0.582563	0.651329
ASTN1	43	5.44003e-123	8.94212e-121	0.743086	0.252686	0.696421	0.743086	0.270913	0.493462
PTPRZ1	44	1.49849e-122	2.4494e-120	1.29096	-0.315062	0.22826	1.29096	-0.542019	-0.256687
KCND3	44	3.90362e-138	7.7698e-136	0.619258	0.619258	0.513873	-0.0664211	0.48421	0.73435
ATP2B2	45	2.17914e-100	2.67897e-98	0.471533	0.171303	0.471533	0.163113	0.413252	0.555537
JARID2	46	1.93659e-93	2.053e-91	0.764829	0.37012	0.401339	0.257342	0.764829	0.113366
LRRN2	46	4.54717e-75	3.39402e-73	0.405334	0.278668	0.405334	0.165491	0.224629	0.498427
EGFEM1P	46	4.51841e-122	7.30409e-120	0.859359	0.309684	0.512888	0.859359	-0.20052	-0.155155
CDH13	47	3.00818e-210	1.37526e-207	1.04141	1.04141	1.06108	0.603056	0.707809	0.865714
BRINP3	47	6.85204e-157	1.72831e-154	0.832391	0.832391	0.897278	0.820502	0.650984	0.774139
FHOD3	48	1.48815e-120	2.35362e-118	0.644382	0.542476	0.516288	0.644382	0.120184	0.469362
FAM135B	48	2.58263e-61	1.4366e-59	0.607357	0.0985137	0.259379	0.293171	0.309925	0.607357
GRIA2	49	2.98043e-199	1.30156e-196	1.00355	0.764324	1.00355	0.536168	0.559857	0.998593
ELMO1	50	1.87166e-89	1.81335e-87	0.494792	0.494792	0.548652	-0.811377	0.449221	0.739868
KCND2	50	2.62093e-192	9.9592e-190	1.53477	1.21489	1.53477	0.439961	0.978483	1.12216
NCAM1	50	6.28008e-199	2.70219e-196	0.86742	0.86742	1.11271	0.398454	0.672918	0.673919
PIK3R1	51	2.07073e-191	7.76763e-189	1.06627	0.596577	1.06627	0.257399	0.621582	0.711748
ADAM22	51	6.28038e-198	2.66315e-195	0.88514	0.88514	0.982206	0.714087	0.376783	0.859288
SLIT1	51	6.09738e-118	9.38964e-116	0.701122	0.556351	0.701122	0.692986	0.345573	0.467874
NACA	52	2.01573e-116	3.05587e-114	0.901706	0.30671	0.191985	0.901706	-0.0835872	0.119566
ANKS1B	52	1.2969e-186	4.62755e-184	1.02843	1.02843	1.0392	-0.00839444	0.837416	1.12979
MAPK10	52	7.23172e-89	6.93747e-87	0.797094	0.378463	0.57563	0.131525	0.797094	0.810126
DLL3	53	8.85878e-176	2.78709e-173	0.67991	0.637423	0.67991	0.500724	0.508874	0.592314
ZMIZ1	54	1.20811e-95	1.34403e-93	0.560352	0.560352	0.511315	0.436429	0.661392	0.77819
PLXNA2	54	1.09413e-114	1.63333e-112	0.597897	0.319509	0.328933	0.597897	0.318772	0.643135
SPSB4	54	9.86936e-189	3.65529e-186	0.800644	0.604471	0.800644	0.0205602	-0.0736291	0.227238
RTN3	55	1.13826e-193	4.44059e-191	0.830395	0.830395	0.820576	0.574376	0.539681	0.762819
PTPRN2	55	7.83246e-188	2.82926e-185	0.970674	0.725404	0.970674	0.723634	0.223495	0.673759
FIRRE	55	6.17356e-114	9.077e-112	0.72087	0.536233	0.671461	0.72087	0.41558	0.729419
KCNT2	55	2.53898e-75	1.90482e-73	0.457413	0.457413	0.570002	0.3306	0.426456	0.857241
EPN2	56	3.54013e-184	1.2331e-181	1.04902	0.485419	1.04902	-0.248477	0.00438149	0.297723
RNF150	57	2.5099e-139	5.13547e-137	0.619094	0.619094	0.663399	0.587935	0.565869	0.811003
SYNE2	57	9.57162e-113	1.37282e-110	0.555636	0.25867	0.0915099	0.555636	-0.694724	-0.485563
SLC8A3	57	4.16015e-188	1.52152e-185	0.779221	0.779221	0.808104	0.638044	0.570063	0.757679
NTRK3	58	4.72993e-182	1.60922e-179	1.03192	0.582619	1.03192	0.722312	0.536837	0.975175
HECW1	58	2.95862e-112	4.18194e-110	0.612643	0.556621	0.588004	0.612643	0.241934	0.450852
AC007326.3	58	2.03062e-75	1.53524e-73	0.260907	0.228061	0.22816	0.260907	0.221245	0.258851
LINC00609	58	4.10353e-88	3.84824e-86	0.584764	0.457699	0.584764	-0.355138	0.591957	0.604213
GRIK3	59	5.3118e-112	7.47201e-110	0.699846	0.460121	0.687486	0.699846	0.310667	-0.0442614
CHST11	59	1.77145e-178	5.8237e-176	1.24996	0.793631	1.24996	0.704087	0.593258	0.275035
KIZ	60	6.1489e-127	1.05211e-124	0.469562	0.469562	0.389574	0.0578903	0.492475	0.534571
FAM19A5	60	5.38535e-58	2.76438e-56	0.595371	0.137764	0.40821	0.0784217	0.138154	0.595371
NRCAM	60	3.28009e-110	4.57011e-108	0.971254	-0.507043	-0.678034	0.971254	-0.550013	-0.626719
GDPD1	62	8.4633e-79	6.8217e-77	0.403815	0.3207	0.361965	0.124606	0.403815	0.428425
AC092666.1	62	3.33228e-144	7.16906e-142	0.517799	0.517799	0.557487	0.357823	0.369692	0.646171
MIR100HG	64	1.5571e-78	1.2482e-76	0.665711	0.249618	-0.0674107	-0.0432818	0.665711	0.473239
NCAM2	65	2.92196e-124	4.85759e-122	0.800121	0.800121	0.905086	-0.751338	0.981682	1.14519
CCDC26	65	9.83671e-106	1.29064e-103	0.994595	0.921246	0.994595	0.977075	0.695919	0.742184
PPFIA2	65	6.12895e-181	2.03781e-178	0.794832	0.794832	0.609907	0.318094	0.657728	0.802138
MED13L	66	1.78066e-77	1.40055e-75	0.588758	0.11204	0.0670589	0.0210404	0.588758	0.502477
PTPRD	66	1.36437e-177	4.38683e-175	0.899769	0.899769	0.858344	-0.639887	0.658044	0.820671
SNX22	66	2.66256e-83	2.31857e-81	0.257412	0.241871	0.257412	0.133294	0.180866	0.254497
NBEA	67	6.24106e-77	4.84369e-75	0.634678	0.16022	0.427665	-0.182258	0.634678	0.636704
FCHSD2	67	2.3379e-173	7.20049e-171	0.95938	0.476346	0.95938	0.410357	0.204699	0.34581
LINC00689	68	3.53474e-110	4.90156e-108	0.639282	0.596081	0.639282	0.598471	0.571187	0.558283
CDH20	69	4.82775e-167	1.39857e-164	1.06036	0.231569	1.06036	-0.664263	0.488045	0.612305
SOX2-OT	70	1.2793e-166	3.6341e-164	1.2559	0.756243	1.2559	0.260124	0.360897	0.161728
PARD3	70	3.17427e-102	4.02061e-100	0.731978	0.0528221	0.0488064	0.731978	0.0587607	0.166878
XIST	71	8.01045e-99	9.41276e-97	0.750632	0.750632	0.702324	0.152703	0.742886	0.765489
PRCP	71	4.62104e-101	5.72911e-99	0.576141	0.20398	0.434507	0.576141	0.245391	0.131631
NRXN2	71	6.22487e-166	1.7346e-163	0.660998	0.536647	0.660998	0.0923122	0.453522	0.662386
KLHL24	71	7.00678e-76	5.33883e-74	0.453599	0.240428	0.192949	-0.22008	0.453599	0.383622
GTF2IP4	72	5.88315e-94	6.39907e-92	0.421244	0.421244	0.525265	0.067264	0.534005	0.433727
MARCH3	73	3.52807e-100	4.30116e-98	0.647054	0.231538	0.130647	0.647054	0.302253	0.253738
COL4A3	73	2.31722e-107	3.11007e-105	0.460892	0.351645	0.460892	0.224854	0.329928	0.461399
NETO2	75	5.70127e-100	6.92172e-98	0.507505	-0.105919	0.289701	0.507505	-0.63869	-0.342765
LINC01105	75	2.28927e-74	1.68719e-72	0.315352	0.315352	0.305099	-0.638994	0.222993	0.370171
ST3GAL5	76	1.66498e-70	1.13292e-68	0.378248	0.378248	0.29399	-0.326351	0.379494	0.550652
SULF2	76	7.20152e-100	8.707e-98	0.481158	0.369513	0.215113	0.481158	0.253201	0.45864
TCF7L1	77	1.67571e-99	2.01768e-97	0.744741	0.487958	0.553487	0.744741	0.568927	0.798578
MIR9-3HG	77	1.82979e-129	3.24471e-127	0.565401	0.516888	0.565401	0.475952	0.475675	0.503671
LRRC4C	78	1.28842e-159	3.36588e-157	1.08376	1.08376	1.04544	0.347343	0.900138	1.26832
JAZF1	78	4.96265e-84	4.37356e-82	0.529951	0.529951	0.45284	0.345346	0.514085	1.0112
LRP4	78	2.32869e-158	5.97677e-156	0.902801	0.418832	0.902801	0.0245724	0.258429	0.646724
RAB27B	78	5.5583e-134	1.04923e-131	0.648865	0.648865	0.632686	0.619851	0.336224	0.542171
JPH4	79	1.04031e-52	4.56347e-51	0.197306	0.144172	0.161655	0.152532	0.150551	0.197306
GSE1	79	3.19751e-98	3.72732e-96	0.503446	0.381784	0.277876	0.503446	0.142883	0.44394
TOX	80	7.09488e-98	8.10895e-96	0.589223	0.32767	0.323154	0.589223	0.284423	0.34891
FBXL2	80	1.44189e-81	1.20538e-79	0.420577	0.420577	0.218067	0.351289	0.453175	0.41833
SNHG14	81	4.19203e-66	2.566e-64	0.424145	0.424145	0.338303	0.334874	0.511079	0.834415
GDAP1	82	1.02713e-136	1.99025e-134	0.83037	0.639216	0.83037	0.0100121	0.547601	0.901387
NLGN4X	82	1.14507e-96	1.2886e-94	0.69699	0.118086	0.222863	0.69699	-0.143148	-0.238713
RIMS1	83	5.4531e-155	1.35214e-152	0.914638	0.603796	0.914638	0.193461	0.611249	0.812755
GRID1	83	7.12241e-58	3.62425e-56	0.533761	0.339839	0.533761	-0.379889	0.247213	0.800955
DGKI	83	1.02266e-152	2.45263e-150	0.636786	0.636786	0.871628	0.286463	0.536501	0.850617
KLF12	84	6.45555e-155	1.58725e-152	0.832905	0.466089	0.832905	0.332954	0.33071	0.334105
SCN2A	84	6.05274e-96	6.78533e-94	0.458696	0.35703	0.40377	0.458696	0.333772	0.315673
ADAMTS17	84	7.18982e-73	5.14345e-71	0.487588	0.406699	0.487588	0.00649774	0.495088	0.406975
SMARCC1	85	1.04043e-150	2.39701e-148	0.623547	0.623547	0.745459	0.506747	0.205354	0.513575
ZNF704	85	6.5462e-153	1.59613e-150	0.946418	0.584727	0.946418	-0.155949	0.186812	0.49942
FRY	85	2.7347e-70	1.84791e-68	0.605296	0.220845	0.441848	0.124292	0.605296	0.662411
COL4A4	85	7.39805e-98	8.42255e-96	0.430924	0.339142	0.430924	0.182038	0.335737	0.451339
TTC3	86	1.22404e-150	2.79799e-148	0.554362	0.554362	0.597623	0.338969	0.439137	0.767378
CSPG5	86	6.7992e-153	1.64411e-150	0.574527	0.223252	0.574527	0.153228	0.13081	0.459391
LINC01268	87	3.9178e-94	4.2933e-92	0.38577	0.242174	0.328883	0.38577	0.247005	0.298497
KAT2B	87	1.07435e-151	2.53503e-149	0.968433	0.314739	0.968433	0.018566	0.155549	0.534377
FAM117B	88	6.88104e-110	9.40805e-108	0.557313	0.469751	0.557313	0.418645	0.478937	0.5893
TMEFF2	88	1.85316e-122	3.01231e-120	0.672609	0.672609	0.631016	-0.168844	0.577307	0.601327
FGF14	88	2.46927e-151	5.77986e-149	1.13198	0.725688	1.13198	0.75017	0.430625	0.912003
AC003991.1	88	1.13101e-106	1.51107e-104	0.591793	0.534464	0.591793	0.554565	0.389874	0.518904
SGMS1	89	8.17498e-52	3.52271e-50	0.358775	0.358775	0.298874	-0.368071	0.395832	0.652278
KLRC2	90	1.11649e-145	2.51286e-143	0.475007	0.432112	0.475007	0.158351	0.367478	0.378213
GNS	90	5.37281e-93	5.6752e-91	0.795856	0.581373	0.347746	0.795856	0.187372	0.475642
IL3RA	90	6.08033e-51	2.55978e-49	0.548449	0.117965	0.104149	-0.0964225	0.25308	0.548449
ERBB4	91	5.67665e-101	7.00815e-99	0.923301	0.923301	0.895864	0.0958401	0.94569	1.09853
ARFGEF3	91	1.46308e-145	3.2678e-143	0.567016	0.567016	0.456367	-0.280598	0.410135	0.449353
LRRTM4	92	5.85796e-145	1.29847e-142	1.07981	1.07981	1.27246	0.781052	1.04885	1.25811
AL359091.1	92	3.94503e-65	2.33187e-63	0.291128	0.275364	0.272441	-0.571813	0.291128	0.280002
C2orf27A	92	4.96443e-94	5.41993e-92	0.420322	0.420322	0.382311	0.385217	0.411749	0.433896
AC025262.1	92	1.01386e-90	1.02646e-88	0.651941	0.476559	0.263138	0.651941	0.158548	0.446064
GPM6A	93	1.07004e-113	1.56541e-111	0.835849	0.156649	0.835849	0.909099	0.231985	0.500259
OLIG2	93	2.07045e-143	4.35822e-141	0.453161	0.320519	0.453161	0.223338	0.132118	0.167461
CLIP4	93	7.10881e-50	2.92953e-48	0.511767	0.255087	0.148168	-0.334564	0.319487	0.511767
KHDRBS3	94	1.4961e-90	1.50427e-88	0.656715	0.352334	0.350221	0.656715	0.00482709	0.0881769
KHDRBS2	94	3.72975e-90	3.68678e-88	0.61335	0.579771	0.61335	0.511896	0.462861	0.57908
ATP2B4	94	7.3928e-68	4.8175e-66	0.576314	0.222813	-0.0105295	0.359762	0.576314	0.672541
NEGR1	95	3.98294e-139	8.09283e-137	0.961173	0.961173	0.997113	0.430517	0.843999	0.933861
TTC28	95	3.18629e-90	3.16026e-88	0.615827	-0.0323955	0.299209	0.615827	-0.445095	-0.776517
NOVA1-AS1	95	1.26461e-141	2.64295e-139	0.810754	0.455249	0.810754	0.614531	0.18289	0.291232
CBLB	96	3.1947e-67	2.01019e-65	0.550373	0.288236	0.119077	0.26974	0.550373	0.461717
ENPP7P5	96	2.90564e-49	1.18078e-47	0.276485	0.159182	0.136492	0.173467	0.183235	0.276485
ZC4H2	96	1.00875e-139	2.07852e-137	0.564266	0.564266	0.556796	0.280203	0.370352	0.590639
MCF2L2	98	2.19463e-92	2.27705e-90	0.41792	0.41792	0.398277	0.0879103	0.384206	0.51083
MNAT1	98	4.0672e-90	3.99336e-88	0.501397	0.501397	0.521913	0.589185	0.352504	0.315265
ZNF804B	99	6.80024e-137	1.34438e-134	0.848133	0.848133	0.847549	0.104363	0.568095	0.813126
PRICKLE1	99	1.66759e-88	1.58415e-86	0.472558	0.404596	0.184643	0.472558	0.271477	0.350574
KCNQ1OT1	99	9.4734e-139	1.9116e-136	0.750693	0.750693	0.762111	0.377735	0.43736	0.616946
SLC44A5	100	1.02012e-105	1.33248e-103	0.661217	0.661217	0.442353	0.279674	0.702839	0.964885
DLGAP1	100	2.99065e-99	3.57157e-97	0.928739	0.3649	0.928739	0.963897	0.0820571	-0.0385113
KALRN	101	9.22924e-88	8.59994e-86	0.600558	-0.105466	0.0472938	0.600558	0.111887	0.660395
MPP6	102	1.65734e-87	1.53943e-85	0.47803	-0.22969	-0.226145	0.47803	-0.543834	-0.278692
CADPS	103	2.2939e-56	1.10938e-54	0.409545	-0.212542	-0.724462	0.409545	0.446964	0.569996
DNER	104	6.86675e-137	1.34842e-134	0.668685	0.668685	0.650209	0.321489	0.665376	0.706724
LDLRAD3	105	3.55736e-135	6.80293e-133	0.962749	0.656646	0.962749	0.160812	0.312759	0.549823
UBE2E2	107	8.93945e-130	1.61456e-127	0.855605	0.855605	0.631916	0.342316	0.808143	0.628577
TCF12	107	5.84952e-134	1.09013e-131	0.88011	0.583763	0.88011	0.057669	0.405417	0.292947
TRPC1	107	2.14841e-85	1.95218e-83	0.41247	0.41247	0.227129	-0.0832626	0.365601	0.623193
BRINP2	108	3.35412e-86	3.06682e-84	0.427736	0.326452	0.376922	0.427736	0.244634	0.315089
CCSER2	108	4.47432e-88	4.18256e-86	0.596313	0.596313	0.57996	0.377765	0.62649	0.514656
LINC01170	109	2.03446e-91	2.09599e-89	0.774598	0.700436	0.774598	-0.154237	0.702048	0.671224
EIF4G3	109	3.71357e-131	6.83366e-129	0.731761	0.334465	0.731761	0.232776	0.198278	0.326086
NELL2	109	1.29889e-85	1.18393e-83	0.416605	0.0379182	0.175962	0.416605	-0.147202	0.17256
RAB3IP	109	1.07235e-132	1.98581e-130	0.545279	0.545279	0.367302	0.0914987	0.337619	0.549823
DCX	110	2.40737e-85	2.18072e-83	0.405013	0.366285	0.409911	0.405013	0.286279	0.335564
CASK	110	1.79219e-130	3.257e-128	0.748986	0.230106	0.748986	0.535856	0.0388961	0.198679
SPTBN4	110	1.24519e-46	4.72543e-45	0.394426	0.160761	0.11777	0.235241	0.144116	0.394426
AL390334.1	111	5.97396e-92	6.1764e-90	0.697292	0.564559	0.697292	0.666715	0.47122	0.475927
PDE10A	111	9.80464e-130	1.75996e-127	0.550121	0.550121	0.600306	0.421412	0.2684	0.532768
GNG2	112	1.55464e-84	1.3868e-82	0.468047	0.271101	0.35866	0.468047	0.07772	-0.114924
LINC00599	112	3.01099e-46	1.12514e-44	0.130492	0.117229	0.105052	0.112878	0.110558	0.130492
BCAN	113	2.37843e-84	2.11521e-82	0.596633	-0.0418439	0.6046	0.596633	-0.0683365	0.232484
CERS6	114	4.63336e-83	4.01087e-81	0.509946	0.0386585	0.0684521	0.509946	-0.331844	-0.0687853
EPHA10	114	4.57542e-46	1.70104e-44	0.139925	0.11178	0.110033	0.0974184	0.0908378	0.139925
MIR181A1HG	114	1.34704e-128	2.36006e-126	0.548368	0.548368	0.64981	-0.445821	0.273994	0.145829
PHLDA1	115	5.08493e-83	4.38879e-81	0.348229	0.174436	0.125521	0.348229	0.134851	0.212605
RFTN2	116	7.47059e-62	4.18739e-60	0.555974	0.190127	0.49152	-0.384939	0.555974	0.385519
HIP1R	116	1.91497e-127	3.33513e-125	0.449261	0.449261	0.497693	-0.0552297	0.403447	0.450637
SNCAIP	116	1.47766e-82	1.27161e-80	0.537502	0.179626	0.31765	0.537502	0.0238229	0.0381138
CRMP1	117	1.99022e-82	1.70768e-80	0.42537	0.332676	0.357661	0.42537	0.285101	0.383125
SEMA5B	117	7.12988e-66	4.31019e-64	0.316625	0.316625	0.179574	0.317795	0.24493	0.364016
SHD	119	1.66991e-98	1.9544e-96	0.32068	0.308988	0.32068	0.245915	0.243218	0.294619
LDLRAD4	119	5.6214e-127	9.67508e-125	0.942531	0.214538	0.942531	-0.205163	0.291781	0.418444
TMEM163	119	3.25437e-82	2.76801e-80	0.570276	0.479341	0.425137	0.570276	0.539649	0.599773
RBPJ	120	1.67257e-124	2.79644e-122	0.536713	0.536713	0.450224	-0.398817	0.316191	0.408046
CASP9	120	2.17108e-74	1.6082e-72	0.370712	0.370712	0.345142	0.259428	0.384796	0.310933
PLCB4	120	9.82957e-82	8.28829e-80	0.477525	0.270793	0.201249	0.477525	0.185657	0.367279
NTRK2	121	2.48892e-45	9.09156e-44	0.867502	0.0292369	0.356031	0.2755	0.555034	0.867502
HSD17B6	121	1.24619e-81	1.04777e-79	0.515864	0.398829	0.278837	0.515864	0.116389	0.377682
CNTNAP5	122	3.64894e-126	6.20723e-124	0.749203	0.508631	0.749203	0.145301	0.276763	0.586659
BCAS1	122	2.76516e-60	1.49273e-58	0.385769	0.385769	0.43636	-0.861552	0.421159	0.496673
FYN	122	2.08699e-67	1.32204e-65	0.431651	0.431651	0.577925	0.493315	0.549823	0.292632
TBC1D30	122	1.33226e-81	1.11692e-79	0.553838	0.442806	0.323666	0.553838	0.147392	0.411452
UGT8	123	6.99462e-99	8.28565e-97	0.379375	0.379375	0.358479	-0.483201	0.288564	0.368144
MIPOL1	123	5.2735e-77	4.10365e-75	0.46938	0.46938	0.484441	0.332187	0.466034	0.475201
CACNG4	123	3.48151e-123	5.75512e-121	0.519312	0.519312	0.586986	0.253617	0.311916	0.334502
AC074286.1	123	2.09825e-90	2.09532e-88	0.406273	0.406273	0.354615	0.394841	0.368382	0.366777
LINC01237	123	1.36843e-124	2.30108e-122	0.483199	0.416882	0.483199	-0.0755462	0.253971	0.270149
SYNDIG1	124	6.5238e-93	6.86618e-91	0.415218	0.415218	0.217138	-0.185041	0.362356	0.48025
ST6GAL2	124	5.45377e-80	4.49498e-78	0.349114	0.0377477	0.301906	0.349114	-0.0212213	0.195303
PAK5	125	5.05001e-122	8.11859e-120	0.500703	0.500703	0.510256	0.443635	0.339167	0.463
FXYD6	126	2.12042e-78	1.69512e-76	0.296488	0.232012	0.286398	0.296488	0.175118	0.209314
ZCCHC24	126	2.57964e-91	2.63908e-89	0.366552	0.366552	0.365991	-0.0577505	0.349652	0.380722
CYTH1	127	7.78479e-122	1.24467e-119	0.524587	0.524587	0.453964	-0.269861	0.452108	0.497296
AC069277.1	127	4.75282e-78	3.76864e-76	0.501771	0.476421	0.494035	0.501771	0.421279	0.409713
DANT2	127	8.7157e-94	9.44491e-92	0.512617	0.512617	0.412615	0.12131	0.552372	0.71387
HRASLS	127	1.30466e-120	2.07462e-118	0.463753	0.26444	0.463753	0.142818	0.121453	0.19361
DGKB	128	4.73397e-106	6.26748e-104	0.895582	0.133974	0.895582	0.741197	0.49774	0.569306
P2RX7	128	2.65478e-81	2.20046e-79	0.430025	0.329368	0.430025	-0.371077	0.399768	0.0655404
KLRD1	128	5.5621e-44	1.949e-42	0.1894	0.122906	0.0506124	0.035062	0.157147	0.1894
ELAVL4	129	1.87062e-120	2.9426e-118	0.442417	0.39858	0.442417	0.270903	0.313346	0.309484
CXXC4	129	2.86554e-75	2.14432e-73	0.307851	0.270458	0.307851	0.162146	0.294237	0.260833
OTOGL	129	2.01986e-55	9.47101e-54	0.276017	0.276017	0.289921	0.232849	0.219555	0.323403
C1orf21	130	2.92209e-77	2.28603e-75	0.58427	-0.147878	0.167669	0.58427	-0.28427	-0.129583
SH3D19	132	1.07334e-118	1.67048e-116	0.63007	0.63007	0.758815	0.0563669	0.358354	0.764317
LINC00461	132	1.85322e-76	1.42693e-74	0.532557	0.0125866	0.371289	0.532557	0.138631	0.0177829
KCNIP4	133	2.98616e-118	4.62285e-116	1.11607	1.11607	0.58946	-0.130735	0.709314	1.18137
NMNAT2	133	6.47211e-82	5.48891e-80	0.36989	0.36989	0.343486	0.278714	0.26999	0.40907
CALCRL	134	1.88481e-75	1.4287e-73	0.22655	0.140606	0.17036	0.22655	0.103645	0.134426
MIAT	134	6.03993e-47	2.30407e-45	0.232394	0.232394	0.154277	0.0743924	0.229528	0.330051
EPB41	134	6.57495e-118	1.00721e-115	0.475925	0.475925	0.426892	0.354206	0.161829	0.335211
ABAT	135	1.59986e-86	1.46741e-84	0.556542	0.199764	0.556542	0.131074	0.508564	0.249719
SCD5	135	1.06032e-117	1.61583e-115	1.11177	0.773887	1.11177	0.532048	0.72748	0.788396
PLA2G4C	136	1.95183e-42	6.57177e-41	0.287178	0.100497	-0.0611996	-0.442487	0.226683	0.287178
CA10	136	2.9002e-116	4.37407e-114	0.759303	0.572154	0.759303	0.0756526	0.279452	0.497078
ZBTB20	137	7.40029e-56	3.53799e-54	0.497567	0.30602	0.244385	0.301959	0.497567	0.197066
BACH2	138	2.38285e-42	8.00457e-41	0.680583	0.31229	0.203906	-0.312794	0.371282	0.680583
MACROD2	138	2.65415e-114	3.94202e-112	0.716291	0.716291	0.525769	0.387766	0.540873	0.712462
MBD5	138	9.30614e-56	4.42745e-54	0.472202	0.311123	0.329965	0.172869	0.472202	0.468739
[truncated: 28,923 more rows]

## Sheet: gl_PN1
	Top	p.value	FDR	summary.logFC	logFC.gl_Mes1	logFC.gl_Mes2	logFC.gl_PN2	logFC.gl_Pro2	logFC.gl_Pro1			p.value is exact p value for differential expression using the negative binomial model (see methods for details)
[truncated: 29,259 more rows]

[truncated: 4 more sheets: gl_Pro2, gl_Pro1, top_markers, GO]
