# Supplementary material for: Re-convolving the compositional landscape of primary and recurrent glioblastoma reveals prognostic and targetable tissue states
Source: Nat Commun. 2023 May 4;14:2586. doi: 10.1038/s41467-023-38186-1 (PMC10160047; doi:10.1038/s41467-023-38186-1)
Supplement: Supplementary file 7 — Supplementary dataset 4 [file 41467_2023_38186_MOESM7_ESM.xlsx]

## Sheet: Non-neoplastic_lineage_markers
Astrocyte	Endothelial	Myeloid	Neuron	Oligodendrocyte	OPC
CLU	IGFBP7	PLXDC2	RBFOX1	ST18	LHFPL3
ADGRV1	CALD1	LRMDA	CNTNAP2	CTNNA3	DSCAM
SLC1A2	COBLL1	TBXAS1	CSMD1	MBP	PCDH15
GLIS3	MT2A	SRGAP2B	MEG3	RNF220	LRRC4C
VIM	FLT1	SRGAP2	KCNIP4	SLC44A1	OPCML
APOE	ATP10A	ARHGAP24	NRG3	IL1RAPL1	TNR
GPC5	ITGA1	SLCO2B1	NRXN3	SLC24A2	PTPRZ1
CHI3L1	UACA	SFMBT2	SYT1	DOCK5	NRXN1
SPARCL1	COL4A1	SRGAP2C	DLGAP1	PIP4K2A	SNTG1
SLC4A4	EBF1	APBB1IP	SNHG14	MAP7	NOVA1
BMPR1B	ARHGAP29	FKBP5	RYR2	TMTC2	LUZP2
MGST1	TACC1	DOCK8	TENM2	TMEM144	XYLT1
GFAP	LHFPL6	RBM47	DLGAP2	ZNF536	DPP6
DTNA	COL4A2	ST6GAL1	ROBO2	NKAIN2	SLC35F1
GPM6A	PTPRG	MERTK	FGF14	C10orf90	MEGF11
ATP1B2	B2M	FRMD4A	GRIN2A	PCDH9	GRID2
RYR3	RBMS3	DOCK4	FAM155A	MOBP	KCND2
F3	TMSB10	MEF2A	RGS7	PLP1	SOX6
AQP4	PLEKHG1	FYB1	RIMS2	FRMD5	CA10
LRIG1	FN1	CTSB	RALYL	MAN2A1	SMOC1
CST3	CLDN5	SAT1	ATP8A2	PPP2R2B	MDGA2
TNIK	MECOM	CHST11	GALNT17	TTLL7	MMP16
SOD2	EPAS1	LDLRAD4	KCNQ5	SPOCK3	LRP1B
NTRK2	MYO1B	CELF2	CACNA1B	ENPP2	NLGN1
SORBS1	SPARC	RIN3	STXBP5L	UNC5C	AC004852.2
CPE	MIR4435-2HG	ELMO1	ATRNL1	CNTNAP4	CSMD3
PITPNC1	APOLD1	INPP5D	LRRTM4	ANLN	LINC00511
TUBB2B	CTGF	SLC8A1	GRIK2	PLEKHH1	NXPH1
MAPK4	MYH9	SLC1A3	NEGR1	TMEM165	OPHN1
LINC00299	SORBS2	PIK3R5	CNTN5	PDE4B	DGKG
DCLK2	PPFIBP1	CSF2RA	ADGRB3	CNDP1	VCAN
STON2	LAMA2	ARHGAP26	MYT1L	PEX5L	NRCAM
PRKG1	VWF	KCNQ3	CACNA1C	EDIL3	EPN2
ARHGEF26	PTPRB	BMP2K	PTPRD	TF	PDZD2
S100A6	ITIH5	PALD1	AGBL4	PLCL1	NTM
CD44	SVIL	SMAP2	LINGO2	MAGI2	SEMA5A
ID4	TMSB4X	MAML3	ERC2	FAM107B	DCC
FTL	A2M	CD74	GRIN2B	SLAIN1	CNTNAP5
FAM189A2	HSPG2	BNC2	CADM2	TRIM2	KAT2B
RANBP3L	PLCB4	TGFBR2	DAB1	SIK3	GRM7
CNN3	PODXL	AC074327.1	FRMPD4	MOG	SEZ6L
ABLIM1	GGT5	MGAT4A	KALRN	CERCAM	LSAMP
MAP1B	ABCG2	SLC11A1	PHACTR1	SOX2-OT	SGCZ
ITM2C	UTRN	FMN1	ANKS1B	KIRREL3	AL445250.1
SHROOM3	LEF1	ATP8B4	SLC4A10	PHLPP1	AGAP1
TRPM3	SPTBN1	PTPRC	DCLK1	FRMD4B	ADARB2
MSI2	ADGRF5	DOCK2	FGF12	NCAM2	BRINP3
KCNN3	ACTB	AOAH	LRRC7	FRYL	ERBB4
MRVI1	PECAM1	SSH2	PTPRN2	DLG1	GRIA2
GJA1	ETS1	FAM49B	SYN2	PDE1C	SCD5
PARD3B	ITGB1	AKAP13	DLG2	DOCK10	NPAS3
ATP1A2	SYNE2	EPB41L2	CHRM3	ANK3	CRISPLD2
CRYAB	CTNNB1	SUSD6	CDH18	ERBIN	PID1
TNC	WWTR1	CYFIP1	LINC00632	ATP8A1	MTSS1L
DPYSL2	DGKH	PTPRJ	GRM5	SEPT7	SOX5
ZNRF3	MYO10	FGD4	KHDRBS2	LPAR1	CASK
AHCYL1	ABCB1	MEF2C	LRFN5	KCNMB4	PTPRT
CARMIL1	ANGPT2	ITGAX	IQCJ-SCHIP1	DNAJC6	GALNT13
GLUL	RPL3	LYN	KCTD16	FGFR2	AL589740.1
MT1X	SLC2A1	ARHGAP15	MACROD2	CREB5	ZFPM2
RGS20	TPM4	SORL1	CNTN4	KLHL32	ASTN2
TRPS1	RBPMS	PICALM	GABBR2	NCKAP5	NAV2
GNA14	HLA-B	DENND3	PLCB1	SHTN1	GRIK1
SFXN5	TBC1D4	ABCC4	GABRB3	DNM3	TMEM132C
AHCYL2	ACTG1	ABR	PCLO	PRUNE2	NLGN4Y
CD63	PTPRM	MSR1	DNM1	COL4A5	RORA
PREX2	CRIM1	DLEU7	HS6ST3	SYNJ2	SGCD
RGMA	IFI27	SYK	NBEA	BCAS1	PLEKHH2
CLIP1	NOTCH4	TRPM2	FAM153C	QKI	NTNG1
ITPKB	NID1	HCLS1	CELF4	CLMN	KIF13A
CHI3L2	ESYT2	ITPR2	GRIA1	DIP2B	NKAIN3
ACSBG1	HLA-A	SRGAP1	GABRG3	SGK1	C1orf61
PAMR1	RPS18	ETV6	ADGRL3	CARNS1	MYT1
FAM171B	RPS28	PREX1	SHISA9	SH3GL3	CSMD2
LINC01088	EGFL7	SH3RF3	PPM1E	PTPRK	GPC6
TPD52L1	KLF6	RHBDF2	DOCK3	SLCO3A1	FAM110B
LIFR	ERG	CLEC7A	NAV3	PXK	CHL1
MAOB	EEF1A1	FOXN3	CALN1	GAB1	SORCS3
PTCHD1-AS	DCN	SPP1	PDE4D	RAPGEF5	ZNF462
WWC1	PAPSS2	RUNX1	LARGE1	ARHGAP21	NLGN4X
CACHD1	DOCK6	C3	KAZN	MARCH1	PLPPR1
OSBPL11	ANXA2	ZFHX3	TMEM132B	CLDN11	ATP13A4
DBI	JCAD	MYO1F	CACNA1E	ADIPOR2	KIF26B
DOCK7	RGCC	CSGALNACT1	AFF3	KCNH8	REV3L
ASPH	ITM2A	SPTLC2	CNTN1	SHROOM4	SLC24A3
SERPINE2	JAG1	SAMSN1	NELL2	FOLH1	RAB3IP
PON2	LAMB1	RREB1	SYN3	CDK19	COL11A1
PLPP3	RPL41	ANKRD44	KCNMA1	AK5	STK32A
APC	UBC	NEAT1	GRIP1	POLR2F	PLPP4
MT3	EPS8	FAM149A	TMEM178B	AL359091.1	LINC01322
EFEMP1	TPT1	AP1B1	SPTBN4	GPM6B	C1orf21
WDR49	CARMN	NHSL1	SHANK2	FUT8	SORCS1
S100A10	CLIC4	WASF2	HCN1	USP54	GLCCI1
GLI3	RPLP1	RAB31	DPP10	ARAP2	SHC3
FUT9	HERPUD1	SLC2A5	CACNA2D3	AKAP6	AL392023.2
ACSS3	ACTN4	TLR2	RBFOX3	QDPR	PDGFRA
YAP1	MYL6	SP100	KSR2	AMER2	TNK2
COL5A3	DUSP1	FGD2	GABRB1	PDE8A	SPATA6
TUBA1A	CD59	CCND3	CAMK1D	HHIP	ZDHHC14
DNAH7	RPS27	SLC9A9	CDH12	SLC5A11	AC124254.1
GAP43	RPS2	SH3TC1	UNC79	KIF13B	ZEB1
SOX2	SPRY1	TNS3	KCNC2	PSEN1	MMD2
MFHAS1	VCL	SKAP2	RGS6	PCSK6	AC092691.1
ETNPPL	PTMA	GNAQ	UNC5D	PLD1	ADAMTS17
ADGRA3	TM4SF1	ANKS1A	CACNA1D	TMEM63A	FERMT1
STK33	KLF2	LHFPL2	FAM19A2	DSCAML1	NELL1
ALDH1L1	RPL10	CPM	PLXNA4	ARHGAP23	GSG1L
CD99	RPL13A	TBC1D22A	CTNNA2	OTUD7A	MPPED2
CD81	ENG	LPCAT2	CADPS	DLC1	CACNG4
STOX1	MCAM	RUNX2	DGKB	PALM2	HIP1R
DPYSL3	LAMA4	DISC1	AUTS2	LINC00639	PDZRN4
SLC25A18	NOSTRIN	CSF1R	PLEKHA5	CNP	ABHD2
PTN	ZBTB38	ARHGAP22	GABRB2	ZFYVE16	TAOK3
ID3	RGS5	TBC1D16	CLSTN2	CDK18	AC037450.1
TCF7L2	CCDC102B	PELI1	CIT	MOB3B	FGFR1
TIMP1	SNTB1	ACSL1	PPFIA2	SEC14L5	PRKCA
FP236383.2	RPL11	MANBA	CACNA1A	FMNL2	SHISA6
LRRC3B	TIMP3	NCK2	NTRK3	ZEB2	PHYHIPL
SLCO1C1	RPL13	MAML2	CACNB2	LPGAT1	UST
WLS	CYTOR	DIAPH2	KCNJ3	ABCA2	PPP1R9A
PMP2	TPM1	PLCG2	TENM3	OPALIN	ALK
SLC44A3-AS1	RPS14	FCHSD2	PCDH7	FBXL7	ARHGAP31
PALLD	ECE1	IL13RA1	XKR4	MAP4K4	NOL4
CNTNAP3B	CFLAR	AFF1	ADGRL2	LRP2	TENM1
PLSCR4	H3F3B	DOCK11	RIMS1	SLCO1A2	KCNIP1
CKB	SLC7A11	SLC4A7	RIMBP2	NCAM1	KIAA1211
GLUD1	RPL32	MTHFD1L	PRKCB	GRM3	ZSWIM6
CDHR3	SLC7A5	RAPGEF1	FAM153A	ST6GALNAC3	LDLRAD3
TUBB2A	SLC39A10	CD163	FMN2	MTUS1	PCDH11Y
LGALS3	COL1A2	CAPZB	MIAT	ABCA8	USP24
RAMP1	UNC13B	BACH1	ANK2	PLA2G16	NFIB
METRN	RPS19	SERPINB9	CTNND2	UGT8	KCNT2
FAM107A	RBMS2	ZNF710	AHI1	LINC01608	EGFEM1P
BAALC	HEG1	LIMS1	PCSK2	SPOCK1	LIMD1
SDC4	RPS4X	IRAK3	CAMK2A	GSN	KLF12
FABP5	PDGFRB	NCOA3	MSRA	SORT1	PARD3
ARHGEF26-AS1	RPLP2	REL	MAP2	NFASC	ARHGAP42
SORCS2	COL18A1	ADAP2	R3HDM1	MYO1D	TRIM44
TTYH1	IFITM3	SDK1	THRB	PKP4	LRP4
RASGEF1B	EIF1	TMEM156	CNKSR2	ENOX1	COL9A1
GAN	HLA-C	ATG7	SYT16	MIR181A1HG	RNA5-8SN4
PRDM16	INSR	ATM	HSPA12A	EFHD1	CCDC50
PCSK5	TANC1	FLI1	DMD	PTK2	ARHGEF4
FGF2	SERPINE1	MED13L	DAPK1	CLASP2	CRB1
ZNF98	ADGRL4	DAGLB	CDH9	CDH20	PTPRE
PKM	MT-CO1	LRCH1	ASIC2	MVB12B	HTRA1
RNF19A	CYR61	MBNL1	KCNH7	LINC00609	NCALD
TGFB2	RPL37A	HAVCR2	PAK3	LINC00320	KCNQ1OT1
BCL6	RPL9	TBC1D14	FAM135B	COBL	LRRK2
AC099792.1	HLA-E	ELF1	LIMCH1	TMEM235	RHBDL3

## Sheet: geneSig_for_clust_Ast_states
Reactive_1	Reactive_2	Protoplasmic
VIM	NLGN1	GPC5
CHI3L1	ST3GAL6	SLC1A2
CHI3L2	SOX2-OT	NRXN1
CLU	LINC02008	LSAMP
CADPS	SLC8A1	NPAS3
S100A6	SNTG1	RORA
DCLK1	KCNQ5	CTNNA2
GLIS3	KCNH8	GPM6A
LINC01088	GRIA1	NRG3
S100A10	GREB1L	ADGRV1
DPP10	AFF3	PITPNC1
IGFBP7	SEMA5A	SOX5
ID3	ADAMTS9	PCDH9
CLIP1	FGF12	LRP1B
MGST1	CSMD3	DLC1
ANXA1	SORCS3	ADGRB3
SOD2	GRIK2	CTNND2
CD44	KCNAB1	CADM2
MAP1B	CACNA1D	WWOX
CP	2021-03-01	ATP1A2
FRMD5	GAPDH	ZNF98
NRP2	VEGFA	SLC6A1
PLEKHA5	FTH1	CPE
MAPK4	MEG3	GABRA2
APOE	PDGFRA	NBPF19
ID4	WSB1	ACSBG1
FP236383.2	PLCG2	FAM189A2
ACTN1	FOS	SFXN5
AQP4	HILPDA	SCG3
CRYAB	EGR1	PTN
SPARCL1	CHIC2	NBPF14
GPC6	CCNL1	AC241952.1
RNF19A	LUC7L2	NCAN
PRKG1	ADM	GPR37L1
LHFPL6	NKTR	LMO3
RDX	LENG8	GLUL
MAN1C1	DUSP1	ELOVL2
TNC	RBM5	PSD2
RGS6	NA	OSBPL6
AQP1	TMSB4X	C1orf61
ITM2C	RPS2	NA
PDE4B	SPP1	NA
LGALS1	RPS15	NA
C1QC	RPLP1	NA
C1QB	RPLP2	NA
C3	RPL37A	NA
LGALS3	RPL31	NA
NA	TMSB10	NA
NA	AC113935.1	NA
NA	RPS17	NA
NA	RPS18	NA
NA	RPS27	NA
NA	RPL18A	NA
NA	RPL32	NA
NA	RPS14	NA
NA	TUBB	NA
NA	FTL	NA
NA	RPL26	NA

## Sheet: Top_markers_astrocyte_states
Ast1	Ast2	Ast3
SLC1A2	BCYRN1	VIM
NRXN1	RPS2	CHI3L1
DLC1	RPL31	DCLK1
NTM	RPS17	CD44
HIF3A	RPL13A	S100A6
GPM6A	AC064799.1	LINC01088
GPC5	RPS23	ACTN1
AL589740.1	C1QC	CADPS
ZNF98	CLDN11	MAP1B
GRM3	PLP1	CHI3L2
ATP1A2	RPL13AP25	CRYAB
SLCO1C1	AC116533.1	LAMA2
ADGRB3	RPL9P9	SOD2
CADM2	AC024293.1	S100A10
CABLES1	PPP1R14A	NRP2
RGS20	TUBAP2	TNC
CADM1	MTATP6P1	DPYD
CTNNA2	AC073861.1	GPC6
MERTK	APOD	ID3
RORA	FXYD6	MAN1C1
PCDH9	VGF	NAMPT
SGCD	ARC	ANXA1
STOX1	PDGFRA	CP
LRRC4C	RPL9P7	GAP43
LSAMP	MTRNR2L12	SPP1
ATP13A4	RNASE1	PRRX1
MEIS2	RPL41P2	KAZN
TENM2	MAG	B2M
SLC4A4	BIN1	TIMP1
RYR3	AL136454.1	SHISA9
SLC6A1	HAPLN2	ANXA2
NKAIN3	RPL13AP5	RGS6
GABRB1	AC008038.1	TGFBR2
GRIA2	H3F3C	COL8A1
ETNPPL	RPL21P75	NLGN1
MMD2	RAB5CP2	PLEKHA5
LRRC7	AC004057.1	MARCH3
NPAS3	ARF5	LGALS1
COL5A3	RNA5-8SN3	GRIP1
DIO2	RPSAP58	C3
DNM3	MIR7-3HG	RDX
PITPNC1	PRR4	SPARC
ADGRV1	NA	RNF19A
CDH20	NA	ARHGEF3
CSGALNACT1	NA	ELL2
SOX5	NA	WDR49
PSD2	NA	LRAT
NHSL1	NA	LRMDA
SLC25A18	NA	NTNG1
PREX2	NA	CD63
NRG3	NA	MT2A
MTSS1L	NA	EMP1
SLC1A3	NA	NUDT4
SASH1	NA	IL1R1
ACSL6	NA	PAM
MACROD2	NA	IFITM3
SPON1	NA	CLU
CARMIL1	NA	L3MBTL4
PHACTR3	NA	CD99
ACACB	NA	EFEMP1
NCKAP5	NA	RFTN1
AHCYL2	NA	EGFEM1P
ATP8A1	NA	GABBR2
ZNRF3	NA	PLXDC2
DGKG	NA	EMP3
RIMS1	NA	CSRP2
GRAMD1C	NA	DNER
VAV3	NA	RASGEF1B
ADAMTS17	NA	VMP1
ANKDD1A	NA	AQP1
RPS6KA2	NA	TMEM163
TMEM132C	NA	ACTB
RERG	NA	SNX10
FLRT2	NA	VCAN
FUT9	NA	ANO6
SLC39A11	NA	CD9
PON2	NA	IGFBP7
ACSS1	NA	UGCG
FGFR2	NA	IFI6
FGFR3	NA	CAMK2D
CAMK2G	NA	LINC00836
BRINP3	NA	APP
MYO10	NA	ROCK2
ERBB4	NA	ALPK1
CACNB2	NA	FABP5
GNAQ	NA	TENM4
RANBP3L	NA	PDE7A
DOCK4	NA	PVT1
CPEB3	NA	MAOB
FMN2	NA	GALNT15
F11-AS1	NA	APOL2
WWOX	NA	NOS1AP
C1orf61	NA	WWTR1
SLC25A48	NA	SYNPO2
AMER2	NA	MOB3B
LRP4	NA	APOC1
NDRG2	NA	ANXA5
PHF21B	NA	FRMD5
RNA5-8SN4	NA	S100A11
MACF1	NA	CLIC4
GABRA2	NA	WARS
MAGI2	NA	SLC39A14
GLUD1	NA	TUBA1A
DNAH7	NA	NCOA7
PCDH7	NA	STK32A
STXBP5	NA	PLPP4
GRID1	NA	GALNT13
MGAT4C	NA	DBI
LINC01748	NA	SQSTM1
TRPM3	NA	MYO1E
NAV3	NA	ANGPT1
JARID2	NA	TSHZ2
ZSWIM6	NA	GPR158
NCAM1	NA	A2M
PDGFRB	NA	TTLL7
TMEM132B	NA	MYL6
TOX	NA	ADAM12
ESRRG	NA	LGALS3
PDE3B	NA	SLC38A1
SYNE1	NA	PDPN
GPHN	NA	BTBD11
LRP1B	NA	ZDHHC14
NTRK2	NA	CCL2
LPIN1	NA	MARCKS
STON2	NA	MKL1
ARHGAP24	NA	PALMD
MSI2	NA	CERS6
CTNND2	NA	SPOCD1
ADGRL3	NA	NTN1
EYA2	NA	ALDOA
PPARGC1A	NA	OSMR
NEO1	NA	NFASC
CPE	NA	ACTG1
MIR4300HG	NA	FLNA
OLFM2	NA	TUSC3
GLUL	NA	EEA1
CKB	NA	LOXL2
NCAN	NA	GGT5
MAST4	NA	VCL
WIF1	NA	CEBPD
TPCN1	NA	CRISPLD1
GLI3	NA	C1R
ACSBG1	NA	RARRES3
MT-RNR2	NA	DPP10
ELOVL2	NA	SLCO3A1
PAPLN	NA	ABCC1
PHLPP1	NA	SERPING1
CAMTA1	NA	TC2N
TRAK1	NA	HSP90B1
PRDM16	NA	MKL2

## Sheet: DGE_astrocyte_states
Ast1 vs Ast2/Ast3	p.value	FDR	summary.logFC	logFC.Ast2	logFC.Ast3		Ast2 vs Ast1/Ast3	p.value	FDR	summary.logFC	logFC.Ast3	logFC.Ast1		Ast3 vs Ast1/Ast2	p.value	FDR	summary.logFC	logFC.Ast2	logFC.Ast1			p.value is exact p value for differential expression using the negative binomial model (see methods for details)
SLC1A2	2.72092e-72	5.08594e-68	3.58394	5.14087	3.58394		RPS17	2.54479e-30	4.75672e-26	0.709361	0.709361	0.72249		CD44	1.66616e-57	3.11438e-53	2.38829	2.22966	2.38829			FDR is false discovery rate adjusted p value for differential expression
DLC1	5.09957e-70	4.76606e-66	3.05176	3.86675	3.05176		BCYRN1	2.59708e-21	2.42723e-17	0.864967	0.864967	0.990807		DPYD	1.15912e-44	1.08331e-40	1.85183	1.85183	1.86751
NRXN1	2.75603e-63	1.71719e-59	3.18033	4.85851	3.18033		RPL13AP25	4.10266e-16	2.55623e-12	0.364662	0.364662	0.382189		MAP1B	1.07972e-41	6.72735e-38	2.09798	2.24578	2.09798
HIF3A	9.09198e-58	4.24868e-54	2.59898	2.7454	2.59898		TUBAP2	1.6887e-12	7.89131e-09	0.273494	0.273494	0.302313		ACTN1	1.90215e-40	8.88874e-37	2.01484	2.01484	2.18836
GPM6A	1.05048e-56	3.92711e-53	2.55364	4.47322	2.55364		RPL31	2.43806e-11	9.11443e-08	0.516644	0.516644	0.787717		NRP2	1.08301e-39	4.04873e-36	1.83594	1.83594	1.89006
SLC6A1	1.01047e-52	3.14796e-49	1.85391	2.00496	1.85391		PPP1R14A	4.57053e-11	1.42387e-07	0.310527	0.360998	0.310527		DCLK1	7.26151e-39	2.2622e-35	2.44182	2.70078	2.44182
SLCO1C1	1.75324e-52	4.68166e-49	2.31433	2.66635	2.31433		ARC	2.13966e-10	5.71351e-07	0.215274	0.230047	0.215274		PRRX1	1.52586e-38	4.07449e-35	1.70989	1.70989	1.76265
NTM	8.74327e-52	2.04287e-48	2.75769	3.66954	2.75769		AC116533.1	2.60182e-10	6.07915e-07	0.310994	0.310994	0.379939		MAN1C1	1.0044e-37	2.34679e-34	1.8322	2.22232	1.8322
ATP1A2	1.66293e-49	3.45371e-46	2.32937	3.18758	2.32937		AL136454.1	7.08967e-10	1.47245e-06	0.164024	0.164024	0.168614		GPC6	1.17038e-35	2.43074e-32	1.85779	2.26128	1.85779
RGS20	4.61266e-48	8.62199e-45	2.04559	3.06351	2.04559		RPL9P7	3.55659e-09	6.64798e-06	0.189155	0.189155	0.209624		CP	1.08854e-34	2.03469e-31	1.6777	1.6777	1.78772
PSD2	5.59001e-48	9.49895e-45	1.59504	1.78991	1.59504		PDGFRA	4.93494e-09	8.38582e-06	0.209283	0.209283	0.21315		COL8A1	1.40337e-33	2.38471e-30	1.54301	1.54301	1.62207
ADGRB3	1.23403e-47	1.92221e-44	2.30916	4.01609	2.30916		APOD	5.05136e-08	7.86833e-05	0.263219	0.279231	0.263219		LRAT	1.58071e-33	2.46222e-30	1.34015	1.34015	1.37929
AL589740.1	1.1601e-46	1.66805e-43	2.53863	3.0489	2.53863		RPS23	8.93826e-08	0.000128518	0.283006	0.283006	0.442895		CSRP2	3.40986e-33	4.90286e-30	1.16064	1.16064	1.25743
CADM1	1.36176e-45	1.81815e-42	2.03413	3.77244	2.03413		RPL21P75	1.13356e-07	0.000151347	0.108464	0.108506	0.108464		VIM	8.92249e-33	1.16217e-29	2.16781	2.16781	2.76124
CADM2	7.88015e-45	9.81971e-42	2.24211	3.88201	2.24211		RNASE1	1.27565e-07	0.000158963	0.177949	0.177949	0.203718		SOD2	9.32619e-33	1.16217e-29	1.93588	1.91196	1.93588
STOX1	1.54846e-44	1.80899e-41	1.94567	2.85728	1.94567		FXYD6	1.53954e-07	0.000179857	0.220119	0.231538	0.220119		SHISA9	1.07054e-32	1.25066e-29	1.63517	1.63517	1.65688
GRIA2	8.12266e-44	8.93111e-41	1.66306	1.66306	1.77358		RPL41P2	2.57401e-07	0.00028302	0.171898	0.171898	0.191761		CADPS	1.13928e-32	1.25267e-29	2.1257	2.72243	2.1257
MERTK	1.28019e-43	1.3294e-40	2.01967	2.7537	2.01967		VGF	3.69313e-07	0.000383511	0.217103	0.223517	0.217103		ALPK1	2.08227e-32	2.16232e-29	1.15791	1.18015	1.15791
GRM3	1.73039e-42	1.70234e-39	2.40961	2.47323	2.40961		RPL9P9	7.0111e-07	0.000689744	0.261446	0.261446	0.371034		ANXA1	6.92334e-32	6.81111e-29	1.52466	1.52466	1.80342
DIO2	5.09619e-42	4.7629e-39	1.64574	1.64574	1.67607		AC008038.1	8.39746e-07	0.000784827	0.119005	0.119005	0.136202		PLPP4	8.20913e-32	7.67225e-29	1.08442	1.11697	1.08442
CABLES1	2.48803e-40	2.21459e-37	2.18309	2.33055	2.18309		MAG	9.47755e-07	0.000843593	0.172935	0.172935	0.183801		LINC01088	9.03685e-31	8.04366e-28	2.23797	2.23797	2.27909
MEIS2	3.26841e-40	2.77696e-37	1.89908	2.49312	1.89908		PRR4	2.04297e-06	0.00173579	0.0667249	0.0667249	0.0667249		RFTN1	1.23971e-30	1.01213e-27	1.28744	1.39017	1.28744
GPC5	8.22507e-40	6.68448e-37	2.54788	5.71267	2.54788		PLP1	2.44124e-06	0.00198398	0.384533	0.709026	0.384533		TGFBR2	1.24539e-30	1.01213e-27	1.56091	1.56091	1.62562
ACSL6	2.05662e-38	1.60177e-35	1.50911	1.55354	1.50911		AC024293.1	4.20133e-06	0.00318446	0.222007	0.222007	0.336161		PAM	2.61251e-30	2.03471e-27	1.33985	1.7202	1.33985
CTNNA2	3.21359e-38	2.33886e-35	2.01981	4.89762	2.01981		C1QC	4.25912e-06	0.00318446	0.238959	0.238959	0.413043		TUSC3	1.13076e-29	8.4545e-27	0.979597	1.13344	0.979597
FGFR3	3.25329e-38	2.33886e-35	1.33639	1.51521	1.33639		RPL13AP5	5.13285e-06	0.00358259	0.12781	0.12781	0.147584		CHI3L1	1.73592e-29	1.24799e-26	1.96475	1.96475	2.44987
SLC25A18	9.47325e-38	6.55829e-35	1.57565	1.90397	1.57565		HAPLN2	5.17493e-06	0.00358259	0.134363	0.134363	0.156345		L3MBTL4	1.96894e-29	1.36309e-26	1.31598	1.43961	1.31598
RYR3	1.1627e-37	7.76183e-35	1.86902	4.07349	1.86902		H3F3C	6.61253e-06	0.00441433	0.0990895	0.0990895	0.122041		VCAN	2.39781e-29	1.60071e-26	1.21019	1.13359	1.21019
RORA	1.52066e-37	9.80142e-35	1.97058	4.90684	1.97058		RNA5-8SN3	7.21125e-06	0.00464803	0.0857788	0.0866103	0.0857788		LAMA2	5.96997e-29	3.84795e-26	1.84606	1.84606	1.95063
AMER2	1.78168e-37	1.1101e-34	1.29941	1.28539	1.29941		MTRNR2L12	1.19647e-05	0.00745479	0.20388	0.250215	0.20388		C3	7.97369e-29	4.96814e-26	1.39594	1.39594	1.45049
NKAIN3	3.92775e-37	2.36831e-34	1.83913	3.67627	1.83913		BIN1	1.57351e-05	0.00948775	0.182683	0.188558	0.182683		SNX10	9.17732e-29	5.53363e-26	1.17436	1.17436	1.21406
ATP13A4	3.64989e-36	2.13199e-33	1.9015	3.2393	1.9015		MTATP6P1	1.67715e-05	0.00979665	0.281965	0.346543	0.281965		NTNG1	3.54037e-28	2.06802e-25	1.37439	1.52609	1.37439
COL5A3	5.02968e-36	2.84893e-33	1.73056	2.61104	1.73056		CLDN11	2.3161e-05	0.0128643	0.250545	0.250545	0.385567		TNC	4.05094e-28	2.29455e-25	1.87182	2.11127	1.87182
ATP8A1	4.32571e-35	2.37812e-32	1.47553	1.76998	1.47553		ARF5	2.33996e-05	0.0128643	0.0957786	0.0985391	0.0957786		IL1R1	4.18392e-28	2.30017e-25	1.35305	1.59128	1.35305
LRRC4C	5.04707e-35	2.69543e-32	1.91915	2.65522	1.91915		RPS2	2.56633e-05	0.0137057	0.385616	0.385616	0.86167		KAZN	6.87813e-28	3.67331e-25	1.74084	2.46387	1.74084
ZNF98	1.50777e-34	7.82865e-32	2.42319	2.7803	2.42319		RPL13A	3.53614e-05	0.0183604	0.35388	0.35388	0.593113		GRIP1	7.37987e-28	3.83179e-25	1.49831	1.93425	1.49831
PCDH9	1.93543e-34	9.77761e-32	1.96491	4.14106	1.96491		RPSAP58	3.95219e-05	0.019966	0.0772031	0.0772031	0.0786665		ID3	1.70244e-27	8.60055e-25	1.55552	1.55552	1.83897
NDRG2	2.36191e-34	1.16181e-31	1.29437	1.26967	1.29437		RAB5CP2	4.17443e-05	0.0205338	0.103744	0.105642	0.103744		NAMPT	1.8185e-27	8.94509e-25	1.45249	1.45249	1.81399
DNM3	3.6735e-34	1.76064e-31	1.67417	2.67848	1.67417		AC073861.1	5.54978e-05	0.0265991	0.158161	0.158161	0.271548		ANXA2	2.5116e-27	1.20377e-24	1.16428	1.16428	1.63671
GRAMD1C	4.23963e-34	1.98118e-31	1.44346	2.18074	1.44346		AC064799.1	8.79061e-05	0.0410785	0.234842	0.234842	0.489715		MARCH3	5.8754e-27	2.74557e-24	1.54574	2.01658	1.54574
SASH1	7.79186e-34	3.55233e-31	1.51958	2.88948	1.51958		AC004057.1	0.000103474	0.0468688	0.0927467	0.0927467	0.0996223		TMEM163	1.27967e-26	5.83404e-24	1.17142	1.17142	1.22659
PREX2	1.36682e-33	6.08299e-31	1.56305	3.30568	1.56305		MIR7-3HG	0.000105312	0.0468688	0.0696923	0.0737223	0.0696923		SYNPO2	1.52643e-26	6.79333e-24	1.12561	1.14922	1.12561
PDGFRB	1.43134e-33	6.222e-31	1.23627	1.35825	1.23627		RPL4	0.000130094	0.0565514	0.225813	0.225813	0.433959		EGF	1.7215e-26	7.43544e-24	0.913958	0.92894	0.913958
CARMIL1	1.49913e-33	6.36858e-31	1.50627	2.69051	1.50627		AC008026.1	0.000159428	0.0677279	0.0897592	0.0897592	0.118081		EMP1	1.75026e-26	7.43544e-24	1.21742	1.21742	1.36064
PON2	3.38848e-33	1.4075e-30	1.37551	2.35134	1.37551		TGFBR3L	0.000182984	0.0750607	0.0652345	0.0652345	0.0731833		NUDT4	3.16833e-26	1.31605e-23	1.35653	1.52346	1.35653
PHACTR3	5.70705e-33	2.31905e-30	1.50567	2.29267	1.50567		AC026979.3	0.00018472	0.0750607	0.0639926	0.0639926	0.0639926		S100A10	3.54426e-26	1.4402e-23	1.42583	1.42583	1.90506
MMD2	5.91243e-33	2.35138e-30	1.74762	2.04289	1.74762		MEST	0.000195064	0.0775774	0.126979	0.128731	0.126979		RDX	3.99959e-26	1.59065e-23	1.41782	2.04409	1.41782
SLC4A4	6.25515e-33	2.43586e-30	1.87757	3.94579	1.87757		AC005261.2	0.00022607	0.0864576	0.0621957	0.0621957	0.0689129		CD99	1.9224e-25	7.35188e-23	1.31134	1.85402	1.31134
SPON1	1.31756e-32	5.02609e-30	1.50757	1.92069	1.50757		RPL26	0.000226644	0.0864576	0.288077	0.288077	0.624605		STK32A	1.92725e-25	7.35188e-23	1.08568	1.07816	1.08568
ETNPPL	1.36851e-32	5.11603e-30	1.76418	2.23891	1.76418		SLC25A6	0.000250247	0.0935524	0.223592	0.223592	0.416422		CHI3L2	1.97235e-25	7.37342e-23	1.67237	1.67237	2.04569
SGCD	2.29958e-32	8.42818e-30	1.96152	3.08405	1.96152		S100A8	0.000281605	0.103211	0.0977502	0.0977502	0.131303		RGS6	2.93371e-25	1.07523e-22	1.62791	2.03723	1.62791
GABRB1	3.46248e-32	1.24463e-29	1.8272	3.59456	1.8272		RPL6P27	0.000293426	0.105475	0.121011	0.121011	0.125175		TTLL7	6.13281e-25	2.20451e-22	0.960831	0.960831	1.03963
TENM2	5.64718e-32	1.99164e-29	1.88619	2.5348	1.88619		MTRNR2L8	0.00034771	0.121499	0.139645	0.139645	0.168116		FLNA	7.615e-25	2.68565e-22	0.935323	0.935323	0.983141
NHSL1	1.48082e-31	5.12585e-29	1.57793	3.1604	1.57793		RPL18AP3	0.000351003	0.121499	0.108256	0.108256	0.137295		TSHZ2	1.48653e-24	5.14559e-22	1.05652	1.09645	1.05652
LRRC7	4.17387e-31	1.41851e-28	1.74327	1.96607	1.74327		MYRF	0.000386296	0.131284	0.075953	0.0767291	0.075953		GALNT15	1.66654e-24	5.6638e-22	1.13568	1.21657	1.13568
LSAMP	6.48186e-31	2.16355e-28	1.91893	5.08847	1.91893		EGLN2	0.000538553	0.179761	0.0821123	0.0908674	0.0821123		TC2N	1.75975e-24	5.87381e-22	0.921921	0.921921	0.931988
ANKDD1A	7.57423e-31	2.48382e-28	1.41748	2.23902	1.41748		RPS2P7	0.000584525	0.191683	0.0746972	0.0746972	0.0799376		ELL2	3.48073e-24	1.14143e-21	1.38719	1.93217	1.38719
VAV3	8.97395e-31	2.89209e-28	1.42887	1.62995	1.42887		HNRNPA1	0.000659515	0.212546	0.23509	0.23509	0.484127		CD9	4.16958e-24	1.34376e-21	1.0482	1.0482	1.20487
ADAMTS17	1.54997e-30	4.91053e-28	1.42266	1.5159	1.42266		AIF1	0.00077956	0.246654	0.122541	0.122541	0.175767		NOS1AP	4.36295e-24	1.38224e-21	1.13144	1.14511	1.13144
SOX5	3.25312e-30	1.01346e-27	1.60843	4.62728	1.60843		RPS26P6	0.000791743	0.246654	0.0245926	0.0245926	0.0245926		APOL2	6.15979e-24	1.91898e-21	1.05276	1.05276	1.13209
STXBP5	4.1837e-30	1.28199e-27	1.25908	2.32833	1.25908		RPL30	0.00105495	0.323265	0.187026	0.187026	0.277871		LINC00836	6.9347e-24	2.12497e-21	1.1255	1.1255	1.18563
NPAS3	5.39466e-30	1.6264e-27	1.74228	5.05019	1.74228		AC090114.1	0.00110079	0.331869	0.0561524	0.0561524	0.0656674		WDR49	1.24032e-23	3.73938e-21	1.38268	1.72616	1.38268
CSGALNACT1	6.65222e-30	1.9737e-27	1.61761	3.31109	1.61761		RPL23A	0.00115285	0.34205	0.24105	0.24105	0.546208		ARHGEF3	1.72482e-23	5.11752e-21	1.39558	1.8359	1.39558
SLC25A48	7.52631e-30	2.19815e-27	1.3024	1.50231	1.3024		NPPC	0.00129936	0.379496	0.0401518	0.0401518	0.0447421		PALMD	1.88959e-23	5.51878e-21	0.980901	0.980901	0.998126
NCKAP5	9.07479e-30	2.60963e-27	1.49151	2.35745	1.49151		AC016700.2	0.00143419	0.412429	0.0400333	0.0400333	0.0400333		APP	2.08436e-23	5.99397e-21	1.1847	1.30136	1.1847
ACSS1	1.08512e-29	3.07319e-27	1.36712	2.0191	1.36712		RPL12P4	0.00151917	0.430248	0.0653774	0.0653774	0.0828175		RNF19A	4.51185e-23	1.27781e-20	1.40523	2.35831	1.40523
GNAQ	1.69828e-29	4.73794e-27	1.32645	3.23182	1.32645		EGR1	0.00156408	0.430781	0.217359	0.217359	0.457538		GGT5	5.05641e-23	1.41066e-20	0.97186	1.00183	0.97186
MYO10	2.45795e-29	6.75647e-27	1.32714	2.48717	1.32714		RPL21P28	0.00156715	0.430781	0.0648511	0.0648511	0.0807491		SLC38A1	5.64989e-23	1.55305e-20	1.02883	1.10792	1.02883
RPS6KA2	3.50027e-29	9.48219e-27	1.4132	2.81638	1.4132		AC113935.1	0.00159093	0.43098	0.227991	0.227991	0.48735		SERPING1	7.12198e-23	1.92933e-20	0.938497	0.961253	0.938497
ACACB	6.72914e-29	1.79687e-26	1.49432	2.5037	1.49432		C1QB	0.00177309	0.473466	0.192926	0.192926	0.547003		S100A6	8.32704e-23	2.22356e-20	1.46199	1.46199	2.28568
BRINP3	1.20093e-28	3.16167e-26	1.32862	1.86113	1.32862		RNASEH2A	0.00186063	0.489845	0.0613182	0.0613182	0.0777745		ANXA5	8.63363e-23	2.27295e-20	0.955788	0.955788	1.10647
MTSS1L	2.72674e-28	7.07892e-26	1.5461	3.16219	1.5461		TMEM125	0.00197926	0.513839	0.0437794	0.0437794	0.0477874		MOB3B	2.02962e-22	5.26913e-20	1.11526	1.17302	1.11526
PITPNC1	4.53287e-28	1.16066e-25	1.67246	4.52292	1.67246		SOX11	0.00215906	0.552837	0.114657	0.114657	0.152229		AQP1	2.14041e-22	5.48063e-20	1.24161	1.24642	1.24161
PHF21B	5.4808e-28	1.38442e-25	1.28997	2.01109	1.28997		KLK6	0.00222186	0.561229	0.0396032	0.0396032	0.0436112		ANO6	2.4527e-22	6.19538e-20	1.20661	1.97654	1.20661
MACROD2	1.09552e-27	2.73032e-25	1.50871	3.22233	1.50871		AL049873.1	0.00225263	0.561416	0.0274154	0.0325882	0.0274154		LOXL2	5.23139e-22	1.3038e-19	0.972027	1.01216	0.972027
CAMK2G	9.06534e-27	2.21007e-24	1.33443	1.90052	1.33443		MAD2L2	0.00249793	0.614359	0.0983302	0.0983302	0.136054		C1R	5.39488e-22	1.32686e-19	0.867234	0.867234	0.959983
TMEM132C	9.10418e-27	2.21007e-24	1.41207	1.49457	1.41207		RPS6	0.00269392	0.653957	0.235096	0.235096	0.499061		MCUB	6.39265e-22	1.55184e-19	0.895976	1.07661	0.895976
FGFR2	1.10414e-26	2.64598e-24	1.35927	2.30942	1.35927		HNRNPL	0.00275987	0.661378	0.242545	0.242545	0.3034		IFITM3	7.35127e-22	1.76167e-19	1.10788	1.10788	1.33631
RANBP3L	4.41763e-26	1.04524e-23	1.32169	2.87349	1.32169		HAMP	0.00283698	0.671251	0.081974	0.081974	0.140524		SLC39A14	1.00508e-21	2.3781e-19	1.09629	1.45047	1.09629
FUT9	4.74068e-26	1.10766e-23	1.3799	2.76291	1.3799		HPCA	0.00287883	0.672638	0.0748308	0.106443	0.0748308		NTN1	1.2786e-21	2.98746e-19	0.99101	1.17573	0.99101
LINC01748	5.33521e-26	1.23118e-23	1.24965	1.90482	1.24965		RAB33A	0.0029548	0.681865	0.0564826	0.0638528	0.0564826		BTBD19	1.55632e-21	3.59144e-19	0.642142	0.645635	0.642142
LPIN1	5.76695e-26	1.31458e-23	1.20056	1.69741	1.20056		EVI2A	0.00321639	0.73318	0.0562351	0.0562351	0.0685924		PVT1	1.57768e-21	3.59634e-19	1.14733	1.49224	1.14733
F11-AS1	9.17734e-26	2.06678e-23	1.30869	1.35612	1.30869		HAGLR	0.00339745	0.756436	0.0218309	0.0218309	0.0218309		RDH10	2.42788e-21	5.4677e-19	0.867207	0.867207	0.91695
CDH20	1.26064e-25	2.80523e-23	1.6179	3.75214	1.6179		NAPSB	0.00340177	0.756436	0.0502962	0.0502962	0.0537219		EMP3	3.23114e-21	7.19005e-19	0.992676	0.992676	1.25781
CPEB3	1.51035e-25	3.32134e-23	1.31708	2.52067	1.31708		UBE2C	0.00343982	0.756436	0.0851438	0.0851438	0.125292		UGCG	4.30029e-21	9.45658e-19	1.19712	1.63112	1.19712
C1orf61	2.0457e-25	4.44631e-23	1.30256	1.88343	1.30256		DHRS2	0.00361199	0.785063	0.0115223	0.0115223	0.0115223		GABBR2	4.79805e-21	1.04285e-18	1.2823	1.45382	1.2823
SLC1A3	2.22531e-25	4.78109e-23	1.54413	3.71321	1.54413		AC079250.1	0.00366323	0.787046	0.0492233	0.0530231	0.0492233		SLCO3A1	4.88479e-21	1.0495e-18	0.941333	0.992236	0.941333
FAM19A5	2.33409e-25	4.95782e-23	1.07374	1.5809	1.07374		AC068631.3	0.00370849	0.787718	0.046651	0.046651	0.0585169		BTBD11	5.89732e-21	1.24606e-18	1.02406	1.19744	1.02406
LRP4	4.45748e-25	9.36172e-23	1.29694	2.23559	1.29694		LAMB3	0.00376949	0.791677	0.050476	0.050476	0.0654286		MYO1E	5.93298e-21	1.24606e-18	1.0615	1.35618	1.0615
GABBR1	5.20838e-25	1.0722e-22	1.04393	2.17987	1.04393		COL6A3	0.00390755	0.811554	0.13372	0.124201	0.13372		GAP43	6.29995e-21	1.30843e-18	1.15363	1.15363	1.77931
ZNRF3	5.21992e-25	1.0722e-22	1.46038	3.42579	1.46038		RPS16	0.00415666	0.853805	0.210478	0.210478	0.522256		PDE7A	6.99324e-21	1.43646e-18	1.15217	1.40382	1.15217
GLUD1	5.76811e-25	1.17193e-22	1.2674	2.55877	1.2674		FKBP1C	0.00421505	0.856389	0.0733056	0.0733056	0.116642		APLNR	7.46135e-21	1.51595e-18	0.869668	0.869668	0.904648
SYNE1	9.5746e-25	1.92439e-22	1.22286	2.69952	1.22286		S1PR5	0.0042746	0.859149	0.0123187	0.0123187	0.0123187		DNER	9.28745e-21	1.86668e-18	1.25721	1.92369	1.25721
GABRA2	1.48532e-24	2.95357e-22	1.27764	2.30854	1.27764		TMSB4X	0.00437175	0.869328	0.286827	0.286827	1.24378		PLEKHA5	1.3598e-20	2.70398e-18	1.5684	2.72513	1.5684
DOCK4	1.63744e-24	3.2218e-22	1.31943	3.47433	1.31943		AC022469.1	0.00447066	0.879638	0.0278605	0.0278605	0.0324509		TMEM132E	1.45928e-20	2.87125e-18	0.696617	0.725097	0.696617
FLRT2	2.81956e-24	5.48993e-22	1.40351	2.01636	1.40351		CNDP1	0.0047573	0.914613	0.0905066	0.115996	0.0905066		FBXL2	1.55665e-20	3.03092e-18	0.849619	1.04905	0.849619
AHCYL2	6.31726e-24	1.21734e-21	1.48576	3.9312	1.48576		FTH1P8	0.00476458	0.914613	0.0450525	0.0450525	0.0475364		CAMK2D	2.10472e-20	4.05582e-18	1.18595	1.66158	1.18595
EYA2	1.06016e-23	2.02209e-21	1.17454	2.11744	1.17454		DNAH17-AS1	0.00481528	0.914613	0.0138199	0.0138199	0.0138199		MYOF	2.32169e-20	4.42827e-18	0.825069	0.825069	0.871028
NCAM1	1.2079e-23	2.28061e-21	1.23809	2.89141	1.23809		FPR1	0.00486858	0.914613	0.0565413	0.0565413	0.081596		GPR158	2.43147e-20	4.59081e-18	1.04806	1.09517	1.04806
EMID1	1.38694e-23	2.59247e-21	0.975973	1.24307	0.975973		RPLP2	0.00489307	0.914613	0.23723	0.23723	0.814695		ANGPT1	2.8929e-20	5.40741e-18	1.06085	1.33006	1.06085
FAM171A1	1.42616e-23	2.63939e-21	1.07652	2.05096	1.07652		RPL26P19	0.00504717	0.927899	0.180829	0.180829	0.443188		NCOA7	3.15109e-20	5.83169e-18	1.0901	1.33876	1.0901
PAPLN	2.35194e-23	4.31005e-21	1.11638	1.71727	1.11638		RPS3AP6	0.00506344	0.927899	0.0744887	0.0744887	0.095439		BAALC-AS2	3.52034e-20	6.4512e-18	0.652042	0.667491	0.652042
RIMS1	5.91568e-23	1.07355e-20	1.44489	1.94311	1.44489		AL590867.2	0.00538421	0.977104	0.0333287	0.0333287	0.0425094		LRMDA	3.80872e-20	6.9119e-18	1.37684	1.92374	1.37684
TOX	7.57816e-23	1.36203e-20	1.2281	1.92889	1.2281		MOBP	0.00553303	0.994457	0.111418	0.111418	0.105499		AL355974.2	4.56123e-20	8.19794e-18	0.822588	0.814758	0.822588
ELOVL2	1.08235e-22	1.92679e-20	1.12191	1.73235	1.12191		RPS28P7	0.00561309	0.996854	0.0449796	0.0449796	0.0500985		CFI	5.82445e-20	1.03686e-17	0.619546	0.619546	0.642829
RERG	1.11464e-22	1.96556e-20	1.40866	1.54503	1.40866		CCL4	0.00565304	0.996854	0.0469503	0.0469503	0.0536435		AC245595.1	8.95505e-20	1.57913e-17	0.589153	0.589153	0.615083
GJB6	1.67911e-22	2.93327e-20	0.895687	0.895687	0.928936		STMN4	0.00576387	1	0.126933	0.224603	0.126933		KITLG	9.4146e-20	1.63378e-17	0.723911	0.723911	0.728704
GPHN	2.45781e-22	4.25383e-20	1.22005	2.89378	1.22005		COX6A1P2	0.0057858	1	0.0395518	0.0395518	0.0453215		SPAG17	9.4398e-20	1.63378e-17	0.627656	0.646988	0.627656
JARID2	2.71883e-22	4.66242e-20	1.24636	2.63742	1.24636		AC005912.1	0.0059278	1	0.0375902	0.0375902	0.0456847		RARRES3	1.66812e-19	2.8606e-17	0.866688	0.866688	0.953008
AC091826.2	2.95747e-22	5.02555e-20	1.11432	1.50235	1.11432		HBA1	0.00605123	1	0.202267	0.193228	0.202267		EFEMP1	1.93975e-19	3.29616e-17	1.29131	1.71645	1.29131
MACF1	3.6122e-22	6.08282e-20	1.28206	3.75232	1.28206		RPL18A	0.00639754	1	0.210059	0.210059	0.595737		SLC24A1	2.63631e-19	4.43945e-17	0.677923	0.758581	0.677923
PPARGC1A	3.86395e-22	6.41062e-20	1.17335	1.47648	1.17335		COL9A3	0.0065623	1	0.0491121	0.0592681	0.0491121		PDPN	2.66191e-19	4.44254e-17	0.874348	0.874348	1.0285
BAZ2B	3.87545e-22	6.41062e-20	1.05762	2.54152	1.05762		RPL37A	0.00669976	1	0.2214	0.2214	0.595118		LAP3	3.04443e-19	5.03597e-17	0.817293	0.79648	0.817293
SNTA1	4.99892e-22	8.19648e-20	0.989381	1.67629	0.989381		RPL35P5	0.00688846	1	0.0400652	0.0408967	0.0400652		IFI6	3.24546e-19	5.32141e-17	0.906791	0.906791	1.1872
SLC39A11	8.50296e-22	1.38206e-19	1.37875	3.24968	1.37875		OSM	0.00688908	1	0.024941	0.024941	0.024941		FAM114A1	4.20084e-19	6.82801e-17	0.642594	0.732145	0.642594
CRB1	8.72154e-22	1.40537e-19	1.07607	1.8958	1.07607		ARHGDIB	0.0071105	1	0.0671434	0.0671434	0.103236		SPAG1	4.78925e-19	7.71729e-17	0.909764	1.43184	0.909764
WIF1	8.83573e-22	1.4116e-19	1.01079	1.01079	1.14111		RAC1P2	0.00722871	1	0.0532661	0.0532661	0.0662415		SQSTM1	6.5527e-19	1.04686e-16	1.06673	1.34016	1.06673
NAV3	9.2875e-22	1.4712e-19	1.24668	3.9047	1.24668		UBB	0.00724098	1	0.0703798	0.0703798	0.134139		IFI16	7.7771e-19	1.23195e-16	0.859379	0.935161	0.859379
NRG3	1.23368e-21	1.93782e-19	1.55356	4.94389	1.55356		THY1	0.00764946	1	0.109213	0.122765	0.109213		NFASC	7.88624e-19	1.23874e-16	0.984711	1.23568	0.984711
CAMTA1	1.42858e-21	2.22526e-19	1.11525	2.93682	1.11525		CYC1	0.00789605	1	0.123323	0.141355	0.123323		NLGN1	9.29758e-19	1.44825e-16	1.27247	1.27247	1.57144
PCDH7	1.85711e-21	2.86885e-19	1.26316	1.82746	1.26316		RPS27AP16	0.0081482	1	0.0720227	0.0720227	0.10921		WARS	1.21753e-18	1.88084e-16	1.10121	1.31995	1.10121
PDE3B	2.24964e-21	3.44675e-19	1.22314	2.13134	1.22314		MCM7	0.00833313	1	0.0921238	0.0921238	0.153373		MX1	1.47401e-18	2.25838e-16	0.602879	0.615997	0.602879
NEO1	3.27389e-21	4.97524e-19	1.1727	2.69664	1.1727		RPL27A	0.00845544	1	0.197082	0.197082	0.634622		CERS6	1.602e-18	2.43453e-16	0.995321	1.28905	0.995321
PPP2R2C	4.0547e-21	6.11213e-19	0.968978	1.01207	0.968978		MARCKSL1	0.00878097	1	0.156892	0.304066	0.156892		ADAM12	1.84884e-18	2.78698e-16	1.03449	1.51103	1.03449
ERBB4	4.24731e-21	6.35125e-19	1.32699	4.08425	1.32699		RPL39L	0.00888472	1	0.111688	0.111688	0.205003		PLXDC2	2.30058e-18	3.44019e-16	1.26857	2.01253	1.26857
LMO3	4.3773e-21	6.49369e-19	1.0119	1.52201	1.0119		GAPDHP65	0.008947	1	0.0318648	0.0318648	0.0410455		EPB41L3	2.49259e-18	3.69773e-16	0.710333	0.739028	0.710333
PNISR	4.68194e-21	6.89093e-19	0.868699	1.38014	0.868699		MT1G	0.00895418	1	0.14051	0.14051	0.172878		EGFEM1P	2.58982e-18	3.81173e-16	1.11002	1.11002	1.28678
SLC18B1	5.6314e-21	8.2236e-19	0.976234	1.35047	0.976234		RPS27	0.00911375	1	0.214342	0.214342	0.702853		CLIC4	2.78226e-18	4.06297e-16	1.1018	1.55038	1.1018
ADGRV1	6.21384e-21	9.00381e-19	1.66248	4.7284	1.66248		AC005262.1	0.0101552	1	0.0696001	0.0696001	0.113947		ABCC1	3.42496e-18	4.96275e-16	0.94111	1.28379	0.94111
CKB	6.9738e-21	1.00272e-18	1.156	1.01473	1.156		RPL39P3	0.0106381	1	0.0244962	0.0244962	0.0290866		PXDN	4.06786e-18	5.84896e-16	0.752391	0.752391	0.784194
TRAK1	7.67035e-21	1.09446e-18	1.11507	2.5935	1.11507		CD14	0.0107795	1	0.0937513	0.0937513	0.176863		OSMR	4.18131e-18	5.96618e-16	0.984807	1.43038	0.984807
TMEM161B-AS1	8.7321e-21	1.23652e-18	1.09094	1.90779	1.09094		PLPP2	0.0110088	1	0.0382857	0.041512	0.0382857		C2orf40	4.26739e-18	6.04289e-16	0.774214	0.774214	0.82042
ALDH1L1	1.05651e-20	1.48483e-18	1.06005	1.85907	1.06005		ASCL2	0.0112273	1	0.0144813	0.0144813	0.0144813		CD151	4.76782e-18	6.70075e-16	0.610025	0.610025	0.682952
CPE	1.25861e-20	1.75566e-18	1.17109	2.03247	1.17109		NPPA	0.011267	1	0.0130769	0.0130769	0.0130769		VMP1	4.87592e-18	6.80155e-16	1.20701	1.20701	1.24476
SLC6A11	1.28688e-20	1.7818e-18	1.02411	1.34388	1.02411		MEG3	0.0114898	1	0.167916	0.331328	0.167916		TUBB6	5.02584e-18	6.95874e-16	0.554049	0.558139	0.554049
CLASP2	1.49055e-20	2.04862e-18	1.02337	2.03387	1.02337		AC068313.1	0.0138914	1	0.0139239	0.0139239	0.0139239		RCAN2	5.59429e-18	7.68886e-16	0.907127	1.01895	0.907127
DGKG	1.65616e-20	2.25963e-18	1.46014	2.86887	1.46014		MTND1P23	0.0139267	1	0.0348118	0.0359448	0.0348118		AC090630.1	9.59744e-18	1.30946e-15	0.775434	0.882722	0.775434
TMEM132B	1.82862e-20	2.47686e-18	1.22837	1.6907	1.22837		HIST1H2AG	0.0142293	1	0.00917346	0.00917346	0.00917346		CRISPLD1	1.01786e-17	1.37378e-15	0.960365	1.25955	0.960365
OLFM2	2.19389e-20	2.95023e-18	1.16001	1.70881	1.16001		AL136380.1	0.0143115	1	0.0662693	0.0662693	0.0891125		SYTL2	1.02159e-17	1.37378e-15	0.693039	0.687667	0.693039
PIK3C2A	2.28816e-20	3.05502e-18	1.11172	2.26423	1.11172		AC096576.2	0.014964	1	0.0115153	0.0115153	0.0115153		DNAH14	1.05512e-17	1.40874e-15	0.873602	1.12224	0.873602
KLHL32	2.33353e-20	3.0935e-18	1.00656	1.25532	1.00656		EIF4A1P2	0.0149851	1	0.0108081	0.0108081	0.0108081		IL1RAP	2.037e-17	2.7004e-15	0.811174	0.811174	0.865789
GLUL	2.67043e-20	3.51519e-18	1.1575	1.72666	1.1575		TOMM5	0.016045	1	0.0404333	0.0404333	0.0493679		SYNM	2.3623e-17	3.10959e-15	0.665386	0.714284	0.665386
MAGI2	2.74332e-20	3.58589e-18	1.27587	4.00519	1.27587		PLCG2	0.0161256	1	0.100016	0.100016	0.153696		BNC2	2.49757e-17	3.26466e-15	0.767302	0.875651	0.767302
SGCZ	3.6838e-20	4.75099e-18	1.0327	1.34356	1.0327		TAGLN3	0.0162654	1	0.110668	0.253188	0.110668		SRGAP2C	2.67337e-17	3.47018e-15	0.802349	0.915638	0.802349
MUC20-OT1	3.6855e-20	4.75099e-18	0.934048	2.00334	0.934048		AC131235.1	0.0164564	1	0.00846113	0.00846113	0.00846113		ECI2	2.95338e-17	3.80721e-15	0.588666	0.588666	0.636277
GLI3	3.85853e-20	4.93997e-18	1.13239	2.409	1.13239		RPS27AP11	0.0166241	1	0.0362715	0.0362715	0.0494603		CA2	3.00608e-17	3.8486e-15	0.869714	0.857599	0.869714
PRDM16	4.04845e-20	5.14787e-18	1.11461	1.90221	1.11461		LGALS9	0.0168947	1	0.0364698	0.0364698	0.044426		SPARC	3.20626e-17	4.07696e-15	0.956354	0.956354	1.40553
GRID1	5.90174e-20	7.45374e-18	1.25371	2.60621	1.25371		DGCR6	0.0169371	1	0.0643888	0.0643888	0.101638		LGALS3	3.45149e-17	4.35914e-15	1.03206	1.21392	1.03206
GPAM	6.66678e-20	8.36345e-18	0.764109	1.00221	0.764109		AL161787.1	0.0169506	1	0.0071151	0.0071151	0.0071151		ROCK2	3.52215e-17	4.41853e-15	1.16697	2.04329	1.16697
TNRC6A	7.84367e-20	9.77426e-18	1.09839	3.16991	1.09839		H3F3AP4	0.0175865	1	0.026764	0.026764	0.0294194		ZDHHC14	3.83254e-17	4.77586e-15	1.0171	1.48972	1.0171
ADGRL3	9.61093e-20	1.18972e-17	1.18391	3.67544	1.18391		TDGP1	0.0176737	1	0.0173312	0.0173312	0.0173312		SRD5A1	4.02812e-17	4.94718e-15	0.586644	0.578289	0.586644
MGAT4C	1.11681e-19	1.37338e-17	1.25257	2.72626	1.25257		GDNF-AS1	0.0183419	1	0.0283414	0.0296807	0.0283414		RETREG1	4.0478e-17	4.94718e-15	0.862404	1.06622	0.862404
FMN2	1.15993e-19	1.41296e-17	1.31342	3.93122	1.31342		PIMREG	0.0183979	1	0.0346348	0.0346348	0.0432332		DCBLD2	4.04943e-17	4.94718e-15	0.833711	1.01375	0.833711
MSI2	1.16411e-19	1.41296e-17	1.18476	3.7036	1.18476		AL356653.1	0.018585	1	0.0103834	0.0103834	0.0103834		BAG3	4.65151e-17	5.64585e-15	0.888039	1.1974	0.888039
KIAA0319	1.34695e-19	1.62433e-17	0.993488	1.83718	0.993488		SNRPD2	0.0188709	1	0.126297	0.126297	0.330182		VRK2	4.71652e-17	5.68782e-15	0.684777	0.791653	0.684777
APCDD1	1.42342e-19	1.70555e-17	0.968725	1.55	0.968725		RPS20	0.0188942	1	0.160117	0.160117	0.38652		PKP2	4.7769e-17	5.72371e-15	0.662483	0.702	0.662483
ALDH1A1	1.44808e-19	1.72404e-17	1.03254	1.27508	1.03254		RPS2P55	0.0190128	1	0.0281144	0.0281144	0.0303821		GRB10	5.20568e-17	6.19774e-15	0.657382	0.693385	0.657382
STON2	1.69661e-19	2.00715e-17	1.20008	2.81822	1.20008		ST6GALNAC6	0.0191726	1	0.0358957	0.0358957	0.0388218		BST2	5.41016e-17	6.40042e-15	0.511044	0.511044	0.559155
RNA5-8SN4	2.96243e-19	3.48262e-17	1.20207	1.20207	1.28633		AP002387.1	0.0192373	1	0.0288928	0.0294751	0.0288928		EEA1	5.80952e-17	6.82966e-15	0.977109	1.81976	0.977109
ESRRG	3.22807e-19	3.7712e-17	1.22472	2.62369	1.22472		TOP2A	0.0194315	1	0.0813601	0.0813601	0.146906		C1S	7.14576e-17	8.34804e-15	0.802728	0.979332	0.802728
ZHX3	4.16014e-19	4.82989e-17	1.0138	2.5079	1.0138		ALOX5AP	0.0206341	1	0.0650499	0.0650499	0.12197		ARHGAP18	7.48538e-17	8.69048e-15	0.631689	0.631689	0.660061
BRINP2	4.33914e-19	5.00662e-17	0.976726	1.10326	0.976726		GAPDH	0.02075	1	0.131644	0.131644	0.363238		FAS	7.69065e-17	8.87368e-15	0.664537	0.796041	0.664537
TNRC6B	4.52627e-19	5.19049e-17	0.898265	2.51089	0.898265		PTTG1	0.0208263	1	0.0671558	0.0671558	0.133722		HNMT	7.97425e-17	9.14446e-15	0.569026	0.566022	0.569026
ZSWIM6	4.58612e-19	5.22706e-17	1.23916	3.18897	1.23916		UQCR11	0.0215907	1	0.13295	0.13295	0.346827		DPYSL3	8.70022e-17	9.91612e-15	0.909463	1.24488	0.909463
NCAN	5.14439e-19	5.82781e-17	1.15326	1.77381	1.15326		NRSN1	0.0216508	1	0.0644864	0.0644864	0.0694319		TRANK1	9.6941e-17	1.0982e-14	0.643326	0.736608	0.643326
ADGRA3	5.49931e-19	6.19235e-17	0.966944	2.18129	0.966944		PRC1	0.0223398	1	0.0337908	0.0337908	0.0423892		IGFBP7	1.37182e-16	1.5447e-14	1.20086	2.04799	1.20086
WWOX	6.86594e-19	7.68492e-17	1.30844	4.13259	1.30844		RPL32	0.0224048	1	0.177409	0.177409	0.510677		DAD1	1.45941e-16	1.63349e-14	0.788823	0.785166	0.788823
PPP1R9A	7.26973e-19	8.08844e-17	1.05277	2.11574	1.05277		KIF20A	0.0226858	1	0.00657012	0.00657012	0.00657012		FAP	2.04522e-16	2.27555e-14	0.611276	0.622899	0.611276
DNAH7	7.46072e-19	8.25182e-17	1.26491	2.40848	1.26491		AQP3	0.0228513	1	0.0219633	0.0242859	0.0219633		C1RL	2.29445e-16	2.53774e-14	0.787712	1.23167	0.787712
TPCN1	8.43302e-19	9.27235e-17	1.13557	2.16465	1.13557		AL139100.1	0.0228778	1	0.0123613	0.0123613	0.0123613		SEC11C	2.51728e-16	2.76782e-14	0.88811	1.10403	0.88811
NCOA1	9.51713e-19	1.04032e-16	1.05995	3.13106	1.05995		RPS18	0.023147	1	0.192294	0.192294	0.607935		VCL	2.56467e-16	2.80343e-14	0.969217	1.59836	0.969217
HMGN3	9.93271e-19	1.07943e-16	0.853024	1.31526	0.853024		RBP4	0.0240214	1	0.0286447	0.0286447	0.0372029		COL5A2	2.9016e-16	3.15329e-14	0.654796	0.693097	0.654796
TAOK3	1.12966e-18	1.22056e-16	0.982699	1.9451	0.982699		CDK5	0.0242614	1	0.0544819	0.0544819	0.066526		CABCOCO1	3.04622e-16	3.28724e-14	0.561385	0.672	0.561385
LINC00982	1.14928e-18	1.23462e-16	0.695477	0.722561	0.695477		MYCN	0.0242916	1	0.0072926	0.0072926	0.0072926		CHST3	3.06003e-16	3.28724e-14	0.770641	1.07611	0.770641
AC108866.1	1.58552e-18	1.69352e-16	1.10739	2.11537	1.10739		AC114491.1	0.0248206	1	0.0257702	0.0257702	0.0294758		COLGALT2	3.48352e-16	3.7208e-14	0.870212	1.17786	0.870212
PHLPP1	1.61909e-18	1.71955e-16	1.11596	3.11711	1.11596		ATP6V1G2	0.0252218	1	0.0553915	0.0671325	0.0553915		SRGAP2B	3.61099e-16	3.83504e-14	0.785829	0.879115	0.785829
DCUN1D1	1.71347e-18	1.8095e-16	0.889923	1.49966	0.889923		AC131009.2	0.0253603	1	0.00753093	0.00753093	0.00753093		FBN1	4.93254e-16	5.20899e-14	0.830312	1.2402	0.830312
ARRB1	1.85364e-18	1.94653e-16	1.07743	1.5372	1.07743		HSPE1P2	0.0254827	1	0.0246627	0.0246627	0.0292531		ID1	4.96912e-16	5.21813e-14	0.784631	0.784631	0.896716
LRP1B	1.94805e-18	2.03424e-16	1.21843	4.64498	1.21843		TNNT2	0.0256854	1	0.0232785	0.0241184	0.0232785		GCNT1	5.25922e-16	5.49192e-14	0.528034	0.528034	0.544337
ARHGEF12	2.01125e-18	2.08857e-16	0.960828	2.16144	0.960828		SCN3A	0.0265631	1	0.0393132	0.0393132	0.0418952		CLU	5.54289e-16	5.75598e-14	1.32404	1.85693	1.32404
SRGAP3	2.41994e-18	2.49909e-16	1.05071	1.94885	1.05071		AC008677.2	0.0272682	1	0.00663176	0.00663176	0.00663176		FBXO32	5.70175e-16	5.88824e-14	0.888957	0.997809	0.888957
ADHFE1	2.44101e-18	2.507e-16	0.899185	1.44339	0.899185		MMP17	0.0276345	1	0.0360364	0.0360364	0.0468099		U91319.1	5.89977e-16	6.05184e-14	0.636685	0.642752	0.636685
RAPGEF3	2.83656e-18	2.89732e-16	0.594308	0.594308	0.644926		AL121871.1	0.0284058	1	0.0276063	0.027622	0.0276063		WWTR1	5.92493e-16	6.05184e-14	1.13142	2.08751	1.13142
LINC00461	3.24272e-18	3.29418e-16	0.99073	1.91952	0.99073		ASIC4	0.0285947	1	0.0452622	0.0452622	0.0767537		ZNF436	6.68669e-16	6.78406e-14	0.447536	0.457408	0.447536
NTRK2	3.39276e-18	3.42797e-16	1.206	3.59488	1.206		AC107983.1	0.0286083	1	0.0195465	0.0195465	0.0241368		PARP8	6.71437e-16	6.78406e-14	0.717907	0.910905	0.717907
AC012593.1	3.56162e-18	3.57923e-16	1.11175	1.24463	1.11175		PPP1R14BP3	0.0289014	1	0.00605396	0.00605396	0.00605396		MARCKS	7.34824e-16	7.37852e-14	1.0064	1.17206	1.0064
KIAA1958	3.69398e-18	3.6924e-16	0.991445	1.9438	0.991445		AL139095.2	0.0305452	1	0.00778385	0.00778385	0.00778385		HSP90B1	7.38168e-16	7.37852e-14	0.777338	0.777338	0.923994
ARHGAP5	3.84733e-18	3.82523e-16	0.951258	2.25612	0.951258		AC113367.1	0.0307675	1	0.00603387	0.00603387	0.00603387		CAST	7.85874e-16	7.81359e-14	0.85428	1.38723	0.85428
MEF2C-AS1	4.25694e-18	4.21009e-16	0.995567	1.4514	0.995567		RPL34P18	0.0312808	1	0.0287206	0.040486	0.0287206		ITPKC	8.25763e-16	8.16675e-14	0.859012	1.31203	0.859012
MT-RNR2	4.61842e-18	4.54356e-16	1.13057	2.10762	1.13057		RGS1	0.031283	1	0.0487675	0.0487675	0.0805756		SSFA2	9.0573e-16	8.91048e-14	0.712049	0.952378	0.712049
MAST4	5.64722e-18	5.52659e-16	1.15041	2.63591	1.15041		PAM16	0.0313767	1	0.00811437	0.00811437	0.00811437		GALNT13	1.061e-15	1.03834e-13	0.850274	0.850274	1.07625
ACSBG1	6.29166e-18	6.12519e-16	1.13146	2.46691	1.13146		UBE2S	0.0320542	1	0.0743017	0.0743017	0.0839247		ARPC5	1.12365e-15	1.09392e-13	0.74962	0.772877	0.74962
ASPH	1.05785e-17	1.02453e-15	0.993688	2.62925	0.993688		AC016739.1	0.0328358	1	0.0440573	0.0440573	0.0507107		RASL12	1.13319e-15	1.09749e-13	0.716573	0.876876	0.716573
PPM1B	1.64021e-17	1.58035e-15	0.847709	1.63994	0.847709		PIM1	0.0335928	1	0.0512946	0.0512946	0.0962564		GBP2	1.16248e-15	1.12005e-13	0.597367	0.597367	0.670372
CHKA	1.78866e-17	1.71455e-15	1.05245	2.14	1.05245		AL009174.1	0.0350075	1	0.031874	0.031874	0.0361073		ABI3BP	1.17342e-15	1.1248e-13	0.806509	0.880231	0.806509
FNBP1	2.19946e-17	2.09756e-15	0.907159	2.7697	0.907159		AP001324.1	0.035048	1	0.0845684	0.0845684	0.213935		S100A11	1.64935e-15	1.57294e-13	0.753338	0.753338	1.10362
GRIN2C	2.25517e-17	2.13978e-15	0.785237	0.819137	0.785237		FCGR1A	0.0351674	1	0.0482126	0.0482126	0.106723		RBMS1	1.7347e-15	1.64594e-13	0.655773	0.655773	0.803229
KIF1B	2.41511e-17	2.27996e-15	1.02601	3.18138	1.02601		EIF5AL1	0.0364195	1	0.0514617	0.0514617	0.0988735		PAWR	1.76493e-15	1.66617e-13	0.59237	0.63525	0.59237
RORB	2.79955e-17	2.62961e-15	1.02012	1.88897	1.02012		RPL13P12	0.0375919	1	0.0806248	0.0806248	0.208106		C5AR1	2.12435e-15	1.99539e-13	0.623003	0.674295	0.623003
POU2F1	3.4511e-17	3.2254e-15	0.953304	2.35019	0.953304		VSIG4	0.0376814	1	0.0536828	0.0536828	0.115788		LTBP3	2.16359e-15	2.02209e-13	0.679427	0.889086	0.679427
PTCH1	3.5238e-17	3.27696e-15	0.838674	1.07694	0.838674		MTCO3P12	0.0378965	1	0.00625741	0.00625741	0.00625741		MKL1	2.18899e-15	2.03565e-13	1.00384	2.13938	1.00384
CSPG5	3.78837e-17	3.50555e-15	0.716843	0.716843	0.800431		HHIP-AS1	0.038607	1	0.00345896	0.00345896	0.00345896		NOX4	2.19989e-15	2.03566e-13	0.63301	0.668369	0.63301
CYFIP2	3.99661e-17	3.68003e-15	0.865391	1.27512	0.865391		Z74021.1	0.0409491	1	0.0226417	0.0226417	0.0257186		TENM4	2.26573e-15	2.08626e-13	1.15246	2.52006	1.15246
SLC15A2	4.36333e-17	3.9835e-15	0.793945	1.17161	0.793945		CORO1A	0.0414698	1	0.0521755	0.0534942	0.0521755		MSN	2.95931e-15	2.71154e-13	0.727653	1.02158	0.727653
ZNF37BP	4.3688e-17	3.9835e-15	0.979451	1.50052	0.979451		NOP16	0.0415811	1	0.0473262	0.0473262	0.0968067		ARRDC3	3.03612e-15	2.76835e-13	0.622977	0.602977	0.622977
KMT2C	4.55048e-17	4.12901e-15	0.88573	2.42442	0.88573		PHB	0.0415886	1	0.0287917	0.0287917	0.0471532		FRMPD3	3.61714e-15	3.28211e-13	0.504165	0.516342	0.504165
SALL3	4.86491e-17	4.39299e-15	0.736999	1.04226	0.736999		AC025171.5	0.0416325	1	0.00492759	0.00492759	0.00492759		MAOB	3.80965e-15	3.44009e-13	1.14046	1.99952	1.14046
PTN	1.1474e-16	1.03112e-14	1.05207	1.21137	1.05207		AL034548.1	0.0416361	1	0.0148427	0.0148427	0.0194331		RTN1	4.20595e-15	3.7797e-13	0.787881	0.787881	0.847286
GARNL3	1.77935e-16	1.59137e-14	0.971039	1.72697	0.971039		AC007823.1	0.0417007	1	0.0127127	0.0127127	0.0127127		KIAA1217	4.29087e-15	3.83756e-13	0.779601	0.86338	0.779601
OAF	1.84813e-16	1.64501e-14	0.826955	1.03197	0.826955		PSRC1	0.0418183	1	0.0688198	0.0688198	0.102253		TXN	4.31327e-15	3.83922e-13	0.665193	0.665193	0.713392
ADD3	2.39111e-16	2.11823e-14	0.948712	2.47124	0.948712		APLP1	0.0420315	1	0.105146	0.105146	0.22806		SEC24D	4.75606e-15	4.21329e-13	0.536175	0.57289	0.536175
PLIN5	2.75903e-16	2.42666e-14	0.572196	0.610987	0.572196		TUBBP1	0.0420511	1	0.00728751	0.00728751	0.00728751		AC092828.1	5.66106e-15	4.99135e-13	0.536778	0.594468	0.536778
KCNIP1	2.76524e-16	2.42666e-14	0.887642	1.04011	0.887642		AC024610.2	0.0421362	1	0.00887815	0.00887815	0.00887815		LRRIQ1	6.27563e-15	5.49056e-13	0.593508	0.726578	0.593508
TGFBR3	3.04965e-16	2.66374e-14	0.929558	1.64738	0.929558		PCED1B-AS1	0.0424365	1	0.0321274	0.041089	0.0321274		MTURN	6.28601e-15	5.49056e-13	0.727164	1.00502	0.727164
CTNND2	3.08084e-16	2.67847e-14	1.18429	4.47969	1.18429		FCGR3A	0.0427251	1	0.059587	0.059587	0.13325		ANTXR2	6.98401e-15	6.07187e-13	0.583403	0.655193	0.583403
NTRK3	3.41877e-16	2.95851e-14	1.06155	2.35224	1.06155		DUSP26	0.04326	1	0.0419946	0.0799827	0.0419946		TIMP1	7.71216e-15	6.67388e-13	0.955567	0.955567	1.6917
AL391807.1	3.44872e-16	2.97067e-14	0.700482	0.862175	0.700482		LINC00691	0.0433751	1	0.0237531	0.0237531	0.0329338		TRIM22	8.39908e-15	7.23482e-13	0.416412	0.41964	0.416412
SREBF2	4.30409e-16	3.69046e-14	0.934456	1.68437	0.934456		RPS24P8	0.043488	1	0.00786952	0.00786952	0.00786952		FABP5	8.76647e-15	7.51664e-13	0.87727	0.87727	1.15465
LINC00299	7.03206e-16	6.00198e-14	1.04389	2.97362	1.04389		RPSAP15	0.0440325	1	0.00483222	0.00483222	0.00483222		DOCK10	9.73056e-15	8.30519e-13	0.776611	0.776611	0.892777
B4GALNT4	7.7646e-16	6.59709e-14	0.615333	0.749761	0.615333		KCNQ1DN	0.0441686	1	0.0101227	0.0101227	0.0101227		COL21A1	9.8877e-15	8.40095e-13	0.764466	0.964531	0.764466
KAT2B	7.81844e-16	6.61278e-14	0.857244	1.72039	0.857244		BANF1	0.044211	1	0.0790461	0.0790461	0.170793		DEPP1	1.01417e-14	8.57778e-13	0.626442	0.676457	0.626442
DOCK1	9.19211e-16	7.73959e-14	0.79732	2.21259	0.79732		PRRG3	0.0443486	1	0.0505365	0.102379	0.0505365		MTHFD2	1.23981e-14	1.0439e-12	0.570443	0.582604	0.570443
MYO6	1.08942e-15	9.1316e-14	0.834217	2.01043	0.834217		LY86	0.0444863	1	0.0294809	0.0294809	0.0374969		ABCC4	1.2974e-14	1.08749e-12	0.750732	1.08011	0.750732
PDGFC	1.13707e-15	9.48847e-14	0.866756	1.27696	0.866756		AC104563.1	0.0455863	1	0.0202999	0.0202999	0.0283219		PRAG1	1.40744e-14	1.17446e-12	0.734027	0.913392	0.734027
EMX2OS	1.15879e-15	9.62668e-14	0.84113	1.39264	0.84113		FAM84A	0.0461576	1	0.0580319	0.0580319	0.0955915		STX3	1.66232e-14	1.38098e-12	0.496784	0.512446	0.496784
PDE4D	1.20439e-15	9.96129e-14	1.09352	2.86167	1.09352		CYBA	0.0466426	1	0.078704	0.078704	0.210468		PMEPA1	2.05765e-14	1.70184e-12	0.556864	0.599163	0.556864
C2CD5	1.24843e-15	1.028e-13	0.922894	1.51641	0.922894		HBA2	0.0466758	1	0.132593	0.132593	0.200997		SPSB1	2.17861e-14	1.79395e-12	0.532073	0.564193	0.532073
EHMT1	1.33562e-15	1.09497e-13	0.779176	1.56167	0.779176		GPR183	0.0468765	1	0.0227467	0.0227467	0.0273371		SERINC5	2.2361e-14	1.83321e-12	0.859387	1.24696	0.859387
GRK3	1.37072e-15	1.11884e-13	0.795308	0.986433	0.795308		LINC02283	0.0473315	1	0.0246956	0.0246956	0.0246956		MKL2	2.27305e-14	1.84873e-12	0.923162	1.80211	0.923162
HTRA1	1.44536e-15	1.17463e-13	0.989272	1.63634	0.989272		TLR8	0.0473563	1	0.00610198	0.00610198	0.00610198		SELENOS	2.27481e-14	1.84873e-12	0.682355	0.808077	0.682355
OTUD7A	1.61653e-15	1.30806e-13	0.968327	1.78486	0.968327		UBE2SP2	0.0479088	1	0.00550914	0.00550914	0.00550914		PROS1	2.4694e-14	1.99818e-12	0.645268	0.912193	0.645268
SEC14L1	1.67577e-15	1.34577e-13	1.00085	2.43151	1.00085		STMN1	0.0484163	1	0.120089	0.354761	0.120089		SULF2	2.50114e-14	2.00714e-12	0.587956	0.587956	0.728279
PER3	1.67753e-15	1.34577e-13	0.873984	1.20623	0.873984		NHLH1	0.04842	1	0.00776883	0.00776883	0.00776883		USH1C	2.50194e-14	2.00714e-12	0.550795	0.554372	0.550795
GNG7	1.7241e-15	1.37722e-13	0.837913	1.43018	0.837913		RPL37P6	0.0489085	1	0.0216716	0.0216716	0.0308524		HS3ST1	2.58455e-14	2.06454e-12	0.520129	0.520129	0.540237
ARHGAP24	1.75777e-15	1.39813e-13	1.18752	2.25953	1.18752		RPL21P16	0.0491817	1	0.0479283	0.0479283	0.102929		CTTNBP2NL	2.68339e-14	2.13438e-12	0.682263	0.998068	0.682263
SLC25A33	1.90125e-15	1.50585e-13	0.796639	1.42056	0.796639		CXXC4	0.0491868	1	0.0509568	0.0726382	0.0509568		RASGEF1B	2.76162e-14	2.1873e-12	1.25046	2.30798	1.25046
DLG2	2.69463e-15	2.12523e-13	1.03119	3.65234	1.03119		CDC20	0.0494363	1	0.0273516	0.0273516	0.0411228		GALNT10	2.87074e-14	2.26413e-12	0.912548	1.33356	0.912548
HSD17B6	2.97832e-15	2.33911e-13	0.564604	0.610573	0.564604		NKX6-2	0.0496626	1	0.0340068	0.0340068	0.0386445		PLP2	3.23763e-14	2.54276e-12	0.403057	0.403057	0.44965
SYT17	3.09658e-15	2.42181e-13	0.854546	1.40456	0.854546		RPL7P1	0.050148	1	0.0220534	0.0220534	0.0259041		RARRES2	3.50334e-14	2.73218e-12	0.44139	0.44139	0.480593
KIAA0930	3.14462e-15	2.44913e-13	0.726245	0.917054	0.726245		PTGIR	0.0501867	1	0.00895959	0.00895959	0.00895959		C8orf34	3.50804e-14	2.73218e-12	0.682556	0.812744	0.682556
RALGAPA2	3.16997e-15	2.45863e-13	0.924054	1.96334	0.924054		HSPE1P3	0.0503736	1	0.0172066	0.0172066	0.0217969		TPM1	5.65928e-14	4.38935e-12	0.779627	0.881897	0.779627
FGD4	3.72473e-15	2.87428e-13	1.03188	2.65319	1.03188		NRM	0.0507308	1	0.0219301	0.0219301	0.0311109		SRGAP2	6.02709e-14	4.65531e-12	0.719306	0.901942	0.719306
ANK2	3.73663e-15	2.87428e-13	0.932873	3.3141	0.932873		RPL7AP6	0.0510883	1	0.0201881	0.0229195	0.0201881		SELENOM	7.3443e-14	5.64937e-12	0.651061	0.653587	0.651061
C2orf72	4.07022e-15	3.11806e-13	0.848587	1.64598	0.848587		ASB18	0.0511766	1	0.0162698	0.0214426	0.0162698		ITGA2	8.28644e-14	6.34796e-12	0.466638	0.466638	0.500391
DPP8	4.21723e-15	3.21749e-13	0.766648	1.60106	0.766648		RPS4X	0.0512377	1	0.141672	0.141672	0.568799		GAS7	9.59494e-14	7.32035e-12	0.718842	0.986559	0.718842
DGKZ	4.25476e-15	3.23293e-13	0.822639	0.917783	0.822639		NOP2	0.0512604	1	0.0263923	0.0263923	0.0326613		FAM3C	1.0607e-13	8.0596e-12	0.614383	0.690776	0.614383
AC087564.1	4.31668e-15	3.26669e-13	0.979295	1.95153	0.979295		STAB1	0.0518217	1	0.0395426	0.0395426	0.0754562		LMO2	1.10617e-13	8.37109e-12	0.765535	0.902509	0.765535
LINC01727	5.02264e-15	3.78561e-13	0.572605	0.606298	0.572605		MRPL12	0.0518826	1	0.0446933	0.0446933	0.0571059		CTSB	1.19086e-13	8.97565e-12	0.656355	0.67574	0.656355
PRKN	5.25915e-15	3.94795e-13	1.02094	3.04479	1.02094		EIF1AXP1	0.0520385	1	0.0157178	0.0157178	0.0157178		PTTG1IP	1.44615e-13	1.0856e-11	0.83264	1.28275	0.83264
PDZRN3	5.95013e-15	4.44879e-13	1.06975	2.21419	1.06975		MIOX	0.0523353	1	0.00967889	0.00967889	0.00967889		A2M	1.4851e-13	1.11038e-11	1.03983	1.26261	1.03983
OPHN1	6.24608e-15	4.65146e-13	1.10925	3.09706	1.10925		TMEFF2	0.053116	1	0.048261	0.048261	0.0494158		SMC5-AS1	1.56045e-13	1.16207e-11	0.481584	0.608035	0.481584
RFTN2	8.65992e-15	6.42346e-13	0.837065	1.57737	0.837065		MEG9	0.0535924	1	0.00259575	0.00259575	0.00259575		NLRP1	1.61717e-13	1.19953e-11	0.721373	0.73395	0.721373
NFIA	8.94454e-15	6.60836e-13	1.0176	3.56334	1.0176		RPL35	0.0542283	1	0.148905	0.148905	0.771293		TLN1	1.73847e-13	1.28441e-11	0.571367	0.659791	0.571367
ARHGAP32	9.27596e-15	6.82623e-13	0.827127	2.39123	0.827127		BNIP3P37	0.0550612	1	0.00426157	0.00426157	0.00426157		ELK3	1.83139e-13	1.34773e-11	0.547416	0.63081	0.547416
APC	1.03259e-14	7.56908e-13	0.908908	3.12166	0.908908		IGFBP2	0.0550853	1	0.112585	0.112585	0.351519		SULF1	1.88615e-13	1.38259e-11	0.520473	0.554066	0.520473
MPPED2	1.0771e-14	7.86453e-13	0.729689	0.863345	0.729689		AC116565.2	0.055265	1	0.0135796	0.014162	0.0135796		SMAD9	1.94338e-13	1.41897e-11	0.709137	0.893131	0.709137
AC009041.2	1.11156e-14	8.08452e-13	0.590178	0.590178	0.724888		PCLAF	0.0560157	1	0.046292	0.046292	0.0496929		SUSD1	1.96225e-13	1.42717e-11	0.54757	0.68345	0.54757
ATXN2	1.11757e-14	8.09672e-13	0.760936	2.22904	0.760936		RPS15	0.0562393	1	0.146934	0.146934	0.844711		ALDH1A2	2.00091e-13	1.44965e-11	0.572064	0.709053	0.572064
MFGE8	1.19273e-14	8.60794e-13	0.71691	1.01761	0.71691		SFTPC	0.0565626	1	0.00926538	0.00926538	0.00926538		FAM129B	2.03394e-13	1.46789e-11	0.508425	0.593583	0.508425
CACNB2	1.22147e-14	8.78144e-13	1.32694	3.76903	1.32694		HIST1H4J	0.058279	1	0.0120711	0.0120711	0.0120711		WDR1	2.15398e-13	1.54855e-11	0.513842	0.52378	0.513842
AIFM3	1.38437e-14	9.91442e-13	0.435699	0.435699	0.448323		DUSP2	0.0584884	1	0.0221534	0.0230797	0.0221534		CRYAB	2.17792e-13	1.55976e-11	1.05347	1.05347	2.00443
TNRC6C	1.53562e-14	1.09556e-12	0.779305	1.49061	0.779305		AC069218.1	0.05906	1	0.0160884	0.0160884	0.0206788		URB1	2.18973e-13	1.56223e-11	0.582981	0.805064	0.582981
BBS2	1.73493e-14	1.23305e-12	0.760819	2.00156	0.760819		AC246787.1	0.0593522	1	0.0301888	0.0301888	0.0537639		CROT	2.20471e-13	1.56693e-11	0.552463	0.737388	0.552463
DENND1A	2.13492e-14	1.51159e-12	0.858821	2.63975	0.858821		HBB	0.0593678	1	0.120224	0.120224	0.224833		PLA2R1	2.26016e-13	1.60026e-11	0.42676	0.465071	0.42676
ATL2	2.30905e-14	1.6287e-12	0.862829	1.70624	0.862829		RNU4ATAC	0.0594983	1	0.00681674	0.00681674	0.00681674		LGALS1	2.43071e-13	1.71452e-11	0.887904	0.887904	1.52966
CDH10	2.38055e-14	1.67283e-12	0.669523	0.859568	0.669523		MIEN1	0.0600659	1	0.057584	0.057584	0.0954625		TAGLN2	2.53592e-13	1.78201e-11	0.508281	0.508281	0.667989
TPD52L1	2.99981e-14	2.10009e-12	1.08454	2.22136	1.08454		MTND2P28	0.0602764	1	0.037459	0.037459	0.0463974		NFE2L1	2.54828e-13	1.78399e-11	0.546133	0.702198	0.546133
HIP1R	3.68762e-14	2.57198e-12	0.736095	0.896506	0.736095		CYCS	0.0614281	1	0.0971252	0.108078	0.0971252		FBLN5	2.71279e-13	1.88722e-11	0.501829	0.501829	0.529207
NUMB	3.88231e-14	2.6977e-12	0.971175	1.98713	0.971175		KCNIP4-IT1	0.0620028	1	0.0243903	0.0243903	0.0373379		ATL3	2.71594e-13	1.88722e-11	0.549837	0.671476	0.549837
SFXN5	4.45663e-14	3.08531e-12	0.905454	2.37723	0.905454		AC026403.1	0.0620545	1	0.0372161	0.0372161	0.0740761		DAB2	2.81768e-13	1.95067e-11	0.494047	0.494047	0.533729
SIRPA	4.61517e-14	3.18327e-12	0.790931	1.49231	0.790931		TMEM233	0.0623483	1	0.0200744	0.0200744	0.0246969		MYL12A	2.89738e-13	1.99844e-11	0.57511	0.57511	0.67595
C16orf74	4.81577e-14	3.30943e-12	0.561317	0.677727	0.561317		BCAS1	0.0628478	1	0.069619	0.069619	0.0755181		SFT2D2	3.00994e-13	2.06845e-11	0.606572	0.780253	0.606572
CDC42BPA	5.12015e-14	3.50571e-12	0.818651	2.20547	0.818651		MEX3A	0.0637601	1	0.0208819	0.0250725	0.0208819		MFSD2A	3.10917e-13	2.12881e-11	0.498871	0.498871	0.546014
AUTS2	6.6328e-14	4.52483e-12	0.953954	3.43406	0.953954		TMEM235	0.0647952	1	0.0216846	0.0216846	0.0259623		LAMB1	3.18443e-13	2.17239e-11	0.521684	0.573323	0.521684
PRKCA	7.27804e-14	4.93672e-12	1.00556	3.46728	1.00556		SMAGP	0.0648463	1	0.0107523	0.0107523	0.0107523		LBR	3.31458e-13	2.25295e-11	0.575046	0.630688	0.575046
MIR4300HG	7.2894e-14	4.93672e-12	1.16066	2.09798	1.16066		TLR6	0.0649655	1	0.0081022	0.0081022	0.0081022		RASD1	3.42866e-13	2.32205e-11	0.679832	0.702588	0.679832
ECHDC2	7.98364e-14	5.38737e-12	0.74776	1.37614	0.74776		IGSF21	0.0651359	1	0.0566138	0.0566138	0.078564		GVQW2	3.44499e-13	2.32468e-11	0.440459	0.512307	0.440459
DTNA	8.67027e-14	5.82967e-12	1.05173	3.90691	1.05173		SHISA2	0.0651433	1	0.0108823	0.0108823	0.0154727		PARP9	3.65113e-13	2.45492e-11	0.561409	0.711819	0.561409
TNIK	9.05125e-14	6.06402e-12	1.09035	3.47014	1.09035		FCER1G	0.0656097	1	0.0626538	0.0626538	0.183331		EIF1B	4.10867e-13	2.75266e-11	0.647349	0.647349	0.675453
PTPRG	9.85583e-14	6.57947e-12	1.01742	2.63215	1.01742		ZFP36	0.06602	1	0.110792	0.110792	0.341728		FGFR1	4.29145e-13	2.86485e-11	0.708563	1.02088	0.708563
RHOJ	9.98416e-14	6.64142e-12	0.848044	2.063	0.848044		AC137630.3	0.066378	1	0.0082665	0.0082665	0.0082665		CPPED1	4.71341e-13	3.13534e-11	0.625876	0.878769	0.625876
NR3C2	1.02202e-13	6.77431e-12	0.760567	1.76371	0.760567		S100A9	0.0676316	1	0.0456291	0.0456291	0.11642		RHOBTB1	5.18859e-13	3.43919e-11	0.392825	0.401548	0.392825
SEMA4A	1.13249e-13	7.48005e-12	0.447472	0.447472	0.46817		NPTX2	0.0680142	1	0.0496913	0.0496913	0.110268		PRUNE2	5.36735e-13	3.54511e-11	0.682993	0.92348	0.682993
DENND5B	1.26943e-13	8.35502e-12	0.826993	1.73985	0.826993		AC243960.1	0.0681276	1	0.0127744	0.0127744	0.0173647		NHS	5.61519e-13	3.69575e-11	0.802399	1.11937	0.802399
EEF2K	1.36842e-13	8.97489e-12	0.891035	1.40139	0.891035		MRPS18C	0.0682449	1	0.0510487	0.0502338	0.0510487		AL031280.1	5.86256e-13	3.83596e-11	0.393912	0.393912	0.406612
TCF7L2	1.45016e-13	9.47773e-12	0.921218	2.80258	0.921218		AL031729.1	0.0683766	1	0.0135825	0.0135825	0.0181729		SPOCD1	5.86927e-13	3.83596e-11	0.674401	0.674401	0.99165
CHRDL1	1.63254e-13	1.06326e-11	0.616406	0.695358	0.616406		LINGO3	0.068859	1	0.0143152	0.0143152	0.0189056		ECM2	5.97694e-13	3.89272e-11	0.333726	0.337884	0.333726
GPT2	1.82809e-13	1.18648e-11	0.676112	1.1327	0.676112		RPRML	0.0696976	1	0.028393	0.058937	0.028393		PDIA3	6.13138e-13	3.97944e-11	0.647561	0.746513	0.647561
TOM1L2	1.96721e-13	1.27235e-11	0.771995	1.71036	0.771995		AL035446.1	0.0705476	1	0.0204063	0.0204063	0.0295871		FP700111.1	6.24169e-13	4.03701e-11	0.431753	0.544953	0.431753
AC092691.1	2.25374e-13	1.45265e-11	1.03155	3.47864	1.03155		BCHE	0.0716446	1	0.0459904	0.0459904	0.0755749		HIST2H2AA3	6.51119e-13	4.19101e-11	0.393975	0.393975	0.465785
FAM19A1	2.54278e-13	1.63157e-11	0.92336	1.40302	0.92336		AC099336.2	0.0756719	1	0.0206438	0.0206438	0.0344149		TPD52	6.52463e-13	4.19101e-11	0.620612	0.627134	0.620612
SORL1	2.54878e-13	1.63157e-11	0.743162	1.34977	0.743162		DDIT4	0.0770649	1	0.0298887	0.0298887	0.0431609		CSMD2	7.19449e-13	4.60546e-11	0.689134	0.689134	0.704237
NEBL	2.73852e-13	1.74704e-11	1.01952	4.03306	1.01952		EEF1B2P6	0.0771199	1	0.0292988	0.0292988	0.0645546		ENDOD1	7.39834e-13	4.71979e-11	0.648571	0.95912	0.648571
SLC13A5	2.81777e-13	1.79149e-11	0.516437	0.529333	0.516437		ITGAX	0.0771451	1	0.0409826	0.0409826	0.0600393		TPM4	8.18121e-13	5.20147e-11	0.611459	0.660621	0.611459
PRKCQ	3.03687e-13	1.92424e-11	0.866481	1.83253	0.866481		AC005821.1	0.0787741	1	0.00328506	0.00328506	0.00328506		UAP1	8.22358e-13	5.21068e-11	0.626977	0.817371	0.626977
FARP1	3.13745e-13	1.98126e-11	0.899314	2.54777	0.899314		AC010618.2	0.0787741	1	0.00328506	0.00328506	0.00328506		ACTR3	8.3811e-13	5.29255e-11	0.716907	1.04231	0.716907
CELF2	3.43341e-13	2.16085e-11	0.931715	2.78602	0.931715		LINC00968	0.0787741	1	0.00328506	0.00328506	0.00328506		EID1	8.71365e-13	5.48402e-11	0.673949	0.635095	0.673949
TTPA	3.63141e-13	2.2778e-11	0.634056	0.988251	0.634056		AL512380.1	0.0787969	1	0.00965506	0.00965506	0.00965506		TIPARP	9.01808e-13	5.65658e-11	0.751871	1.16412	0.751871
EPHB1	3.97818e-13	2.48696e-11	0.97675	1.92882	0.97675		AC084032.1	0.0788251	1	0.00697369	0.00697369	0.00697369		SUSD6	9.73035e-13	6.08293e-11	0.802313	1.17042	0.802313
OLFM1	4.719e-13	2.94025e-11	0.580206	0.580206	0.630552		C1QA	0.0790425	1	0.0762497	0.0762497	0.278952		STAT1	1.00059e-12	6.23434e-11	0.640413	0.81916	0.640413
SMARCA2	4.93849e-13	3.06678e-11	0.85164	1.94512	0.85164		AC112721.2	0.0791659	1	0.00543826	0.00543826	0.00543826		RSU1	1.03296e-12	6.41464e-11	0.740506	1.1353	0.740506
TSPOAP1	5.1279e-13	3.17387e-11	0.604598	0.747366	0.604598		AL033519.2	0.080299	1	0.0199793	0.0199793	0.0276644		CSTB	1.04688e-12	6.47956e-11	0.609618	0.609618	0.726257
PPP2R2B	5.37626e-13	3.3166e-11	1.01525	3.92306	1.01525		FTH1P3	0.0808192	1	0.0122513	0.0137927	0.0122513		STK38L	1.07612e-12	6.63856e-11	0.866715	1.69511	0.866715
TMOD2	6.35085e-13	3.90494e-11	0.66152	1.1737	0.66152		FXYD2	0.0810662	1	0.00453215	0.00453215	0.00453215		GLRX	1.10642e-12	6.80305e-11	0.555587	0.555587	0.635017
TMEM108	6.79935e-13	4.167e-11	0.940281	1.41898	0.940281		PCDHA6	0.0810664	1	0.00572927	0.00572927	0.00572927		CORO1C	1.12738e-12	6.90917e-11	0.618641	0.732589	0.618641
UBR3	7.27487e-13	4.44385e-11	0.708324	2.1049	0.708324		AC063947.2	0.0811514	1	0.00307746	0.00307746	0.00307746		CD63	1.13812e-12	6.95223e-11	0.877745	0.877745	1.36775
MARK3	7.38663e-13	4.49742e-11	0.762575	2.19182	0.762575		SLC23A3	0.0817581	1	0.00395767	0.00395767	0.00395767		DSTN	1.14487e-12	6.97064e-11	0.740035	0.742857	0.740035
GPM6B	7.86397e-13	4.76467e-11	0.87941	2.2545	0.87941		PAQR4	0.0818661	1	0.00847793	0.00847793	0.00847793		MRC2	1.15056e-12	6.98253e-11	0.498521	0.531121	0.498521
UTY	7.87653e-13	4.76467e-11	0.796742	2.07601	0.796742		SSRP1	0.0824421	1	0.0454478	0.0454478	0.071677		STON1	1.19553e-12	7.21467e-11	0.353176	0.353176	0.398421
ZNF883	8.37417e-13	5.04935e-11	0.599906	0.775143	0.599906		CBX2	0.0825404	1	0.00643702	0.00643702	0.00643702		FAM129A	1.19653e-12	7.21467e-11	0.638733	0.638733	0.675698
PLCG1	8.67331e-13	5.21291e-11	0.663804	0.912012	0.663804		RPS25	0.0828351	1	0.118391	0.118391	0.512282		DDX60L	1.21391e-12	7.29594e-11	0.477521	0.54934	0.477521
OSBPL6	8.85524e-13	5.3052e-11	0.899413	2.11691	0.899413		RPL34P27	0.083331	1	0.0056323	0.0056323	0.0056323		CD59	1.29699e-12	7.77028e-11	0.731907	1.12061	0.731907
PTPN4	8.98481e-13	5.36562e-11	0.713995	1.54118	0.713995		ATP1A3	0.0836019	1	0.0507508	0.0913415	0.0507508		ZIC1	1.38984e-12	8.29998e-11	0.513736	0.574584	0.513736
GABRG1	9.37627e-13	5.58157e-11	0.589419	0.676193	0.589419		RPS4XP11	0.0836657	1	0.0155235	0.0155235	0.0247043		FLNC	1.39664e-12	8.31404e-11	0.430232	0.430232	0.464263
WASF3	9.99752e-13	5.9325e-11	0.721235	1.92989	0.721235		UBE2SP1	0.0838771	1	0.00194619	0.00194619	0.00194619		AR	1.48364e-12	8.8039e-11	0.508315	0.561789	0.508315
GNAO1	1.11272e-12	6.58196e-11	0.788803	1.62063	0.788803		DMRT2	0.0839001	1	0.00712567	0.00712567	0.00712567		FNIP2	1.54451e-12	9.13609e-11	0.716399	1.00244	0.716399
FRMD4A	1.18303e-12	6.97578e-11	0.863452	1.55292	0.863452		AL096865.1	0.0840346	1	0.00424588	0.00424588	0.00424588		SELENON	1.57895e-12	9.31034e-11	0.454454	0.515392	0.454454
GRAMD1B	1.21557e-12	7.14511e-11	0.726993	1.49899	0.726993		HIST1H2BG	0.0840346	1	0.00424588	0.00424588	0.00424588		PDK3	1.6266e-12	9.56114e-11	0.615481	0.852671	0.615481
DTX1	1.338e-12	7.8401e-11	0.518982	0.64098	0.518982		TYROBP	0.0845648	1	0.0563718	0.0563718	0.187297		SBDS	1.70928e-12	9.98513e-11	0.587095	0.570747	0.587095
PARD3B	1.34746e-12	7.87084e-11	0.822257	3.00156	0.822257		TUBB	0.0848877	1	0.11401	0.11401	0.525592		CTSZ	1.70942e-12	9.98513e-11	0.376695	0.376695	0.409562
LIFR	1.38786e-12	8.08158e-11	0.954534	2.50989	0.954534		PTMA	0.0849544	1	0.124265	0.124265	0.366067		LTF	1.753e-12	1.02078e-10	0.714095	0.714095	0.782507
RBMS3	1.43943e-12	8.35582e-11	0.801795	1.56802	0.801795		AL592295.1	0.0852854	1	0.00262356	0.00262356	0.00262356		OSGIN2	2.08445e-12	1.21002e-10	0.623194	0.861137	0.623194
FREM2	1.45279e-12	8.4073e-11	0.596836	0.668867	0.596836		RPS10P3	0.0853425	1	0.00777932	0.00777932	0.00777932		CFAP54	2.13059e-12	1.23297e-10	0.73471	1.26719	0.73471
CEP85L	1.49954e-12	8.65106e-11	0.833589	2.02475	0.833589		AZGP1	0.085751	1	0.0245674	0.0245674	0.036152		PGM2L1	2.30199e-12	1.32805e-10	0.667943	0.693126	0.667943
ABI1	1.56159e-12	8.98129e-11	0.791611	2.44133	0.791611		PIN1	0.0859024	1	0.0745167	0.0745167	0.0787357		RBPMS	2.33412e-12	1.34244e-10	0.847107	1.41543	0.847107
MAPK10	1.61624e-12	9.2671e-11	0.853204	3.05766	0.853204		IER2	0.0863469	1	0.0786648	0.0786648	0.203611		AC145124.1	2.39271e-12	1.37192e-10	0.346237	0.355173	0.346237
CGNL1	1.71057e-12	9.77798e-11	0.64017	1.10971	0.64017		AL135960.1	0.0864924	1	0.00453095	0.00453095	0.00453095		ITPR1	2.65406e-12	1.51711e-10	0.667969	0.920309	0.667969
MEIS1	1.89742e-12	1.0813e-10	0.688679	1.03439	0.688679		NCF2	0.0865322	1	0.0113898	0.0113898	0.0159802		CCDC80	2.83598e-12	1.61616e-10	0.493926	0.504251	0.493926
TRPM3	2.158e-12	1.22606e-10	1.24737	3.44351	1.24737		AC011468.5	0.0869681	1	0.0128941	0.0137811	0.0128941		TMOD1	3.56443e-12	2.02512e-10	0.503918	0.503918	0.563785
DST	2.29676e-12	1.30094e-10	0.896285	3.0439	0.896285		RPS26P28	0.0882021	1	0.00515657	0.00515657	0.00515657		KCND2	3.63294e-12	2.05778e-10	0.873983	1.10344	0.873983
ACOT11	2.35425e-12	1.32948e-10	0.732055	1.38908	0.732055		TROAP	0.0882683	1	0.0210621	0.0210621	0.0375184		ARHGAP10	4.058e-12	2.29161e-10	0.588275	0.608445	0.588275
FUT8	2.44323e-12	1.37557e-10	0.745744	2.20424	0.745744		ELFN2	0.0882744	1	0.0199341	0.030862	0.0199341		PLCE1	4.36299e-12	2.45642e-10	0.809201	1.50228	0.809201
INPP4B	2.56433e-12	1.43941e-10	0.838067	1.98312	0.838067		CELF3	0.0886122	1	0.0280088	0.0538147	0.0280088		DIRC3	4.69689e-12	2.63646e-10	0.696638	0.902727	0.696638
GAREM2	2.95502e-12	1.65375e-10	0.417032	0.410812	0.417032		F12	0.0889646	1	0.0166669	0.0166669	0.0242313		AEBP1	4.83807e-12	2.70758e-10	0.524583	0.524583	0.674393
AC099792.1	3.13575e-12	1.74966e-10	0.897891	1.90038	0.897891		RPL17P36	0.0889677	1	0.0108274	0.0108274	0.0154177		SMC5	5.17957e-12	2.89004e-10	0.683096	1.44753	0.683096
FOXN3	3.21335e-12	1.78762e-10	0.731091	1.47654	0.731091		CKMT1A	0.0895298	1	0.0277722	0.0593373	0.0277722		UPP1	5.82416e-12	3.24004e-10	0.378721	0.378721	0.395096
CYP2J2	3.24996e-12	1.80262e-10	0.693475	1.08804	0.693475		KCNJ2	0.0899592	1	0.0357346	0.0357346	0.036733		CAVIN1	6.1556e-12	3.41426e-10	0.335447	0.335447	0.34587
SLC38A3	3.40549e-12	1.8833e-10	0.41625	0.451299	0.41625		GPR12	0.0900117	1	0.00492759	0.00492759	0.00492759		IFI44L	6.44857e-12	3.56618e-10	0.562666	0.562666	0.584026
C1orf21	3.95403e-12	2.1802e-10	0.849776	2.10831	0.849776		TM6SF1	0.0900117	1	0.00492759	0.00492759	0.00492759		NOL7	6.85371e-12	3.77904e-10	0.434161	0.434161	0.490678
SYCP2	4.58824e-12	2.52245e-10	0.666961	1.08831	0.666961		AC073575.1	0.0901414	1	0.00494224	0.00494224	0.00494224		FAM20C	6.95595e-12	3.82413e-10	0.507472	0.591581	0.507472
CASKIN1	4.67699e-12	2.5637e-10	0.340268	0.359762	0.340268		OR52N1	0.0906312	1	0.00704427	0.00704427	0.00704427		CCDC170	7.05058e-12	3.86479e-10	0.402819	0.463148	0.402819
SUCLG2-AS1	4.70385e-12	2.57089e-10	0.776011	1.78479	0.776011		AF001548.2	0.0906661	1	0.00500163	0.00500163	0.00500163		PARP14	8.02159e-12	4.3842e-10	0.718808	1.17251	0.718808
MID1	5.1614e-12	2.81274e-10	0.726055	1.35661	0.726055		RPL38	0.0908118	1	0.111729	0.111729	0.3473		SKP1	8.05078e-12	4.38732e-10	0.69896	0.783058	0.69896
DENND1B	6.44038e-12	3.49952e-10	0.751723	1.69879	0.751723		CNTN2	0.0911989	1	0.0393183	0.0714283	0.0393183		TAPBP	8.16872e-12	4.43865e-10	0.686745	1.09398	0.686745
CMIP	6.57373e-12	3.56163e-10	0.722964	1.46863	0.722964		KCNMB4	0.0916361	1	0.0757057	0.0757057	0.145204		LRP10	8.57647e-12	4.64671e-10	0.488723	0.551928	0.488723
HEPACAM	7.12188e-12	3.84746e-10	0.70732	1.07906	0.70732		GAPDHP1	0.0919484	1	0.0198957	0.0198957	0.0382573		OSMR-AS1	8.95956e-12	4.84023e-10	0.707658	1.25869	0.707658
EPB41L1	7.65293e-12	4.12244e-10	0.710145	1.05017	0.710145		RPS23P8	0.0924966	1	0.06095	0.06095	0.201559		IFIT3	9.58826e-12	5.16495e-10	0.487772	0.487772	0.517747
PIP4K2A	7.75322e-12	4.16446e-10	0.752703	1.73786	0.752703		GJB1	0.0928808	1	0.0285379	0.0371572	0.0285379		FANCL	9.75571e-12	5.24005e-10	0.633384	0.984239	0.633384
AC002429.2	8.54131e-12	4.57462e-10	0.385955	0.405014	0.385955		PPP1CA	0.0931681	1	0.0423058	0.0423058	0.0577806		HIST2H2AA4	1.05934e-11	5.67367e-10	0.361077	0.361077	0.418092
STXBP6	1.02832e-11	5.49174e-10	0.680056	0.919086	0.680056		ATP2A1-AS1	0.0937742	1	0.0109759	0.0109759	0.0109759		ATP5F1E	1.07258e-11	5.72821e-10	0.681109	0.974571	0.681109
ATP2B2	1.03124e-11	5.49174e-10	0.747149	0.926413	0.747149		BCAT1	0.0941827	1	0.0568518	0.0568518	0.0870821		ADAMTS9-AS2	1.08584e-11	5.78249e-10	0.861486	1.44486	0.861486
PBX1	1.13399e-11	6.02173e-10	0.786307	2.6551	0.786307		ACRBP	0.0945913	1	0.00545636	0.00545636	0.00545636		SOCS2	1.18281e-11	6.28099e-10	0.339509	0.339509	0.354107
SPTBN1	1.18609e-11	6.28057e-10	0.7161	2.25097	0.7161		AL590139.1	0.094801	1	0.0121876	0.0121876	0.0167779		VAMP5	1.23068e-11	6.5167e-10	0.478048	0.478048	0.546833
SSPO	1.2098e-11	6.38803e-10	0.331236	0.34656	0.331236		AC011337.1	0.0948304	1	0.00548487	0.00548487	0.00548487		GPX3	1.26413e-11	6.67489e-10	0.498929	0.498929	0.581428
LINC01896	1.22961e-11	6.47433e-10	0.453843	0.592323	0.453843		AL158166.2	0.0949194	1	0.00549552	0.00549552	0.00549552		WTAP	1.28317e-11	6.75636e-10	0.595648	0.680194	0.595648
CAMK2A	1.25732e-11	6.60162e-10	0.571642	0.578285	0.571642		SLC6A17	0.0949791	1	0.0235894	0.0439938	0.0235894		ACTA2	1.42851e-11	7.50048e-10	0.475392	0.475392	0.486373
GPD2	1.43016e-11	7.48812e-10	0.769431	2.26279	0.769431		COX7CP1	0.0951665	1	0.0137395	0.0137395	0.0229203		HLA-DRA	1.44981e-11	7.59098e-10	0.504632	0.504632	0.810148
SH2D4A	1.49657e-11	7.81396e-10	0.559346	0.888322	0.559346		AC087623.4	0.096378	1	0.00799521	0.00799521	0.00799521		C5orf15	1.46695e-11	7.65928e-10	0.519405	0.775561	0.519405
ADGRB1	1.50414e-11	7.83157e-10	0.472584	0.472584	0.562534		RPL13AP7	0.0986045	1	0.0311813	0.0311813	0.0547495		NEB	1.47681e-11	7.68926e-10	0.499647	0.620595	0.499647
STARD13	1.53118e-11	7.95022e-10	0.73754	1.51177	0.73754		RNA5-8SN1	0.099089	1	0.0792597	0.0792597	0.124435		FRMD5	1.51737e-11	7.87854e-10	1.10527	2.88349	1.10527
POGZ	1.55862e-11	8.0703e-10	0.723314	1.91809	0.723314		ST3GAL6-AS1	0.0991257	1	0.0237533	0.026325	0.0237533		FSD1L	1.56148e-11	8.08507e-10	0.603306	0.955469	0.603306
EPS15	1.6008e-11	8.26581e-10	0.681209	2.33697	0.681209		TSIX	0.0995261	1	0.0189698	0.0189698	0.032741		NT5DC3	1.62602e-11	8.39604e-10	0.613325	0.613325	0.716338
ASTN1	1.63598e-11	8.42416e-10	0.702328	1.79032	0.702328		KXD1	0.0997601	1	0.0491532	0.0982994	0.0491532		HEY1	1.65688e-11	8.52259e-10	0.51635	0.504168	0.51635
MTMR1	1.76215e-11	9.04894e-10	0.601508	1.13003	0.601508		ADORA3	0.100026	1	0.0147665	0.0147665	0.0285377		CHST15	1.65965e-11	8.52259e-10	0.467009	0.467009	0.554548
LCNL1	1.87754e-11	9.61507e-10	0.495583	0.594177	0.495583		RPSAP48	0.100144	1	0.00279984	0.00279984	0.00279984		PTPDC1	1.69646e-11	8.68775e-10	0.568615	0.837149	0.568615
SIK3	1.90791e-11	9.74389e-10	0.795446	2.61235	0.795446		MDFI	0.100361	1	0.0123315	0.0123315	0.0215122		ATP5MF	1.74124e-11	8.8927e-10	0.51917	0.714895	0.51917
UNC5C	2.08299e-11	1.06067e-09	0.800102	1.78934	0.800102		LIMD2	0.100496	1	0.0235637	0.0235637	0.026676		AGPAT5	1.91083e-11	9.73219e-10	0.669157	1.17738	0.669157
LGI1	2.0882e-11	1.06067e-09	0.676084	1.26777	0.676084		GDNF	0.101499	1	0.00633812	0.00633812	0.00633812		CD276	1.96898e-11	1.00011e-09	0.393849	0.427732	0.393849
FOXO1	2.13571e-11	1.08186e-09	0.897941	2.66198	0.897941		RPL8	0.102303	1	0.111816	0.111816	0.585065		IFI27	2.14606e-11	1.0871e-09	0.413472	0.413472	0.479351
PDE7B	2.1559e-11	1.08914e-09	0.742952	1.58418	0.742952		SNX22	0.10293	1	0.0211847	0.0287402	0.0211847		CISD1	2.16984e-11	1.09618e-09	0.58115	0.738516	0.58115
THSD1	2.18039e-11	1.09854e-09	0.521446	0.708286	0.521446		DBNDD2	0.103679	1	0.00538052	0.00538052	0.00538052		ITGB4	2.39631e-11	1.20732e-09	0.730313	1.2598	0.730313
COL16A1	2.50022e-11	1.25629e-09	0.617234	0.817156	0.617234		AC034236.1	0.10385	1	0.0189326	0.0189326	0.0210873		LINC01411	2.40366e-11	1.20777e-09	0.593669	0.676556	0.593669
CEP350	3.2871e-11	1.64725e-09	0.700618	1.94437	0.700618		DEPDC1	0.104212	1	0.0198386	0.0198386	0.0223304		CAPN5	2.42743e-11	1.21645e-09	0.371359	0.393554	0.371359
UNC5D	3.49996e-11	1.74923e-09	0.806028	1.27096	0.806028		TEDC1	0.104567	1	0.0138189	0.019574	0.0138189		CADM3	2.50269e-11	1.25081e-09	0.509336	0.644017	0.509336
FMNL2	3.75019e-11	1.86929e-09	0.798445	2.9768	0.798445		RPS20P2	0.104578	1	0.0191958	0.0276534	0.0191958		ATP1A1	2.61666e-11	1.30428e-09	0.492182	0.492182	0.603128
PIK3C2B	4.29568e-11	2.1355e-09	0.410517	0.434911	0.410517		AL158835.1	0.105008	1	0.00684754	0.00684754	0.00684754		DYNC1I2	2.91406e-11	1.44866e-09	0.661087	0.741941	0.661087
FAM155A	4.49998e-11	2.23113e-09	0.972481	3.6205	0.972481		FOSB	0.10547	1	0.0290012	0.0317532	0.0290012		UBE2L6	3.11003e-11	1.54198e-09	0.388549	0.388549	0.435023
COL23A1	4.58408e-11	2.26682e-09	0.845473	1.25045	0.845473		AC103591.3	0.106427	1	0.0248396	0.0248396	0.051355		ATP6V1G1	3.31786e-11	1.64067e-09	0.525831	0.584681	0.525831
NSF	4.87163e-11	2.40265e-09	0.63202	1.11866	0.63202		LINC01678	0.107115	1	0.0128676	0.0183428	0.0128676		SSR4	3.95741e-11	1.95177e-09	0.526603	0.526603	0.621852
AC138627.1	5.24457e-11	2.57978e-09	0.780748	1.45642	0.780748		TP53TG5	0.108276	1	0.00949494	0.00949494	0.0140853		FAM177B	4.00971e-11	1.97236e-09	0.421526	0.421526	0.442621
EFR3A	5.32479e-11	2.61236e-09	0.637897	1.52777	0.637897		SIGLEC14	0.108702	1	0.0145084	0.0145084	0.0212016		CDV3	4.134e-11	2.02816e-09	0.473014	0.585464	0.473014
ATP2C1	6.22967e-11	3.0483e-09	0.647874	1.43862	0.647874		CISH	0.110775	1	0.00781553	0.00781553	0.00781553		HLA-B	4.24783e-11	2.07855e-09	0.577861	0.577861	0.913206
SEL1L3	6.37516e-11	3.11134e-09	0.567944	0.804525	0.567944		AC239798.2	0.111005	1	0.00896462	0.00896462	0.013555		HLA-DMA	4.33456e-11	2.11545e-09	0.387205	0.376407	0.387205
TEF	6.54498e-11	3.18591e-09	0.492234	0.601588	0.492234		NME1	0.111161	1	0.0712354	0.0712354	0.292394		LIX1	4.50782e-11	2.19427e-09	0.503273	0.622028	0.503273
GDPD1	8.32775e-11	4.04318e-09	0.46324	0.614871	0.46324		CCK	0.111273	1	0.0696017	0.307125	0.0696017		GRK5	4.67134e-11	2.26797e-09	0.577614	0.763553	0.577614
PCTP	9.01955e-11	4.36771e-09	0.603565	0.993656	0.603565		OSBPL10-AS1	0.111421	1	0.00793677	0.00793677	0.00793677		TCEAL9	5.0015e-11	2.42197e-09	0.443603	0.443603	0.540268
KCNA2	9.28186e-11	4.48311e-09	0.383954	0.436844	0.383954		IL1B	0.112142	1	0.0190405	0.0190405	0.038182		JHY	5.07721e-11	2.45228e-09	0.358089	0.387559	0.358089
ARNT2	9.82576e-11	4.73359e-09	0.79123	1.7282	0.79123		RNF26	0.112345	1	0.0143363	0.0143363	0.0175004		HSPD1	5.17586e-11	2.49349e-09	0.537801	0.544566	0.537801
FHIT	9.91372e-11	4.76368e-09	0.843029	3.13277	0.843029		BCL2A1	0.112643	1	0.0152037	0.0175405	0.0152037		DPP6	5.27546e-11	2.53417e-09	0.888141	1.39855	0.888141
KNDC1	1.01002e-10	4.84084e-09	0.483583	0.604253	0.483583		C1orf162	0.113168	1	0.0172305	0.0172305	0.0218916		GDPD5	5.28744e-11	2.53417e-09	0.289882	0.292499	0.289882
MT-RNR1	1.02694e-10	4.90936e-09	0.776033	1.44731	0.776033		ZNF32	0.113354	1	0.0231664	0.0231664	0.0312096		COL6A2	5.39388e-11	2.57858e-09	0.382557	0.382557	0.448122
AC073050.1	1.12573e-10	5.3679e-09	0.827177	2.64209	0.827177		CABP1	0.11391	1	0.0364586	0.0629227	0.0364586		CLIC1	5.61033e-11	2.67521e-09	0.471094	0.471094	0.663427
SLC39A12	1.16719e-10	5.55144e-09	0.670053	1.37485	0.670053		CARMIL2	0.116162	1	0.0158487	0.0236924	0.0158487		KCNT2	6.0094e-11	2.85821e-09	0.585216	0.585216	0.61078
SHROOM3	1.24236e-10	5.89398e-09	0.97181	2.70978	0.97181		GALR1	0.117408	1	0.034233	0.034233	0.0715601		AGPAT4	6.07964e-11	2.88428e-09	0.481887	0.468469	0.481887
MTMR10	1.4748e-10	6.979e-09	0.574671	0.996093	0.574671		YBX1	0.118051	1	0.0945967	0.0945967	0.493433		REEP5	6.29915e-11	2.98085e-09	0.544257	0.633601	0.544257
AHCTF1	1.48456e-10	7.00744e-09	0.709237	1.88467	0.709237		AC115284.2	0.118594	1	0.0215797	0.0215797	0.0302183		CDC42EP1	6.80861e-11	3.2138e-09	0.373576	0.373576	0.440646
NWD1	1.66486e-10	7.83867e-09	0.702151	1.45379	0.702151		TAGAP	0.120456	1	0.0134353	0.0134353	0.0148208		STN1	7.63886e-11	3.59661e-09	0.394476	0.525884	0.394476
LUC7L3	1.75339e-10	8.23476e-09	0.617072	1.51511	0.617072		NEK2	0.12066	1	0.0151383	0.0151383	0.0243191		APOC1	7.70123e-11	3.61687e-09	0.65255	0.65255	1.10804
MEGF10	2.1872e-10	1.02464e-08	0.730487	1.98542	0.730487		FTH1P7	0.121294	1	0.00783225	0.00783225	0.0124226		DHCR24	8.26548e-11	3.87214e-09	0.512283	0.598496	0.512283
USP24	2.4342e-10	1.1375e-08	0.674934	1.80424	0.674934		C2orf48	0.122464	1	0.0104064	0.0104064	0.010935		YBX3	8.38951e-11	3.92042e-09	0.425904	0.425904	0.488615
AL157396.1	2.61368e-10	1.21832e-08	0.555537	0.834616	0.555537		AP002748.3	0.123481	1	0.0137811	0.0150065	0.0137811		RER1	8.50741e-11	3.96236e-09	0.381546	0.381546	0.447943
USP34	2.64435e-10	1.22956e-08	0.62857	2.27711	0.62857		H2AFZ	0.123623	1	0.0749022	0.0749022	0.340757		DDR1	8.52166e-11	3.96236e-09	0.595797	0.828463	0.595797
RPS6KA5	2.74737e-10	1.27429e-08	0.65718	1.05563	0.65718		FXYD5	0.123677	1	0.0205154	0.0205154	0.0480577		HES4	9.06186e-11	4.20308e-09	0.704799	1.01507	0.704799
KLKB1	3.54612e-10	1.6407e-08	0.531706	0.856514	0.531706		BEX1	0.123971	1	0.0883927	0.380502	0.0883927		REXO2	9.1615e-11	4.23878e-09	0.454011	0.504156	0.454011
FGD6	3.62554e-10	1.6733e-08	0.612187	1.35028	0.612187		PAFAH1B3	0.125197	1	0.0419609	0.043835	0.0419609		SPCS2	9.33717e-11	4.30939e-09	0.597165	0.770638	0.597165
BMP7	3.92246e-10	1.80588e-08	0.586493	1.10405	0.586493		RPL10AP2	0.125975	1	0.00954151	0.0147735	0.00954151		DTX3L	9.69267e-11	4.46245e-09	0.498937	0.687187	0.498937
LIMCH1	3.98765e-10	1.83138e-08	0.707151	1.95074	0.707151		CDK1	0.126832	1	0.0231303	0.0231303	0.0579482		HLA-E	1.0078e-10	4.62845e-09	0.488982	0.488982	0.628013
NR1D2	4.16959e-10	1.91024e-08	0.605337	0.899597	0.605337		OPALIN	0.126961	1	0.0319621	0.0483031	0.0319621		BAALC	1.01325e-10	4.6421e-09	0.702137	1.13141	0.702137
LRFN2	4.40811e-10	2.01458e-08	0.405596	0.405596	0.41101		F8A3	0.126978	1	0.0198777	0.0198777	0.0445671		NFKBIA	1.09511e-10	5.00485e-09	0.582609	0.553756	0.582609
RPL34-AS1	5.35822e-10	2.44283e-08	0.596407	0.869787	0.596407		AC073896.3	0.128855	1	0.0270684	0.0270684	0.058722		CHST6	1.13687e-10	5.18302e-09	0.373162	0.439141	0.373162
KIAA1109	5.45524e-10	2.48101e-08	0.578664	1.80708	0.578664		SRGN	0.129129	1	0.0492037	0.0492037	0.111026		AP1S2	1.2219e-10	5.55714e-09	0.57793	0.648486	0.57793
EPM2A	5.51129e-10	2.50041e-08	0.624425	1.06043	0.624425		AC007969.1	0.129797	1	0.0703665	0.0703665	0.317147		NCOR2	1.31019e-10	5.94418e-09	0.680279	1.36915	0.680279
PURG	5.57956e-10	2.52526e-08	0.545079	1.30607	0.545079		LINC02199	0.133964	1	0.0202171	0.0202171	0.0296882		MBD2	1.3699e-10	6.20005e-09	0.53452	0.926025	0.53452
C20orf194	5.99582e-10	2.7071e-08	0.595815	1.94452	0.595815		RPL34	0.13416	1	0.0947891	0.0947891	0.540724		IL13RA1	1.39099e-10	6.28028e-09	0.35645	0.374157	0.35645
DDX17	6.15054e-10	2.77026e-08	0.605035	1.88859	0.605035		AC005224.3	0.13427	1	0.0099845	0.0106248	0.0099845		C6orf62	1.40395e-10	6.32351e-09	0.626891	1.20346	0.626891
CACNA1B	6.44756e-10	2.89706e-08	0.47993	0.611729	0.47993		RPS15AP11	0.134456	1	0.010788	0.0169826	0.010788		TANC1	1.48599e-10	6.67491e-09	0.751209	1.26639	0.751209
ZSWIM7	6.76209e-10	3.02926e-08	0.561554	0.999965	0.561554		RPL41P1	0.135025	1	0.0054192	0.0054192	0.0054192		FABP7	1.48911e-10	6.67491e-09	0.741876	0.681759	0.741876
KIF21B	6.77418e-10	3.02926e-08	0.368575	0.383798	0.368575		DUSP4	0.135524	1	0.0172493	0.0188919	0.0172493		FGF1	1.54099e-10	6.89096e-09	0.521879	0.727124	0.521879
SLITRK2	7.00924e-10	3.12689e-08	0.523778	0.740992	0.523778		TREM2	0.136001	1	0.0239686	0.0239686	0.0668025		PDLIM3	1.59429e-10	7.1123e-09	0.49555	0.597329	0.49555
TRERF1	7.34631e-10	3.26946e-08	0.55088	0.763487	0.55088		BCL11A	0.136796	1	0.0323678	0.0333638	0.0323678		PSAP	1.63539e-10	7.27826e-09	0.727032	1.22215	0.727032
TSPAN7	7.56016e-10	3.35664e-08	0.502677	0.502677	0.595181		RPS2P46	0.136854	1	0.0169941	0.0169941	0.0353556		TMEM50A	1.67006e-10	7.41489e-09	0.464046	0.540059	0.464046
SLC27A1	8.04126e-10	3.56178e-08	0.587534	1.16609	0.587534		RPL23AP65	0.139661	1	0.0173193	0.0173193	0.0283896		IGSF9B	1.67713e-10	7.42865e-09	0.29691	0.294493	0.29691
NRF1	8.22817e-10	3.63595e-08	0.596568	1.75709	0.596568		TTC9B	0.139686	1	0.0457348	0.185477	0.0457348		GORAB	1.7152e-10	7.57933e-09	0.350583	0.398392	0.350583
AC132008.2	8.9807e-10	3.95913e-08	0.580498	1.13785	0.580498		GRM2	0.139915	1	0.0104369	0.0120411	0.0104369		HRH1	1.73301e-10	7.63996e-09	0.731049	1.20006	0.731049
PADI2	1.11228e-09	4.89194e-08	0.55747	0.56634	0.55747		PTMAP2	0.140141	1	0.0239788	0.0349728	0.0239788		MXRA5	1.85464e-10	8.15691e-09	0.331467	0.332622	0.331467
FBXL17	1.1445e-09	5.02184e-08	0.656438	2.2921	0.656438		AL161756.1	0.140414	1	0.0154279	0.0154279	0.0240263		SLC15A4	1.88418e-10	8.26738e-09	0.546665	0.875978	0.546665
AASS	1.15394e-09	5.05139e-08	0.59598	1.1601	0.59598		LINC01979	0.140443	1	0.00675644	0.00675644	0.00675644		MT2A	1.89184e-10	8.28157e-09	0.807459	0.807459	1.36419
MRVI1	1.1603e-09	5.06735e-08	0.818193	2.50002	0.818193		TMEM179B	0.140647	1	0.0181762	0.028604	0.0181762		ADAMTS3	2.0205e-10	8.82409e-09	0.411228	0.50334	0.411228
ASH1L	1.19682e-09	5.21467e-08	0.579127	1.89181	0.579127		CCL4L2	0.141502	1	0.0184239	0.0376378	0.0184239		CCDC151	2.035e-10	8.86674e-09	0.269114	0.295084	0.269114
NBPF14	1.20999e-09	5.25007e-08	0.650874	2.09443	0.650874		MBP	0.141816	1	0.0692078	0.0692078	0.0912867		ARHGEF6	2.05151e-10	8.91786e-09	0.662411	1.23224	0.662411
ZNF492	1.21056e-09	5.25007e-08	0.347901	0.435578	0.347901		RPL10P9	0.14264	1	0.0521131	0.0521131	0.220303		SLC43A2	2.07235e-10	8.98388e-09	0.634585	0.837372	0.634585
CLDN10	1.23343e-09	5.33685e-08	0.539773	0.894014	0.539773		CARNS1	0.142695	1	0.0309146	0.0533889	0.0309146		MCL1	2.07631e-10	8.98388e-09	0.460722	0.435959	0.460722
TJP1	1.30897e-09	5.65062e-08	0.619649	2.64391	0.619649		MOG	0.14488	1	0.032906	0.0471783	0.032906		HLA-DPA1	2.16809e-10	9.35934e-09	0.470303	0.470303	0.640252
SLC35F1	1.31791e-09	5.67612e-08	0.805771	1.93728	0.805771		AC147651.1	0.145324	1	0.0147882	0.0147882	0.0193786		PLSCR1	2.45485e-10	1.05728e-08	0.570815	0.862332	0.570815
BCKDHB	1.36203e-09	5.85265e-08	0.662119	1.79237	0.662119		RPL7P9	0.145707	1	0.0335299	0.0335299	0.0933837		SPATA17	2.61338e-10	1.12297e-08	0.420049	0.54728	0.420049
CHD9	1.50043e-09	6.43257e-08	0.621704	2.46158	0.621704		AC003659.1	0.148093	1	0.00979725	0.00979725	0.018978		DNAJA1	2.63937e-10	1.13154e-08	0.493123	0.493123	0.537715
TRIM9	1.50463e-09	6.43583e-08	0.740261	2.11645	0.740261		SLC2A3	0.148629	1	0.0381587	0.0381587	0.1051		WDR45	2.69573e-10	1.15306e-08	0.532285	0.806091	0.532285
NT5C2	1.68536e-09	7.19242e-08	0.607182	1.98611	0.607182		CLDN15	0.148639	1	0.0213991	0.0213991	0.0321725		DYNLT1	2.71617e-10	1.15915e-08	0.450469	0.450469	0.517236
NPIPB3	1.70873e-09	7.27555e-08	0.628145	2.59603	0.628145		CRABP2	0.149191	1	0.00954345	0.00954345	0.0143831		AL445472.1	2.74586e-10	1.16915e-08	0.558642	0.849617	0.558642
CYP4F11	1.85202e-09	7.86772e-08	0.407288	0.652717	0.407288		RPS3A	0.149369	1	0.0835134	0.0835134	0.331451		NMB	2.79596e-10	1.18768e-08	0.46472	0.46472	0.6519
CLYBL	1.95034e-09	8.2666e-08	0.783686	2.29463	0.783686		NEUROD2	0.150553	1	0.0246043	0.0654706	0.0246043		PTP4A2	2.80208e-10	1.18768e-08	0.534265	0.556663	0.534265
GNG12-AS1	2.02138e-09	8.54835e-08	0.628695	1.12678	0.628695		BIRC5	0.152132	1	0.0280723	0.0280723	0.0715363		SEC14L2	2.92317e-10	1.2362e-08	0.436625	0.488301	0.436625
CELF4	2.12143e-09	8.9512e-08	0.441351	0.509948	0.441351		HDHD2	0.152206	1	0.0147665	0.0147665	0.0266325		CHM	2.95834e-10	1.24665e-08	0.631785	1.2523	0.631785
RYR1	2.14148e-09	9.01546e-08	0.417477	0.568273	0.417477		EXOSC5	0.153861	1	0.0161111	0.0161111	0.0298284		MYL12B	2.96122e-10	1.24665e-08	0.449337	0.449337	0.49394
AKT3	2.19698e-09	9.2283e-08	0.69139	2.63518	0.69139		MKI67	0.153892	1	0.025888	0.025888	0.0688769		PLS3	3.0257e-10	1.27093e-08	0.55708	0.905843	0.55708
MTMR3	2.43276e-09	1.01958e-07	0.615099	1.88671	0.615099		EFNA3	0.154469	1	0.0111928	0.0132145	0.0111928		SPTSSA	3.1578e-10	1.32345e-08	0.448386	0.448386	0.550918
KATNAL2	2.67484e-09	1.11852e-07	0.590791	1.22776	0.590791		AC024619.4	0.154719	1	0.00700724	0.00700724	0.0115976		GMPR	3.61331e-10	1.50971e-08	0.562077	0.836518	0.562077
CLEC16A	3.36969e-09	1.40594e-07	0.671404	2.0133	0.671404		PLD4	0.155025	1	0.0119903	0.0128218	0.0119903		MAN1A1	3.61839e-10	1.50971e-08	0.510915	0.702928	0.510915
ENHO	3.40153e-09	1.41607e-07	0.372904	0.372904	0.408477		RPL6	0.155148	1	0.0823421	0.0823421	0.393351		MAP1LC3A	3.67957e-10	1.53181e-08	0.431285	0.431285	0.470718
DGLUCY	3.43869e-09	1.42836e-07	0.568045	1.48938	0.568045		AC006058.1	0.155318	1	0.0160898	0.0160898	0.0371365		SPOCK2	3.76525e-10	1.564e-08	0.568568	0.952575	0.568568
ASRGL1	3.45776e-09	1.43309e-07	0.564626	1.00558	0.564626		ARPP21	0.15637	1	0.0509019	0.162968	0.0509019		CDKL1	3.79228e-10	1.57174e-08	0.493587	0.684901	0.493587
CSMD1	3.52177e-09	1.45639e-07	0.580867	0.769744	0.580867		NT5DC2	0.156997	1	0.0288896	0.0374041	0.0288896		WDR13	3.90576e-10	1.61519e-08	0.44869	0.617079	0.44869
CPEB4	3.59099e-09	1.48174e-07	0.615498	1.92475	0.615498		PLLP	0.158052	1	0.0345442	0.0504983	0.0345442		ZDHHC13	4.04547e-10	1.66927e-08	0.455405	0.69864	0.455405
LGI4	3.93593e-09	1.62049e-07	0.442034	0.51924	0.442034		RPL27	0.158357	1	0.0803631	0.0803631	0.479416		IL7	4.32718e-10	1.78158e-08	0.418567	0.583838	0.418567
NT5E	4.05353e-09	1.66524e-07	0.443092	0.644045	0.443092		RPS3AP26	0.158628	1	0.0170672	0.0170672	0.0348464		STK17A	4.38099e-10	1.79977e-08	0.504254	0.734028	0.504254
KANTR	4.16949e-09	1.70913e-07	0.59415	1.27244	0.59415		AP002807.1	0.158943	1	0.00655077	0.00655077	0.00655077		SLC16A7	4.43104e-10	1.81474e-08	0.38862	0.38862	0.41305
CDHR3	4.26954e-09	1.74308e-07	0.659325	2.07724	0.659325		AC069200.1	0.158943	1	0.00645965	0.00645965	0.00645965		ZC3HAV1	4.43684e-10	1.81474e-08	0.512061	0.7712	0.512061
PSD3	4.27098e-09	1.74308e-07	0.656008	2.65546	0.656008		AC005757.1	0.158943	1	0.00559994	0.00559994	0.00559994		MORF4L2	4.53256e-10	1.84984e-08	0.534864	0.690757	0.534864
RUNX1T1	4.36445e-09	1.77456e-07	0.566482	0.99717	0.566482		AL021328.1	0.158943	1	0.0046071	0.0046071	0.0046071		GBP1	4.56411e-10	1.85752e-08	0.438587	0.438587	0.522885
SPIN1	4.36709e-09	1.77456e-07	0.610069	1.89537	0.610069		AC138904.1	0.158943	1	0.00458062	0.00458062	0.00458062		CCDC158	4.57125e-10	1.85752e-08	0.356006	0.424921	0.356006
SHC3	5.07114e-09	2.05618e-07	0.448145	0.535673	0.448145		AC026333.4	0.158943	1	0.00395074	0.00395074	0.00395074		GEM	4.65324e-10	1.88673e-08	0.502634	0.575046	0.502634
SLC9A3-AS1	5.09696e-09	2.06217e-07	0.315684	0.343377	0.315684		AREG	0.158943	1	0.00381383	0.00381383	0.00381383		AGTRAP	4.95224e-10	2.00362e-08	0.320522	0.348491	0.320522
KIF9-AS1	5.14668e-09	2.07779e-07	0.609281	1.38065	0.609281		CHRNA1	0.158943	1	0.00371111	0.00371111	0.00371111		NAA20	4.98042e-10	2.01067e-08	0.406565	0.460403	0.406565
PCBP1-AS1	5.43859e-09	2.19091e-07	0.607005	2.02111	0.607005		AP000345.2	0.158943	1	0.00314627	0.00314627	0.00314627		B2M	5.0266e-10	2.02494e-08	0.713513	0.713513	1.70687
FAM189A2	5.48118e-09	2.20332e-07	0.732655	2.46789	0.732655		AC091932.2	0.158943	1	0.00304882	0.00304882	0.00304882		L3HYPDH	5.04852e-10	2.02585e-08	0.483641	0.720508	0.483641
TMEM94	5.95359e-09	2.38808e-07	0.457692	0.749672	0.457692		BX005019.1	0.158943	1	0.00298384	0.00298384	0.00298384		CYB5A	5.05053e-10	2.02585e-08	0.536425	0.748937	0.536425
SORCS2	5.98061e-09	2.39378e-07	0.785526	2.10897	0.785526		GK-AS1	0.158943	1	0.00298384	0.00298384	0.00298384		CCND2	5.13829e-10	2.05664e-08	0.455841	0.455841	0.54585
NPL	6.28188e-09	2.509e-07	0.7407	1.68201	0.7407		AC027306.1	0.158944	1	0.00281692	0.00281692	0.00281692		COMT	5.22084e-10	2.08521e-08	0.573517	0.878728	0.573517
RAB4A	6.34907e-09	2.53042e-07	0.61142	1.39702	0.61142		AL023584.2	0.158944	1	0.00264248	0.00264248	0.00264248		CALD1	5.76165e-10	2.29631e-08	0.686454	1.14378	0.686454
CPT1A	6.37601e-09	2.53575e-07	0.576315	1.19542	0.576315		FIGNL2	0.158944	1	0.00260335	0.00260335	0.00260335		RNF150	6.03346e-10	2.39952e-08	0.817527	1.64115	0.817527
CACNB1	6.80402e-09	2.70023e-07	0.389642	0.503364	0.389642		TNFRSF14-AS1	0.158944	1	0.00260335	0.00260335	0.00260335		ZDHHC9	6.05194e-10	2.40176e-08	0.464338	0.560109	0.464338
SH3RF1	6.85998e-09	2.71667e-07	0.627321	1.21951	0.627321		HDHD5-AS1	0.158944	1	0.00243823	0.00243823	0.00243823		CCL2	6.50305e-10	2.57532e-08	0.653287	0.653287	1.01641
RGCC	6.98552e-09	2.76054e-07	0.515801	0.515801	0.678527		AL359233.1	0.158944	1	0.00236502	0.00236502	0.00236502		SLC4A7	6.75114e-10	2.66791e-08	0.529711	0.614692	0.529711
KANK1	7.55564e-09	2.97954e-07	0.765055	2.52791	0.765055		AC125494.2	0.158944	1	0.00231515	0.00231515	0.00231515		DHRS3	7.08439e-10	2.7937e-08	0.70477	1.30005	0.70477
CHST11	7.57592e-09	2.98124e-07	0.725254	1.72652	0.725254		MEX3B	0.158944	1	0.00212803	0.00212803	0.00212803		SLC41A2	7.38322e-10	2.90542e-08	0.514198	0.825819	0.514198
PPP1R1B	7.73425e-09	3.03715e-07	0.379411	0.379411	0.43281		RPS2P45	0.158944	1	0.00212354	0.00212354	0.00212354		SLC16A1	7.75339e-10	3.04467e-08	0.386858	0.452409	0.386858
PPP6R2	8.04656e-09	3.15317e-07	0.57588	1.79707	0.57588		OR10H1	0.158944	1	0.00211805	0.00211805	0.00211805		HNRNPAB	8.23012e-10	3.2251e-08	0.296852	0.296852	0.319886
CYP4V2	8.54977e-09	3.34335e-07	0.461297	0.979166	0.461297		AC092155.2	0.158945	1	0.00209547	0.00209547	0.00209547		PBX3	8.60172e-10	3.36367e-08	0.62842	1.0113	0.62842
NID1	8.62509e-09	3.36577e-07	0.523181	0.752275	0.523181		AL359183.1	0.158945	1	0.00208956	0.00208956	0.00208956		CFAP46	8.81793e-10	3.44102e-08	0.266095	0.296196	0.266095
NPIPB4	8.86914e-09	3.45379e-07	0.55214	2.53505	0.55214		AL391335.1	0.158945	1	0.00205424	0.00205424	0.00205424		SCG2	8.9298e-10	3.47537e-08	0.585352	0.585352	0.817657
ANO5	8.92165e-09	3.46702e-07	0.53103	1.12031	0.53103		ADGRA1-AS1	0.158945	1	0.00205254	0.00205254	0.00205254		ATOH8	8.94316e-10	3.47537e-08	0.31071	0.383292	0.31071
RLBP1	9.27096e-09	3.59529e-07	0.352714	0.388139	0.352714		RPS13P2	0.158945	1	0.00179297	0.00179297	0.00179297		SLC25A37	9.70672e-10	3.76427e-08	0.612326	1.12836	0.612326
HERC2P2	9.59806e-09	3.71443e-07	0.543643	1.54271	0.543643		AC008537.4	0.158946	1	0.00164253	0.00164253	0.00164253		TRIM47	9.75397e-10	3.77477e-08	0.434818	0.432061	0.434818
MED12L	1.01092e-08	3.90416e-07	0.646407	1.96899	0.646407		AC021851.1	0.158946	1	0.00164253	0.00164253	0.00164253		MDFIC	9.9828e-10	3.84916e-08	0.539424	0.961597	0.539424
NBPF19	1.02251e-08	3.94077e-07	0.635284	2.01764	0.635284		AC027307.1	0.158946	1	0.00164253	0.00164253	0.00164253		CPD	9.98738e-10	3.84916e-08	0.587582	0.983319	0.587582
ZNF559-ZNF177	1.02506e-08	3.94248e-07	0.417482	0.815185	0.417482		AC066613.1	0.158946	1	0.00164253	0.00164253	0.00164253		ARPC3	1.00684e-09	3.87241e-08	0.478441	0.478441	0.588382
GABRA4	1.0359e-08	3.97068e-07	0.427997	0.424141	0.427997		AC090377.1	0.158946	1	0.00164253	0.00164253	0.00164253		FKBP2	1.02714e-09	3.94238e-08	0.500404	0.473617	0.500404
ARFGEF3	1.03664e-08	3.97068e-07	0.442953	0.508821	0.442953		AC147651.4	0.158946	1	0.00164253	0.00164253	0.00164253		FP236383.2	1.03199e-09	3.95287e-08	0.821062	1.99432	0.821062
ETV1	1.05317e-08	4.02573e-07	0.519542	0.787537	0.519542		AL133230.1	0.158946	1	0.00164253	0.00164253	0.00164253		ATXN7	1.1432e-09	4.36806e-08	0.567605	0.877812	0.567605
AC006581.2	1.07282e-08	4.09247e-07	0.323116	0.376115	0.323116		AL645608.3	0.158946	1	0.00164253	0.00164253	0.00164253		ABCA8	1.14506e-09	4.36806e-08	0.279912	0.279912	0.344463
PLCB1	1.09225e-08	4.15811e-07	0.863413	2.42796	0.863413		ANKRD53	0.158946	1	0.00164253	0.00164253	0.00164253		ACTN2	1.17804e-09	4.48473e-08	0.544309	0.545381	0.544309
RGR	1.12113e-08	4.25937e-07	0.521336	0.611611	0.521336		AP001267.1	0.158946	1	0.00164253	0.00164253	0.00164253		C11orf96	1.196e-09	4.54384e-08	0.44083	0.44083	0.546385
SGIP1	1.15493e-08	4.37888e-07	0.655223	2.13951	0.655223		FAM196B	0.158946	1	0.00164253	0.00164253	0.00164253		CEBPD	1.20824e-09	4.58101e-08	0.55544	0.55544	0.964636
NPIPB5	1.20516e-08	4.56009e-07	0.562453	2.36729	0.562453		GAS5-AS1	0.158946	1	0.00164253	0.00164253	0.00164253		ID4	1.21151e-09	4.58412e-08	0.843389	1.60118	0.843389
ZNF521	1.26342e-08	4.76991e-07	0.626782	1.73008	0.626782		GDF7	0.158946	1	0.00164253	0.00164253	0.00164253		EPSTI1	1.32594e-09	5.00697e-08	0.403216	0.403216	0.426704
PLEKHA6	1.26571e-08	4.76991e-07	0.493709	0.852981	0.493709		LINC01873	0.158946	1	0.00164253	0.00164253	0.00164253		ARL6IP5	1.36164e-09	5.13142e-08	0.584062	0.895819	0.584062
GDAP1	1.29343e-08	4.86454e-07	0.643759	1.46921	0.643759		MBNL1-AS1	0.158946	1	0.00164253	0.00164253	0.00164253		IL15	1.38873e-09	5.22298e-08	0.324613	0.348779	0.324613
HOOK1	1.34479e-08	5.04755e-07	0.295967	0.295967	0.313522		NBAT1	0.158946	1	0.00164253	0.00164253	0.00164253		ODF2L	1.53731e-09	5.77015e-08	0.469363	0.720764	0.469363
PDE9A	1.38528e-08	5.18911e-07	0.559949	0.967352	0.559949		NIPAL4	0.158946	1	0.00164253	0.00164253	0.00164253		FZD3	1.58962e-09	5.95454e-08	0.555425	1.13356	0.555425
KLHL24	1.39498e-08	5.21499e-07	0.52335	1.06035	0.52335		RELL2	0.158946	1	0.00164253	0.00164253	0.00164253		MAP3K20	1.61498e-09	6.03744e-08	0.515326	0.783478	0.515326
ARID1B	1.44056e-08	5.37464e-07	0.655092	2.16591	0.655092		AC093382.1	0.158946	1	0.00164253	0.00164253	0.00164253		FOSL2	1.6238e-09	6.0583e-08	0.371529	0.371529	0.459294
CBFA2T2	1.49401e-08	5.56295e-07	0.571528	1.7677	0.571528		ACY3	0.158946	1	0.00164253	0.00164253	0.00164253		THBS1	1.66329e-09	6.19328e-08	0.366686	0.366686	0.37859
FN3K	1.64362e-08	6.10785e-07	0.329279	0.45511	0.329279		FAM209B	0.158946	1	0.00164253	0.00164253	0.00164253		GYPC	1.67147e-09	6.21137e-08	0.268185	0.268185	0.301715
CYTH1	1.65833e-08	6.15031e-07	0.566003	1.28645	0.566003		SYTL5	0.158946	1	0.00164253	0.00164253	0.00164253		HMGN1	1.68063e-09	6.23299e-08	0.421163	0.421163	0.478653
GREB1	1.76362e-08	6.52785e-07	0.539576	0.944777	0.539576		TEDC2	0.160989	1	0.00978494	0.00978494	0.013793		RPGRIP1L	1.73105e-09	6.40728e-08	0.442391	0.68474	0.442391
GNPTAB	2.06554e-08	7.62906e-07	0.677939	1.94591	0.677939		FGD2	0.161194	1	0.016129	0.016129	0.0262642		PKNOX2	1.75233e-09	6.47325e-08	0.513048	0.752278	0.513048
DMD	2.0693e-08	7.62906e-07	0.629456	1.75467	0.629456		POLR2I	0.162985	1	0.0457891	0.0457891	0.125145		CTNNB1	1.8739e-09	6.90867e-08	0.609099	1.11329	0.609099
EFR3B	2.1328e-08	7.8477e-07	0.598068	1.55433	0.598068		H3F3AP6	0.163126	1	0.0159609	0.0152996	0.0159609		YEATS4	1.91913e-09	7.06148e-08	0.325725	0.357425	0.325725
BDH1	2.41795e-08	8.87943e-07	0.403092	0.505083	0.403092		RNU1-103P	0.163564	1	0.00755036	0.00755036	0.0121407		GSN	1.92298e-09	7.06177e-08	0.656364	1.53595	0.656364
VWA8	2.46812e-08	9.04591e-07	0.551416	1.87288	0.551416		AC239868.2	0.164292	1	0.0105177	0.0172364	0.0105177		TASP1	1.95385e-09	7.16016e-08	0.601249	1.39392	0.601249
CTIF	2.48525e-08	9.09086e-07	0.574843	1.48265	0.574843		POLR3GL	0.164316	1	0.0248561	0.0248561	0.0478202		DOCK11	1.95744e-09	7.16016e-08	0.432176	0.432176	0.503854
ABCD2	2.56156e-08	9.35171e-07	0.503188	1.10483	0.503188		AC010468.1	0.165275	1	0.00781324	0.00781324	0.0124036		EIF2S2	1.96368e-09	7.16898e-08	0.451108	0.451108	0.575606
ALCAM	2.60615e-08	9.49595e-07	0.648297	1.36867	0.648297		AGGF1	0.166481	1	0.021448	0.021448	0.0316202		RCAN1	1.98418e-09	7.2297e-08	0.51377	0.51377	0.589986
MYBPC1	2.61784e-08	9.51999e-07	0.541764	1.18709	0.541764		RAB3A	0.167853	1	0.0268225	0.0605603	0.0268225		SDF2L1	1.99282e-09	7.23711e-08	0.277864	0.303528	0.277864
PLCG1-AS1	2.65858e-08	9.64934e-07	0.476724	0.679411	0.476724		ACTA1	0.167869	1	0.00709844	0.00709844	0.0116888		PCSK1	1.99396e-09	7.23711e-08	0.261707	0.261707	0.28628
CAMK2B	2.93457e-08	1.06304e-06	0.460432	0.728978	0.460432		ISOC2	0.16978	1	0.0323026	0.0323026	0.0447271		ME3	2.04299e-09	7.40071e-08	0.341499	0.402929	0.341499
IGDCC3	2.9779e-08	1.07665e-06	0.36744	0.439013	0.36744		FCGR1B	0.169875	1	0.0243992	0.0243992	0.0921297		IFT57	2.1073e-09	7.60509e-08	0.402295	0.517295	0.402295
MLLT10	3.01136e-08	1.08665e-06	0.583925	2.32332	0.583925		ARRDC2	0.170996	1	0.0192711	0.0192711	0.021898		TTC8	2.10755e-09	7.60509e-08	0.529782	1.01859	0.529782
RERE	3.05763e-08	1.10122e-06	0.618458	2.35713	0.618458		ELOBP2	0.171227	1	0.00765603	0.00765603	0.0122464		MPC1	2.14218e-09	7.71514e-08	0.563527	0.821906	0.563527
RBFOX2	3.07462e-08	1.10521e-06	0.60372	2.23027	0.60372		PEAR1	0.171446	1	0.0094008	0.0094008	0.0109743		SPRED3	2.26219e-09	8.13171e-08	0.336378	0.414142	0.336378
RSF1	3.22301e-08	1.15632e-06	0.516156	1.37553	0.516156		PRLHR	0.174073	1	0.0138047	0.0138047	0.0223031		DAPK3	2.28205e-09	8.18736e-08	0.424907	0.54163	0.424907
HEPH	3.33016e-08	1.19248e-06	0.502151	0.98924	0.502151		CABP7	0.174837	1	0.00846881	0.00846881	0.0130592		LRRC6	2.28761e-09	8.19157e-08	0.520988	0.96154	0.520988
ARHGEF26-AS1	3.36542e-08	1.2028e-06	0.608512	1.53232	0.608512		KAT5	0.174964	1	0.00790245	0.0130752	0.00790245		TMC1	2.32154e-09	8.29717e-08	0.639723	1.13252	0.639723
DNHD1	3.37382e-08	1.2035e-06	0.525302	1.32251	0.525302		RPL10P12	0.175012	1	0.00710567	0.0119452	0.00710567		SVIL	2.35905e-09	8.41515e-08	0.522519	0.671016	0.522519
CTNNBIP1	3.51533e-08	1.25159e-06	0.488774	0.846135	0.488774		TRMT61A	0.177527	1	0.0212556	0.0212556	0.032834		SSR3	2.41586e-09	8.6014e-08	0.580274	0.896423	0.580274
RNF182	3.63207e-08	1.2907e-06	0.466444	0.888273	0.466444		TMIGD3	0.178705	1	0.0286874	0.0286874	0.0667262		RASGEF1A	2.44307e-09	8.68171e-08	0.371631	0.517372	0.371631
CTXND1	3.8537e-08	1.36686e-06	0.518342	0.810112	0.518342		CYTOR	0.179533	1	0.0379944	0.0379944	0.153461		GRIA3	2.53075e-09	8.97623e-08	0.484012	0.459801	0.484012
ZBTB20	3.95078e-08	1.39864e-06	0.67371	2.74031	0.67371		AC073508.3	0.179797	1	0.00997162	0.00997162	0.0136772		IL32	2.65935e-09	9.41448e-08	0.275478	0.275478	0.284509
LHPP	3.98937e-08	1.40963e-06	0.445872	0.738219	0.445872		INSM1	0.180781	1	0.0135417	0.0135417	0.0150622		EMILIN1	2.67594e-09	9.45533e-08	0.314999	0.322117	0.314999
TTC28	4.25938e-08	1.5022e-06	0.603446	2.74036	0.603446		NDUFV2	0.181715	1	0.0169299	0.0169299	0.024582		GUCY1A1	2.73708e-09	9.6531e-08	0.540973	0.684342	0.540973
FBXL7	4.27409e-08	1.50454e-06	0.732281	3.48944	0.732281		OAZ3	0.182603	1	0.00777621	0.00777621	0.0123666		LIN7A	3.16224e-09	1.11316e-07	0.433642	0.482172	0.433642
PPP2R5A	4.29401e-08	1.50613e-06	0.44784	0.752655	0.44784		PSME2P2	0.183197	1	0.00880377	0.00880377	0.0179845		LGALS3BP	3.16832e-09	1.1132e-07	0.353013	0.353013	0.415689
ENTPD1	4.2947e-08	1.50613e-06	0.394428	0.516234	0.394428		AL513365.1	0.18322	1	0.016327	0.016327	0.0418498		ASS1	3.18815e-09	1.11786e-07	0.297644	0.328615	0.297644
LRRC3B	4.41051e-08	1.54216e-06	0.701815	1.72711	0.701815		MC1R	0.184142	1	0.0101512	0.0101512	0.0193319		B4GALT1	3.19353e-09	1.11786e-07	0.414883	0.52532	0.414883
CAMK1D	4.41627e-08	1.54216e-06	0.61461	1.7911	0.61461		GREM1	0.18438	1	0.0143828	0.0143828	0.0354295		NARS	3.23826e-09	1.13139e-07	0.472655	0.604644	0.472655
AC090559.1	4.4222e-08	1.54216e-06	0.272295	0.313182	0.272295		RPS3	0.185852	1	0.0717039	0.0717039	0.461568		CTSH	3.24996e-09	1.13336e-07	0.452597	0.6183	0.452597
TTBK2	4.5119e-08	1.56996e-06	0.575051	1.44894	0.575051		CHCHD7	0.186794	1	0.0223307	0.0223307	0.0307316		OXNAD1	3.27763e-09	1.14088e-07	0.483392	0.794146	0.483392
BCAS3	4.51873e-08	1.56996e-06	0.669139	2.56339	0.669139		PCBP4	0.187464	1	0.035549	0.0559315	0.035549		TNFSF14	3.42464e-09	1.18984e-07	0.280049	0.280404	0.280049
PPARA	4.58858e-08	1.59128e-06	0.518667	1.14734	0.518667		RPS14	0.18802	1	0.0802848	0.0802848	0.680626		NIFK	3.56327e-09	1.23571e-07	0.339761	0.339761	0.370816
PPP2R1B	4.70483e-08	1.62602e-06	0.449032	0.868743	0.449032		ERMN	0.190065	1	0.0308266	0.0308266	0.0557858		SMAD3	3.59754e-09	1.24528e-07	0.632124	1.45314	0.632124
GRIA4	4.70617e-08	1.62602e-06	0.673189	1.29609	0.673189		FUOM	0.190525	1	0.0113787	0.0113787	0.0194185		NID2	3.63617e-09	1.25633e-07	0.349794	0.374855	0.349794
LRIG1	4.93804e-08	1.7004e-06	0.668962	2.87751	0.668962		AP002360.2	0.191237	1	0.00594545	0.00652781	0.00594545		HLA-DRB5	3.66844e-09	1.26514e-07	0.24878	0.24878	0.260865
UBAP2	4.93964e-08	1.7004e-06	0.566982	1.69244	0.566982		NDUFA13	0.191666	1	0.027603	0.0301708	0.027603		SLFN12	3.68468e-09	1.2684e-07	0.202265	0.202265	0.203908
MAP3K5	5.23948e-08	1.8003e-06	0.685092	2.78794	0.685092		GPIHBP1	0.192087	1	0.0059441	0.0059441	0.0105345		PXYLP1	3.84578e-09	1.32142e-07	0.358095	0.397794	0.358095
ATP13A5	5.52762e-08	1.89582e-06	0.356032	0.493654	0.356032		ORMDL2	0.192094	1	0.019632	0.019632	0.0746627		ASCC3	3.86314e-09	1.32495e-07	0.59766	1.25775	0.59766
BIRC6	5.71414e-08	1.9562e-06	0.550148	1.9671	0.550148		EGR2	0.192673	1	0.022102	0.022102	0.0384942		ABCA1	3.92048e-09	1.34216e-07	0.796963	2.00085	0.796963
IL3RA	6.00638e-08	2.05249e-06	0.524476	0.916967	0.524476		CBX3P5	0.192984	1	0.00834454	0.00834454	0.0129349		SERPINB1	3.93731e-09	1.34472e-07	0.401839	0.41925	0.401839
CRLF3	6.58364e-08	2.24565e-06	0.464247	0.896721	0.464247		AL121603.2	0.194189	1	0.0119989	0.0119989	0.0257701		CALR	3.94236e-09	1.34472e-07	0.419868	0.419868	0.546324
MTERF1	6.75864e-08	2.30114e-06	0.581716	1.4524	0.581716		NECAB2	0.194605	1	0.0218764	0.0395052	0.0218764		COLEC12	4.13321e-09	1.40725e-07	0.836117	1.75449	0.836117
MGLL	7.67316e-08	2.60776e-06	0.607288	1.29728	0.607288		JPT1	0.195442	1	0.0448203	0.0448203	0.194448		PRDX4	4.17935e-09	1.42037e-07	0.382515	0.395437	0.382515
KLF15	7.724e-08	2.62027e-06	0.364708	0.436275	0.364708		SHMT2	0.195446	1	0.0232181	0.0232181	0.0799224		TPST1	4.24474e-09	1.43997e-07	0.893625	2.1988	0.893625
HERC2P9	8.21081e-08	2.78037e-06	0.499502	1.76125	0.499502		RPL5P34	0.195537	1	0.0175654	0.0175654	0.0498958		KIAA0825	4.47586e-09	1.51563e-07	0.593239	1.19837	0.593239
OLAH	8.31221e-08	2.80831e-06	0.245124	0.268081	0.245124		CMTM5	0.199434	1	0.0273978	0.0811828	0.0273978		OPTN	4.4867e-09	1.51655e-07	0.528249	0.96042	0.528249
AC107398.3	8.32338e-08	2.80831e-06	0.441907	0.709058	0.441907		EPB41L4A-AS1	0.200048	1	0.0248634	0.0248634	0.0300455		LY6H	4.65753e-09	1.57145e-07	0.424111	0.424111	0.482015
MTUS1	8.8324e-08	2.97469e-06	0.589384	1.7223	0.589384		RPL14P1	0.201353	1	0.0234347	0.0234347	0.0666279		GTF2H5	4.73241e-09	1.59384e-07	0.414175	0.464709	0.414175
ARHGAP26	8.94661e-08	3.00774e-06	0.713099	2.66078	0.713099		KIFC2	0.201519	1	0.0118782	0.0118782	0.0198462		ZNF708	4.7942e-09	1.61175e-07	0.630042	1.79541	0.630042
CNTFR	9.43635e-08	3.16668e-06	0.319534	0.319534	0.36369		MZT2A	0.201562	1	0.0457979	0.0457979	0.238265		RNF7	4.9746e-09	1.66939e-07	0.351775	0.334223	0.351775
CAMK4	9.48343e-08	3.17678e-06	0.396572	0.469262	0.396572		ATP6V0E2	0.201684	1	0.0299988	0.0560516	0.0299988		LAPTM4A	5.3064e-09	1.77755e-07	0.496439	0.625775	0.496439
ABHD2	9.55519e-08	3.19509e-06	0.55712	1.38194	0.55712		ARHGEF39	0.202778	1	0.0109662	0.0109662	0.0147251		COL5A1	5.34511e-09	1.78731e-07	0.295884	0.306191	0.295884
EGFR	9.69035e-08	3.2345e-06	0.606513	1.43687	0.606513		SYT5	0.203008	1	0.0212237	0.0212237	0.0352143		CFL2	5.42355e-09	1.8103e-07	0.359822	0.372054	0.359822
SLC7A11	9.78545e-08	3.26042e-06	0.602793	1.38696	0.602793		PTGS2	0.203194	1	0.00742022	0.0133103	0.00742022		APOL6	5.62478e-09	1.87413e-07	0.408139	0.488559	0.408139
PWAR6	1.00025e-07	3.32683e-06	0.333317	0.397628	0.333317		AC005046.1	0.204992	1	0.00554146	0.00554146	0.0101318		TOGARAM2	5.82184e-09	1.93633e-07	0.475801	0.710424	0.475801
ADRA1A	1.11464e-07	3.70069e-06	0.55144	1.08723	0.55144		PIK3R2	0.20505	1	0.00675314	0.0073355	0.00675314		FP236383.3	5.86323e-09	1.94663e-07	0.686142	1.22641	0.686142
AC093535.2	1.15713e-07	3.83493e-06	0.463757	0.905687	0.463757		MIR503HG	0.205088	1	0.013477	0.013477	0.0293997		CD109	5.93365e-09	1.96652e-07	0.559541	1.16634	0.559541
SORBS1	1.22405e-07	4.04953e-06	0.723545	3.56518	0.723545		RNF113A	0.206517	1	0.0131643	0.0131643	0.0263604		HLA-DRB1	6.02977e-09	1.99484e-07	0.393187	0.393187	0.556578
GLI2	1.25347e-07	4.13955e-06	0.453732	0.788706	0.453732		AC107075.1	0.20753	1	0.00738717	0.00738717	0.0165679		HLA-F	6.1185e-09	2.02062e-07	0.265864	0.265864	0.288536
FCHSD2	1.25947e-07	4.15203e-06	0.609144	1.82087	0.609144		HMGB3	0.20756	1	0.0284572	0.0284572	0.0782469		TNFSF10	6.17287e-09	2.03498e-07	0.284685	0.284685	0.306549
A2ML1	1.27816e-07	4.20623e-06	0.354242	0.485819	0.354242		CKLF	0.20956	1	0.00642579	0.00642579	0.0110162		CYB5R3	6.31312e-09	2.07755e-07	0.440248	0.675705	0.440248
MIR124-2HG	1.28439e-07	4.2193e-06	0.243096	0.242532	0.243096		PTMAP5	0.209704	1	0.0197642	0.0197642	0.0546591		SHTN1	6.66559e-09	2.18969e-07	0.403897	0.515727	0.403897
LINC00298	1.33474e-07	4.37703e-06	0.401842	0.701642	0.401842		TNFSF15	0.209839	1	0.00752677	0.00752677	0.0121171		SERGEF	6.6842e-09	2.19195e-07	0.605333	1.14587	0.605333
SYCP2L	1.41772e-07	4.641e-06	0.333472	0.444907	0.333472		TMEM256	0.210197	1	0.0279418	0.0279418	0.0941275		ZNF267	6.81496e-09	2.23092e-07	0.329713	0.415319	0.329713
HLF	1.44938e-07	4.73634e-06	0.385857	0.491794	0.385857		KCNJ9	0.21037	1	0.011084	0.0132145	0.011084		LINC01094	6.90874e-09	2.25766e-07	0.726445	1.1437	0.726445
TRIL	1.48863e-07	4.8561e-06	0.309765	0.380511	0.309765		DDX28	0.214406	1	0.0147169	0.0168874	0.0147169		XXYLT1	7.11346e-09	2.31892e-07	0.490108	0.743777	0.490108
LRRN2	1.53389e-07	4.99503e-06	0.389294	0.503561	0.389294		EXOSC4	0.215911	1	0.0191966	0.0191966	0.0565052		MGST1	7.121e-09	2.31892e-07	0.764731	2.34339	0.764731
ZFHX3	1.66514e-07	5.413e-06	0.592365	1.76758	0.592365		LAPTM5	0.216041	1	0.035121	0.035121	0.20117		MTPN	7.16938e-09	2.33061e-07	0.526393	0.887506	0.526393
FAM184A	1.6925e-07	5.4924e-06	0.603378	1.60308	0.603378		AP000439.3	0.216397	1	0.00587771	0.00587771	0.0104681		CDH23	7.37128e-09	2.39208e-07	0.497166	0.772529	0.497166
ARID2	1.88284e-07	6.09947e-06	0.483571	1.34605	0.483571		RPLP1	0.216803	1	0.0781389	0.0781389	0.710852		AC007344.1	7.42222e-09	2.40444e-07	0.403658	0.467642	0.403658
LSS	1.91253e-07	6.18494e-06	0.458481	1.07875	0.458481		TMEM52B	0.21817	1	0.0123227	0.0123227	0.0292906		RAB11A	7.63538e-09	2.46921e-07	0.395324	0.532097	0.395324
CTDSPL	1.94446e-07	6.27735e-06	0.663969	1.95451	0.663969		HMGB1P24	0.218246	1	0.00716109	0.00716109	0.0111691		RASAL2	7.94046e-09	2.56344e-07	0.722319	1.45063	0.722319
OSBPL1A	1.95019e-07	6.28498e-06	0.630883	1.79597	0.630883		MEG8	0.218818	1	0.0302061	0.0302061	0.03553		C4orf3	8.21013e-09	2.64593e-07	0.361799	0.361799	0.389126
KCNJ10	1.98475e-07	6.38535e-06	0.388227	0.558527	0.388227		GUK1	0.219121	1	0.0553056	0.0553056	0.083861		FBXO2	8.57211e-09	2.75783e-07	0.54891	0.705975	0.54891
MIAT	2.07931e-07	6.6781e-06	0.422856	0.616426	0.422856		APOL4	0.220789	1	0.0159109	0.0309449	0.0159109		ARRDC4	8.70829e-09	2.79683e-07	0.317899	0.363583	0.317899
FAM213A	2.1666e-07	6.94649e-06	0.543302	1.38057	0.543302		EPOP	0.220822	1	0.00810994	0.0121832	0.00810994		AC116050.1	8.82106e-09	2.82819e-07	0.477153	0.782184	0.477153
PSAT1	2.18516e-07	6.99402e-06	0.495307	1.00847	0.495307		ARHGAP9	0.220886	1	0.00652746	0.00775609	0.00652746		MVP	9.02021e-09	2.88708e-07	0.359536	0.397213	0.359536
SEMA4B	2.26492e-07	7.23691e-06	0.467671	1.39416	0.467671		PRKAG2-AS1	0.221153	1	0.0149332	0.0386861	0.0149332		AL450405.1	9.18873e-09	2.936e-07	0.256748	0.256748	0.297516
SEPT3	2.29803e-07	7.33017e-06	0.351104	0.496213	0.351104		SNRPB	0.223438	1	0.0366958	0.0366958	0.151483		CTSD	9.37261e-09	2.98864e-07	0.446171	0.441376	0.446171
CREG2	2.3307e-07	7.41721e-06	0.263866	0.263866	0.272871		CLEC7A	0.223499	1	0.0254936	0.0254936	0.0749057		C4B	9.38546e-09	2.98864e-07	0.624095	1.04364	0.624095
ZNF346	2.33326e-07	7.41721e-06	0.542353	1.35586	0.542353		TPI1	0.223726	1	0.0582343	0.0582343	0.395296		NPNT	9.47892e-09	3.01326e-07	0.56342	0.916417	0.56342
FUT10	2.48343e-07	7.88119e-06	0.485143	1.14663	0.485143		KCNF1	0.224913	1	0.0141581	0.0305756	0.0141581		CACNA1C	9.73892e-09	3.09066e-07	0.751491	2.00191	0.751491
SCAF8	2.49133e-07	7.89286e-06	0.528308	1.55636	0.528308		THBD	0.225451	1	0.00604842	0.00604842	0.0106388		DYNLRB1	9.86097e-09	3.12409e-07	0.473679	0.583494	0.473679
AL590867.1	2.54684e-07	8.05509e-06	0.386941	0.489797	0.386941		RPS3AP34	0.22605	1	0.00511106	0.00511106	0.00517005		VAT1	9.97455e-09	3.15473e-07	0.297724	0.315354	0.297724
TMEM51	2.59975e-07	8.20854e-06	0.323659	0.37461	0.323659		RPL26P37	0.226694	1	0.00678846	0.00678846	0.0113788		VCP	1.04122e-08	3.28758e-07	0.427971	0.535897	0.427971
FBXL16	2.81199e-07	8.8637e-06	0.308915	0.301947	0.308915		LURAP1L	0.227158	1	0.0069264	0.0069264	0.014202		CD38	1.09508e-08	3.45182e-07	0.705682	1.39014	0.705682
TLE1	2.85042e-07	8.9697e-06	0.591433	1.66458	0.591433		CDK5RAP3	0.230892	1	0.0196129	0.0196129	0.0246835		XBP1	1.10048e-08	3.46301e-07	0.280152	0.280152	0.31533
NFAT5	2.89902e-07	9.10731e-06	0.540802	2.38484	0.540802		NGFR	0.23168	1	0.00769994	0.00769994	0.0195659		PDLIM4	1.11145e-08	3.49165e-07	0.342246	0.342246	0.431308
HDAC2-AS2	3.11105e-07	9.75701e-06	0.319423	0.396812	0.319423		GAPDHP63	0.233513	1	0.00511571	0.00511571	0.00970609		CFLAR	1.18187e-08	3.70662e-07	0.509033	0.967246	0.509033
MALAT1	3.25345e-07	1.01865e-05	0.857393	3.10756	0.857393		AC080128.1	0.234705	1	0.0088275	0.0088275	0.0225986		UBASH3B	1.19604e-08	3.74478e-07	0.529059	0.767629	0.529059
CDH26	3.28885e-07	1.02801e-05	0.316277	0.443137	0.316277		FAM43A	0.235976	1	0.0113594	0.0113594	0.0343113		AC006453.2	1.25326e-08	3.91738e-07	0.489871	0.771132	0.489871
SPRED1	3.40458e-07	1.06241e-05	0.602836	1.8963	0.602836		MRPS33P2	0.236934	1	0.00558982	0.00558982	0.0101802		TTC9	1.27226e-08	3.97014e-07	0.278858	0.299593	0.278858
MIR99AHG	3.48632e-07	1.0861e-05	0.694589	3.79218	0.694589		STUB1	0.237361	1	0.0108903	0.0108903	0.0338422		AKAP13	1.2813e-08	3.99167e-07	0.658812	2.12165	0.658812
AL157392.3	3.61809e-07	1.12528e-05	0.272956	0.324407	0.272956		RAMP2	0.237408	1	0.0160536	0.0160536	0.0412034		COL4A5	1.30493e-08	4.05852e-07	0.594725	1.25628	0.594725
AC008957.3	3.69315e-07	1.14672e-05	0.526762	1.00315	0.526762		HIST1H4K	0.238341	1	0.0106188	0.0106188	0.0219024		ANXA6	1.32044e-08	4.09994e-07	0.450418	0.682155	0.450418
RIDA	3.70681e-07	1.14905e-05	0.358477	0.504908	0.358477		RPS2P4	0.239731	1	0.00812191	0.00812191	0.0173027		SLC4A8	1.33994e-08	4.1536e-07	0.41908	0.502674	0.41908
CYB5B	3.73694e-07	1.15647e-05	0.550815	1.38192	0.550815		CD33	0.240389	1	0.00461908	0.00461908	0.00920946		DDX60	1.3777e-08	4.26356e-07	0.407643	0.637479	0.407643
DOCK5	4.0223e-07	1.24272e-05	0.61276	1.4987	0.61276		ASPHD1	0.240812	1	0.022069	0.022069	0.0840729		ATOX1	1.39221e-08	4.30135e-07	0.401221	0.401221	0.502745
WDR17	4.15755e-07	1.28239e-05	0.491029	1.18348	0.491029		SHD	0.240987	1	0.0118924	0.0118924	0.0290892		P3H2	1.4123e-08	4.35621e-07	0.488793	0.640722	0.488793
TDRD3	4.20693e-07	1.29549e-05	0.524403	1.61575	0.524403		MT1XP1	0.241274	1	0.0101454	0.0101454	0.0102597		TMEM229B	1.47336e-08	4.53707e-07	0.2899	0.335971	0.2899
GPATCH8	4.31577e-07	1.32682e-05	0.492023	1.627	0.492023		LEP	0.241323	1	0.00629469	0.00629469	0.0108851		NUPR1	1.47763e-08	4.54275e-07	0.415929	0.415929	0.591691
RGS7	4.45789e-07	1.36826e-05	0.61892	1.35412	0.61892		ST20	0.243619	1	0.0132645	0.0204757	0.0132645		HIST2H2AC	1.4908e-08	4.57572e-07	0.253772	0.255018	0.253772
AC007666.1	4.58889e-07	1.40616e-05	0.209226	0.234352	0.209226		AL356481.2	0.243752	1	0.00462575	0.00462575	0.00921613		HTATIP2	1.51216e-08	4.63365e-07	0.264636	0.27301	0.264636
TSNARE1	4.81842e-07	1.47407e-05	0.308705	0.459443	0.308705		TMEM151B	0.244204	1	0.00692624	0.0132326	0.00692624		CFAP53	1.60119e-08	4.89842e-07	0.270515	0.353059	0.270515
TLK1	4.98831e-07	1.52356e-05	0.519646	1.72217	0.519646		LINC01480	0.244228	1	0.00852122	0.00852122	0.0203872		EHBP1	1.62575e-08	4.96543e-07	0.726931	2.4688	0.726931
ATG7	5.10665e-07	1.55715e-05	0.566125	2.00416	0.566125		FBXL6	0.244331	1	0.010831	0.010831	0.0271373		ABCA5	1.63289e-08	4.97911e-07	0.345157	0.3823	0.345157
LINC01138	5.17818e-07	1.57639e-05	0.551959	2.32771	0.551959		AC007336.1	0.245404	1	0.00632053	0.0135212	0.00632053		ACTN4	1.72437e-08	5.2421e-07	0.459299	0.641557	0.459299
ARHGAP23	5.31074e-07	1.61412e-05	0.45139	0.884803	0.45139		FO393411.1	0.245439	1	0.00966553	0.0228208	0.00966553		LRPAP1	1.72474e-08	5.2421e-07	0.413496	0.433253	0.413496
SNHG14	5.34835e-07	1.62291e-05	0.566609	2.39659	0.566609		AC098934.3	0.246425	1	0.00401908	0.00401908	0.00860946		AP001347.1	1.72882e-08	5.24597e-07	0.353124	0.441159	0.353124
HS2ST1	5.44202e-07	1.64866e-05	0.484796	1.3743	0.484796		OR6W1P	0.247257	1	0.0121068	0.0121068	0.0268616		FBXO31	1.73932e-08	5.26926e-07	0.495138	0.876398	0.495138
TP53BP2	5.45309e-07	1.64934e-05	0.492811	1.16148	0.492811		LINC01736	0.247301	1	0.00679505	0.00679505	0.0159758		LAMTOR5	1.74517e-08	5.27843e-07	0.377976	0.377976	0.430418
CDIP1	5.51542e-07	1.6655e-05	0.500356	1.16571	0.500356		AC010343.1	0.247358	1	0.00777848	0.0123578	0.00777848		NPC2	1.76663e-08	5.3347e-07	0.390809	0.390809	0.565132
MARC2	5.75683e-07	1.73559e-05	0.355118	0.608457	0.355118		LSMEM2	0.248152	1	0.0118209	0.0118209	0.0300438		H2AFJ	1.81474e-08	5.47114e-07	0.228905	0.228905	0.258659
CDK13	5.87638e-07	1.76878e-05	0.501493	1.81396	0.501493		FOLR2	0.248274	1	0.0120325	0.0120325	0.0301557		ZNF217	1.83005e-08	5.50841e-07	0.319478	0.405091	0.319478
DAPK1	5.92314e-07	1.77999e-05	0.596425	2.03053	0.596425		IFI30	0.24904	1	0.00595653	0.00595653	0.0105469		Z97200.1	1.83882e-08	5.52592e-07	0.191116	0.191116	0.203671
APBA2	6.02617e-07	1.80804e-05	0.490907	1.02127	0.490907		HEIH	0.252129	1	0.0195248	0.0195248	0.0529305		DNAH5	2.02869e-08	6.08672e-07	0.418571	0.562553	0.418571
RALGPS1	7.74256e-07	2.31929e-05	0.461101	1.08235	0.461101		ZFPL1	0.252319	1	0.0133653	0.0133653	0.0343661		NCL	2.18346e-08	6.54059e-07	0.456866	0.470626	0.456866
AC007325.2	7.8246e-07	2.34012e-05	0.50744	1.47216	0.50744		ASNS	0.252917	1	0.0137525	0.0291563	0.0137525		IAH1	2.19223e-08	6.55636e-07	0.312758	0.329967	0.312758
SLC2A4	7.85491e-07	2.34543e-05	0.196373	0.212641	0.196373		ADAMTS4	0.254147	1	0.0116047	0.0116047	0.0169101		SELENOK	2.20993e-08	6.59874e-07	0.408169	0.452995	0.408169
LHX2	8.02921e-07	2.39365e-05	0.422188	0.773991	0.422188		DUSP1	0.254566	1	0.0406731	0.0406731	0.292164		SERPINB6	2.34548e-08	6.99231e-07	0.527866	0.866309	0.527866
QTRT1	8.07012e-07	2.40202e-05	0.359208	0.490019	0.359208		FXYD7	0.254608	1	0.0143199	0.052265	0.0143199		KATNAL1	2.45849e-08	7.31753e-07	0.574577	1.33572	0.574577
INSIG1	8.25583e-07	2.45339e-05	0.382039	0.415177	0.382039		DRP2	0.255119	1	0.00841055	0.0152308	0.00841055		GATD1	2.61902e-08	7.78293e-07	0.459941	0.823729	0.459941
TAB1	8.45447e-07	2.50843e-05	0.401052	0.879652	0.401052		HSPB1P1	0.255978	1	0.00651956	0.00651956	0.0116385		LINC01481	2.66123e-08	7.89583e-07	0.435198	0.492363	0.435198
ZHX2	9.22137e-07	2.73163e-05	0.563517	1.56369	0.563517		RPL29	0.256407	1	0.054153	0.054153	0.385865		GLIPR2	2.6749e-08	7.92382e-07	0.318418	0.318418	0.420332
AL590617.2	9.25683e-07	2.73771e-05	0.348592	0.56306	0.348592		LINC00237	0.256574	1	0.00877034	0.0151078	0.00877034		ECE1	2.68978e-08	7.95527e-07	0.516299	1.20196	0.516299
NEDD4L	9.27118e-07	2.73771e-05	0.516497	1.156	0.516497		ITM2A	0.256759	1	0.00914678	0.0188978	0.00914678		PYGL	2.72034e-08	8.03296e-07	0.302738	0.302738	0.343182
LRP4-AS1	9.48608e-07	2.79675e-05	0.273662	0.345861	0.273662		RPS5	0.257733	1	0.051223	0.051223	0.427321		DYNLT3	2.73779e-08	8.07173e-07	0.300642	0.321775	0.300642
MARCH6	9.64172e-07	2.83816e-05	0.4812	1.3554	0.4812		PIP4P1	0.258191	1	0.0207569	0.0207569	0.0271531		AKR1C3	2.86281e-08	8.42703e-07	0.263149	0.275388	0.263149
TMTC2	1.00556e-06	2.95534e-05	0.634427	2.31215	0.634427		AL031727.1	0.25924	1	0.0102724	0.0102724	0.0359095		JADE2	2.88134e-08	8.46824e-07	0.341398	0.408471	0.341398
MIR2052HG	1.01436e-06	2.97651e-05	0.441891	0.698745	0.441891		MTCO1P12	0.260303	1	0.0121692	0.0121692	0.0317999		ISLR	2.94836e-08	8.64612e-07	0.20176	0.20223	0.20176
TMPRSS5	1.07997e-06	3.16409e-05	0.369393	0.540025	0.369393		STXBP2	0.261021	1	0.00882335	0.00882335	0.0271849		NMI	2.95112e-08	8.64612e-07	0.284391	0.316365	0.284391
BRWD1	1.10321e-06	3.22712e-05	0.504311	1.63498	0.504311		SEMA5B	0.262074	1	0.0190616	0.0190616	0.0328584		PPM1G	2.96875e-08	8.68417e-07	0.383819	0.411714	0.383819
MGAT5B	1.12887e-06	3.29701e-05	0.23966	0.23816	0.23966		SLC16A10	0.262462	1	0.0214077	0.0214077	0.0211701		FAM111A	3.04586e-08	8.89581e-07	0.345019	0.46823	0.345019
WBP2NL	1.16114e-06	3.38595e-05	0.480534	1.18539	0.480534		COX20P1	0.262671	1	0.0087171	0.00862606	0.0087171		JAM3	3.12798e-08	9.1214e-07	0.435727	0.602166	0.435727
ZNF292	1.21975e-06	3.55132e-05	0.473681	1.53139	0.473681		AC131097.3	0.263394	1	0.0100528	0.00881701	0.0100528		CAVIN3	3.23373e-08	9.40744e-07	0.23239	0.23239	0.243484
NTSR2	1.26979e-06	3.69128e-05	0.284493	0.328691	0.284493		RPS11	0.26367	1	0.0474795	0.0474795	0.272738		CAV1	3.23614e-08	9.40744e-07	0.30499	0.30499	0.387035
ACACA	1.28666e-06	3.7345e-05	0.522217	1.93514	0.522217		RPL21P119	0.26484	1	0.00652646	0.00652646	0.0151249		TMEM107	3.31568e-08	9.6237e-07	0.217766	0.217766	0.251849
NFIB	1.30609e-06	3.78504e-05	0.534471	2.37656	0.534471		AC011944.1	0.265488	1	0.00421713	0.00938987	0.00421713		ITM2B	3.49633e-08	1.01323e-06	0.669993	1.23079	0.669993
TBL1X	1.32821e-06	3.84317e-05	0.47629	1.47623	0.47629		AL161935.3	0.267421	1	0.0108935	0.0108935	0.0240907		GCLM	3.53314e-08	1.02231e-06	0.454561	0.789959	0.454561
AMY2B	1.35513e-06	3.915e-05	0.267415	0.395043	0.267415		TRIP13	0.268313	1	0.0110964	0.0110964	0.0237432		RHOA	3.65034e-08	1.05459e-06	0.491236	0.606423	0.491236
LGR6	1.35726e-06	3.91509e-05	0.312928	0.355547	0.312928		C1orf115	0.269252	1	0.00967268	0.0308582	0.00967268		PHLDA1	3.7784e-08	1.08932e-06	0.324309	0.324309	0.499587
SOBP	1.47127e-06	4.23745e-05	0.510105	1.30327	0.510105		LGR5	0.269356	1	0.0126831	0.0126831	0.0145193		TNFAIP6	3.7822e-08	1.08932e-06	0.338087	0.343888	0.338087
AC003681.1	1.49906e-06	4.31083e-05	0.352475	0.560582	0.352475		RECQL4	0.270398	1	0.00948628	0.0151153	0.00948628		HLA-C	3.7957e-08	1.09153e-06	0.485888	0.485888	0.850417
ST6GAL2	1.50414e-06	4.31879e-05	0.328543	0.391378	0.328543		RIN1	0.27282	1	0.0167171	0.0167171	0.0510932		CETN2	3.86875e-08	1.11083e-06	0.263869	0.263869	0.31134
TTYH3	1.5305e-06	4.38775e-05	0.359896	0.558194	0.359896		RPS2P5	0.272933	1	0.0122732	0.0122732	0.0446035		TMCO4	4.01365e-08	1.15066e-06	0.373363	0.611603	0.373363
FAM171B	1.53449e-06	4.39245e-05	0.578584	1.83436	0.578584		PRR29-AS1	0.273739	1	0.00501893	0.00501893	0.00960931		SP140L	4.04157e-08	1.15689e-06	0.236467	0.236467	0.272251
TNS3	1.6346e-06	4.67185e-05	0.522738	1.52333	0.522738		BX284668.5	0.274088	1	0.0120187	0.0120187	0.0167766		CD81	4.14636e-08	1.18507e-06	0.680379	1.4203	0.680379
SHROOM2	1.66775e-06	4.75932e-05	0.378228	0.585047	0.378228		MCAM	0.27415	1	0.0153405	0.0153405	0.0462146		LAMB2	4.19274e-08	1.1965e-06	0.378034	0.505225	0.378034
KIAA1755	1.67828e-06	4.78206e-05	0.460046	0.938238	0.460046		TMEM140	0.274422	1	0.00465292	0.00536998	0.00465292		CBX3	4.20548e-08	1.19831e-06	0.364803	0.364803	0.418504
DANT2	1.7188e-06	4.89008e-05	0.512468	1.98956	0.512468		ZCRB1	0.274464	1	0.0291872	0.0291872	0.116943		C4A	4.54456e-08	1.29295e-06	0.57638	0.942102	0.57638
XYLT1	1.72597e-06	4.90044e-05	0.35289	0.460449	0.35289		TUBA4A	0.274475	1	0.023019	0.0358048	0.023019		EBF1	4.58286e-08	1.30187e-06	0.395966	0.395966	0.453589
SRPK2	1.72769e-06	4.90044e-05	0.493312	2.00152	0.493312		C11orf87	0.27465	1	0.0105192	0.0146394	0.0105192		HLA-DRB6	4.59475e-08	1.30326e-06	0.292924	0.292924	0.379792
COPG2	1.73416e-06	4.91134e-05	0.489269	1.21755	0.489269		DOK4	0.27561	1	0.00808537	0.00808537	0.0132743		LINC02082	4.61552e-08	1.30717e-06	0.243229	0.259746	0.243229
NIPBL	1.7601e-06	4.97728e-05	0.466364	1.63105	0.466364		AC005041.1	0.275709	1	0.00974106	0.0180185	0.00974106		GSDMD	4.67199e-08	1.31943e-06	0.234926	0.242643	0.234926
ZNF318	1.80464e-06	5.09552e-05	0.371209	0.767668	0.371209		AC079228.1	0.277826	1	0.00712783	0.0180557	0.00712783		HIST1H2AC	4.67292e-08	1.31943e-06	0.40664	0.605954	0.40664
ZNF280D	1.85444e-06	5.22824e-05	0.417013	0.879656	0.417013		RPS29	0.277954	1	0.0511308	0.0511308	0.453723		AC008467.1	4.74237e-08	1.33702e-06	0.296092	0.296092	0.306508
PHIP	1.86699e-06	5.25569e-05	0.459008	1.11201	0.459008		PBK	0.279912	1	0.0184928	0.0184928	0.0720366		PPP1R14B	4.84979e-08	1.36524e-06	0.355026	0.364376	0.355026
EYA1	1.9146e-06	5.38162e-05	0.529095	1.22668	0.529095		UCHL1	0.279944	1	0.0391631	0.106414	0.0391631		PLA2G16	4.86628e-08	1.36783e-06	0.490301	0.883238	0.490301
RPRD2	1.96036e-06	5.50197e-05	0.513307	1.5144	0.513307		RPLP0P6	0.280228	1	0.00905229	0.00905229	0.0263276		SAMD9L	4.97663e-08	1.39674e-06	0.344054	0.535951	0.344054
AKAP10	1.96487e-06	5.50634e-05	0.464268	1.51346	0.464268		AC012618.1	0.280533	1	0.00577502	0.00577502	0.0149558		SCCPDH	5.04913e-08	1.41497e-06	0.33746	0.446373	0.33746
GSTM2	2.05532e-06	5.75119e-05	0.294057	0.389014	0.294057		PTGS1	0.280545	1	0.00640445	0.00852818	0.00640445		TPM2	5.09348e-08	1.42526e-06	0.347668	0.347668	0.381928
LRRTM4	2.20796e-06	6.16909e-05	0.81008	1.53734	0.81008		CYB5R2	0.280703	1	0.00748761	0.00748761	0.0258491		STXBP5L	5.13617e-08	1.43506e-06	0.482133	0.676103	0.482133
ARID1A	2.22819e-06	6.21632e-05	0.487784	1.71583	0.487784		BOLA2B	0.281331	1	0.0253991	0.0253991	0.151441		DDX21	5.17188e-08	1.44288e-06	0.38038	0.459492	0.38038
BPTF	2.34189e-06	6.52379e-05	0.450872	1.71386	0.450872		RNU2-63P	0.282888	1	0.00848417	0.00848417	0.0243581		RBM47	5.19818e-08	1.44805e-06	0.429331	0.567609	0.429331
PPP1R3C	2.45564e-06	6.83049e-05	0.40194	0.562778	0.40194		TMEM70	0.284887	1	0.0203635	0.0330659	0.0203635		S1PR3	5.21265e-08	1.44992e-06	0.220097	0.221615	0.220097
B3GALNT2	2.48436e-06	6.90009e-05	0.431948	0.973852	0.431948		AC099560.2	0.284942	1	0.0078414	0.0078414	0.0188811		AC120049.1	5.2378e-08	1.45475e-06	0.285758	0.366883	0.285758
NLGN3	2.501e-06	6.936e-05	0.275915	0.339765	0.275915		CD37	0.285346	1	0.0123434	0.0123434	0.0584449		MAIP1	5.24824e-08	1.45549e-06	0.350266	0.47916	0.350266
PHYHD1	2.53878e-06	7.03034e-05	0.492859	1.30332	0.492859		SDR39U1	0.285851	1	0.00557808	0.00557808	0.0147588		NPC1	5.39803e-08	1.49342e-06	0.435656	0.789913	0.435656
AC087482.1	2.56319e-06	7.08744e-05	0.438271	0.837801	0.438271		ARPC1B	0.286258	1	0.0137466	0.0137466	0.0748993		SRP14	5.40097e-08	1.49342e-06	0.537025	0.537025	0.779673
CALM1	2.56849e-06	7.09162e-05	0.520447	1.19887	0.520447		TOMM40L	0.287708	1	0.00501765	0.00662182	0.00501765		CMSS1	5.46057e-08	1.50767e-06	0.393575	0.485991	0.393575
CAMSAP2	2.59346e-06	7.14999e-05	0.488618	1.54828	0.488618		AC025569.1	0.289031	1	0.0116887	0.0116887	0.0484117		MRPL36	5.59814e-08	1.54337e-06	0.265419	0.265419	0.301082
KIF13A	2.70739e-06	7.45311e-05	0.467036	1.56348	0.467036		RNU6-1099P	0.289737	1	0.00343304	0.00789501	0.00343304		KRR1	5.78882e-08	1.59359e-06	0.312905	0.370302	0.312905
ITPR2	2.72513e-06	7.49092e-05	0.556208	2.80369	0.556208		AL592076.1	0.290839	1	0.0037187	0.00889144	0.0037187		NDUFB3	5.82931e-08	1.60238e-06	0.367334	0.367334	0.411372
RNPC3	2.83964e-06	7.79421e-05	0.416475	0.963748	0.416475		AC008982.2	0.291254	1	0.00638832	0.00638832	0.00992327		HERPUD1	5.86834e-08	1.61073e-06	0.386572	0.397531	0.386572
LINC00598	2.86792e-06	7.86029e-05	0.529842	1.19584	0.529842		ASIC3	0.29268	1	0.00747403	0.0104851	0.00747403		ATP1B3	5.88533e-08	1.61303e-06	0.468069	0.656246	0.468069
TRPV3	2.8981e-06	7.93137e-05	0.242261	0.344447	0.242261		TP53I11	0.293162	1	0.0102297	0.0102297	0.0405545		TEAD4	5.98391e-08	1.63765e-06	0.260044	0.264421	0.260044
CACNG7	3.02604e-06	8.26939e-05	0.320449	0.501788	0.320449		HGFAC	0.29419	1	0.00542502	0.00542502	0.00943304		CU634019.6	6.06645e-08	1.65781e-06	0.302299	0.377936	0.302299
N4BP2L2	3.03122e-06	8.27146e-05	0.47097	1.99505	0.47097		DOHH	0.294596	1	0.0140103	0.0140103	0.0633266		RECQL	6.549e-08	1.78706e-06	0.311375	0.389298	0.311375
PTAR1	3.07543e-06	8.37987e-05	0.448958	1.24442	0.448958		RABGEF1	0.295555	1	0.00725498	0.0187652	0.00725498		SCN8A	6.5768e-08	1.79203e-06	0.47397	0.853508	0.47397
MRO	3.18605e-06	8.66866e-05	0.307825	0.480404	0.307825		PET100	0.295571	1	0.0197915	0.0197915	0.118377		LMOD1	6.5888e-08	1.79269e-06	0.580844	0.967554	0.580844
BICRAL	3.2918e-06	8.94337e-05	0.478756	1.40097	0.478756		RPS26P47	0.296315	1	0.00698378	0.0211739	0.00698378		TPRG1	6.96725e-08	1.8922e-06	0.472903	0.698004	0.472903
PYGM	3.51434e-06	9.53411e-05	0.207257	0.259188	0.207257		AC009245.1	0.297071	1	0.00554105	0.00783939	0.00554105		CHST2	6.97478e-08	1.8922e-06	0.210676	0.210676	0.22058
TMTC4	3.53596e-06	9.57885e-05	0.29664	0.337338	0.29664		EGR3	0.29736	1	0.0124318	0.0494494	0.0124318		TLE4	6.99625e-08	1.89528e-06	0.576938	1.31145	0.576938
ABLIM1	3.56853e-06	9.65312e-05	0.575443	3.08547	0.575443		RPS10	0.297613	1	0.013343	0.013343	0.0471796		FN1	7.01643e-08	1.89799e-06	0.629392	1.03414	0.629392
FGL1	3.85621e-06	0.000104162	0.337822	0.494038	0.337822		RASAL1	0.29942	1	0.00574219	0.00574219	0.00929926		JPH2	7.06225e-08	1.90763e-06	0.359463	0.417718	0.359463
CCDC88C	3.87441e-06	0.000104503	0.263667	0.375909	0.263667		GPRIN1	0.299558	1	0.0065189	0.01399	0.0065189		TBC1D9	7.09153e-08	1.91236e-06	0.316521	0.337241	0.316521
SMARCD2	3.88551e-06	0.000104651	0.327657	0.625395	0.327657		LINC01118	0.299634	1	0.00483686	0.00572165	0.00483686		MRPL13	7.10255e-08	1.91236e-06	0.351204	0.452914	0.351204
C4orf19	3.90476e-06	0.000105018	0.482645	1.16562	0.482645		ALDOC	0.300077	1	0.0241604	0.126355	0.0241604		JAM2	7.11048e-08	1.91236e-06	0.547575	0.990117	0.547575
ARHGAP31	3.96505e-06	0.000106487	0.551135	1.47592	0.551135		RNASE6	0.300781	1	0.0082314	0.0082314	0.0286958		YWHAQ	7.23618e-08	1.94337e-06	0.48502	0.544563	0.48502
SHANK2	3.99155e-06	0.000107045	0.410429	0.567086	0.410429		OR51M1	0.301391	1	0.00473712	0.00473712	0.00479612		ZFP36L2	7.35506e-08	1.97246e-06	0.521365	0.495259	0.521365
MYH14	4.0478e-06	0.000108398	0.327735	0.602114	0.327735		RPL13	0.301725	1	0.049693	0.049693	0.504466		ANKRA2	7.43941e-08	1.99223e-06	0.270229	0.305113	0.270229
MN1	4.15008e-06	0.000110977	0.240785	0.278621	0.240785		DLL3	0.302298	1	0.0116353	0.0426199	0.0116353		BLM	7.54891e-08	2.01866e-06	0.305893	0.320504	0.305893
ZNF254	4.18271e-06	0.00011169	0.440359	1.45363	0.440359		ZNF300	0.302343	1	0.0100496	0.0100496	0.027646		LAMC1	7.57834e-08	2.02363e-06	0.504078	0.964576	0.504078
ZNF141	4.21541e-06	0.000112403	0.363525	0.819682	0.363525		PIK3CG	0.30323	1	0.00792236	0.00792236	0.0160253		PSMB5	7.73479e-08	2.06246e-06	0.339542	0.339542	0.403724
CRY2	4.31002e-06	0.000114762	0.319428	0.526442	0.319428		C20orf204	0.303929	1	0.00472239	0.00989513	0.00472239		CANX	8.44484e-08	2.24859e-06	0.561625	0.875019	0.561625
PON3	4.47232e-06	0.000118914	0.269251	0.329971	0.269251		AC092718.4	0.304122	1	0.00468847	0.00468847	0.0138692		OCIAD2	8.50609e-08	2.26168e-06	0.314901	0.314901	0.456841
RFX2	4.52618e-06	0.000120175	0.48631	1.56296	0.48631		RPL3P4	0.304333	1	0.0211156	0.0211156	0.165117		PDLIM2	8.57161e-08	2.27586e-06	0.306866	0.344684	0.306866
RHOU	4.53921e-06	0.00012035	0.351333	0.547833	0.351333		RPL37P23	0.304467	1	0.00335098	0.00335098	0.00794136		PARD6B	8.63694e-08	2.28995e-06	0.404962	0.538779	0.404962
CAPN2	4.57733e-06	0.000121189	0.43208	1.29197	0.43208		PRELID1P1	0.305277	1	0.00439697	0.00439697	0.00718038		CASC15	8.74663e-08	2.31575e-06	0.496687	0.748277	0.496687
MVB12B	5.05716e-06	0.000133704	0.45475	1.40383	0.45475		LINC01546	0.305775	1	0.00340061	0.00340061	0.00799099		SPCS1	8.91153e-08	2.35607e-06	0.424373	0.456063	0.424373
WDFY3	5.11641e-06	0.000135079	0.436985	2.01869	0.436985		GAS5	0.307112	1	0.0220038	0.0220038	0.0464978		NMNAT2	8.94494e-08	2.36156e-06	0.418522	0.571013	0.418522
UBR2	5.21863e-06	0.000137583	0.448935	1.6206	0.448935		CDCA8	0.308044	1	0.0109884	0.0109884	0.0389294		TNIP1	9.23018e-08	2.43343e-06	0.325865	0.422495	0.325865
HERC1	5.24719e-06	0.000138141	0.419903	1.37548	0.419903		CLEC4F	0.308251	1	0.00327491	0.00327491	0.00352414		ZMPSTE24	9.33806e-08	2.45841e-06	0.364295	0.534653	0.364295
FAF1	5.47974e-06	0.000144061	0.456601	2.19959	0.456601		SNCB	0.309981	1	0.0188182	0.161981	0.0188182		NDEL1	9.39337e-08	2.46949e-06	0.423314	0.759323	0.423314
PRODH	5.50116e-06	0.000144421	0.287873	0.574268	0.287873		MEA1	0.310154	1	0.0126558	0.0126558	0.0158045		DENND5A	9.4819e-08	2.48926e-06	0.573917	1.49351	0.573917
LCN12	5.53564e-06	0.000144976	0.21516	0.295589	0.21516		RNASE2	0.310211	1	0.00602133	0.00602133	0.0224777		CH25H	9.50425e-08	2.49163e-06	0.219178	0.219178	0.246803
AC005899.8	5.53783e-06	0.000144976	0.275497	0.451526	0.275497		YPEL4	0.310265	1	0.00802878	0.00802878	0.016457		GUCY1B1	9.5264e-08	2.49394e-06	0.301356	0.431346	0.301356
PRNP	5.62724e-06	0.000147111	0.422632	0.711111	0.422632		EEF1A1	0.311373	1	0.0471592	0.0471592	0.633343		LIPA	9.57928e-08	2.50428e-06	0.407759	0.580828	0.407759
SLC19A1	5.63769e-06	0.000147178	0.221954	0.287287	0.221954		CD22	0.312867	1	0.0112327	0.00989985	0.0112327		NRBF2	9.61769e-08	2.51081e-06	0.336364	0.440347	0.336364
ZFP30	5.94298e-06	0.000154932	0.346894	0.753588	0.346894		KCNH7	0.313164	1	0.0204904	0.0404715	0.0204904		FOCAD	9.66758e-08	2.52031e-06	0.578218	1.49693	0.578218
RBM6	5.98976e-06	0.000155934	0.452831	1.79201	0.452831		ACTG2	0.314856	1	0.00402816	0.0092009	0.00402816		REEP3	9.70868e-08	2.5275e-06	0.517744	1.0476	0.517744
KIF24	5.99877e-06	0.000155951	0.410756	0.675493	0.410756		SNTG1	0.315954	1	0.0414862	0.0414862	0.17406		SERBP1	9.86427e-08	2.56444e-06	0.458821	0.604939	0.458821
PTBP2	6.10503e-06	0.000158493	0.43264	1.72554	0.43264		GABRD	0.316365	1	0.00976499	0.0208331	0.00976499		AMD1	9.90807e-08	2.57224e-06	0.414944	0.414944	0.472164
LINC02328	6.14555e-06	0.000159324	0.35295	0.587322	0.35295		AC091932.1	0.317022	1	0.00834658	0.00834658	0.0366689		NIPAL2	1.0018e-07	2.59717e-06	0.254803	0.283954	0.254803
PPP1R26	6.77357e-06	0.000175362	0.268779	0.387224	0.268779		IDH3B	0.317226	1	0.0165621	0.0165621	0.0496183		PDIA6	1.00378e-07	2.5987e-06	0.403236	0.65979	0.403236
SLC14A1	6.82288e-06	0.000176395	0.524893	0.972718	0.524893		AC009084.2	0.318033	1	0.00641236	0.00641236	0.00766167		PRMT2	1.01599e-07	2.62667e-06	0.485727	0.995678	0.485727
SEMA4D	6.96114e-06	0.00017972	0.338747	0.622859	0.338747		LINC00891	0.31814	1	0.00307155	0.00307155	0.00766193		GADD45GIP1	1.01891e-07	2.63059e-06	0.34695	0.34695	0.511198
TTYH1	7.15035e-06	0.000184311	0.518982	1.31476	0.518982		PRDM8	0.319169	1	0.00924986	0.0261581	0.00924986		LMO4	1.03246e-07	2.66191e-06	0.511893	0.837481	0.511893
EMX2	7.15865e-06	0.000184311	0.3626	0.641701	0.3626		SIGLEC8	0.319222	1	0.00406076	0.00406076	0.00721411		RSAD2	1.03569e-07	2.66653e-06	0.260862	0.28205	0.260862
MCRIP2	7.23913e-06	0.000186126	0.249109	0.376279	0.249109		CITED1	0.319496	1	0.0179747	0.0179747	0.148896		DNAJC6	1.04166e-07	2.67824e-06	0.520458	0.915629	0.520458
PARD3	7.28729e-06	0.000187107	0.606104	3.33975	0.606104		RPL37AP1	0.320348	1	0.0105205	0.0105205	0.0405214		PKM	1.06423e-07	2.73249e-06	0.551998	0.680914	0.551998
ZNF423	7.3015e-06	0.000187215	0.482121	1.42661	0.482121		GPSM3	0.320888	1	0.00920819	0.00920819	0.0453489		SRPRB	1.0769e-07	2.76124e-06	0.346104	0.389455	0.346104
CACNA2D3	7.47278e-06	0.000191344	0.541619	0.978824	0.541619		AC008505.1	0.321213	1	0.00565259	0.00565259	0.00575322		CEP120	1.0842e-07	2.77614e-06	0.370376	0.518999	0.370376
PHKA1	7.62901e-06	0.000194944	0.388632	0.791795	0.388632		AC022154.1	0.32163	1	0.00305713	0.00305713	0.00764751		DIAPH2	1.10086e-07	2.81494e-06	0.538521	0.979983	0.538521
RNF220	7.63424e-06	0.000194944	0.542671	0.901432	0.542671		AC138207.7	0.322363	1	0.00653887	0.0115922	0.00653887		SYT14	1.10591e-07	2.82401e-06	0.554557	1.28811	0.554557
ZFYVE9	7.83958e-06	0.000199842	0.418832	1.20227	0.418832		PART1	0.322411	1	0.00474045	0.00474045	0.00518412		NIPSNAP3A	1.1135e-07	2.83951e-06	0.254056	0.278727	0.254056
NRGN	7.84742e-06	0.000199842	0.309273	0.309273	0.484774		AC021242.3	0.322522	1	0.00474746	0.00474746	0.00875547		RRBP1	1.16889e-07	2.9767e-06	0.394669	0.469101	0.394669
ZSWIM5	8.1017e-06	0.000206037	0.480564	1.33304	0.480564		SEMA5A	0.324505	1	0.0392305	0.0392305	0.171782		C2CD2	1.17484e-07	2.98777e-06	0.48111	0.964996	0.48111
KALRN	8.50075e-06	0.000215891	0.508211	2.29595	0.508211		CKS2	0.325047	1	0.0129771	0.0129771	0.0801405		TNFAIP2	1.19208e-07	3.02749e-06	0.450891	0.457605	0.450891
FBXO21	8.59033e-06	0.00021787	0.415358	1.07563	0.415358		TESK1	0.325092	1	0.00639076	0.00639076	0.0123644		ABCC3	1.22351e-07	3.10309e-06	0.391251	0.391251	0.537452
EIF4G3	8.66751e-06	0.00021953	0.463364	2.36031	0.463364		SLITRK3	0.325587	1	0.0080524	0.0080524	0.0258316		UTRN	1.24073e-07	3.14252e-06	0.609891	1.76302	0.609891
RBFOX1	8.74623e-06	0.000221224	0.470406	0.943588	0.470406		NECTIN1	0.326214	1	0.0124656	0.0520707	0.0124656		ARF4	1.24581e-07	3.15112e-06	0.423277	0.602188	0.423277
SLC48A1	9.09704e-06	0.000229786	0.394196	0.60989	0.394196		A1CF	0.326267	1	0.0063304	0.0128666	0.0063304		HACD1	1.27565e-07	3.22224e-06	0.300709	0.375136	0.300709
REPS1	9.11871e-06	0.000230023	0.50438	2.16377	0.50438		FOLH1	0.32645	1	0.0100624	0.0100624	0.0287369		TRAF5	1.27788e-07	3.22351e-06	0.282051	0.341682	0.282051
KSR1	9.21176e-06	0.000232057	0.364436	0.819275	0.364436		RPP21	0.326616	1	0.00642772	0.00660229	0.00642772		GNG5	1.30553e-07	3.28882e-06	0.365593	0.413359	0.365593
DTNB	9.27543e-06	0.000233346	0.44096	1.02904	0.44096		AC026304.1	0.327184	1	0.00442725	0.00442725	0.00843527		TSTD1	1.34878e-07	3.3932e-06	0.22005	0.22005	0.262136
ATF6B	9.34977e-06	0.0002349	0.283306	0.296524	0.283306		RPL13AP20	0.327681	1	0.00589329	0.00589329	0.0242548		MCTP2	1.35539e-07	3.40523e-06	0.336494	0.338695	0.336494
MED13	9.42777e-06	0.000236542	0.442076	1.58997	0.442076		PODXL2	0.329578	1	0.0156031	0.0926184	0.0156031		RIPK2	1.36112e-07	3.41504e-06	0.336106	0.464371	0.336106
PACSIN1	9.50326e-06	0.000238116	0.187906	0.187906	0.192214		KCNQ1OT1	0.330827	1	0.0243773	0.0243773	0.189535		PHPT1	1.37353e-07	3.44157e-06	0.387998	0.387998	0.548575
PTK2	9.66589e-06	0.000241867	0.471483	2.5086	0.471483		DLX5	0.330947	1	0.00420025	0.00420025	0.013381		PRTG	1.38647e-07	3.46934e-06	0.396667	0.636795	0.396667
MAGI1	9.70059e-06	0.000242411	0.522549	1.84251	0.522549		PRCD	0.331344	1	0.00700444	0.0239506	0.00700444		BARD1	1.39479e-07	3.48549e-06	0.481412	0.818688	0.481412
RFX3-AS1	9.71577e-06	0.000242466	0.475048	2.28808	0.475048		CD48	0.331376	1	0.0028175	0.0028175	0.00740788		TPPP3	1.42999e-07	3.56869e-06	0.287066	0.287066	0.336115
ELMO2	9.72896e-06	0.000242472	0.33378	0.618522	0.33378		AL355802.1	0.331563	1	0.00683019	0.0237965	0.00683019		B4GALT5	1.43264e-07	3.57051e-06	0.648427	1.73082	0.648427
PLEKHG1	9.78753e-06	0.000243606	0.520028	2.029	0.520028		MGARP	0.33322	1	0.00331733	0.00389969	0.00331733		PAXBP1	1.45739e-07	3.62738e-06	0.495995	1.27029	0.495995
MAP3K12	9.90581e-06	0.000246223	0.367209	0.804344	0.367209		ADCYAP1	0.333638	1	0.00536514	0.00536514	0.0160237		SEC61A1	1.50521e-07	3.74141e-06	0.375457	0.493616	0.375457
SPI1	1.00402e-05	0.000249231	0.319544	0.437528	0.319544		AP1S1	0.335662	1	0.0223926	0.0223926	0.160302		NHLRC3	1.51609e-07	3.76345e-06	0.432433	0.686909	0.432433
ADORA2B	1.01673e-05	0.000252051	0.32148	0.621084	0.32148		EIF2B2	0.336309	1	0.0119033	0.0119033	0.0208965		HSPA5	1.53298e-07	3.80034e-06	0.519561	0.58332	0.519561
MKLN1	1.02951e-05	0.000254883	0.543722	2.77564	0.543722		RASSF2	0.336788	1	0.0193499	0.0193499	0.101074		NUB1	1.54061e-07	3.81418e-06	0.353438	0.49656	0.353438
ARHGAP21	1.03626e-05	0.000256215	0.484301	1.86273	0.484301		CENPV	0.337386	1	0.0105497	0.0425932	0.0105497		GAR1	1.56816e-07	3.87394e-06	0.235081	0.235081	0.258013
AL365181.3	1.0431e-05	0.000257564	0.121359	0.121359	0.124986		SLAMF7	0.338117	1	0.00293456	0.00293456	0.00752494		KCNQ5	1.56889e-07	3.87394e-06	0.493257	0.493257	0.54669
MYORG	1.04835e-05	0.00025852	0.269777	0.40063	0.269777		RPL28	0.339954	1	0.0372802	0.0372802	0.590983		NLRC5	1.57652e-07	3.88765e-06	0.340978	0.464226	0.340978
LINC01158	1.05381e-05	0.000259523	0.471159	1.48381	0.471159		KCNK12	0.339967	1	0.00634361	0.0144327	0.00634361		KCNH1	1.58379e-07	3.90041e-06	0.406207	0.503806	0.406207
NF1	1.07796e-05	0.000265121	0.458711	1.98238	0.458711		FOS	0.340022	1	0.0329122	0.0329122	0.234351		TRIM24	1.58957e-07	3.90951e-06	0.521992	1.03831	0.521992
MBD5	1.09012e-05	0.000267759	0.487989	2.56119	0.487989		PLA2G4A	0.340406	1	0.00710741	0.00710741	0.0132296		LRRC2	1.61336e-07	3.96279e-06	0.238795	0.23759	0.238795
BTBD8	1.09889e-05	0.000269561	0.401795	0.942592	0.401795		SH2D5	0.340767	1	0.00528207	0.00524164	0.00528207		RAB3IP	1.64529e-07	4.03592e-06	0.337233	0.337233	0.429202
MIR100HG	1.17217e-05	0.000287158	0.498143	2.44376	0.498143		AL121772.1	0.341595	1	0.0040016	0.0040016	0.00626929		COQ8A	1.66992e-07	4.09097e-06	0.296189	0.352625	0.296189
IDH1	1.19693e-05	0.000292839	0.361079	0.702621	0.361079		POLR2E	0.342061	1	0.017572	0.017572	0.0283691		CCDC9B	1.74555e-07	4.27067e-06	0.280484	0.400732	0.280484
DOCK7	1.20596e-05	0.000294664	0.460606	2.51912	0.460606		SERPINA1	0.342607	1	0.00712243	0.00712243	0.0332095		BACH1	1.76002e-07	4.29613e-06	0.515446	1.0011	0.515446
NTNG2	1.24187e-05	0.000303043	0.263808	0.428527	0.263808		EIF4A1	0.342814	1	0.0127911	0.0127911	0.0190392		PODNL1	1.76077e-07	4.29613e-06	0.258359	0.309278	0.258359
AC016907.2	1.32364e-05	0.000322576	0.310592	0.500765	0.310592		TLR7	0.342977	1	0.0042374	0.011422	0.0042374		ASXL3	1.76307e-07	4.29613e-06	0.263164	0.271631	0.263164
WNK2	1.34751e-05	0.000327965	0.376202	0.765986	0.376202		RPUSD1	0.343229	1	0.00766301	0.00766301	0.0380312		GNG11	1.76515e-07	4.29613e-06	0.187027	0.191836	0.187027
ABL2	1.3576e-05	0.000329991	0.427131	1.10544	0.427131		AL355309.1	0.345138	1	0.0125088	0.0125088	0.101958		HMGN4	1.82579e-07	4.43792e-06	0.26929	0.380495	0.26929
RAB11FIP4	1.36495e-05	0.000331347	0.303318	0.438193	0.303318		HELZ2	0.34573	1	0.00938573	0.00938573	0.0102843		IPO7	1.83527e-07	4.45519e-06	0.374847	0.594678	0.374847
PAQR8	1.374e-05	0.00033311	0.314348	0.501071	0.314348		CCNA2	0.347566	1	0.00949113	0.00949113	0.0324229		GALNT3	1.85047e-07	4.48076e-06	0.271357	0.317781	0.271357
KIAA0232	1.38504e-05	0.000335351	0.397479	1.26184	0.397479		CFL1	0.348337	1	0.036333	0.036333	0.666674		GBE1	1.8506e-07	4.48076e-06	0.469635	0.688451	0.469635
RBM26	1.39278e-05	0.00033679	0.458998	1.94966	0.458998		RTN4RL2	0.349527	1	0.0030399	0.00362227	0.0030399		RND3	1.87495e-07	4.53213e-06	0.268582	0.268582	0.349836
CYP46A1	1.40278e-05	0.00033877	0.331956	0.598752	0.331956		LINC01105	0.350729	1	0.00947904	0.0164603	0.00947904		DLGAP1-AS1	1.87667e-07	4.53213e-06	0.247696	0.282434	0.247696
MYO15B	1.51983e-05	0.000366563	0.26466	0.435079	0.26466		AC012213.2	0.351225	1	0.00661575	0.00661575	0.012085		TPM3	1.89226e-07	4.56388e-06	0.416183	0.610505	0.416183
GPR39	1.5741e-05	0.000379163	0.39392	0.628331	0.39392		FCGR1CP	0.351981	1	0.00224896	0.00224896	0.00683934		AC026356.2	1.90729e-07	4.59421e-06	0.278579	0.390177	0.278579
RALGAPA1	1.60228e-05	0.000385454	0.444367	1.89497	0.444367		BGN	0.352737	1	0.0141876	0.0141876	0.0826484		ADAM9	1.94085e-07	4.66903e-06	0.442521	0.70488	0.442521
ZFHX4	1.69838e-05	0.000408048	0.446068	1.81557	0.446068		TMEM121B	0.353762	1	0.00256574	0.00256574	0.00715612		TSHZ3	1.98352e-07	4.76554e-06	0.307933	0.415059	0.307933
SPIRE1	1.71022e-05	0.000410365	0.460742	1.84747	0.460742		RPS3AP5	0.354245	1	0.00369241	0.00973539	0.00369241		TBC1D1	2.02612e-07	4.86166e-06	0.573187	1.36077	0.573187
PDE3A	1.81232e-05	0.000434307	0.461224	1.36545	0.461224		SEZ6L2	0.354263	1	0.0173243	0.0173243	0.0514364		GRID2	2.03339e-07	4.87283e-06	0.654409	1.02793	0.654409
WDR20	1.83447e-05	0.000438912	0.40719	1.29251	0.40719		ANKRD22	0.354925	1	0.00440375	0.00440375	0.0104507		COL4A1	2.03643e-07	4.87388e-06	0.40349	0.465697	0.40349
NIPSNAP2	1.83624e-05	0.000438912	0.374163	0.933886	0.374163		RPL24P8	0.355601	1	0.00493445	0.00493445	0.0278863		CLIP1	2.062e-07	4.92875e-06	0.723148	2.70736	0.723148
ZNF518A	1.83911e-05	0.000439038	0.410402	1.64294	0.410402		SNRPEP4	0.356139	1	0.00365565	0.00694432	0.00365565		SHC4	2.07659e-07	4.95729e-06	0.408087	0.556393	0.408087
NAT8L	1.84891e-05	0.000440813	0.375901	0.885599	0.375901		CX3CR1	0.35862	1	0.0079887	0.0156425	0.0079887		SLC44A1	2.09278e-07	4.98958e-06	0.593641	1.24699	0.593641
USP9Y	1.91517e-05	0.000456031	0.433547	1.36799	0.433547		KRT222	0.358792	1	0.00267403	0.00875727	0.00267403		TMEM167A	2.12945e-07	5.07053e-06	0.375369	0.541136	0.375369
MYT1L	1.9199e-05	0.000456132	0.197417	0.197417	0.201534		AMDHD1	0.358826	1	0.00578409	0.00671131	0.00578409		TESC	2.14213e-07	5.09424e-06	0.255975	0.266356	0.255975
CXCL14	1.92048e-05	0.000456132	0.371718	0.371718	0.410722		TMX2	0.359353	1	0.0156377	0.0156377	0.0487199		PYURF	2.16068e-07	5.12804e-06	0.328016	0.493688	0.328016
PDE4DIP	1.97349e-05	0.000468129	0.479797	2.12735	0.479797		A1BG	0.359639	1	0.00288718	0.00805992	0.00288718		NRIP1	2.16183e-07	5.12804e-06	0.405693	0.786508	0.405693
ENC1	2.03073e-05	0.000481094	0.29508	0.29508	0.428664		RRM2	0.362154	1	0.00932641	0.00932641	0.0505211		FZD7	2.17636e-07	5.15419e-06	0.216378	0.255551	0.216378
NKAPP1	2.08661e-05	0.000493708	0.355197	0.809001	0.355197		AL162430.1	0.3627	1	0.00440229	0.0168372	0.00440229		CD58	2.17837e-07	5.15419e-06	0.306039	0.349667	0.306039
FTX	2.09048e-05	0.000493999	0.47716	3.09314	0.47716		RPL30P4	0.362858	1	0.00197974	0.00197974	0.00657012		MANF	2.18538e-07	5.16423e-06	0.28695	0.28695	0.379533
RBMS2	2.20056e-05	0.000519132	0.412263	1.20036	0.412263		GPD1	0.363449	1	0.00551101	0.00551101	0.0271473		TSPO	2.19601e-07	5.18282e-06	0.297208	0.297208	0.433965
ZFHX4-AS1	2.2024e-05	0.000519132	0.259563	0.420396	0.259563		AC136632.1	0.363531	1	0.00743152	0.00743152	0.0440423		TMEM229A	2.21679e-07	5.22526e-06	0.298556	0.393795	0.298556
CPQ	2.2579e-05	0.000531545	0.448103	2.03348	0.448103		SLC26A4	0.364316	1	0.00573912	0.00573912	0.00632953		STX12	2.2564e-07	5.31192e-06	0.482378	0.759349	0.482378
AL157700.1	2.31076e-05	0.000543304	0.15195	0.152689	0.15195		LAGE3	0.365477	1	0.0138752	0.0138752	0.177848		TMEM205	2.27408e-07	5.34682e-06	0.341833	0.341833	0.378077
SNPH	2.33244e-05	0.000547714	0.189169	0.220642	0.189169		PRR18	0.3656	1	0.00715221	0.00715221	0.00968887		PSMB9	2.27849e-07	5.35044e-06	0.246009	0.246009	0.313082
MRAS	2.37308e-05	0.000556557	0.424058	1.39306	0.424058		OLR1	0.365724	1	0.00651721	0.0137237	0.00651721		LAMA4	2.33638e-07	5.47951e-06	0.492376	0.744397	0.492376
ADGRL1	2.38712e-05	0.000559148	0.303964	0.451616	0.303964		PTPN6	0.365949	1	0.00768381	0.00768381	0.042752		FEM1C	2.37346e-07	5.55949e-06	0.45461	0.857004	0.45461
PTPRS	2.49749e-05	0.00058427	0.397558	1.51344	0.397558		AC009704.1	0.366058	1	0.00238495	0.00238495	0.00697533		TPRKB	2.43423e-07	5.6947e-06	0.267211	0.267211	0.305523
STRIP2	2.54319e-05	0.000593653	0.324962	0.535769	0.324962		BATF3	0.366166	1	0.00834095	0.00834095	0.0599859		AL139220.2	2.46978e-07	5.77063e-06	0.326059	0.412335	0.326059
ATP8B2	2.54396e-05	0.000593653	0.270666	0.458198	0.270666		METTL1	0.367034	1	0.00730158	0.00730158	0.0144554		AC099548.2	2.49788e-07	5.82418e-06	0.262459	0.300645	0.262459
RABGAP1	2.56747e-05	0.000598393	0.446906	1.9416	0.446906		AL080243.2	0.367166	1	0.008219	0.0240918	0.008219		CDO1	2.49893e-07	5.82418e-06	0.273827	0.341418	0.273827
SLC7A10	2.57486e-05	0.000599368	0.20104	0.20104	0.304674		CYBB	0.367184	1	0.00886279	0.00886279	0.028725		RSL24D1	2.56023e-07	5.95962e-06	0.292206	0.275989	0.292206
SPTBN2	2.58443e-05	0.000600847	0.184501	0.21383	0.184501		LILRB3	0.367657	1	0.00577978	0.00577978	0.0126809		LRRC55	2.63281e-07	6.12095e-06	0.234076	0.289118	0.234076
SYT1	2.61803e-05	0.000607903	0.392515	0.564158	0.392515		OTP	0.367922	1	0.00359844	0.00720666	0.00359844		ERH	2.6517e-07	6.15721e-06	0.366594	0.35833	0.366594
DISP3	2.64353e-05	0.000613064	0.225872	0.269167	0.225872		AL592114.1	0.368256	1	0.00548347	0.0123558	0.00548347		VDAC1	2.65521e-07	6.15772e-06	0.463146	0.647194	0.463146
SMURF2	2.73774e-05	0.000634125	0.487716	1.9422	0.487716		PCDH8	0.368334	1	0.00639174	0.00639174	0.017752		TCTN2	2.67134e-07	6.18745e-06	0.348423	0.602782	0.348423
ROBO3	2.79776e-05	0.000647224	0.235683	0.291174	0.235683		AC027644.3	0.369518	1	0.00379254	0.0104179	0.00379254		DISC1	2.71335e-07	6.27697e-06	0.319656	0.319656	0.372298
PIGA	2.85186e-05	0.000658925	0.240841	0.313864	0.240841		HS3ST2	0.369915	1	0.00855902	0.0352829	0.00855902		LDLRAD4	2.83767e-07	6.55645e-06	0.629909	2.05459	0.629909
PABPN1	2.86311e-05	0.000660708	0.300131	0.645804	0.300131		PREB	0.371175	1	0.00771485	0.00771485	0.0104939		ERLEC1	2.86526e-07	6.61204e-06	0.372815	0.504275	0.372815
PDK4	2.8932e-05	0.000666827	0.370516	0.522199	0.370516		AC019068.1	0.372556	1	0.0101509	0.0101509	0.0571329		MT1X	2.87652e-07	6.62982e-06	0.557984	0.557984	0.653259
EP300	2.94006e-05	0.000676794	0.393642	1.42054	0.393642		RPL7AP66	0.372714	1	0.00284301	0.00284301	0.0101186		TCEAL3	2.91486e-07	6.70991e-06	0.331724	0.390951	0.331724
ABAT	3.00081e-05	0.000689927	0.404003	1.01584	0.404003		AC092337.1	0.372972	1	0.0031477	0.0031477	0.0123285		APOE	2.9811e-07	6.85395e-06	0.86528	1.11274	0.86528
CACHD1	3.11303e-05	0.000714851	0.473002	2.26658	0.473002		IFITM10	0.372992	1	0.00336957	0.00336957	0.0125503		DEGS1	3.03464e-07	6.9685e-06	0.362836	0.490449	0.362836
DMGDH	3.16165e-05	0.000725123	0.402259	1.207	0.402259		LPL	0.37416	1	0.013484	0.013484	0.135881		IFNGR1	3.04723e-07	6.98881e-06	0.30851	0.378868	0.30851
GFRA1	3.21805e-05	0.000737154	0.237601	0.267561	0.237601		FAM86EP	0.374356	1	0.00484197	0.00484197	0.0153244		MRPL57	3.06862e-07	7.02925e-06	0.287917	0.287917	0.317783
GNA14	3.22476e-05	0.000737432	0.599672	2.39373	0.599672		HSPA6	0.374514	1	0.00366413	0.00366413	0.011159		BX679664.3	3.07904e-07	7.04448e-06	0.311778	0.311778	0.368972
ZFP14	3.22715e-05	0.000737432	0.295042	0.600997	0.295042		CENPW	0.375627	1	0.00547434	0.00547434	0.0324342		TMBIM6	3.08996e-07	7.06082e-06	0.51961	0.727157	0.51961
SPPL2B	3.26344e-05	0.000744813	0.28455	0.548852	0.28455		HMGB2	0.375791	1	0.0164021	0.0164021	0.229475		ITGB1	3.16103e-07	7.21441e-06	0.541392	1.17506	0.541392
AC107375.1	3.32869e-05	0.000758778	0.195113	0.198516	0.195113		TARDBP	0.375828	1	0.0122719	0.0122719	0.0154252		DYRK3	3.1752e-07	7.23791e-06	0.388461	0.607468	0.388461
SUZ12P1	3.33945e-05	0.000760305	0.37603	1.06581	0.37603		HMGB1P6	0.378626	1	0.0033034	0.00531371	0.0033034		CCDC71L	3.18806e-07	7.25836e-06	0.230483	0.254663	0.230483
FAT3	3.35111e-05	0.000762031	0.547693	1.98059	0.547693		CENPF	0.378939	1	0.0143807	0.0143807	0.149305		IFNGR2	3.20039e-07	7.27758e-06	0.326902	0.421641	0.326902
AC122129.1	3.38549e-05	0.000768914	0.236524	0.319463	0.236524		AC130324.1	0.379569	1	0.00312247	0.00937453	0.00312247		UNC5B	3.22851e-07	7.32621e-06	0.258454	0.296766	0.258454
AFDN	3.44131e-05	0.000780642	0.40316	1.2286	0.40316		PNMA6A	0.38059	1	0.00457551	0.00457551	0.0114709		TNFAIP8	3.23251e-07	7.32621e-06	0.259875	0.259875	0.282198
KCNMA1	3.47915e-05	0.00078827	0.522636	2.50355	0.522636		AURKA	0.381129	1	0.00733165	0.0125599	0.00733165		CASP6	3.23353e-07	7.32621e-06	0.285315	0.342098	0.285315
TNRC18	3.59518e-05	0.000813573	0.379365	1.32807	0.379365		AC107057.1	0.383003	1	0.00364993	0.0128196	0.00364993		TRIM5	3.28953e-07	7.44405e-06	0.270672	0.341828	0.270672
UNC79	3.60458e-05	0.000814713	0.468898	1.38927	0.468898		AC016597.1	0.383247	1	0.00194015	0.00194015	0.00653053		STAMBPL1	3.29393e-07	7.44499e-06	0.279024	0.334982	0.279024
ZNRF3-AS1	3.6229e-05	0.000817865	0.25712	0.425085	0.25712		AL035458.1	0.383836	1	0.00309934	0.0109784	0.00309934		CRB2	3.3183e-07	7.49103e-06	0.568931	1.55509	0.568931
KLF12	3.69041e-05	0.0008321	0.463315	1.49087	0.463315		SHISA7	0.384058	1	0.00478193	0.00955487	0.00478193		RTP4	3.38142e-07	7.62431e-06	0.156957	0.153807	0.156957
SERPINB9	3.75521e-05	0.000845691	0.383268	0.554619	0.383268		COL20A1	0.385516	1	0.00570286	0.0220796	0.00570286		AC067750.1	3.39032e-07	7.62939e-06	0.281498	0.342209	0.281498
SLC9A7	3.78079e-05	0.000850428	0.370146	0.891637	0.370146		KIF25-AS1	0.385645	1	0.00244246	0.00244246	0.00703284		DIAPH1	3.39184e-07	7.62939e-06	0.361932	0.498644	0.361932
PHF14	3.79747e-05	0.000853153	0.434786	1.65187	0.434786		GLIS2-AS1	0.385788	1	0.00243831	0.00243831	0.00702869		DGKD	3.45303e-07	7.75769e-06	0.466381	0.825861	0.466381
SLC29A4	3.91746e-05	0.000879054	0.205779	0.205779	0.228294		TMSB10	0.386543	1	0.0274691	0.0274691	0.817795		FEZ1	3.48137e-07	7.81198e-06	0.545337	0.935318	0.545337
C15orf59	3.95892e-05	0.000886298	0.199838	0.261981	0.199838		MAPK8IP1	0.386897	1	0.00933655	0.0172601	0.00933655		SEC61B	3.504e-07	7.8517e-06	0.357451	0.357451	0.422873
LCOR	3.95923e-05	0.000886298	0.395683	1.40955	0.395683		AC092119.2	0.387191	1	0.00372671	0.0106868	0.00372671		RUNX2	3.50747e-07	7.8517e-06	0.28229	0.309802	0.28229
AC004241.1	4.00183e-05	0.000894764	0.161975	0.19713	0.161975		SASH3	0.387491	1	0.00304226	0.00304226	0.00646791		FHDC1	3.53761e-07	7.90969e-06	0.235663	0.235663	0.272591
ASIC1	4.12007e-05	0.000919772	0.184333	0.184333	0.244251		SUCLA2-AS1	0.387518	1	0.0027894	0.0027894	0.00456331		SEMA6D	3.56449e-07	7.96027e-06	0.567956	1.28858	0.567956
ARL17B	4.12352e-05	0.000919772	0.401573	0.844233	0.401573		COX5BP6	0.388122	1	0.00227223	0.00840398	0.00227223		TMBIM1	3.65959e-07	8.15495e-06	0.342071	0.453582	0.342071
AMZ2	4.32823e-05	0.000964283	0.316176	0.636193	0.316176		AC048382.1	0.388873	1	0.00167852	0.00167852	0.0062689		SBNO2	3.66039e-07	8.15495e-06	0.337545	0.547741	0.337545
ASAP2	4.37082e-05	0.000972611	0.456501	1.57089	0.456501		CACNA1H	0.388896	1	0.00214533	0.00214533	0.00324941		LMNA	3.67724e-07	8.18273e-06	0.448407	0.511201	0.448407
ATAD2B	4.37935e-05	0.000973352	0.380594	1.39532	0.380594		CHN2	0.38891	1	0.00326152	0.0117191	0.00326152		LRGUK	3.74161e-07	8.31608e-06	0.355567	0.546773	0.355567
SPEN	4.38895e-05	0.000974326	0.382075	1.39424	0.382075		RPL12	0.388952	1	0.0242837	0.0242837	0.570384		CAP2	3.74894e-07	8.32247e-06	0.414233	0.643548	0.414233
TESK2	4.43211e-05	0.000981838	0.381997	1.04394	0.381997		AC087343.1	0.389666	1	0.00282832	0.00282832	0.0103927		SNCAIP	3.75627e-07	8.32885e-06	0.616035	1.14103	0.616035
SSBP3	4.43329e-05	0.000981838	0.348715	0.667995	0.348715		LRWD1	0.391165	1	0.00820251	0.00820251	0.0268696		ZNF22	3.78131e-07	8.37444e-06	0.248994	0.245013	0.248994
AMMECR1	4.45358e-05	0.000985163	0.394046	0.952372	0.394046		SEZ6	0.393168	1	0.010175	0.0141848	0.010175		IL15RA	3.7878e-07	8.37888e-06	0.215808	0.220258	0.215808
PLXNA2	4.54338e-05	0.00100384	0.517312	1.75129	0.517312		RPL9	0.394338	1	0.0227127	0.0227127	0.368865		VAMP3	3.81886e-07	8.43761e-06	0.275429	0.333306	0.275429
SFMBT2	4.55598e-05	0.00100543	0.511037	2.32248	0.511037		RRP1	0.396418	1	0.00815599	0.00815599	0.0115632		CAP1	4.02271e-07	8.87544e-06	0.31013	0.394671	0.31013
BMPR1B	4.58814e-05	0.00101134	0.471079	2.68042	0.471079		AC091429.1	0.396686	1	0.00274636	0.00544722	0.00274636		AC009948.1	4.02652e-07	8.87544e-06	0.22458	0.249345	0.22458
NRCAM	4.65813e-05	0.00102556	0.465563	3.06068	0.465563		CPNE5	0.39773	1	0.00976392	0.038325	0.00976392		DNMBP	4.04305e-07	8.90137e-06	0.400501	0.715355	0.400501
BRAF	4.67435e-05	0.00102792	0.412903	1.68817	0.412903		CCRL2	0.397895	1	0.00166032	0.00166032	0.0062507		PDIA4	4.05014e-07	8.9065e-06	0.287041	0.283608	0.287041
MAPT	4.70982e-05	0.0010345	0.409235	0.929801	0.409235		FSCN1	0.397952	1	0.0112305	0.0112305	0.112975		VPS35	4.07547e-07	8.95167e-06	0.413857	0.675502	0.413857
SEC31B	4.82834e-05	0.00105929	0.229725	0.334903	0.229725		LINC00844	0.399323	1	0.0103269	0.0103269	0.0314793		TALDO1	4.08106e-07	8.95342e-06	0.412555	0.511196	0.412555
CPLX2	4.8676e-05	0.00106572	0.188619	0.188619	0.221203		AL078621.3	0.399693	1	0.00175336	0.00749336	0.00175336		IPO9-AS1	4.09856e-07	8.98128e-06	0.141131	0.139496	0.141131
AC145422.1	4.86907e-05	0.00106572	0.288207	0.517413	0.288207		AC012065.5	0.400772	1	0.00266508	0.00917712	0.00266508		CNN3	4.18974e-07	9.17033e-06	0.606911	1.44382	0.606911
DNM3OS	4.93127e-05	0.00107807	0.131818	0.147444	0.131818		RANGRF	0.402153	1	0.00423693	0.00423693	0.0204907		KDELR1	4.23236e-07	9.25278e-06	0.316271	0.356598	0.316271
FOXG1-AS1	4.94835e-05	0.00108054	0.284573	0.572978	0.284573		KCTD12	0.402415	1	0.00750744	0.00750744	0.0690306		CAPG	4.24266e-07	9.25977e-06	0.274285	0.274285	0.36069
SCG3	5.0127e-05	0.00109332	0.457227	0.89014	0.457227		AC015712.6	0.403167	1	0.00139374	0.00139374	0.00598412		PSENEN	4.24547e-07	9.25977e-06	0.250337	0.250337	0.33754
ZNF638	5.02556e-05	0.00109485	0.383703	1.8149	0.383703		PAGR1	0.403179	1	0.00196204	0.00196204	0.00655242		GNAI2	4.35443e-07	9.48636e-06	0.420728	0.585318	0.420728
CHDH	5.08227e-05	0.00110477	0.245704	0.381657	0.245704		SLC26A1	0.403179	1	0.00196204	0.00196204	0.00655242		SMYD2	4.3605e-07	9.48852e-06	0.250507	0.242531	0.250507
LMBR1	5.08293e-05	0.00110477	0.379519	1.07411	0.379519		RPL5P1	0.403415	1	0.0021366	0.0021366	0.0113174		TMED3	4.40048e-07	9.5644e-06	0.22052	0.221196	0.22052
CLASP1	5.21594e-05	0.00113236	0.452979	2.27291	0.452979		AC006059.1	0.403568	1	0.00364556	0.00385834	0.00364556		PAFAH1B2	4.40606e-07	9.56541e-06	0.413172	0.530509	0.413172
PNCK	5.22614e-05	0.0011329	0.19171	0.19171	0.235648		RPL10P6	0.403655	1	0.00147192	0.00147192	0.0060623		FAM98A	4.55599e-07	9.87941e-06	0.252598	0.343292	0.252598
LYPD6	5.23053e-05	0.0011329	0.313123	0.5308	0.313123		TNFRSF21	0.403822	1	0.00799106	0.00799106	0.0446102		HLA-A	4.65681e-07	1.00772e-05	0.502216	0.502216	0.851857
PLXNB1	5.39781e-05	0.00116778	0.317298	0.597178	0.317298		CSF1R	0.40421	1	0.00801567	0.00801567	0.0837361		PTPN12	4.65796e-07	1.00772e-05	0.5664	1.40111	0.5664
PAQR6	5.48136e-05	0.00118448	0.226869	0.226869	0.33449		AL355306.2	0.405419	1	0.00462413	0.00462413	0.00757169		AIMP1	4.68218e-07	1.01178e-05	0.340605	0.394814	0.340605
SYT12	5.75337e-05	0.00124183	0.185073	0.242999	0.185073		RNU6ATAC39P	0.406352	1	0.00285806	0.00738716	0.00285806		PKP4	4.68768e-07	1.0118e-05	0.477324	0.709936	0.477324
CEMIP	5.78886e-05	0.00124804	0.326083	0.640481	0.326083		YJEFN3	0.406382	1	0.00754486	0.0425087	0.00754486		FRY	4.85424e-07	1.04654e-05	0.476708	0.800965	0.476708
RGL1	5.84338e-05	0.00125835	0.449133	2.0287	0.449133		KCNH2	0.40685	1	0.00447801	0.00447801	0.0229436		LPCAT1	4.92772e-07	1.06116e-05	0.268293	0.302123	0.268293
HIVEP1	5.90933e-05	0.00127108	0.399398	1.12442	0.399398		ANKRD1	0.407486	1	0.00134597	0.00134597	0.00593635		CCDC14	4.95549e-07	1.06592e-05	0.452723	0.803352	0.452723
SYN1	5.98693e-05	0.0012863	0.178854	0.178854	0.200332		SNCA	0.408052	1	0.0134603	0.0134603	0.0362461		BEND6	5.03557e-07	1.08189e-05	0.338879	0.496519	0.338879
ABI2	5.99922e-05	0.00128746	0.377769	1.28727	0.377769		AC110597.1	0.408578	1	0.00133716	0.00133716	0.00592754		TRAPPC3	5.05144e-07	1.08406e-05	0.366985	0.58841	0.366985
TMEM254-AS1	6.05103e-05	0.00129708	0.256112	0.470434	0.256112		AC007751.2	0.409134	1	0.00269997	0.00269997	0.0164711		FRG1-DT	5.07972e-07	1.08888e-05	0.338479	0.492881	0.338479
POU3F2	6.08626e-05	0.00130314	0.25984	0.375493	0.25984		SLC25A39	0.409239	1	0.00899767	0.00899767	0.0543786		LINC01515	5.36137e-07	1.14794e-05	0.429238	0.762231	0.429238
BRINP1	6.12765e-05	0.0013105	0.456517	1.78377	0.456517		KCNE3	0.410496	1	0.00231907	0.00589284	0.00231907		APEX1	5.37963e-07	1.15053e-05	0.273125	0.273125	0.295613
AGO4	6.24191e-05	0.00133341	0.342711	0.863574	0.342711		C2orf80	0.411265	1	0.00612605	0.0457116	0.00612605		CFAP61	5.42214e-07	1.15829e-05	0.301885	0.411557	0.301885
EFHD1	6.30476e-05	0.0013453	0.392857	1.10472	0.392857		AC026367.2	0.411361	1	0.00140474	0.00140474	0.00599512		ATF4	5.43228e-07	1.15914e-05	0.256205	0.256205	0.348226
OSBPL11	6.40025e-05	0.00136412	0.559319	2.14787	0.559319		AC091390.3	0.411808	1	0.0034022	0.00692289	0.0034022		SEPT10	5.4495e-07	1.16148e-05	0.435664	0.910955	0.435664
CDK8	6.63861e-05	0.00141331	0.371052	1.00097	0.371052		AC093673.2	0.411929	1	0.0024401	0.00945236	0.0024401		BLVRB	5.64054e-07	1.20083e-05	0.350552	0.529363	0.350552
ZNF680	6.67623e-05	0.00141971	0.407136	1.51988	0.407136		TMEM151A	0.411934	1	0.00480886	0.033925	0.00480886		RB1	5.69372e-07	1.21077e-05	0.456771	1.04986	0.456771
ATP6V1H	6.78086e-05	0.00144032	0.378104	1.31609	0.378104		AARS2	0.412517	1	0.00438638	0.0303683	0.00438638		GHR	5.72177e-07	1.21536e-05	0.34713	0.419923	0.34713
CDC14B	6.8786e-05	0.00145942	0.386207	1.53229	0.386207		AC018738.1	0.413093	1	0.0017132	0.0017132	0.00630358		MRPL47	5.96941e-07	1.26652e-05	0.2591	0.279417	0.2591
EFHB	6.9486e-05	0.00147176	0.200057	0.235103	0.200057		EEF1A1P5	0.414596	1	0.00396841	0.00396841	0.020228		COL4A6	6.15785e-07	1.30502e-05	0.290327	0.343454	0.290327
AASDH	6.95252e-05	0.00147176	0.3316	1.03832	0.3316		AC008443.5	0.415009	1	0.00310641	0.00310641	0.00673415		NDUFC2	6.17575e-07	1.30733e-05	0.340476	0.340476	0.512597
AC036214.1	7.13562e-05	0.00150881	0.309724	0.603598	0.309724		CDKN3	0.417207	1	0.00573857	0.0122631	0.00573857		APOL1	6.30647e-07	1.33349e-05	0.206438	0.211587	0.206438
ZNF793	7.17049e-05	0.00151447	0.264719	0.483327	0.264719		LY9	0.418085	1	0.00226708	0.0126126	0.00226708		UBC	6.41992e-07	1.35594e-05	0.558132	0.558132	0.83027
CTH	7.26176e-05	0.00153202	0.287683	0.470095	0.287683		FEN1	0.418251	1	0.00654953	0.00654953	0.0797026		IFIT5	6.4819e-07	1.36749e-05	0.190015	0.186608	0.190015
SETD5	7.28029e-05	0.0015342	0.375913	1.29412	0.375913		MYH3	0.419085	1	0.00378102	0.00617425	0.00378102		MSANTD3	6.49259e-07	1.3682e-05	0.20204	0.208197	0.20204
CHPT1	7.31012e-05	0.00153875	0.447711	1.77021	0.447711		RPS7P10	0.420336	1	0.0023984	0.0023984	0.0149568		NDUFS6	6.50112e-07	1.36846e-05	0.34466	0.3264	0.34466
CEP128	7.46804e-05	0.00157022	0.3928	1.03124	0.3928		UQCRHL	0.420722	1	0.00384692	0.021657	0.00384692		TP53I3	6.70252e-07	1.40926e-05	0.22795	0.22795	0.271105
ICA1L	7.75118e-05	0.00162792	0.405723	1.51428	0.405723		CCR1	0.420751	1	0.00206259	0.00206259	0.00556607		RFC1	6.72934e-07	1.41331e-05	0.428538	0.875846	0.428538
FLYWCH1	7.76117e-05	0.00162819	0.288149	0.549845	0.288149		MCRS1	0.421298	1	0.00608815	0.0171386	0.00608815		CSF1	6.7372e-07	1.41338e-05	0.31276	0.443458	0.31276
ACAP2	7.78658e-05	0.00163169	0.434601	1.91998	0.434601		RPS26P8	0.421418	1	0.00341865	0.0124475	0.00341865		GATAD2A	6.79018e-07	1.42289e-05	0.462098	1.02364	0.462098
KIAA2026	7.82507e-05	0.00163792	0.356647	1.21847	0.356647		SLA	0.421926	1	0.00378153	0.00378153	0.0450949		CD164	6.87303e-07	1.43864e-05	0.317104	0.381838	0.317104
ILDR2	7.87556e-05	0.00164664	0.259484	0.405674	0.259484		H2AFX	0.422624	1	0.00840359	0.00840359	0.0759352		NEXN	6.9062e-07	1.44397e-05	0.384473	0.526137	0.384473
ANKRD26	7.91185e-05	0.00165238	0.359354	1.35888	0.359354		AC011504.1	0.422949	1	0.00142641	0.00291927	0.00142641		AP000280.1	7.15032e-07	1.49334e-05	0.154587	0.153455	0.154587
ZDHHC11B	8.1226e-05	0.0016945	0.197785	0.233849	0.197785		SPINT2	0.423812	1	0.00645782	0.0123021	0.00645782		ITGA3	7.23479e-07	1.50929e-05	0.304443	0.366661	0.304443
IZUMO4	8.1394e-05	0.00169612	0.221465	0.363516	0.221465		AC004908.2	0.424489	1	0.00450256	0.014156	0.00450256		LRRC69	7.33613e-07	1.52873e-05	0.300991	0.380255	0.300991
HEATR4	8.21453e-05	0.00170987	0.28126	0.540216	0.28126		TMEM269	0.424744	1	0.00258981	0.00372282	0.00258981		SLFN5	7.47595e-07	1.55613e-05	0.243811	0.275227	0.243811
ADCY1	8.62683e-05	0.00179369	0.229216	0.312329	0.229216		DYNLL2	0.426351	1	0.006539	0.006539	0.0271943		CBWD3	7.56963e-07	1.57388e-05	0.447788	0.823812	0.447788
LRRC37A16P	8.70691e-05	0.00180833	0.308727	0.716558	0.308727		AC009135.2	0.428066	1	0.00115681	0.00657526	0.00115681		AC016747.1	7.85775e-07	1.63197e-05	0.235896	0.312922	0.235896
ATP7B	8.71802e-05	0.00180863	0.184106	0.22707	0.184106		AC015911.9	0.428143	1	0.00145281	0.00728977	0.00145281		DRC3	7.90776e-07	1.64053e-05	0.174008	0.183534	0.174008
FSIP2	8.75548e-05	0.00181438	0.37486	1.09915	0.37486		MRPS17	0.428407	1	0.00381789	0.00381789	0.0065269		LPAR1	7.96276e-07	1.65011e-05	0.569133	1.06205	0.569133
C11orf49	8.77404e-05	0.00181622	0.416647	1.98415	0.416647		NDUFV2P1	0.429105	1	0.00286737	0.00286737	0.0123927		RTRAF	8.22347e-07	1.70225e-05	0.314362	0.323402	0.314362
CLIP4	8.78831e-05	0.00181716	0.397179	1.55055	0.397179		UGT8	0.42918	1	0.00545685	0.0108793	0.00545685		TRNT1	8.25787e-07	1.70663e-05	0.289728	0.345687	0.289728
ARGLU1	8.80245e-05	0.00181807	0.38119	1.75499	0.38119		MPV17L2	0.429634	1	0.00287873	0.00287873	0.00501894		SLC35F2	8.26289e-07	1.70663e-05	0.289704	0.376182	0.289704
WDR86	8.99509e-05	0.00185581	0.151846	0.151846	0.165922		PCK2	0.43029	1	0.00184871	0.00184871	0.00477554		LINC01725	8.52234e-07	1.75827e-05	0.287503	0.353292	0.287503
UNC13A	9.10343e-05	0.00187609	0.222022	0.341993	0.222022		AP000911.1	0.430466	1	0.00271297	0.00271297	0.00425757		MLF1	8.58742e-07	1.76975e-05	0.232714	0.273324	0.232714
ACSL3	9.16612e-05	0.00188693	0.42688	1.651	0.42688		FA2H	0.430529	1	0.0041802	0.0276162	0.0041802		PAIP1	8.64914e-07	1.7805e-05	0.367797	0.559474	0.367797
RB1CC1	9.26946e-05	0.0019061	0.365971	1.2302	0.365971		AP002884.4	0.43067	1	0.00153081	0.00691191	0.00153081		RARA	8.73032e-07	1.79524e-05	0.195289	0.193361	0.195289
PTPRN2	9.29412e-05	0.00190907	0.289323	0.45804	0.289323		PCDHA7	0.43123	1	0.0020109	0.0020109	0.0106093		SLC39A1	8.83067e-07	1.81388e-05	0.209654	0.209654	0.256887
LINC01278	9.32715e-05	0.00191147	0.37286	1.61747	0.37286		KIF23	0.431635	1	0.00350956	0.00350956	0.0103891		MUC1	8.87788e-07	1.82157e-05	0.220723	0.268678	0.220723
ANKRD9	9.3332e-05	0.00191147	0.22246	0.372826	0.22246		DHPS	0.431739	1	0.00769035	0.0229657	0.00769035		NDUFC1	8.96517e-07	1.83747e-05	0.372813	0.471219	0.372813
PCCA	9.34542e-05	0.00191147	0.40415	1.94267	0.40415		LDOC1	0.432473	1	0.00401947	0.00401947	0.0430995		SCUBE2	9.23888e-07	1.89149e-05	0.235485	0.289477	0.235485
PRKACB	9.3467e-05	0.00191147	0.408836	1.25781	0.408836		PRPF19	0.432638	1	0.0063252	0.0063252	0.0098424		PPA1	9.37288e-07	1.91683e-05	0.455224	0.760997	0.455224
KDM3B	9.39729e-05	0.00191972	0.338068	1.03036	0.338068		AC106864.1	0.433128	1	0.00145536	0.00145536	0.00461779		COPZ2	9.40863e-07	1.92203e-05	0.217631	0.280505	0.217631
TULP3	9.41476e-05	0.00192119	0.341201	1.07861	0.341201		JMJD8	0.433316	1	0.00308561	0.00308561	0.0300832		NFIL3	9.43875e-07	1.92608e-05	0.180993	0.180993	0.201255
RUNDC3A	9.47304e-05	0.00193097	0.226782	0.226782	0.338412		CACNB3	0.433966	1	0.00256312	0.0127796	0.00256312		MYADM	9.5511e-07	1.94688e-05	0.240448	0.240448	0.278082
CHD6	9.57711e-05	0.00195006	0.377642	1.51914	0.377642		CADM2-AS1	0.434329	1	0.00302805	0.0194803	0.00302805		SDSL	9.77164e-07	1.98967e-05	0.196348	0.207319	0.196348
LMF1	9.72421e-05	0.00197785	0.278244	0.566966	0.278244		TIGIT	0.434415	1	0.00488951	0.0141999	0.00488951		SAMD8	1.00518e-06	2.04449e-05	0.426963	0.94282	0.426963
SLC1A4	9.79123e-05	0.00198932	0.38498	1.128	0.38498		CMKLR1	0.435442	1	0.00333688	0.00333688	0.0280897		CPNE8	1.00688e-06	2.04572e-05	0.542472	1.40383	0.542472
QKI	9.86348e-05	0.00200183	0.491111	2.9378	0.491111		DNAH10OS	0.437493	1	0.00113962	0.00637165	0.00113962		PPP1R18	1.04887e-06	2.12871e-05	0.231427	0.231427	0.281811
LINC02345	9.96354e-05	0.00201994	0.208417	0.285869	0.208417		SIGLEC10	0.438167	1	0.00339698	0.00339698	0.0338731		SMARCA5	1.05071e-06	2.13013e-05	0.386042	0.648138	0.386042
AC105383.1	0.000100466	0.00203451	0.304362	0.579115	0.304362		SLC26A4-AS1	0.438305	1	0.00193987	0.0072614	0.00193987		ENO1	1.0535e-06	2.13348e-05	0.535123	0.734925	0.535123
AL512625.3	0.000100644	0.00203451	0.177837	0.234082	0.177837		ST18	0.438593	1	0.00780579	0.00780579	0.0400502		NUP35	1.06989e-06	2.16432e-05	0.209978	0.211229	0.209978
SCLT1	0.000100681	0.00203451	0.403835	1.21981	0.403835		AMH	0.438852	1	0.00232937	0.00232937	0.0235606		UBE2A	1.08037e-06	2.18279e-05	0.286139	0.372816	0.286139
IGF1R	0.000101055	0.00203988	0.432422	1.83046	0.432422		IFNAR2	0.439753	1	0.00278363	0.00278363	0.0303393		BAIAP2	1.08135e-06	2.18279e-05	0.431748	0.682843	0.431748
NPTXR	0.000101344	0.0020435	0.219823	0.219823	0.284114		AC138150.2	0.441524	1	0.000915274	0.000915274	0.00550565		ABCE1	1.09433e-06	2.20661e-05	0.231028	0.231028	0.263686
NR2C1	0.000101955	0.00205361	0.306911	0.770454	0.306911		FTH1P2	0.442054	1	0.00119548	0.00291146	0.00119548		CTTN	1.09766e-06	2.21094e-05	0.470575	1.21083	0.470575
SHANK3	0.000102425	0.00206085	0.199292	0.302035	0.199292		GABARAP	0.442455	1	0.000880222	0.000880222	0.0054706		ADAM19	1.10277e-06	2.21883e-05	0.238293	0.235462	0.238293
GAD1	0.000103143	0.00207306	0.191126	0.191126	0.25531		AC105339.2	0.442657	1	0.00238497	0.00238497	0.0195818		ARHGAP6	1.12137e-06	2.25383e-05	0.328403	0.392474	0.328403
CAT	0.000103315	0.00207429	0.314997	0.798241	0.314997		CDKN1C	0.442808	1	0.00289131	0.00289131	0.0141141		C8orf33	1.12923e-06	2.26719e-05	0.252655	0.252655	0.313669
TNS2	0.00010421	0.00209001	0.259612	0.442046	0.259612		PCGF1	0.443394	1	0.00274464	0.00274464	0.0159793		FAM174B	1.1459e-06	2.29819e-05	0.384217	0.731825	0.384217
LINC01359	0.000104799	0.00209958	0.334242	0.883387	0.334242		PROX1	0.444067	1	0.00404267	0.00404267	0.0203357		TRAM1	1.1481e-06	2.30015e-05	0.379006	0.652562	0.379006
TAPT1-AS1	0.000105564	0.00211264	0.425439	1.30416	0.425439		LILRB4	0.444999	1	0.00419966	0.00419966	0.0385035		UBFD1	1.14965e-06	2.30077e-05	0.288396	0.419307	0.288396
RPS6KL1	0.000105795	0.002115	0.225961	0.286759	0.225961		DDIT3	0.445376	1	0.00633416	0.00633416	0.0991606		PRDX6	1.18475e-06	2.36849e-05	0.455373	0.708495	0.455373
OAT	0.000106963	0.00213607	0.301363	0.660722	0.301363		CSF2RB	0.446664	1	0.000967045	0.000967045	0.00555742		ANKRD52	1.21558e-06	2.42752e-05	0.336028	0.634812	0.336028
AC125232.1	0.000108056	0.00215558	0.262614	0.495751	0.262614		NLGN1-AS1	0.447093	1	0.000795929	0.000795929	0.00538631		IFI35	1.22195e-06	2.43763e-05	0.215129	0.215129	0.233868
PPP6R3	0.000110946	0.00221088	0.370217	1.64748	0.370217		SELENOH	0.447802	1	0.00482614	0.00482614	0.103957		LONRF1	1.24389e-06	2.47504e-05	0.351663	0.571081	0.351663
NOTCH2	0.000111657	0.00222267	0.401471	1.76805	0.401471		AL022476.1	0.447897	1	0.000883312	0.00146567	0.000883312		RPE65	1.24394e-06	2.47504e-05	0.223338	0.280137	0.223338
MKRN3	0.000114135	0.00226958	0.343801	0.84907	0.343801		KLF10	0.448934	1	0.00321396	0.00321396	0.0352756		LIPG	1.24467e-06	2.47504e-05	0.196071	0.202467	0.196071
ATP10B	0.000114798	0.00228034	0.35292	0.561212	0.35292		HIST3H2A	0.45101	1	0.00171658	0.00171658	0.0187015		SCN1A	1.25318e-06	2.48699e-05	0.223145	0.223145	0.26477
ZFP82	0.000116849	0.00231862	0.255037	0.484151	0.255037		KLF4	0.451614	1	0.00107421	0.00140734	0.00107421		JUN	1.25334e-06	2.48699e-05	0.440126	0.440126	0.657394
MCF2L2	0.000116983	0.00231883	0.367105	0.657234	0.367105		IQGAP3	0.451961	1	0.0025346	0.0025346	0.0256971		FP671120.3	1.31746e-06	2.60901e-05	0.514698	0.834523	0.514698
RBM28	0.000117635	0.00232928	0.330478	0.914879	0.330478		LPCAT2	0.452641	1	0.00300586	0.00300586	0.0336783		GPATCH11	1.31763e-06	2.60901e-05	0.254131	0.3272	0.254131
IGSF11	0.000118298	0.00233992	0.407506	1.75162	0.407506		HMGB1P1	0.452666	1	0.00120213	0.00120213	0.0103829		ANKRD6	1.32668e-06	2.62416e-05	0.372161	0.555479	0.372161
TRAF3	0.000119529	0.00236178	0.379082	1.2489	0.379082		GRIP2	0.45274	1	0.00159271	0.00159271	0.0103195		F2RL1	1.32832e-06	2.62463e-05	0.163122	0.163122	0.16785
FDFT1	0.000120726	0.00238166	0.354312	0.740128	0.354312		AC114760.2	0.452864	1	0.00461211	0.00461211	0.00656443		MYL9	1.332e-06	2.62912e-05	0.253813	0.253813	0.27615
KLHL26	0.00012079	0.00238166	0.222116	0.382753	0.222116		DLEU7-AS1	0.45301	1	0.000734937	0.00129803	0.000734937		DDAH2	1.33391e-06	2.6301e-05	0.268538	0.268538	0.306433
AL133325.3	0.000122327	0.00240941	0.0954566	0.0954566	0.10147		AC112184.1	0.453323	1	0.000965519	0.000965519	0.0101463		EIF4G2	1.34972e-06	2.65848e-05	0.385413	0.399302	0.385413
ZFYVE21	0.000123223	0.00242451	0.357339	0.727362	0.357339		FGR	0.454406	1	0.00194752	0.018092	0.00194752		TEX2	1.36099e-06	2.67786e-05	0.399529	0.798626	0.399529
PPM1L	0.000125011	0.0024571	0.445683	1.40772	0.445683		LINC01792	0.456173	1	0.000783793	0.00601443	0.000783793		ESD	1.38185e-06	2.71603e-05	0.379834	0.69829	0.379834
ADD1	0.000126126	0.00247641	0.38803	1.56814	0.38803		KCTD17	0.456951	1	0.00356037	0.0097175	0.00356037		FLOT1	1.40731e-06	2.76317e-05	0.354845	0.33842	0.354845
PHF21A	0.000127286	0.00249485	0.381234	1.73468	0.381234		FAM83D	0.457015	1	0.00154751	0.00301371	0.00154751		AC027288.3	1.40983e-06	2.76522e-05	0.196525	0.196525	0.226119
ZNF540	0.000127332	0.00249485	0.173298	0.209771	0.173298		PRR22	0.458063	1	0.00163054	0.00587245	0.00163054		PRPF4B	1.43446e-06	2.81058e-05	0.433428	0.865238	0.433428
DENND4C	0.000129286	0.00253049	0.367915	1.3604	0.367915		HPGDS	0.458611	1	0.00208905	0.0168384	0.00208905		TCAF2	1.44035e-06	2.81917e-05	0.218864	0.226031	0.218864
C1QTNF4	0.000130229	0.00254628	0.162686	0.162686	0.225342		RPL15	0.459425	1	0.0095566	0.0095566	0.542844		HLA-DPB1	1.44622e-06	2.82619e-05	0.271479	0.271479	0.443593
ASB3	0.000132215	0.00258241	0.305601	0.768473	0.305601		GIPR	0.459492	1	0.00054313	0.00054313	0.00513351		SH3BGR	1.44696e-06	2.82619e-05	0.352478	0.606069	0.352478
C2orf88	0.000136338	0.00266015	0.322362	0.69989	0.322362		TJP2	0.460386	1	0.00265015	0.00265015	0.0807538		PRICKLE1	1.45798e-06	2.84474e-05	0.246637	0.288715	0.246637
RBFOX3	0.000137749	0.00268489	0.18491	0.198983	0.18491		AC092894.1	0.460626	1	0.000812151	0.000812151	0.00999291		SETD7	1.47091e-06	2.86697e-05	0.288448	0.347722	0.288448
ELAVL3	0.000138161	0.0026901	0.228196	0.218693	0.228196		AC018690.1	0.461055	1	0.000684024	0.000684024	0.0052744		ADAM17	1.47358e-06	2.86918e-05	0.378399	0.729954	0.378399
SPOCK1	0.000140711	0.0027369	0.472404	1.1902	0.472404		RPL10A	0.462057	1	0.00733693	0.00733693	0.386773		TSC22D1	1.47592e-06	2.87076e-05	0.560305	1.52588	0.560305
CUX1	0.000140897	0.00273767	0.389695	1.65744	0.389695		UBQLNL	0.462183	1	0.000662611	0.000662611	0.00525299		VBP1	1.49092e-06	2.89691e-05	0.291808	0.294285	0.291808
RHBDL3	0.000141935	0.00275499	0.327425	0.619065	0.327425		LINC02391	0.462296	1	0.00210054	0.00210054	0.0261205		IRS2	1.49994e-06	2.91142e-05	0.461582	0.80953	0.461582
NCAM2	0.000145473	0.00282073	0.511466	3.02923	0.511466		GTSE1	0.462836	1	0.00196083	0.00196083	0.0377468		DERL2	1.50286e-06	2.91406e-05	0.29574	0.453292	0.29574
AC120042.3	0.000158185	0.00306404	0.164142	0.22685	0.164142		ELP5	0.462961	1	0.00261793	0.00261793	0.0395062		GBP3	1.55034e-06	3.003e-05	0.26133	0.35424	0.26133
KCTD20	0.00015843	0.0030656	0.296312	0.781606	0.296312		PDE1B	0.463842	1	0.00133893	0.00133893	0.0139453		TOR1AIP2	1.61426e-06	3.12357e-05	0.422645	0.724938	0.422645
USP45	0.000158618	0.00306606	0.353836	1.14841	0.353836		SGSM3	0.464807	1	0.000982344	0.000982344	0.00680532		TRIM26	1.63361e-06	3.15775e-05	0.34377	0.576734	0.34377
TRPS1	0.000160009	0.00308976	0.411532	2.81068	0.411532		DDX51	0.4653	1	0.00281415	0.00550854	0.00281415		SGCB	1.6411e-06	3.16895e-05	0.328252	0.468305	0.328252
PRTFDC1	0.000160756	0.00310098	0.403805	1.35553	0.403805		NCF4	0.465488	1	0.00114959	0.00114959	0.0195111		MYDGF	1.65742e-06	3.19716e-05	0.285083	0.289844	0.285083
USP46	0.00016299	0.00314083	0.27506	0.594933	0.27506		RPS15A	0.468079	1	0.00633965	0.00633965	0.361226		BTG3	1.66113e-06	3.20001e-05	0.257089	0.257089	0.418457
FASN	0.000163571	0.00314879	0.225209	0.303212	0.225209		OLFML3	0.469241	1	0.00181615	0.00181615	0.0129198		JAK2	1.66232e-06	3.20001e-05	0.426888	0.925931	0.426888
ATRX	0.000170103	0.00327115	0.334608	1.61251	0.334608		TFAP2A	0.470368	1	0.00143451	0.0257238	0.00143451		TRIM35	1.72602e-06	3.31823e-05	0.322403	0.375512	0.322403
BTBD9	0.000170295	0.00327149	0.408352	2.09103	0.408352		SMKR1	0.471181	1	0.000859452	0.000859452	0.019221		METTL7B	1.72851e-06	3.31823e-05	0.255444	0.249165	0.255444
SUGCT	0.000170832	0.00327844	0.377225	1.22963	0.377225		CHGB	0.472036	1	0.00183305	0.00183305	0.00229081		AP1AR	1.72906e-06	3.31823e-05	0.301299	0.4715	0.301299
RGN	0.000173436	0.003325	0.278013	0.738692	0.278013		MIR4458HG	0.472136	1	0.00227667	0.00227667	0.0619134		SLC35F6	1.74728e-06	3.34801e-05	0.395567	0.546025	0.395567
ANKRD29	0.00017389	0.00333028	0.246183	0.408986	0.246183		EVI2B	0.472968	1	0.000796549	0.00466214	0.000796549		RPL23AP82	1.74816e-06	3.34801e-05	0.198801	0.198801	0.219351
TMCC1	0.000176156	0.00337023	0.427043	2.01168	0.427043		ISG20L2	0.472976	1	0.00214344	0.00214344	0.0316714		SYAP1	1.78461e-06	3.41432e-05	0.320872	0.446295	0.320872
MVK	0.000177405	0.00339064	0.180441	0.214089	0.180441		BX322557.1	0.473432	1	0.000724172	0.0121357	0.000724172		WDR78	1.79237e-06	3.42567e-05	0.389557	0.750446	0.389557
CALY	0.000179713	0.00343124	0.146157	0.146157	0.167793		SIRPB2	0.474884	1	0.000521481	0.000521481	0.00428378		SOD1	1.79952e-06	3.43582e-05	0.396892	0.396892	0.433589
LRRC75A	0.000181858	0.00346394	0.126788	0.160458	0.126788		TES	0.475113	1	0.000337208	0.000337208	0.00492759		POLE4	1.8068e-06	3.44322e-05	0.225635	0.225635	0.308561
WNT5B	0.000181864	0.00346394	0.191805	0.257869	0.191805		KLHDC3	0.476037	1	0.00228399	0.00228399	0.00999112		MLIP	1.80708e-06	3.44322e-05	0.23554	0.23554	0.259362
MAGI3	0.000181981	0.00346394	0.387607	1.86794	0.387607		AL136531.1	0.476631	1	0.00056036	0.00056036	0.00974112		CLIP1-AS1	1.82345e-06	3.47086e-05	0.147728	0.154287	0.147728
AC241952.1	0.000184771	0.00351084	0.407783	2.26241	0.407783		AC010469.1	0.477888	1	0.000900554	0.00591573	0.000900554		SERPINB8	1.84125e-06	3.50119e-05	0.198762	0.218195	0.198762
PFKP	0.00018482	0.00351084	0.381851	1.42707	0.381851		RPS26P15	0.479689	1	0.000303783	0.000303783	0.00489416		ZNF800	1.87966e-06	3.5706e-05	0.323914	0.602055	0.323914
SNAP25	0.000185827	0.00352638	0.271323	0.271323	0.60033		AC079922.1	0.479699	1	0.000557142	0.000557142	0.0143283		DNAJA2	1.88538e-06	3.57781e-05	0.324966	0.503892	0.324966
ARHGAP35	0.000187693	0.00355817	0.348944	1.21807	0.348944		AC109326.1	0.479753	1	0.000672717	0.0106705	0.000672717		AC004943.2	1.89118e-06	3.58518e-05	0.287988	0.433469	0.287988
HAGHL	0.00018914	0.00358197	0.178766	0.178766	0.237638		EI24	0.479847	1	0.00217276	0.00217276	0.0683096		GLOD4	1.89991e-06	3.59629e-05	0.32918	0.541344	0.32918
HECTD4	0.000191992	0.00363231	0.345593	1.36014	0.345593		FAM153B	0.48004	1	0.00109948	0.0148878	0.00109948		RUNX1	1.90089e-06	3.59629e-05	0.418899	0.611826	0.418899
UBE2Q2P2	0.000192297	0.00363438	0.362843	1.23646	0.362843		C2orf68	0.480271	1	0.00365948	0.0153804	0.00365948		LUCAT1	1.90449e-06	3.59947e-05	0.255419	0.255419	0.324412
ERO1B	0.000192716	0.00363864	0.324849	0.95217	0.324849		PPIAP22	0.480328	1	0.000796614	0.000796614	0.0329293		CLEC2D	1.91871e-06	3.62269e-05	0.353446	0.542984	0.353446
ENSA	0.000194168	0.00366235	0.338879	0.815201	0.338879		SIGLEC9	0.48073	1	0.000733147	0.00200004	0.000733147		ADAMTS15	1.93609e-06	3.65181e-05	0.170392	0.172436	0.170392
ARHGAP8	0.000195731	0.0036881	0.086636	0.086636	0.0897823		TMIGD2	0.481231	1	0.000548502	0.00214368	0.000548502		MED15	1.9416e-06	3.6585e-05	0.42436	1.01469	0.42436
CDK5RAP1	0.00019873	0.00374084	0.293665	0.671058	0.293665		ANGPTL2	0.482682	1	0.000656735	0.000656735	0.0224439		SMARCA1	1.98984e-06	3.74369e-05	0.459786	0.954443	0.459786
FHOD3	0.000199656	0.00375385	0.410764	1.32909	0.410764		MAS1	0.482831	1	0.000536854	0.000536854	0.0104818		ATG16L1	1.99091e-06	3.74369e-05	0.304817	0.496647	0.304817
SDHAP1	0.000199822	0.00375385	0.261241	0.583017	0.261241		NPY	0.483168	1	0.00113653	0.00113653	0.00282787		MYLK	1.99282e-06	3.74369e-05	0.46807	1.09683	0.46807
SGSM2	0.000203555	0.00382013	0.261484	0.539037	0.261484		ATG101	0.484374	1	0.00037185	0.00179409	0.00037185		PLCB4	2.01609e-06	3.78361e-05	0.323037	0.361429	0.323037
GOLGA6L9	0.000205815	0.00385524	0.166826	0.232422	0.166826		COL7A1	0.48492	1	0.000873558	0.000873558	0.00428124		SLFN11	2.01966e-06	3.78651e-05	0.168008	0.164296	0.168008
ZXDC	0.000205839	0.00385524	0.306783	0.762615	0.306783		AP000568.1	0.485028	1	0.000324487	0.00305242	0.000324487		PDCD4	2.02352e-06	3.78995e-05	0.347143	0.503749	0.347143
GTPBP3	0.000206662	0.0038668	0.273746	0.687786	0.273746		RPL23AP2	0.485778	1	0.000188297	0.000188297	0.00477868		VAT1L	2.03949e-06	3.81603e-05	0.274783	0.357696	0.274783
LIN52	0.000208287	0.0038933	0.359924	0.998147	0.359924		RBM22P2	0.486053	1	0.000412801	0.00705494	0.000412801		MGST2	2.06979e-06	3.86886e-05	0.237131	0.276973	0.237131
LRRC4B	0.000213086	0.00397902	0.281858	0.594962	0.281858		SLCO2B1	0.486082	1	0.00167154	0.00167154	0.117301		TMEM208	2.07695e-06	3.87835e-05	0.253402	0.253402	0.308457
IMPA2	0.000219695	0.00409835	0.219486	0.42252	0.219486		TOR4A	0.486366	1	0.000198415	0.000198415	0.00478879		ZDHHC15	2.07977e-06	3.87975e-05	0.372103	0.624182	0.372103
VPS13A	0.000222241	0.0041417	0.399598	1.5499	0.399598		DUSP7	0.486488	1	0.00101377	0.00113221	0.00101377		BST1	2.09154e-06	3.89782e-05	0.145774	0.145774	0.15566
AC105285.1	0.000228952	0.00426253	0.23787	0.451175	0.23787		AL031432.1	0.486881	1	0.000231646	0.000231646	0.0058884		FRMD6-AS1	2.09479e-06	3.89997e-05	0.246524	0.297385	0.246524
PCYT1B	0.000230445	0.00428604	0.27522	0.574395	0.27522		CCKBR	0.48731	1	0.000197672	0.00111908	0.000197672		EFL1	2.12471e-06	3.94844e-05	0.372735	0.718962	0.372735
SOX2-OT	0.000233313	0.00433507	0.444124	0.925279	0.444124		DDX49	0.487478	1	0.000843796	0.00322863	0.000843796		ABCF1	2.12504e-06	3.94844e-05	0.327429	0.337632	0.327429
KCNAB2	0.00023547	0.00437082	0.181729	0.19653	0.181729		RPL21	0.487506	1	0.0027956	0.0027956	0.347281		NOD1	2.13343e-06	3.96009e-05	0.346329	0.715297	0.346329
AL160272.1	0.000237004	0.00439492	0.18615	0.243078	0.18615		AC092447.7	0.488533	1	0.000380782	0.000380782	0.00450374		ARF6	2.1404e-06	3.96909e-05	0.281978	0.281978	0.336558
AADAT	0.000237919	0.00440751	0.204296	0.346354	0.204296		CPA4	0.490424	1	0.000244514	0.000244514	0.00854048		BUB3	2.14387e-06	3.97158e-05	0.204567	0.204567	0.224476
NPFFR1	0.000238849	0.00442036	0.121935	0.123585	0.121935		OLIG2	0.490782	1	0.00090193	0.092467	0.00090193		MMP14	2.16741e-06	4.01122e-05	0.23275	0.285875	0.23275
LGR4	0.000239496	0.0044268	0.42772	1.71873	0.42772		SLCO1B1	0.491074	1	0.000257947	0.00304502	0.000257947		FNDC4	2.17693e-06	4.02484e-05	0.221817	0.221817	0.296307
PRKG1	0.000239671	0.0044268	0.522829	3.68505	0.522829		PPIA	0.491447	1	0.00177316	0.00177316	0.380346		SNX3	2.20549e-06	4.07361e-05	0.433318	0.529505	0.433318
RP9P	0.000240424	0.00443634	0.308705	0.802025	0.308705		NIT1	0.491553	1	0.000663538	0.000663538	0.0495738		KLHL13	2.21349e-06	4.08436e-05	0.351711	0.482034	0.351711
FIRRE	0.000249076	0.00459145	0.336356	0.663927	0.336356		HRK	0.492076	1	0.00060665	0.0210517	0.00060665		STMP1	2.21925e-06	4.09096e-05	0.387535	0.697908	0.387535
MLLT3	0.000252058	0.00464185	0.398828	1.59959	0.398828		LINC00574	0.49479	1	0.000117945	0.00799314	0.000117945		VDAC2	2.22165e-06	4.09134e-05	0.375649	0.521126	0.375649
JPH3	0.00025558	0.00470206	0.16348	0.187654	0.16348		FAM226B	0.49491	1	0.000125027	0.000125027	0.00355068		CRYBG3	2.23175e-06	4.10471e-05	0.400149	0.800468	0.400149
CHIC1	0.000258116	0.00474406	0.332773	1.04033	0.332773		NOP10	0.495055	1	0.000656831	0.000656831	0.219566		PDZRN4	2.2333e-06	4.10471e-05	0.392064	0.559432	0.392064
ITPK1	0.000259087	0.00475723	0.333397	0.777453	0.333397		NUDT14	0.495165	1	0.000260371	0.000260371	0.0282339		MOB1B	2.30631e-06	4.23473e-05	0.439554	0.916458	0.439554
IQSEC1	0.000260086	0.00476836	0.336937	1.08082	0.336937		FKBP1B	0.495446	1	0.00019837	0.00019837	0.025752		RRAS	2.35272e-06	4.3157e-05	0.213907	0.240469	0.213907
ANO8	0.00026033	0.00476836	0.258881	0.621068	0.258881		ELAVL4	0.495829	1	0.000361563	0.0806267	0.000361563		CIB1	2.42286e-06	4.44002e-05	0.279425	0.298752	0.279425
ASB4	0.000260459	0.00476836	0.109623	0.109623	0.112672		TMEM119	0.495833	1	0.000151427	0.000151427	0.0206158		TMTC1	2.47407e-06	4.52942e-05	0.614319	1.58703	0.614319
KCNJ16	0.00026198	0.00479152	0.133687	0.166368	0.133687		F8A1	0.496097	1	0.000236172	0.000236172	0.0218866		DDR2	2.50751e-06	4.57994e-05	0.495259	1.10238	0.495259
LINC01080	0.000263014	0.00480573	0.129327	0.149131	0.129327		ABI3	0.496751	1	0.00016694	0.00016694	0.031417		RIPOR3	2.50983e-06	4.57994e-05	0.272872	0.372968	0.272872
ZDHHC8P1	0.000265578	0.00484783	0.154556	0.205979	0.154556		CD84	0.497422	1	0.000143008	0.000143008	0.0541024		TRIO	2.51047e-06	4.57994e-05	0.572533	2.13443	0.572533
SEPT7	0.00027566	0.00502695	0.397696	1.99947	0.397696		Z95114.1	0.497757	1	8.89095e-05	8.89095e-05	0.00115622		GPR176	2.51147e-06	4.57994e-05	0.248946	0.302106	0.248946
OMG	0.000275966	0.00502764	0.163447	0.163447	0.239239		CDK4	0.49783	1	8.8719e-05	8.8719e-05	0.00402251		SYNE3	2.52909e-06	4.60758e-05	0.254982	0.342388	0.254982
PDE4A	0.000278963	0.00507236	0.166119	0.210727	0.166119		TNFRSF25	0.497839	1	8.48181e-05	0.00355414	8.48181e-05		BLOC1S2	2.57538e-06	4.68735e-05	0.267639	0.326372	0.267639
TGFBRAP1	0.000278963	0.00507236	0.213447	0.358553	0.213447		GLDN	0.497903	1	0.000182034	0.000182034	0.072325		DAB2IP	2.61596e-06	4.75244e-05	0.459523	1.08278	0.459523
ATAD5	0.000279642	0.00507715	0.291954	0.779692	0.291954		PJA1	0.498044	1	0.000108769	0.000108769	0.0355609		AHR	2.61623e-06	4.75244e-05	0.214028	0.236616	0.214028
BCAR3	0.00027977	0.00507715	0.378455	1.41485	0.378455		AC022210.1	0.498276	1	3.77265e-05	3.77265e-05	0.0073133		ACTB	2.62621e-06	4.76594e-05	0.568097	0.568097	1.22191
ATP1B2	0.000288194	0.00522494	0.474338	1.86336	0.474338		AC005833.1	0.5	1	0	0	0		ENAH	2.66498e-06	4.8316e-05	0.537554	1.74891	0.537554
AGL	0.000296627	0.00537263	0.32897	1.04849	0.32897		AC006213.1	0.5	1	0	0	0		ZC4H2	2.67371e-06	4.84274e-05	0.414408	0.748411	0.414408
C10orf90	0.000299114	0.00541243	0.2781	0.398426	0.2781		AC007608.3	0.5	1	0	0	0		IFNAR1	2.71827e-06	4.91867e-05	0.323984	0.58233	0.323984
KLC1	0.000303748	0.00549097	0.294374	0.876098	0.294374		AC009123.1	0.5	1	0	0	0		JOSD2	2.73906e-06	4.95133e-05	0.199989	0.206432	0.199989
PLCD4	0.000305867	0.00552394	0.16231	0.211326	0.16231		AC009228.1	0.5	1	0	0	0		NOL3	2.74161e-06	4.95133e-05	0.235435	0.296994	0.235435
RHOT1	0.000308078	0.00555849	0.333324	1.21022	0.333324		AC010931.2	0.5	1	0	0	0		CAPRIN1	2.75581e-06	4.97216e-05	0.4258	0.892438	0.4258
NCBP1	0.000309311	0.00557535	0.27216	0.755519	0.27216		AC011899.2	0.5	1	0	0	0		PSMB7	2.76169e-06	4.97797e-05	0.378319	0.633763	0.378319
ALK	0.000310442	0.00559012	0.481766	1.36658	0.481766		AC012508.1	0.5	1	0	0	0		TSPAN3	2.82748e-06	5.09164e-05	0.397893	0.708009	0.397893
PDPR	0.000310729	0.00559012	0.274011	0.683779	0.274011		AC012640.1	0.5	1	0	0	0		CDH11	2.92268e-06	5.25802e-05	0.554257	1.63141	0.554257
PAMR1	0.000321713	0.00578217	0.495391	2.43713	0.495391		AC013472.3	0.5	1	0	0	0		SQOR	2.93503e-06	5.27515e-05	0.145928	0.159865	0.145928
GRAMD2B	0.000322591	0.00579239	0.320162	1.14033	0.320162		AC021683.3	0.5	1	0	0	0		NOC3L	2.94124e-06	5.28124e-05	0.311161	0.49423	0.311161
EPB41L5	0.000324106	0.00581399	0.327481	1.07298	0.327481		AC021915.2	0.5	1	0	0	0		SLF1	2.97748e-06	5.34118e-05	0.341782	0.580672	0.341782
NEK5	0.000326211	0.00584615	0.28426	0.577698	0.28426		AC022382.1	0.5	1	0	0	0		SLC35D1	2.98091e-06	5.34219e-05	0.332093	0.599798	0.332093
GATAD2B	0.0003276	0.00586542	0.366283	1.48256	0.366283		AC023855.1	0.5	1	0	0	0		PLXND1	2.98376e-06	5.34219e-05	0.282611	0.345304	0.282611
KCTD8	0.000329559	0.00588961	0.414705	1.19493	0.414705		AC027796.3	0.5	1	0	0	0		NSG1	2.99085e-06	5.34973e-05	0.237988	0.232182	0.237988
SLC24A3	0.000329581	0.00588961	0.368422	0.902534	0.368422		AC040934.1	0.5	1	0	0	0		PCNX2	2.9937e-06	5.34973e-05	0.479051	1.31669	0.479051
ZBED4	0.000334107	0.00596478	0.258311	0.545361	0.258311		AC063944.3	0.5	1	0	0	0		POMP	3.02042e-06	5.39232e-05	0.391843	0.490374	0.391843
BTBD17	0.000340632	0.00607547	0.156451	0.156451	0.173192		AC069234.5	0.5	1	0	0	0		YWHAZ	3.04173e-06	5.42389e-05	0.467015	1.04843	0.467015
EPS15L1	0.000346598	0.00617084	0.359994	1.66684	0.359994		AC079015.1	0.5	1	0	0	0		EXOSC7	3.0439e-06	5.42389e-05	0.290706	0.388492	0.290706
KIAA1671	0.000346639	0.00617084	0.382246	1.67109	0.382246		AC090589.2	0.5	1	0	0	0		BRI3	3.0918e-06	5.504e-05	0.388712	0.75121	0.388712
C9orf147	0.000347169	0.00617439	0.15372	0.228222	0.15372		AC091946.2	0.5	1	0	0	0		PARK7	3.09935e-06	5.51218e-05	0.404967	0.404967	0.500606
FOXN2	0.000349026	0.00620152	0.294877	0.731243	0.294877		AC093426.1	0.5	1	0	0	0		MYL6	3.11138e-06	5.52832e-05	0.468087	0.468087	1.03577
RHBDL1	0.000351553	0.00624049	0.119892	0.138007	0.119892		AC096576.3	0.5	1	0	0	0		DCTD	3.1193e-06	5.53713e-05	0.200008	0.214235	0.200008
DACH1	0.000364085	0.00645681	0.245244	0.329375	0.245244		AC107214.2	0.5	1	0	0	0		SARAF	3.15856e-06	5.6015e-05	0.455566	0.558496	0.455566
RREB1	0.00036908	0.00653919	0.353625	1.19792	0.353625		AC110615.1	0.5	1	0	0	0		EMC7	3.16789e-06	5.61271e-05	0.351356	0.425785	0.351356
DAB1	0.000369808	0.00654588	0.37178	1.13742	0.37178		AC112236.1	0.5	1	0	0	0		NEK10	3.18435e-06	5.63655e-05	0.302347	0.359088	0.302347
MAPKBP1	0.000377832	0.00668158	0.233785	0.53349	0.233785		AC127024.6	0.5	1	0	0	0		ARPC2	3.20392e-06	5.66582e-05	0.392914	0.593366	0.392914
AC007220.1	0.000378351	0.00668444	0.135324	0.168467	0.135324		AC135178.5	0.5	1	0	0	0		ARL8A	3.27212e-06	5.78095e-05	0.216101	0.299321	0.216101
SLC2A12	0.000378994	0.00668947	0.222797	0.390114	0.222797		AC245014.3	0.5	1	0	0	0		CDC123	3.28349e-06	5.79557e-05	0.338158	0.533615	0.338158
PGM1	0.000379556	0.00669308	0.297671	0.796087	0.297671		AL022326.1	0.5	1	0	0	0		IL13RA2	3.31288e-06	5.84193e-05	0.165232	0.165232	0.195239
RBL2	0.00038076	0.00670798	0.298795	0.904311	0.298795		AL035461.2	0.5	1	0	0	0		SLC38A6	3.3339e-06	5.87345e-05	0.438344	1.18798	0.438344
MOK	0.000384253	0.00676315	0.3239	1.15488	0.3239		AL121890.5	0.5	1	0	0	0		MGP	3.35735e-06	5.90918e-05	0.229785	0.229785	0.264057
BRSK2	0.000390199	0.0068577	0.185005	0.267979	0.185005		AL139041.1	0.5	1	0	0	0		PSMB4	3.41315e-06	6.00176e-05	0.26741	0.26741	0.36065
CDC34	0.000390359	0.0068577	0.220241	0.443515	0.220241		AL158063.1	0.5	1	0	0	0		CALU	3.51784e-06	6.18002e-05	0.402836	0.721394	0.402836
KIF27	0.000393512	0.00690659	0.279395	0.731266	0.279395		AL161729.4	0.5	1	0	0	0		EIF4G1	3.52867e-06	6.19323e-05	0.30819	0.342062	0.30819
AL391684.1	0.000394322	0.00691433	0.178597	0.270664	0.178597		AL359921.1	0.5	1	0	0	0		SLC44A3	3.55277e-06	6.22969e-05	0.390076	0.795649	0.390076
GADD45G	0.000398092	0.00697388	0.25583	0.25583	0.446248		AL390208.1	0.5	1	0	0	0		RIC8B	3.57783e-06	6.26774e-05	0.456286	1.28578	0.456286
RCOR3	0.000398642	0.00697698	0.329989	1.31789	0.329989		AL596094.1	0.5	1	0	0	0		OSTC	3.64056e-06	6.37166e-05	0.293419	0.363464	0.293419
TPT1-AS1	0.000400108	0.0069961	0.331235	1.415	0.331235		AL662797.1	0.5	1	0	0	0		ATP5MC3	3.6517e-06	6.38518e-05	0.375759	0.726213	0.375759
FUT2	0.000401606	0.00701572	0.162744	0.25572	0.162744		AP000322.1	0.5	1	0	0	0		CLTA	3.6852e-06	6.43773e-05	0.364337	0.526281	0.364337
B3GAT1	0.000403395	0.0070403	0.233116	0.370009	0.233116		AP002833.1	0.5	1	0	0	0		RHPN2	3.69134e-06	6.43972e-05	0.489801	1.32078	0.489801
MLYCD	0.000403767	0.0070403	0.254274	0.672951	0.254274		AP003086.1	0.5	1	0	0	0		KCTD21-AS1	3.69323e-06	6.43972e-05	0.153974	0.170371	0.153974
ASCL1	0.000409196	0.00712833	0.112004	0.112427	0.112004		ARG1	0.5	1	0	0	0		CAPS	3.69842e-06	6.44277e-05	0.316723	0.558334	0.316723
CASC4	0.000410874	0.00715089	0.327978	1.40724	0.327978		ATP1B3-AS1	0.5	1	0	0	0		HINT1	3.70327e-06	6.4452e-05	0.385743	0.385743	0.504633
CCDC88A	0.000414742	0.0072115	0.341816	1.20054	0.341816		BSCL2	0.5	1	0	0	0		THUMPD3	3.72101e-06	6.47005e-05	0.22183	0.275087	0.22183
ITGA9-AS1	0.000421376	0.00732004	0.283172	0.689992	0.283172		BTNL9	0.5	1	0	0	0		SNRPG	3.8258e-06	6.64608e-05	0.338816	0.349685	0.338816
HECTD1	0.000425861	0.00739107	0.299707	1.16371	0.299707		CYYR1-AS1	0.5	1	0	0	0		CNBP	3.84103e-06	6.66634e-05	0.376884	0.662758	0.376884
CNTNAP3B	0.000435241	0.00754686	0.381066	1.91042	0.381066		FGF20	0.5	1	0	0	0		MRPL3	3.93149e-06	6.81701e-05	0.313368	0.467738	0.313368
FAM13C	0.000440564	0.00763209	0.35676	1.161	0.35676		ICAM3	0.5	1	0	0	0		MGAT4B	3.94508e-06	6.83424e-05	0.20964	0.266906	0.20964
ATP2A2	0.000448606	0.00776421	0.350221	1.26312	0.350221		LBX2	0.5	1	0	0	0		C2orf27A	3.96866e-06	6.86873e-05	0.185951	0.185951	0.211789
TMED8	0.000450093	0.00778274	0.279376	0.701777	0.279376		LINC00642	0.5	1	0	0	0		CPNE4	4.06668e-06	7.03186e-05	0.414255	0.737268	0.414255
STAG3	0.000450849	0.00778861	0.24171	0.536308	0.24171		LINC01353	0.5	1	0	0	0		PTGR1	4.09223e-06	7.06873e-05	0.295618	0.463173	0.295618
CCNL2	0.000451692	0.00779595	0.297405	0.835329	0.297405		LINC02547	0.5	1	0	0	0		MANBAL	4.09557e-06	7.06873e-05	0.2233	0.223714	0.2233
STIM2	0.00045387	0.00782632	0.324964	1.16021	0.324964		LINGO1-AS1	0.5	1	0	0	0		GRN	4.12686e-06	7.11617e-05	0.22478	0.22478	0.308414
RFLNA	0.000454755	0.00783435	0.272958	0.491288	0.272958		OR7A17	0.5	1	0	0	0		PPIE	4.14363e-06	7.1385e-05	0.325994	0.408228	0.325994
ZBTB37	0.000459796	0.0079139	0.235445	0.470743	0.235445		PCDHA8	0.5	1	0	0	0		LETM2	4.24229e-06	7.30174e-05	0.214718	0.272505	0.214718
KLHDC1	0.000463802	0.00797552	0.323942	1.25887	0.323942		POTEC	0.5	1	0	0	0		MYO1C	4.26152e-06	7.32808e-05	0.252101	0.317053	0.252101
MTOR	0.000464456	0.00797942	0.284955	0.977063	0.284955		PRSS40A	0.5	1	0	0	0		MAP1LC3B	4.30026e-06	7.38051e-05	0.304051	0.301907	0.304051
FOXO3	0.000469717	0.00806151	0.415998	1.81882	0.415998		SHH	0.5	1	0	0	0		SPATA13	4.30095e-06	7.38051e-05	0.239434	0.28005	0.239434
FAM198B-AS1	0.000470097	0.00806151	0.337299	0.930862	0.337299		TAS2R5	0.5	1	0	0	0		CDKN1B	4.30385e-06	7.38051e-05	0.207658	0.25262	0.207658
FAM167A	0.000472878	0.00810178	0.256195	0.564051	0.256195		TNFRSF18	0.5	1	0	0	0		BICD1	4.33506e-06	7.42722e-05	0.517681	2.26799	0.517681
DGKB	0.000473423	0.00810368	0.378286	0.834698	0.378286		VIPR1-AS1	0.5	1	0	0	0		ATP5ME	4.39146e-06	7.51697e-05	0.275687	0.376163	0.275687
TRPV1	0.000496846	0.00849684	0.214538	0.379212	0.214538		AC005009.2	0.5	1	0	0	0		JAZF1	4.41093e-06	7.54337e-05	0.519108	1.3563	0.519108
AL353743.1	0.000497874	0.00850584	0.273207	0.735955	0.273207		AC013271.1	0.5	1	0	0	0		COPRS	4.42453e-06	7.55972e-05	0.296061	0.316959	0.296061
GOT1	0.000498283	0.00850584	0.198105	0.268746	0.198105		AC015712.1	0.5	1	0	0	0		POLA2	4.45257e-06	7.60068e-05	0.178075	0.178075	0.192448
STAU2	0.00049961	0.00852072	0.317138	1.01503	0.317138		AC090337.1	0.5	1	0	0	0		LRFN5	4.4999e-06	7.67446e-05	0.434889	0.667757	0.434889
PLCH1	0.000500355	0.00852565	0.344147	0.939631	0.344147		AC099518.2	0.5	1	0	0	0		AC016705.2	4.51976e-06	7.7013e-05	0.349955	0.643113	0.349955
TMEM184B	0.000502287	0.00855078	0.337329	1.26027	0.337329		AC099524.1	0.5	1	0	0	0		DSN1	4.54509e-06	7.73533e-05	0.191999	0.189458	0.191999
CC2D2B	0.000509579	0.00866494	0.112329	0.141114	0.112329		AC108125.1	0.5	1	0	0	0		DIO3OS	4.548e-06	7.73533e-05	0.128868	0.128868	0.134873
CSNK1E	0.00051027	0.00866494	0.218582	0.373768	0.218582		AC119428.2	0.5	1	0	0	0		TCTN3	4.64465e-06	7.89252e-05	0.282682	0.380464	0.282682
CGRRF1	0.000510384	0.00866494	0.250033	0.604483	0.250033		AC243960.3	0.5	1	0	0	0		PDCD7	4.69641e-06	7.969e-05	0.341719	0.554764	0.341719
SMYD3	0.000514957	0.00872808	0.44314	2.42533	0.44314		AL031587.1	0.5	1	0	0	0		EPDR1	4.69818e-06	7.969e-05	0.184947	0.198051	0.184947
KATNBL1	0.000515037	0.00872808	0.29667	1.11071	0.29667		AL161785.1	0.5	1	0	0	0		PMP2	4.75103e-06	8.05134e-05	0.479156	0.469334	0.479156
ZMYND8	0.000520328	0.00880976	0.394895	1.45287	0.394895		AP000547.3	0.5	1	0	0	0		RALBP1	4.76797e-06	8.06632e-05	0.34286	0.576857	0.34286
APBB2	0.000523053	0.00884788	0.344933	0.837959	0.344933		CEACAM4	0.5	1	0	0	0		A4GALT	4.7702e-06	8.06632e-05	0.268636	0.371794	0.268636
PALM	0.000525381	0.00887923	0.283749	0.836403	0.283749		FAM95C	0.5	1	0	0	0		HSPB8	4.77282e-06	8.06632e-05	0.323924	0.51316	0.323924
CHD2	0.000528395	0.00892209	0.336292	1.48739	0.336292		LINC02473	0.5	1	0	0	0		GNG12	4.80481e-06	8.11305e-05	0.355033	0.733966	0.355033
VSTM2B	0.000532812	0.00898857	0.106126	0.106126	0.153624		NAGS	0.5	1	0	0	0		KCND3	4.83096e-06	8.14985e-05	0.521405	1.27951	0.521405
TSC22D4	0.000538997	0.0090847	0.322235	0.535659	0.322235		TTC24	0.5	1	0	0	0		SLC6A9	4.87201e-06	8.21169e-05	0.139899	0.139899	0.155044
ZFR	0.00054126	0.00911462	0.314066	1.51723	0.314066		AC044787.1	0.5	1	0	0	0		LINC01191	5.1417e-06	8.65844e-05	0.192977	0.193181	0.192977
RAD51B	0.000544802	0.00915951	0.387061	2.20996	0.387061		AL355472.2	0.5	1	0	0	0		CEBPB	5.16148e-06	8.68393e-05	0.328474	0.322754	0.328474
ALDH7A1	0.000544906	0.00915951	0.374239	1.3677	0.374239		AC091153.1	0.5	1	0	0	0		ATP6V0E1	5.23075e-06	8.79256e-05	0.427634	0.765147	0.427634
CLMN	0.000546579	0.00917208	0.219133	0.29224	0.219133		LINC00599	0.500953	1	-6.92994e-05	0.0282717	-6.92994e-05		SOCS2-AS1	5.26322e-06	8.83918e-05	0.214372	0.243939	0.214372
TCF12	0.000546635	0.00917208	0.342947	2.24905	0.342947		MORC2-AS1	0.501273	1	-4.2534e-05	0.013578	-4.2534e-05		CYP4F3	5.27234e-06	8.84655e-05	0.195218	0.223628	0.195218
AL137145.2	0.00054846	0.00919446	0.39158	1.88025	0.39158		MICAL1	0.502344	1	-0.00016513	0.00193829	-0.00016513		SSB	5.35353e-06	8.97472e-05	0.345729	0.480326	0.345729
AL022322.2	0.000554919	0.0092944	0.120175	0.148893	0.120175		SNHG8	0.502758	1	-0.000381223	-0.000381223	0.173966		PACSIN2	5.42798e-06	9.09131e-05	0.47308	1.21817	0.47308
EFNA5	0.000561002	0.00938787	0.405387	1.75221	0.405387		AL359551.1	0.502993	1	-6.69278e-05	0.0010978	-6.69278e-05		TXLNA	5.4328e-06	9.09131e-05	0.366932	0.539681	0.366932
LRP5L	0.000567852	0.00949399	0.148889	0.215992	0.148889		CYSLTR1	0.503279	1	-8.11289e-05	-8.11289e-05	0.00741379		TXNDC9	5.45493e-06	9.12017e-05	0.250354	0.354413	0.250354
PLCXD1	0.000572007	0.00955492	0.142795	0.203151	0.142795		PHBP19	0.503493	1	-0.000119961	-0.000119961	0.00756546		SRBD1	5.47836e-06	9.15116e-05	0.436573	0.94286	0.436573
CTNS	0.000573709	0.00957479	0.210371	0.414067	0.210371		KIAA0408	0.503502	1	-9.84053e-05	-9.84053e-05	0.0136727		IRAK2	5.52534e-06	9.2214e-05	0.329673	0.432362	0.329673
SELENBP1	0.000577572	0.00963067	0.200362	0.377702	0.200362		AC115223.1	0.505047	1	-6.79844e-05	-6.79844e-05	0.00452239		GNAI3	5.57723e-06	9.29969e-05	0.357078	0.605003	0.357078
ZNF382	0.000579149	0.00964835	0.227312	0.454435	0.227312		C12orf57	0.505817	1	-0.000734075	-0.000734075	0.103186		IRAK1	5.59313e-06	9.31697e-05	0.254555	0.296369	0.254555
BMPER	0.000581968	0.00968668	0.285068	0.569247	0.285068		CPNE7	0.505824	1	-0.000264819	0.0184102	-0.000264819		TMX3	5.59756e-06	9.31697e-05	0.327179	0.613099	0.327179
RTN4R	0.000589084	0.00979641	0.0853536	0.0868077	0.0853536		FZD5	0.506283	1	-0.000358773	-0.000358773	0.0122225		ARMCX3	5.70237e-06	9.48298e-05	0.257075	0.25972	0.257075
RRS1-AS1	0.000589787	0.00979938	0.155298	0.247802	0.155298		RAB11FIP1	0.506567	1	-0.00039165	-0.00039165	0.00728578		MAP7D1	5.82378e-06	9.67627e-05	0.302892	0.385139	0.302892
LRBA	0.00060006	0.00996109	0.333615	1.79756	0.333615		AL031670.1	0.507099	1	-0.000113726	0.000449362	-0.000113726		RBBP8	5.88216e-06	9.76459e-05	0.292599	0.465853	0.292599
CPSF7	0.000600586	0.00996109	0.26349	0.658194	0.26349		ARHGDIA	0.507505	1	-0.000390969	-0.000390969	0.0573788		CITED4	5.90386e-06	9.79193e-05	0.147744	0.152059	0.147744
CPLX1	0.00060242	0.00998266	0.135688	0.135688	0.165406		THOC3	0.507633	1	-0.000597648	-0.000597648	0.0377803		STK10	5.92437e-06	9.81722e-05	0.299728	0.381944	0.299728
NEK9	0.000604205	0.0100034	0.279096	0.757428	0.279096		AC046185.3	0.508626	1	-0.000162451	0.00172659	-0.000162451		RNH1	6.02386e-06	9.97326e-05	0.354115	0.411518	0.354115
WDR59	0.00060867	0.0100684	0.324613	1.56186	0.324613		CDKL3	0.508822	1	-0.000303495	-0.000303495	0.009519		FRZB	6.03527e-06	9.98331e-05	0.183982	0.187913	0.183982
PGBD5	0.000610527	0.0100902	0.21262	0.352719	0.21262		VIPR2	0.509146	1	-0.000486624	-0.000486624	0.00716328		ARHGAP29	6.04959e-06	9.99814e-05	0.440173	0.872928	0.440173
CIART	0.000611767	0.0101017	0.130202	0.140127	0.130202		FCGR2A	0.509344	1	-0.000474343	-0.000474343	0.0370359		LINC01426	6.1587e-06	0.000101695	0.187783	0.187783	0.190415
RIMKLB	0.000619888	0.0102268	0.287388	1.09164	0.287388		RPL14	0.509817	1	-0.0019734	-0.0019734	0.314312		PNRC1	6.19782e-06	0.00010225	0.318153	0.381914	0.318153
VAC14-AS1	0.000621971	0.0102521	0.0854798	0.0942077	0.0854798		AL360169.2	0.50993	1	-0.00029209	0.0115993	-0.00029209		GTF2F1	6.27588e-06	0.000103447	0.224484	0.227275	0.224484
ST3GAL1	0.000626363	0.0103154	0.319295	0.885291	0.319295		LCK	0.509992	1	-0.000290975	-0.000290975	0.00126782		NAA38	6.28995e-06	0.000103587	0.343466	0.394553	0.343466
ETFA	0.000628884	0.0103478	0.304515	0.908927	0.304515		AC004241.3	0.510274	1	-0.000297953	0.00703056	-0.000297953		NOL8	6.39857e-06	0.000105283	0.261062	0.358239	0.261062
HDAC4	0.000635007	0.0104394	0.3617	1.57706	0.3617		LINC01625	0.510335	1	-0.00026255	0.00243831	-0.00026255		RFFL	6.41103e-06	0.000105396	0.2742	0.408078	0.2742
CLMP	0.000646821	0.0106242	0.185661	0.291195	0.185661		CSF2RA	0.510379	1	-0.000995157	-0.000995157	0.0267467		ATP5PF	6.43733e-06	0.000105735	0.387207	0.872202	0.387207
CPNE6	0.000648993	0.0106506	0.106331	0.106331	0.143747		TECRP1	0.51119	1	-0.0003521	-0.0003521	0.0157238		EIF2S1	6.46648e-06	0.000106121	0.302068	0.425196	0.302068
LINC00106	0.000650118	0.0106597	0.194583	0.359995	0.194583		EBI3	0.511249	1	-0.000297509	-0.000297509	0.00874042		PSMA5	6.4832e-06	0.000106302	0.336941	0.547765	0.336941
AZIN1-AS1	0.000654245	0.0107177	0.3169	0.880108	0.3169		CDH19	0.511277	1	-0.000478103	-0.000478103	0.000774686		FAM200B	6.52202e-06	0.000106845	0.223285	0.223285	0.244499
PNPLA3	0.000654805	0.0107177	0.161696	0.239936	0.161696		FAM53B-AS1	0.511358	1	-0.000170189	0.000412172	-0.000170189		STARD3NL	6.55197e-06	0.000107241	0.299855	0.490086	0.299855
NAALADL2	0.000666679	0.0109025	0.408804	2.2998	0.408804		HNRNPA1P54	0.511813	1	-0.000838294	0.0246525	-0.000838294		RPA2	6.58784e-06	0.000107734	0.233528	0.229743	0.233528
NUP210L	0.000674944	0.011028	0.242582	0.454406	0.242582		NHP2	0.512285	1	-0.000722011	-0.000722011	0.0357751		XPNPEP1	6.63727e-06	0.000108447	0.302221	0.501153	0.302221
ADAMTSL2	0.000679076	0.0110858	0.127176	0.144204	0.127176		JAML	0.513119	1	-0.000279413	-0.000279413	0.00699617		HNRNPH3	6.64807e-06	0.000108529	0.289811	0.426735	0.289811
ASTN2	0.000683543	0.011149	0.398877	2.46156	0.398877		KIF19	0.514057	1	-0.000483901	-0.000483901	0.0167129		KLF7	6.69229e-06	0.000109156	0.506619	1.40344	0.506619
ENTPD2	0.00068493	0.0111619	0.117927	0.141313	0.117927		CES4A	0.514379	1	-0.00090329	-0.00090329	0.0330936		FANCF	6.72065e-06	0.000109523	0.164409	0.169709	0.164409
SYT9	0.000688607	0.0112121	0.293198	0.831107	0.293198		HIST1H1E	0.514486	1	-0.000442884	-0.000442884	0.0127459		ADAMTS9	6.74722e-06	0.00010979	0.477674	0.705528	0.477674
LINC01102	0.000690752	0.0112324	0.141558	0.151908	0.141558		CDKN2C	0.515531	1	-0.00121016	-0.00121016	0.0342465		SLC35D2	6.74879e-06	0.00010979	0.249898	0.361686	0.249898
GLCCI1	0.000691056	0.0112324	0.304822	0.753322	0.304822		PGAM5	0.515543	1	-0.000852203	-0.000852203	0.0291746		COL24A1	6.76434e-06	0.000109947	0.287789	0.463273	0.287789
VSNL1	0.000697243	0.0113231	0.198183	0.198183	0.311268		AC215217.1	0.516417	1	-0.000221128	-0.000221128	0.00436925		UBE2D3	6.77562e-06	0.000110035	0.406397	0.82102	0.406397
MAP4K5	0.000717388	0.0116401	0.327238	1.32713	0.327238		FTCD	0.516552	1	-0.000245154	0.000337208	-0.000245154		CTSS	6.90409e-06	0.000112024	0.198738	0.198738	0.252664
FAM171A2	0.00071914	0.0116584	0.123551	0.130295	0.123551		KRT17P6	0.517031	1	-0.000269378	-0.000269378	0.004321		ETV7	7.12733e-06	0.000115546	0.12981	0.127315	0.12981
NAA25	0.000721778	0.0116911	0.303215	1.04118	0.303215		MLPH	0.518382	1	-0.000309685	0.00516549	-0.000309685		SEC31A	7.13925e-06	0.000115638	0.439746	1.1919	0.439746
MVD	0.000723116	0.0117026	0.218744	0.346914	0.218744		CCNQ	0.518399	1	-0.00131299	-0.00131299	0.0616468		AFAP1	7.21371e-06	0.000116743	0.306708	0.306708	0.318638
ATP6AP1L	0.000726324	0.0117443	0.300535	0.912484	0.300535		NOP53	0.519588	1	-0.00213085	-0.00213085	0.115115		LMAN1	7.2476e-06	0.00011719	0.346941	0.624522	0.346941
USP3	0.000731837	0.0118232	0.309946	0.910249	0.309946		ESPL1	0.519941	1	-0.000816407	-0.000816407	-0.000514463		FZD6	7.30459e-06	0.00011801	0.354826	0.76476	0.354826
TRIB1	0.000735737	0.011876	0.137099	0.186906	0.137099		RPL19	0.520018	1	-0.00478157	-0.00478157	0.615097		MRPL40	7.32597e-06	0.000118253	0.241735	0.277816	0.241735
AMOT	0.000741598	0.0119603	0.301448	1.01215	0.301448		DNAJC9-AS1	0.520423	1	-0.000781133	0.00912813	-0.000781133		TNFRSF1A	7.44206e-06	0.000120021	0.382961	0.66896	0.382961
AC005162.3	0.000745191	0.0120079	0.185713	0.290202	0.185713		YDJC	0.520428	1	-0.000724011	-0.000724011	0.00715957		AZIN2	7.44831e-06	0.000120021	0.29042	0.436532	0.29042
LINC02488	0.000747392	0.0120329	0.0901184	0.106575	0.0901184		PIP5KL1	0.520786	1	-0.00045958	0.000842064	-0.00045958		GSPT2	7.47515e-06	0.000120349	0.201759	0.258667	0.201759
AL359715.1	0.000748699	0.0120436	0.147633	0.221681	0.147633		AC093909.6	0.521186	1	-0.000278443	-0.000278443	0.00431194		TKT	7.49236e-06	0.000120523	0.430612	0.833619	0.430612
TNK2	0.000760871	0.0122289	0.245354	0.487632	0.245354		ELF3	0.521601	1	-0.000448431	-0.000448431	0.00873233		NMT1	7.51254e-06	0.000120743	0.401106	0.892105	0.401106
DPY19L3	0.000763599	0.0122622	0.335019	1.34732	0.335019		NAXE	0.521934	1	-0.00200408	-0.00200408	0.0848102		TMEM147	7.52395e-06	0.000120823	0.260065	0.260065	0.3291
WFDC1	0.000767721	0.0123178	0.111368	0.126275	0.111368		TCP10L	0.52349	1	-0.000366905	0.00525893	-0.000366905		MRPS21	7.7193e-06	0.000123853	0.327532	0.390828	0.327532
AKAP7	0.00077125	0.0123638	0.335021	1.17751	0.335021		IGLL1	0.524386	1	-0.000383946	0.000198415	-0.000383946		PDCD5	7.73369e-06	0.000123978	0.270292	0.270292	0.310111
ZNF445	0.000774205	0.0124006	0.196616	0.331424	0.196616		RABGGTA	0.524658	1	-0.00153277	-0.00153277	0.0416167		EHD1	7.80783e-06	0.000125059	0.27094	0.33573	0.27094
PHF24	0.000795715	0.0127342	0.127882	0.127882	0.153912		LINC00483	0.524838	1	-0.000344503	-0.000344503	0.00424588		ADAM22	7.81797e-06	0.000125114	0.42992	0.81037	0.42992
UBR5	0.000798085	0.0127563	0.336891	2.25349	0.336891		LINC01126	0.524838	1	-0.000344503	-0.000344503	0.00424588		DDX24	7.8471e-06	0.000125429	0.440485	1.02781	0.440485
AC137767.1	0.000798463	0.0127563	0.140057	0.231347	0.140057		CCNB1	0.52486	1	-0.00171754	-0.00171754	0.0721238		HPF1	7.85107e-06	0.000125429	0.307197	0.498121	0.307197
MT-CO3	0.00079939	0.0127577	0.384983	0.953083	0.384983		NDST2	0.525474	1	-0.000479069	0.000462662	-0.000479069		CREB5	7.99668e-06	0.000127614	0.360847	0.361618	0.360847
AC019270.1	0.000799917	0.0127577	0.0823023	0.0895779	0.0823023		AC027575.2	0.525913	1	-0.000446249	0.00557346	-0.000446249		ACTR2	8.00148e-06	0.000127614	0.356197	0.599737	0.356197
LINGO2	0.000802498	0.0127708	0.170134	0.285665	0.170134		RPL34P6	0.526637	1	-0.0010075	0.0108496	-0.0010075		AC105942.1	8.0586e-06	0.000128416	0.388745	0.78539	0.388745
TRIM33	0.000802782	0.0127708	0.308092	1.19849	0.308092		AL357497.1	0.526774	1	-0.000420377	0.000161985	-0.000420377		ALDOA	8.07275e-06	0.000128531	0.434992	0.434992	0.98605
MAPK8	0.000802788	0.0127708	0.324619	1.59987	0.324619		AC011979.1	0.526861	1	-0.00100532	-0.00100532	0.0292221		TFG	8.12178e-06	0.000129202	0.335898	0.599672	0.335898
HELZ	0.00080636	0.0128167	0.299307	1.16978	0.299307		AP006259.1	0.52831	1	-0.00131956	0.0159106	-0.00131956		EIF3G	8.151e-06	0.000129557	0.227909	0.227909	0.271731
TSC22D2	0.000818507	0.0129988	0.330434	0.951903	0.330434		RPL7AP30	0.529033	1	-0.000577799	0.00215364	-0.000577799		CYSTM1	8.16851e-06	0.000129725	0.384199	0.850087	0.384199
BCL2L14	0.000829164	0.0131568	0.274231	0.743329	0.274231		RPL26P6	0.529182	1	-0.0020589	-0.0020589	0.0665559		ADIPOR2	8.17809e-06	0.000129767	0.440053	0.911009	0.440053
BMP2K	0.000858349	0.0136084	0.394433	1.94588	0.394433		AC116565.1	0.529411	1	-0.00143984	0.0283313	-0.00143984		BCAP29	8.19703e-06	0.000129957	0.401249	0.880476	0.401249
FBXL22	0.000876144	0.0138718	0.0840745	0.0849268	0.0840745		PLPPR5	0.52945	1	-0.0017018	-0.0017018	0.0169364		COTL1	8.28092e-06	0.000131175	0.38391	0.697223	0.38391
ABTB2	0.000876448	0.0138718	0.291113	0.619575	0.291113		PARVG	0.529719	1	-0.00170937	-0.00170937	0.016738		UBE2E1	8.43296e-06	0.000133471	0.41908	0.942367	0.41908
CNNM2	0.000877588	0.0138781	0.351844	1.20121	0.351844		AL162231.1	0.530044	1	-0.00126984	-0.00126984	9.36598e-05		ATG3	8.44601e-06	0.000133564	0.303511	0.422004	0.303511
DCHS2	0.000881762	0.0139323	0.291259	0.626678	0.291259		RN7SL204P	0.530202	1	-0.00120593	-0.00120593	0.00732614		COA6	8.4885e-06	0.000134123	0.181011	0.181011	0.21486
HERC2P3	0.000895251	0.0141335	0.293679	1.30018	0.293679		PCDHB7	0.53025	1	-0.00145047	0.00941042	-0.00145047		B3GALT5	8.5019e-06	0.000134221	0.319341	0.652874	0.319341
AL139424.2	0.000897995	0.0141648	0.130045	0.188434	0.130045		LINC01234	0.530369	1	-0.000749081	0.00608283	-0.000749081		ST5	8.52361e-06	0.000134424	0.421092	0.954376	0.421092
DBP	0.000901231	0.0142028	0.143703	0.192946	0.143703		AL591895.1	0.530953	1	-0.000447183	-0.000447183	0.0041432		TTC39B	8.53196e-06	0.000134424	0.394946	0.831885	0.394946
LYN	0.000901923	0.0142028	0.270859	0.527193	0.270859		RPS12	0.531305	1	-0.00685002	-0.00685002	0.451595		TRIM56	8.53849e-06	0.000134424	0.227131	0.227131	0.264955
MIATNB	0.000906017	0.0142553	0.269703	0.779486	0.269703		NACA3P	0.531874	1	-0.000461281	0.00471146	-0.000461281		AQP4-AS1	8.54354e-06	0.000134424	0.432401	0.89979	0.432401
NR1D1	0.000920767	0.0144752	0.148627	0.187169	0.148627		TRIM36-IT1	0.531904	1	-0.000460333	-0.000460333	0.00413005		FLNB	8.78932e-06	0.000138175	0.232628	0.257096	0.232628
ZBED5-AS1	0.00093063	0.0146103	0.229323	0.468974	0.229323		C15orf59-AS1	0.533457	1	-0.000673233	0.00403162	-0.000673233		NPW	8.80406e-06	0.00013829	0.141892	0.171067	0.141892
RGS17	0.000931312	0.0146103	0.332153	1.06398	0.332153		AL008729.1	0.534252	1	-0.00112164	0.00235195	-0.00112164		ERICH1	8.83339e-06	0.000138635	0.307429	0.475077	0.307429
ADAM33	0.000931709	0.0146103	0.0890947	0.0890947	0.0933083		AC012354.2	0.534895	1	-0.000933811	-0.000933811	0.00766458		ABCA10	8.99864e-06	0.00014111	0.124528	0.12431	0.124528
MEGF8	0.000935387	0.0146557	0.215052	0.458527	0.215052		DCTPP1	0.534898	1	-0.00272817	-0.00272817	0.0522635		TMCO1	9.13601e-06	0.000143144	0.421176	0.881172	0.421176
SENP7	0.000957281	0.0149862	0.318129	1.26893	0.318129		TK1	0.535003	1	-0.00150606	-0.00150606	0.0254539		HDAC7	9.15161e-06	0.000143268	0.306934	0.577891	0.306934
ASAP1	0.000959109	0.0149939	0.312441	2.03039	0.312441		CALM3	0.535076	1	-0.00526394	-0.00526394	0.129195		EDNRA	9.1664e-06	0.000143379	0.269784	0.301755	0.269784
FBXL20	0.000959377	0.0149939	0.319318	1.18121	0.319318		DPH2	0.535546	1	-0.00213102	-0.00213102	0.00626548		STEAP3	9.20264e-06	0.000143826	0.18533	0.223834	0.18533
ZER1	0.000963374	0.0150438	0.237931	0.696722	0.237931		MS4A4A	0.536052	1	-0.00212063	-0.00212063	0.0545007		S100A16	9.23567e-06	0.000144221	0.359832	0.359832	0.69621
FAM69B	0.000968127	0.0151054	0.111709	0.13717	0.111709		BCS1L	0.536072	1	-0.00255273	0.01464	-0.00255273		CDYL	9.28535e-06	0.000144876	0.511662	1.27208	0.511662
AC027020.2	0.000975285	0.0152044	0.119007	0.157815	0.119007		AC004466.1	0.536734	1	-0.000967142	0.00691191	-0.000967142		HIST1H1C	9.46168e-06	0.000147504	0.200164	0.216116	0.200164
SPAG9	0.000978196	0.015237	0.33268	1.73563	0.33268		AC012146.1	0.537361	1	-0.00230321	-0.00230321	0.0369939		GFM2	9.50549e-06	0.000148064	0.281648	0.509434	0.281648
IDH2	0.000979031	0.0152373	0.308685	0.828885	0.308685		DES	0.537732	1	-0.000783925	-0.000783925	0.00839683		VWA5A	9.53855e-06	0.000148455	0.228373	0.31706	0.228373
KLHL23	0.000988159	0.0153615	0.279674	0.684254	0.279674		MT1H	0.537748	1	-0.00241291	-0.00241291	0.0609211		BCAS2	9.55573e-06	0.000148599	0.244833	0.279191	0.244833
SMARCC1	0.00098865	0.0153615	0.308155	1.21907	0.308155		CACNA2D4	0.537798	1	-0.00143269	0.000256202	-0.00143269		SYF2	9.67991e-06	0.000150404	0.236503	0.236503	0.320902
PCM1	0.000991852	0.0153984	0.260034	1.81402	0.260034		TOB2P1	0.537995	1	-0.000582957	-5.95101e-07	-0.000582957		MIR34AHG	9.69119e-06	0.000150404	0.367965	0.58854	0.367965
AVL9	0.000996646	0.01546	0.300768	1.26104	0.300768		PROM2	0.5381	1	-0.00174089	0.000526699	-0.00174089		ODF3B	9.69596e-06	0.000150404	0.120035	0.120035	0.124456
ZFP2	0.00100023	0.0155028	0.202878	0.426605	0.202878		AL135744.1	0.5386	1	-0.00101215	-0.00101215	0.00165656		CUBN	9.74482e-06	0.000151037	0.314085	0.573616	0.314085
MUM1	0.00100949	0.0156333	0.271725	0.859809	0.271725		SH2D2A	0.539463	1	-0.000780177	-0.000780177	0.00229878		HDGF	9.80139e-06	0.000151788	0.210505	0.210505	0.247688
PLSCR4	0.00102207	0.015815	0.327548	1.57692	0.327548		TUBB4A	0.539787	1	-0.00264045	0.00201911	-0.00264045		STEAP2	9.82451e-06	0.00015202	0.28786	0.476501	0.28786
AC009061.2	0.00102646	0.0158698	0.212782	0.459922	0.212782		LINC01209	0.539805	1	-0.000785823	-0.000785823	0.00271832		SSBP1	9.8406e-06	0.000152143	0.384406	0.641323	0.384406
ITPKB	0.00105028	0.0162246	0.36434	2.45961	0.36434		AP000648.3	0.540416	1	-0.00138407	0.00941567	-0.00138407		HMGXB3	9.9256e-06	0.000153182	0.360064	0.815453	0.360064
SCARF1	0.00105691	0.0163136	0.0846254	0.0846254	0.0911875		AC092368.3	0.541107	1	-0.00113751	-0.00113751	0.00614527		GSTO1	9.93144e-06	0.000153182	0.271216	0.316757	0.271216
NFATC4	0.00107496	0.0165785	0.169838	0.266866	0.169838		PAX3	0.543468	1	-0.0015114	0.00914962	-0.0015114		IFI27L2	9.93239e-06	0.000153182	0.30257	0.287589	0.30257
ACAD10	0.00108858	0.0167748	0.24198	0.589602	0.24198		MT2P1	0.544625	1	-0.0029528	-0.0029528	0.0896348		CD2AP	9.95987e-06	0.000153471	0.362901	0.754224	0.362901
IGFN1	0.00109252	0.0168216	0.0964953	0.0964953	0.100197		PA2G4P4	0.544892	1	-0.00123083	-0.00123083	0.00327723		CFAP43	9.9676e-06	0.000153471	0.31711	0.595553	0.31711
CAMKMT	0.00109754	0.0168849	0.377715	1.59833	0.377715		SNX15	0.546181	1	-0.00080151	0.000279836	-0.00080151		GRIK3	1.01526e-05	0.000156192	0.251567	0.301587	0.251567
AP003354.2	0.00110383	0.0169678	0.183284	0.278255	0.183284		MMP2	0.546321	1	-0.00219509	0.00341776	-0.00219509		LRIG3	1.01843e-05	0.00015655	0.26185	0.415103	0.26185
DDX25	0.00110542	0.0169782	0.0971498	0.0979378	0.0971498		TOR2A	0.546781	1	-0.00203335	0.00663355	-0.00203335		ACTG1	1.02169e-05	0.000156913	0.516517	0.516517	0.983461
SBNO1	0.00113305	0.0173883	0.272045	0.903608	0.272045		TNFRSF13C	0.546809	1	-0.00091762	-0.00091762	0.0030904		SLPI	1.02247e-05	0.000156913	0.208888	0.208888	0.25839
OPCML	0.00113872	0.0174609	0.236213	0.379884	0.236213		AC084036.1	0.546851	1	-0.00115116	0.000746822	-0.00115116		GSAP	1.02352e-05	0.000156946	0.391423	1.03148	0.391423
CREBBP	0.00114249	0.0175045	0.312815	1.41516	0.312815		TAL1	0.547037	1	-0.000617455	-0.000617455	-0.000368227		RARS	1.02613e-05	0.000157216	0.334769	0.569437	0.334769
SEC61A2	0.00114585	0.0175415	0.250146	0.720673	0.250146		NDUFV2-AS1	0.548144	1	-0.00211121	-0.00211121	0.00344863		IQGAP1	1.02954e-05	0.00015761	0.440656	1.46141	0.440656
NASP	0.00116119	0.0177575	0.29937	0.997928	0.29937		AC004890.1	0.548195	1	-0.000915459	-0.000915459	0.0082653		SOAT1	1.03404e-05	0.00015812	0.308064	0.49555	0.308064
ITGA6	0.00116186	0.0177575	0.257141	0.795691	0.257141		AC008073.3	0.548208	1	-0.000727255	-0.000727255	0.00386312		STAMBP	1.03457e-05	0.00015812	0.350278	0.687432	0.350278
AL138828.1	0.00116626	0.0178083	0.1213	0.14551	0.1213		DTHD1	0.548406	1	-0.00258444	-0.00258444	0.0109329		MOCOS	1.06048e-05	0.000161949	0.17589	0.17589	0.178329
UBAC2	0.00116709	0.0178083	0.332423	1.25659	0.332423		PRSS12	0.549174	1	-0.00213604	0.00698101	-0.00213604		INTS12	1.06962e-05	0.000163211	0.239922	0.319029	0.239922
AC116366.3	0.00117854	0.0179593	0.229977	0.534404	0.229977		RPLP0P2	0.551762	1	-0.00341463	-0.00341463	0.0546258		MRPS30-DT	1.07551e-05	0.000163948	0.281304	0.524939	0.281304
GNA12	0.00117891	0.0179593	0.292024	1.09286	0.292024		LINC02381	0.552675	1	-0.00163993	-0.00163993	0.00263294		ARHGAP1	1.0762e-05	0.000163948	0.407008	0.890814	0.407008
EAF2	0.00118184	0.0179895	0.229946	0.492905	0.229946		CA4	0.552696	1	-0.00243047	-0.00243047	0.00796833		FRRS1L	1.09321e-05	0.000166356	0.25041	0.318543	0.25041
AP003025.2	0.00118499	0.0180226	0.12837	0.187024	0.12837		RCVRN	0.552936	1	-0.000793356	-0.000793356	0.00379702		E2F5	1.09379e-05	0.000166356	0.225381	0.305654	0.225381
HSD17B14	0.00119042	0.0180905	0.262664	0.79362	0.262664		MAFB	0.553231	1	-0.00512762	-0.00512762	0.0760354		C6orf118	1.09784e-05	0.000166836	0.142577	0.163319	0.142577
ADCY2	0.00120236	0.0182571	0.419959	2.75138	0.419959		PRKCG	0.553904	1	-0.00259412	0.00663561	-0.00259412		RAB11B-AS1	1.09959e-05	0.000166966	0.214293	0.320446	0.214293
SUMF1	0.0012121	0.0183878	0.336586	1.92722	0.336586		AC010401.1	0.554309	1	-0.00122831	-0.00122831	0.00795245		SREK1IP1	1.10144e-05	0.000167104	0.29231	0.360569	0.29231
SGK3	0.00121294	0.0183878	0.322336	1.81601	0.322336		RPS7P11	0.554658	1	-0.000697864	-0.000697864	0.00389251		COPE	1.10346e-05	0.000167104	0.330215	0.369055	0.330215
PPP2R5C	0.00122548	0.018563	0.303217	1.23663	0.303217		ARRB2	0.554755	1	-0.00420119	-0.00420119	0.0710385		SPART	1.10368e-05	0.000167104	0.404886	1.02614	0.404886
FAXDC2	0.00122989	0.0186147	0.275948	0.699457	0.275948		AL392172.1	0.554997	1	-0.00218535	-0.00218535	0.0280421		ACTR6	1.1048e-05	0.000167104	0.192632	0.210248	0.192632
NREP	0.00124988	0.0189018	0.184879	0.288541	0.184879		AC135782.1	0.555228	1	-0.00133186	-0.00133186	0.0105341		SH3BP2	1.10497e-05	0.000167104	0.381428	0.796678	0.381428
SYCP3	0.00125301	0.0189314	0.228233	0.446936	0.228233		MFSD2B	0.555687	1	-0.00257239	-0.00257239	0.0188301		SYS1	1.11425e-05	0.000168372	0.159513	0.158543	0.159513
AP000462.1	0.00125386	0.0189314	0.0845914	0.0932191	0.0845914		AP002336.1	0.556101	1	-0.00192649	-0.00192649	0.00729105		MTRR	1.11846e-05	0.000168871	0.274123	0.358471	0.274123
TRAF3IP2-AS1	0.00125881	0.0189908	0.316377	1.416	0.316377		MANEAL	0.556226	1	-0.00204345	-0.00204345	0.00306754		TRMT10C	1.12016e-05	0.000168991	0.224595	0.242657	0.224595
RBM33	0.00127821	0.0192679	0.275319	1.07068	0.275319		AURKB	0.55633	1	-0.00262955	-0.00262955	0.0321883		RARB	1.1297e-05	0.000170293	0.352897	0.577212	0.352897
CDH4	0.00129005	0.0194308	0.367321	1.63749	0.367321		SOX15	0.55699	1	-0.00266982	0.00103246	-0.00266982		TGOLN2	1.13287e-05	0.000170622	0.342669	0.511814	0.342669
KCNQ3	0.00131315	0.0197629	0.308606	0.567023	0.308606		ZNF223	0.557666	1	-0.00125978	-0.00125978	0.00792098		ATP5IF1	1.13371e-05	0.000170622	0.332076	0.692495	0.332076
SLAIN2	0.00131587	0.0197878	0.282179	0.920918	0.282179		NCF1	0.557926	1	-0.00252524	-0.00252524	0.0209469		BRK1	1.13473e-05	0.000170639	0.253386	0.253386	0.350714
TMEM150C	0.00132324	0.0198827	0.248337	0.562105	0.248337		RPSAP54	0.558083	1	-0.00200713	-0.00200713	0.0144603		LGMN	1.14708e-05	0.000172358	0.248631	0.28798	0.248631
HPCAL4	0.0013441	0.0201798	0.116213	0.116213	0.160596		TMPO-AS1	0.558886	1	-0.00196295	-0.00196295	0.00019951		TDG	1.15739e-05	0.000173767	0.295117	0.38688	0.295117
ZNF624	0.00134863	0.0202206	0.163619	0.282927	0.163619		AC087239.1	0.559217	1	-0.00267173	-0.00267173	0.0162677		SERF1A	1.16945e-05	0.000175437	0.29223	0.423368	0.29223
ZFYVE16	0.00134898	0.0202206	0.298474	1.27514	0.298474		ETS2	0.559619	1	-0.00402321	0.0134396	-0.00402321		PPP1R2	1.17274e-05	0.000175766	0.29658	0.417644	0.29658
MUC20	0.00136403	0.0204222	0.099324	0.099324	0.110498		PSME2P6	0.560112	1	-0.00262968	0.00147702	-0.00262968		DDOST	1.17371e-05	0.000175766	0.235316	0.235111	0.235316
GAREM1	0.00136461	0.0204222	0.355006	2.40448	0.355006		TM4SF1	0.560342	1	-0.00212765	-0.00212765	0.0158065		RPS24	1.17447e-05	0.000175766	0.376719	0.376719	0.430422
GAD2	0.00136898	0.0204711	0.0973573	0.108799	0.0973573		AC068831.1	0.561138	1	-0.000926865	-0.000344503	-0.000926865		EIF5	1.18187e-05	0.000176732	0.379139	0.472035	0.379139
TECPR2	0.00140563	0.0210024	0.293342	1.3751	0.293342		P2RX5-TAX1BP3	0.561895	1	-0.00207869	0.00359539	-0.00207869		LCAT	1.20277e-05	0.000179713	0.269801	0.425617	0.269801
CNTNAP3	0.00141208	0.0210819	0.313577	1.47646	0.313577		AC244093.3	0.562413	1	-0.00167141	0.010801	-0.00167141		ENY2	1.21423e-05	0.000181281	0.293065	0.381152	0.293065
TMEM178A	0.00141339	0.0210847	0.0983357	0.0983357	0.107562		RPL3	0.562614	1	-0.0142269	-0.0142269	0.420042		MASTL	1.22109e-05	0.00018216	0.177002	0.232915	0.177002
MCC	0.00142055	0.0211746	0.351927	1.69699	0.351927		COX5A	0.562738	1	-0.00931169	-0.00931169	0.0553955		MAML3	1.24453e-05	0.000185508	0.370899	0.500539	0.370899
MT-ND1	0.00142689	0.0212521	0.331153	0.560065	0.331153		ONECUT2	0.563374	1	-0.00302865	-0.00302865	0.0286766		PRKAR2B	1.26403e-05	0.000188163	0.247523	0.358134	0.247523
PPCDC	0.00143251	0.0213188	0.250193	0.735584	0.250193		TOX3	0.564075	1	-0.0030755	-0.0030755	0.00866424		MOB3A	1.26435e-05	0.000188163	0.295406	0.533616	0.295406
ZNF438	0.00145624	0.0216498	0.315531	1.26362	0.315531		GAL3ST1	0.565	1	-0.00267053	-0.00267053	-0.00135303		BTG1	1.28681e-05	0.000191354	0.270513	0.270513	0.348689
DMXL2	0.00145706	0.0216498	0.268956	0.785358	0.268956		SELPLG	0.56595	1	-0.0019383	-0.0019383	0.00389412		SLC16A3	1.29107e-05	0.000191834	0.166801	0.166801	0.20142
SNAP23	0.00146435	0.0217395	0.257083	0.865592	0.257083		SKOR1	0.567017	1	-0.000893607	-0.000893607	0.00369677		MGST3	1.29883e-05	0.000192833	0.402421	0.743381	0.402421
HEYL	0.00146543	0.0217395	0.109568	0.138259	0.109568		SOCS1	0.567018	1	-0.00370172	-0.00370172	0.00555787		MORF4L1	1.3464e-05	0.000199737	0.391569	0.703355	0.391569
IFT27	0.00146888	0.0217735	0.193205	0.39744	0.193205		HTR2B	0.568198	1	-0.00138717	-0.00138717	-0.000972457		LINC01122	1.35107e-05	0.000200271	0.246279	0.300878	0.246279
PAIP2B	0.00149161	0.0220929	0.115976	0.118438	0.115976		ADGRA1	0.568593	1	-0.00312521	0.0148943	-0.00312521		UTP6	1.3666e-05	0.000202412	0.25833	0.410889	0.25833
AGBL3	0.00149505	0.0221263	0.24999	0.641414	0.24999		AC099689.1	0.568615	1	-0.00191245	-0.00191245	-0.00163015		ACP1	1.38363e-05	0.000204772	0.202391	0.202391	0.23613
SOX6	0.00149764	0.0221471	0.343671	2.29833	0.343671		AL138820.1	0.568643	1	-0.00161363	0.00442536	-0.00161363		LINC01206	1.39737e-05	0.000206643	0.191297	0.191297	0.203301
BCR	0.00154016	0.0227513	0.342486	1.78258	0.342486		AL079342.1	0.569895	1	-0.00336931	-0.00336931	0.0379818		MRM2	1.40194e-05	0.000207155	0.156924	0.183526	0.156924
PEX1	0.00154094	0.0227513	0.210149	0.555794	0.210149		PRR7	0.570005	1	-0.00509088	0.0300395	-0.00509088		SH3GLB1	1.42072e-05	0.000209764	0.388085	0.890208	0.388085
SUGP2	0.00156152	0.023037	0.253478	1.08472	0.253478		AC026150.3	0.570936	1	-0.00103833	-0.00103833	0.00355205		DZIP1L	1.43108e-05	0.000211127	0.193097	0.261505	0.193097
RHOT2	0.00157466	0.0232126	0.155644	0.159372	0.155644		PFN1P1	0.570937	1	-0.0013893	-0.0013893	0.00779146		CBLB	1.43224e-05	0.000211132	0.466711	1.17553	0.466711
NPIPP1	0.00157686	0.0232267	0.118863	0.179825	0.118863		UCP2	0.571491	1	-0.00485566	-0.00485566	0.059956		GABARAPL2	1.43678e-05	0.000211634	0.399059	0.550918	0.399059
TYW1	0.00157812	0.023227	0.315604	1.57553	0.315604		AL355297.3	0.571658	1	-0.00184768	-0.00184768	0.0119235		ESF1	1.44358e-05	0.000212467	0.342628	0.535234	0.342628
MAL	0.00159476	0.0234534	0.150221	0.170958	0.150221		LINC01445	0.571667	1	-0.00161271	-0.00161271	0.00756805		PGK1	1.45427e-05	0.000213873	0.347124	0.359184	0.347124
OGDH	0.00160529	0.0235897	0.293051	1.03048	0.293051		CXorf21	0.571675	1	-0.00169911	-0.00169911	0.012072		SYPL1	1.46756e-05	0.000215658	0.304881	0.537563	0.304881
PBRM1	0.00161046	0.0236471	0.296996	1.16415	0.296996		AC016027.2	0.57374	1	-0.00181625	0.00468433	-0.00181625		CCT2	1.47814e-05	0.000217041	0.279043	0.279043	0.345838
STX16-NPEPL1	0.00161359	0.0236744	0.190782	0.4264	0.190782		CSF3R	0.574079	1	-0.00448537	-0.00448537	0.0411926		CES1	1.47948e-05	0.000217067	0.106907	0.106907	0.110604
HERPUD2	0.00161732	0.0237106	0.285917	1.06872	0.285917		CDA	0.574535	1	-0.00183942	-0.000213483	-0.00183942		SYTL4	1.48851e-05	0.000218221	0.451561	1.04565	0.451561
POC1B	0.001628	0.0238484	0.265117	0.899466	0.265117		SNRPGP10	0.574989	1	-0.0043962	-0.0043962	0.031317		PRKAB1	1.50808e-05	0.000220917	0.17095	0.170544	0.17095
GOLGA4	0.00163231	0.0238928	0.300139	1.46181	0.300139		AC005005.4	0.576373	1	-0.00213141	0.00287852	-0.00213141		C6orf141	1.51934e-05	0.00022234	0.140267	0.140267	0.162066
ROBO1	0.00163953	0.0239798	0.343573	1.06269	0.343573		PPFIA2-AS1	0.577379	1	-0.00212162	-0.00212162	0.00370135		TM2D2	1.52018e-05	0.00022234	0.205333	0.246114	0.205333
TCF4	0.0016474	0.024076	0.32649	2.11421	0.32649		DRAXIN	0.577395	1	-0.00408568	-0.00408568	0.00562928		C1QBP	1.53489e-05	0.000224317	0.288348	0.288348	0.315211
RAB40B	0.00165164	0.0241191	0.211517	0.38078	0.211517		TUBG1	0.577586	1	-0.00589773	-0.00589773	0.050167		PITPNM2	1.5363e-05	0.000224348	0.431531	1.43681	0.431531
ABCA2	0.00167938	0.024505	0.160437	0.163821	0.160437		KIRREL2	0.577934	1	-0.00167638	-0.00167638	0.00233164		CBWD4P	1.54203e-05	0.000225008	0.273366	0.487177	0.273366
PPIEL	0.0016862	0.0245854	0.231636	0.679094	0.231636		NACA2	0.578504	1	-0.00236919	-0.00236919	0.00779373		APLF	1.55349e-05	0.000226504	0.306761	0.620595	0.306761
TRPC1	0.0016905	0.0246288	0.277645	1.19568	0.277645		SMPD2	0.579182	1	-0.00241224	-0.00241224	0.000957429		KCTD21	1.56541e-05	0.000228064	0.161853	0.190249	0.161853
SLC25A23	0.00169367	0.0246558	0.160013	0.261378	0.160013		GPR85	0.579208	1	-0.0024667	-0.0024667	0.00033924		TCTN1	1.57025e-05	0.000228591	0.275285	0.562053	0.275285
HYKK	0.00171173	0.0248994	0.159241	0.317041	0.159241		AC013549.1	0.579301	1	-0.00198084	0.000219592	-0.00198084		PSMA3	1.58061e-05	0.00022992	0.287269	0.323855	0.287269
SNX14	0.00171324	0.0249019	0.268929	1.01041	0.268929		ANKRD62	0.579476	1	-0.00136715	-2.78427e-05	-0.00136715		POP5	1.58814e-05	0.000230836	0.172047	0.172047	0.216357
PARVB	0.00172227	0.0249952	0.189902	0.315501	0.189902		LINC02245	0.581714	1	-0.0013304	-0.000748034	-0.0013304		KCNJ3	1.59155e-05	0.000231151	0.353833	0.491651	0.353833
BACH2	0.00172233	0.0249952	0.311106	0.916791	0.311106		MAGEL2	0.581714	1	-0.0013304	-0.000748034	-0.0013304		GDA	1.6002e-05	0.000232228	0.31409	0.451361	0.31409
PAX8-AS1	0.00172471	0.0250102	0.149724	0.19378	0.149724		KCNJ2-AS1	0.581797	1	-0.00118159	-0.00118159	0.00340879		RAD18	1.62517e-05	0.000235668	0.314863	0.459479	0.314863
SYNGAP1	0.00174006	0.0252134	0.185502	0.350426	0.185502		POMZP3	0.5819	1	-0.00393775	-0.00393775	0.0221753		SMIM15	1.63099e-05	0.000236329	0.185432	0.224422	0.185432
TMEM130	0.00180393	0.0261185	0.0841521	0.0841521	0.105861		RPS9	0.582502	1	-0.0177234	-0.0177234	0.445251		TCEAL2	1.63275e-05	0.000236401	0.293628	0.331299	0.293628
MEF2C	0.00180604	0.0261289	0.28562	0.742276	0.28562		CKMT1B	0.582768	1	-0.00491919	0.0435847	-0.00491919		IFIT2	1.65362e-05	0.000239237	0.195339	0.220217	0.195339
PCNX1	0.00182963	0.0264497	0.288413	1.49924	0.288413		IYD	0.583656	1	-0.00135891	0.00381383	-0.00135891		EIF2A	1.66941e-05	0.000241334	0.205911	0.256596	0.205911
POU3F3	0.00183583	0.0265189	0.189665	0.37884	0.189665		PLA2G7	0.583918	1	-0.00120922	-0.00120922	0.00338116		LRCH1	1.70899e-05	0.000246866	0.371034	0.733133	0.371034
PON1	0.00184538	0.0266353	0.152887	0.221266	0.152887		RPL4P4	0.583918	1	-0.00120922	-0.00120922	0.00338116		EIF3D	1.71882e-05	0.000248094	0.285212	0.409882	0.285212
SIPA1L3	0.00184674	0.0266353	0.288677	1.01822	0.288677		EREG	0.58559	1	-0.00116188	0.00357133	-0.00116188		NES	1.72214e-05	0.000248381	0.331112	0.331112	0.591109
MAMSTR	0.0018589	0.0267899	0.122588	0.171352	0.122588		RPL39	0.585808	1	-0.0182643	-0.0182643	0.551811		FAM111A-DT	1.74311e-05	0.000251212	0.110413	0.110861	0.110413
CHADL	0.00186787	0.0268984	0.0966541	0.0937851	0.0966541		BEX5	0.586033	1	-0.00857757	0.0567415	-0.00857757		GAB3	1.76015e-05	0.000253472	0.166161	0.180481	0.166161
NCOR1	0.0018801	0.0270538	0.30167	1.67592	0.30167		PTPRD-AS1	0.586043	1	-0.00282468	-0.00282468	0.00888722		ETFB	1.7644e-05	0.000253889	0.283551	0.296985	0.283551
BBS9	0.00190261	0.0273566	0.303231	1.47202	0.303231		RPS13	0.5862	1	-0.0198909	-0.0198909	0.581853		SATL1	1.77045e-05	0.000254564	0.209147	0.343233	0.209147
INSR	0.00191018	0.0274443	0.278326	0.882726	0.278326		VWC2L	0.586325	1	-0.00291428	-0.00291428	0.0181324		INMT	1.78273e-05	0.000256132	0.130345	0.135033	0.130345
KCNIP4	0.00191981	0.0275616	0.280457	0.556612	0.280457		LINC02301	0.588196	1	-0.00260684	-0.000879033	-0.00260684		MAP9	1.79602e-05	0.000257843	0.274457	0.354553	0.274457
LZTS3	0.00196338	0.0281655	0.230963	0.55654	0.230963		SF3A2	0.588499	1	-0.00696949	-0.00696949	0.0785937		PDCL3	1.80194e-05	0.000258495	0.175777	0.175777	0.200727
SDCCAG8	0.00199295	0.0285677	0.313357	1.92975	0.313357		HCN2	0.588744	1	-0.00567596	0.0298839	-0.00567596		RBM43	1.81726e-05	0.000260493	0.224999	0.349592	0.224999
GCDH	0.00204607	0.0293014	0.141898	0.180518	0.141898		ITGB2	0.588766	1	-0.00626148	-0.00626148	0.0819334		MRPS33	1.81881e-05	0.000260515	0.242645	0.293792	0.242645
FOXG1	0.00204727	0.0293014	0.281255	0.694376	0.281255		CLEC12A	0.588945	1	-0.00282085	-0.00282085	0.00255348		PLEKHA1	1.82422e-05	0.000261089	0.307766	0.503339	0.307766
TSPAN12	0.00204936	0.0293089	0.136717	0.179276	0.136717		FAM110A	0.588947	1	-0.00311988	-0.00311988	0.00649441		TMEM59	1.83558e-05	0.000262515	0.389651	0.610377	0.389651
NKX2-2	0.00205149	0.0293168	0.117181	0.126759	0.117181		AC104184.1	0.589067	1	-0.00215207	-0.00215207	0.00702869		RPL5	1.8519e-05	0.000264646	0.350238	0.350238	0.632331
NEGR1	0.00205375	0.0293268	0.339976	1.09443	0.339976		AL359091.4	0.589067	1	-0.00215207	-0.00215207	0.00185595		DLG5	1.85486e-05	0.000264867	0.400999	1.093	0.400999
CASC17	0.00206417	0.0294531	0.228427	0.493923	0.228427		AC234772.2	0.589966	1	-0.00261645	-0.00261645	0.0138399		GNB4	1.86405e-05	0.000265863	0.363109	0.543073	0.363109
UBE2K	0.00208752	0.0297635	0.281494	1.60901	0.281494		PDGFB	0.590257	1	-0.00326062	-0.00326062	0.00933325		C1orf226	1.86469e-05	0.000265863	0.118383	0.118383	0.124336
WNT7B	0.0021094	0.0300525	0.116363	0.13384	0.116363		MRGPRF	0.59046	1	-0.00145799	-0.000875627	-0.00145799		TCEAL4	1.87278e-05	0.000266814	0.309231	0.347802	0.309231
JMY	0.00213782	0.0304343	0.252435	0.794197	0.252435		IRF8	0.590688	1	-0.00283858	-0.00283858	5.09715e-05		COPB1	1.87674e-05	0.000267175	0.360539	0.822078	0.360539
NBPF26	0.00215603	0.03067	0.331196	1.79495	0.331196		LILRA2	0.590949	1	-0.00275968	0.00476949	-0.00275968		FSIP1	1.8925e-05	0.000269214	0.27653	0.463915	0.27653
AC005332.4	0.00217832	0.0309636	0.116347	0.196813	0.116347		TWNK	0.591503	1	-0.00319403	0.00140336	-0.00319403		CHMP5	1.90639e-05	0.000270983	0.268464	0.321074	0.268464
POLR3E	0.00218604	0.0310497	0.193742	0.54878	0.193742		NFKBIE	0.592464	1	-0.00290812	-0.00290812	1.81959e-05		MRPS6	1.9157e-05	0.0002721	0.280066	0.421809	0.280066
AC092376.1	0.00220208	0.0312538	0.112138	0.145063	0.112138		ATF3	0.59264	1	-0.00632078	-0.00632078	0.0258078		OSTF1	1.92739e-05	0.000273551	0.302865	0.506731	0.302865
STX16	0.00223323	0.0316718	0.219637	0.525507	0.219637		TREML1	0.593603	1	-0.00155726	-0.000344503	-0.00155726		ANG	1.98723e-05	0.000281831	0.0816152	0.0816152	0.085312
BSN	0.00224509	0.031816	0.211908	0.384518	0.211908		AC093330.2	0.593684	1	-0.00123091	-0.00123091	0.00335947		SURF4	1.99367e-05	0.000282529	0.284795	0.438138	0.284795
VTI1A	0.00224791	0.0318318	0.295435	1.89935	0.295435		RPL24P2	0.593929	1	-0.00362597	0.00549902	-0.00362597		RPS6KA6	2.00277e-05	0.000283604	0.174629	0.181427	0.174629
CRYM	0.00225346	0.0318862	0.109908	0.109908	0.141931		AC080129.2	0.594018	1	-0.00212273	-0.00212273	0.00515285		UBE2Q1	2.00862e-05	0.000284218	0.196766	0.242342	0.196766
PELI2	0.00225882	0.0319378	0.260212	0.710849	0.260212		CENPS	0.594368	1	-0.00199983	-0.00199983	0.00718093		MAGEF1	2.0142e-05	0.000284792	0.214103	0.214103	0.25976
AKT2	0.00227908	0.0322	0.237525	0.819629	0.237525		AC005070.3	0.594421	1	-0.00538272	0.0168041	-0.00538272		FANK1	2.07124e-05	0.000292635	0.378003	0.907392	0.378003
ZMIZ2	0.00228097	0.0322024	0.18399	0.360274	0.18399		SNHG21	0.594429	1	-0.00261335	-0.00261335	0.00231123		GSN-AS1	2.07324e-05	0.000292696	0.211653	0.269633	0.211653
GLG1	0.00228754	0.0322707	0.268743	1.61125	0.268743		CCDC86	0.594644	1	-0.00226885	-0.00226885	0.00691191		COPB2	2.1088e-05	0.000297492	0.325247	0.650461	0.325247
LINC01372	0.00229508	0.0323432	0.0879679	0.116397	0.0879679		ZNF488	0.594669	1	-0.00236712	-0.00236712	-0.00130786		PDGFD	2.12019e-05	0.000298766	0.205564	0.294221	0.205564
HUNK	0.00229614	0.0323432	0.170061	0.258027	0.170061		TLNRD1	0.594846	1	-0.0031931	-0.0031931	0.00184573		LRRC59	2.12103e-05	0.000298766	0.176159	0.169825	0.176159
STARD4-AS1	0.00230242	0.0324073	0.127111	0.192268	0.127111		CDHR1	0.595247	1	-0.00562993	0.0192046	-0.00562993		PLPP5	2.16487e-05	0.000304711	0.209374	0.251565	0.209374
POU3F1	0.00230459	0.0324133	0.0592903	0.0592903	0.0609329		NPRL2	0.596036	1	-0.00627039	-0.00627039	0.0120371		ERO1A	2.17969e-05	0.000306525	0.26237	0.313563	0.26237
MINK1	0.00230905	0.0324518	0.284602	1.48014	0.284602		RPS21	0.596786	1	-0.0206895	-0.0206895	0.510354		IGFBP6	2.18103e-05	0.000306525	0.148394	0.148394	0.161734
VARS2	0.00235473	0.0330688	0.104876	0.122539	0.104876		PARD6A	0.596913	1	-0.00480001	-0.00480001	0.0193182		C4orf48	2.23652e-05	0.000314088	0.290662	0.290662	0.396116
LAMA1	0.00236897	0.0332438	0.329089	1.50008	0.329089		RTBDN	0.597104	1	-0.0030293	0.012301	-0.0030293		KIAA2012	2.23915e-05	0.000314221	0.189415	0.197275	0.189415
ZNF208	0.00240573	0.0337183	0.13484	0.17131	0.13484		SNRPGP15	0.597455	1	-0.00160067	-0.000174415	-0.00160067		TNFAIP8L1	2.26147e-05	0.000317115	0.208485	0.208485	0.22842
DBF4B	0.00240639	0.0337183	0.199491	0.379508	0.199491		TUBA1B	0.598152	1	-0.00826649	-0.00826649	0.0747285		CPEB1	2.26557e-05	0.000317451	0.333318	0.61054	0.333318
MYOM1	0.00242708	0.0339827	0.247638	0.681503	0.247638		AC126755.3	0.598398	1	-0.00139501	-0.00139501	0.00319537		FOXK1	2.2727e-05	0.000318212	0.430404	1.03898	0.430404
FZD8	0.002432	0.0340262	0.115129	0.166211	0.115129		AC062021.1	0.599223	1	-0.00248288	0.00256144	-0.00248288		RASSF3	2.28459e-05	0.000319637	0.24789	0.279707	0.24789
ACER3	0.00243441	0.0340344	0.274687	1.05557	0.274687		PA2G4	0.599311	1	-0.0121392	-0.0121392	0.0973137		SMC3	2.29114e-05	0.000320314	0.283354	0.426351	0.283354
EPHA4	0.0024935	0.0348324	0.300554	0.801971	0.300554		AC017002.3	0.600057	1	-0.00130532	-0.00130532	0.00328506		ITGBL1	2.29388e-05	0.000320457	0.202215	0.231973	0.202215
MMP15	0.00249522	0.0348324	0.0791366	0.0898026	0.0791366		AC022144.1	0.600057	1	-0.00130532	-0.00130532	0.00328506		LINC-PINT	2.32445e-05	0.000324485	0.366898	0.96256	0.366898
AL590560.1	0.00250276	0.0349116	0.0816259	0.0937545	0.0816259		CLDN1	0.600057	1	-0.00130532	-0.00130532	0.00328506		RRP15	2.33973e-05	0.000326374	0.284409	0.431644	0.284409
CHRFAM7A	0.00250489	0.0349153	0.0915822	0.122863	0.0915822		LINC01977	0.600057	1	-0.00130532	-0.00130532	0.00328506		SLC39A7	2.3431e-05	0.000326601	0.202889	0.231592	0.202889
PLPP1	0.00252042	0.0351056	0.364742	2.00902	0.364742		TBX3	0.600057	1	-0.00130532	-0.00130532	0.00328506		MED21	2.35385e-05	0.000327855	0.242885	0.42021	0.242885
CACNG2	0.00254394	0.0354069	0.109219	0.11834	0.109219		AC147067.1	0.600057	1	-0.00130532	-0.00130532	0.00328506		SAP30	2.3597e-05	0.000328425	0.268395	0.492596	0.268395
ERCC6L2	0.00255482	0.0355318	0.260652	1.09617	0.260652		PPP1R37	0.600191	1	-0.00962801	0.019877	-0.00962801		MIER1	2.37519e-05	0.000330335	0.408537	1.2773	0.408537
COL11A1	0.00256637	0.0356659	0.200861	0.370499	0.200861		RPLP1P6	0.600832	1	-0.00270496	-0.00270496	0.00399166		GYG1	2.38668e-05	0.000331686	0.352071	0.689509	0.352071
TOP2B	0.00261259	0.0362813	0.255239	0.783627	0.255239		GJC2	0.601749	1	-0.00353638	-0.00353638	0.00113786		ETV6	2.38955e-05	0.000331839	0.490704	1.78607	0.490704
ZNF248	0.00261776	0.0363261	0.272363	1.28793	0.272363		AC126323.2	0.602284	1	-0.00144411	-0.00144411	0.00314627		NAPG	2.40764e-05	0.000334103	0.328823	0.736788	0.328823
SAFB2	0.00262913	0.0364568	0.251758	0.931298	0.251758		RAC2	0.602341	1	-0.003114	-0.003114	0.00490203		AKAP6	2.42646e-05	0.000336464	0.59119	2.15758	0.59119
ADGRD1	0.00263605	0.0365256	0.08847	0.117449	0.08847		RPSA	0.602348	1	-0.0210031	-0.0210031	0.205642		SLC39A8	2.44358e-05	0.000338587	0.283394	0.401714	0.283394
C9orf24	0.00265374	0.036733	0.159808	0.263992	0.159808		PTHLH	0.602404	1	-0.00315873	0.00326912	-0.00315873		AL445307.1	2.45884e-05	0.000340449	0.110459	0.12301	0.110459
ARAP1	0.00265541	0.036733	0.191488	0.447266	0.191488		AC108449.2	0.602629	1	-0.0081397	-0.0081397	-0.000266186		MLXIP	2.47397e-05	0.000342053	0.339842	0.639419	0.339842
ICK	0.00265691	0.036733	0.155816	0.269936	0.155816		AC062029.1	0.602629	1	-0.00348288	0.00856744	-0.00348288		S100A13	2.47408e-05	0.000342053	0.392987	0.695702	0.392987
ANKFN1	0.00269095	0.0371761	0.310623	1.50922	0.310623		SLC4A1	0.602821	1	-0.00205336	-0.00205336	0.0071274		LMAN2	2.51349e-05	0.000347245	0.261067	0.330717	0.261067
DCLRE1C	0.00272336	0.037596	0.235376	0.705445	0.235376		C9orf16	0.602927	1	-0.0129349	-0.0129349	0.0729155		TMX4	2.52677e-05	0.000348746	0.294706	0.515865	0.294706
ZNF827	0.00272837	0.0376374	0.316915	1.18329	0.316915		SLN	0.602988	1	-0.00514896	-0.00514896	0.0304489		MIDN	2.52809e-05	0.000348746	0.278873	0.342003	0.278873
AC231533.1	0.00273966	0.0377432	0.140953	0.234216	0.140953		ZNF512	0.603397	1	-0.00630064	-0.00630064	0.00418076		CDON	2.55017e-05	0.000351533	0.186827	0.220047	0.186827
ATP9B	0.00274008	0.0377432	0.269075	1.32934	0.269075		AL513548.3	0.603982	1	-0.00165154	0.0035212	-0.00165154		ATP6AP2	2.55476e-05	0.000351906	0.318077	0.414276	0.318077
SDS	0.00275952	0.0379831	0.188707	0.265927	0.188707		AC010616.1	0.604052	1	-0.00132366	-0.00132366	0.00326672		AKIP1	2.55742e-05	0.000352013	0.241565	0.373284	0.241565
CEP95	0.00277766	0.0382046	0.209731	0.582115	0.209731		USP21	0.604673	1	-0.0056987	-0.0056987	0.00761236		SEC11A	2.57109e-05	0.000353633	0.389898	0.871134	0.389898
AC091181.1	0.00278536	0.0382823	0.147891	0.273003	0.147891		CHST14	0.604758	1	-0.00457198	-0.00457198	0.0197657		TMEM67	2.59007e-05	0.000355982	0.335883	0.759729	0.335883
PRKCB	0.00279645	0.0384064	0.219438	0.351341	0.219438		AC020928.3	0.606	1	-0.00337587	-0.00337587	0.0149856		RAP2A	2.64701e-05	0.000363541	0.295043	0.546861	0.295043
AC118549.1	0.00281341	0.0386111	0.299609	1.76767	0.299609		GIMAP4	0.606496	1	-0.00624474	-0.00624474	0.0285379		NCBP2-AS2	2.66522e-05	0.000365774	0.185488	0.174231	0.185488
LINC00839	0.00281986	0.0386712	0.0881592	0.103431	0.0881592		POLR2C	0.606723	1	-0.00940948	-0.00940948	0.0169449		GTPBP4	2.70672e-05	0.000371195	0.2254	0.341535	0.2254
ARHGEF4	0.00283252	0.0388164	0.394839	2.15576	0.394839		VWC2	0.606848	1	-0.00434407	0.0057797	-0.00434407		VMA21	2.70988e-05	0.000371357	0.209273	0.234118	0.209273
AL022323.4	0.00288858	0.0395556	0.199095	0.514586	0.199095		MLLT11	0.606927	1	-0.0118111	-0.0118111	0.0448308		C19orf70	2.74882e-05	0.000376418	0.252806	0.252806	0.343845
INTS10	0.00292791	0.0400647	0.260736	0.800223	0.260736		CDPF1	0.607732	1	-0.0047771	-0.0047771	-0.0047675		KRT10	2.76504e-05	0.000378361	0.225199	0.225199	0.32291
KMT5B	0.00293795	0.0401727	0.239712	0.79165	0.239712		PRDM1	0.607796	1	-0.00560559	-0.00560559	0.0259854		MED10	2.77448e-05	0.000379375	0.220075	0.220075	0.260434
FXYD3	0.00295271	0.040345	0.0615832	0.070764	0.0615832		GPR34	0.608273	1	-0.00544223	-0.00544223	0.0232238		SLC12A7	2.78411e-05	0.000380413	0.201189	0.294463	0.201189
SHANK1	0.00296231	0.0404466	0.111631	0.170179	0.111631		FCGR2B	0.608489	1	-0.00355098	-0.00355098	0.00491396		LNPK	2.8031e-05	0.000382728	0.333015	0.718207	0.333015
FAM199X	0.00300107	0.040946	0.275797	1.0213	0.275797		UQCRQ	0.609175	1	-0.0202047	-0.0202047	0.389275		SEMA6A	2.80771e-05	0.000383078	0.368888	0.611918	0.368888
TRIM62	0.00304129	0.0414645	0.119963	0.16439	0.119963		GPRASP2	0.609188	1	-0.0065971	-0.0065971	0.00175652		SLC25A45	2.83694e-05	0.000386784	0.152013	0.147085	0.152013
MAST1	0.00305424	0.0416106	0.0879453	0.0879453	0.105687		COX16	0.60976	1	-0.00461002	0.00152899	-0.00461002		TMEM14C	2.9233e-05	0.000398268	0.260532	0.328802	0.260532
PLK5	0.00306691	0.0417529	0.0789908	0.0926971	0.0789908		AC007938.2	0.610063	1	-0.00154156	-0.00154156	0.00304882		DNAJC24	2.92815e-05	0.000398638	0.341465	0.770985	0.341465
QSOX2	0.00308327	0.0419451	0.123613	0.202395	0.123613		JUNB	0.610143	1	-0.0210916	-0.0210916	0.164382		RPS19BP1	2.98988e-05	0.000406746	0.212858	0.212858	0.232798
CCDC85C	0.00310808	0.0422518	0.120016	0.163272	0.120016		CACNA1G	0.610605	1	-0.00373749	-0.00373749	0.000822749		TCEAL8	2.99359e-05	0.000406955	0.204728	0.204728	0.292203
SEMA4C	0.00311598	0.0423284	0.118688	0.118688	0.144021		SLC39A3	0.611145	1	-0.0105716	-0.0105716	0.071341		ERP29	3.01861e-05	0.000410057	0.283547	0.322125	0.283547
ECPAS	0.00312643	0.0424395	0.26066	1.29668	0.26066		AC096992.2	0.611193	1	-0.0050679	-0.0050679	0.00646227		TNS1	3.03972e-05	0.000412624	0.422582	0.952864	0.422582
MICALL2	0.00313583	0.0425253	0.275477	1.39594	0.275477		LRRTM3	0.611264	1	-0.00499767	0.00850357	-0.00499767		MAPKAPK2	3.12134e-05	0.000423397	0.36637	0.909878	0.36637
NBPF20	0.0031373	0.0425253	0.143846	0.252707	0.143846		YTHDF3-AS1	0.611707	1	-0.00542797	-0.00542797	0.0115055		GBAP1	3.1329e-05	0.000424656	0.147233	0.174525	0.147233
TTTY14	0.00314328	0.0425755	0.372058	1.7466	0.372058		AC025031.4	0.612021	1	-0.00202298	0.00390671	-0.00202298		MRPL11	3.14404e-05	0.000425857	0.16165	0.16165	0.17521
AL731577.1	0.0031511	0.0426505	0.071654	0.0736489	0.071654		PCDHA3	0.61265	1	-0.00253814	0.000750528	-0.00253814		AC010997.5	3.17415e-05	0.000429558	0.0774366	0.0774366	0.0807216
PIAS1	0.0031592	0.042694	0.275016	1.45256	0.275016		ZNF700	0.614488	1	-0.00379918	-0.0011673	-0.00379918		HMOX1	3.17596e-05	0.000429558	0.210798	0.210798	0.265651
PIP5K1B	0.00316085	0.042694	0.217944	0.449462	0.217944		TSR2	0.614597	1	-0.0092983	0.0112268	-0.0092983		RPL36AL	3.20386e-05	0.000433019	0.267783	0.267783	0.382732
SNX31	0.00316117	0.042694	0.146938	0.188138	0.146938		AC098818.2	0.614852	1	-0.0050166	-0.0050166	0.0114691		PLOD2	3.21271e-05	0.000433901	0.367818	0.828466	0.367818
PPP1R26-AS1	0.00317201	0.0428095	0.114072	0.172022	0.114072		LINC00702	0.614917	1	-0.00305525	-0.00305525	0.0107159		SERPINH1	3.21828e-05	0.000434339	0.146102	0.161291	0.146102
ZBTB18	0.00317512	0.0428206	0.147368	0.293218	0.147368		AC135507.2	0.615291	1	-0.00230267	-0.00230267	-0.000175813		ZNHIT1	3.24255e-05	0.000437299	0.233083	0.233083	0.399598
GAK	0.00319562	0.043066	0.205569	0.475123	0.205569		SYNJ2-IT1	0.615299	1	-0.00160654	-0.00160654	0.00298384		TUBB2B	3.28355e-05	0.00044251	0.508096	0.508096	0.588605
METRNL	0.00320701	0.0431684	0.0899059	0.0952419	0.0899059		PDE6A	0.615578	1	-0.00520377	-0.00520377	0.0127789		AL137786.1	3.29653e-05	0.00044394	0.0718035	0.0718035	0.0734461
RNF130	0.00320922	0.0431684	0.277534	0.937307	0.277534		DAPL1	0.615729	1	-0.00629735	0.0029474	-0.00629735		ABCC6	3.30367e-05	0.000444268	0.183219	0.219155	0.183219
PDXK	0.00321206	0.0431684	0.243384	0.709575	0.243384		AL162578.1	0.61616	1	-0.00818907	0.00302551	-0.00818907		LINC01750	3.30373e-05	0.000444268	0.158726	0.171312	0.158726
AC009107.2	0.00321245	0.0431684	0.130148	0.198731	0.130148		CA11	0.616975	1	-0.0129953	0.0964122	-0.0129953		TAF13	3.31568e-05	0.000445555	0.208799	0.268811	0.208799
OLIG1	0.00322435	0.043297	0.15732	0.15732	0.275053		OPRK1	0.617118	1	-0.00397278	0.0138812	-0.00397278		F2R	3.32969e-05	0.000447116	0.186931	0.194479	0.186931
NBPF10	0.00322717	0.0433038	0.119259	0.159111	0.119259		AC004453.1	0.617229	1	-0.0106291	0.0152401	-0.0106291		NRBP1	3.33438e-05	0.000447425	0.2647	0.390201	0.2647
ADGRG1	0.00323582	0.0433887	0.290379	1.02865	0.290379		AL034550.2	0.61773	1	-0.00195221	-0.00106742	-0.00195221		AP002026.1	3.35132e-05	0.000449376	0.270491	0.412138	0.270491
RAVER2	0.00323881	0.0433977	0.267795	1.23002	0.267795		REEP6	0.618312	1	-0.00471606	0.00313779	-0.00471606		TMEM54	3.35446e-05	0.000449474	0.144285	0.137347	0.144285
FADS2	0.00324185	0.0434074	0.298985	1.36166	0.298985		AC004908.3	0.618705	1	-0.00321251	0.000135806	-0.00321251		PSMG1	3.36829e-05	0.000450926	0.166188	0.166188	0.198672
AL138999.1	0.00324516	0.0434206	0.107796	0.18086	0.107796		CASQ1	0.61876	1	-0.00397564	0.0098128	-0.00397564		ABALON	3.37206e-05	0.000450926	0.158593	0.189941	0.158593
EVI5L	0.00325358	0.0435021	0.146614	0.268261	0.146614		AC117402.1	0.618761	1	-0.00360193	-0.00360193	0.0028074		KLF6	3.37254e-05	0.000450926	0.292312	0.292312	0.427837
ELK1	0.0032812	0.0438375	0.128511	0.21876	0.128511		NPM3	0.619193	1	-0.00662483	-0.00662483	0.0357368		KDELR2	3.37752e-05	0.000451269	0.215954	0.215954	0.290826
RAB31	0.00328336	0.0438375	0.324366	1.00669	0.324366		ECH1	0.619193	1	-0.0129782	-0.0129782	0.056434		MPHOSPH10	3.38903e-05	0.000452484	0.222208	0.320951	0.222208
RCL1	0.0032979	0.0440003	0.229854	0.886979	0.229854		DRAP1	0.619619	1	-0.0192221	-0.0192221	0.209873		DDX58	3.43264e-05	0.00045798	0.405847	1.11524	0.405847
FRMPD2	0.00330738	0.0440953	0.248857	0.705741	0.248857		BEX2	0.620306	1	-0.0170049	-0.0127272	-0.0170049		TXNDC17	3.44479e-05	0.000459272	0.217941	0.217941	0.302085
FMNL3	0.00331989	0.0442306	0.18156	0.18156	0.237339		LGI3	0.620656	1	-0.00692367	0.0259668	-0.00692367		FKBP5	3.47956e-05	0.000463578	0.588859	1.41838	0.588859
POU6F1	0.00334512	0.0445349	0.221883	0.557265	0.221883		AC109826.1	0.620658	1	-0.00402581	-0.00402581	0.0151157		SOD3	3.48256e-05	0.00046362	0.26699	0.378891	0.26699
LINC01089	0.00334999	0.044568	0.136434	0.215656	0.136434		AC002470.1	0.620993	1	-0.00256573	-0.00256573	0.000687398		SLC25A24	3.48484e-05	0.00046362	0.276302	0.503335	0.276302
CLASRP	0.0033624	0.0447012	0.219206	0.537847	0.219206		MYLPF	0.62121	1	-0.00498146	-0.00498146	0.0021393		SYNE2	3.49237e-05	0.000464084	0.310096	0.424692	0.310096
MADD	0.00337251	0.0448038	0.215789	0.594268	0.215789		AL445228.2	0.621921	1	-0.00332003	0.00494791	-0.00332003		SDCBP	3.49329e-05	0.000464084	0.31047	0.385386	0.31047
SNAI3-AS1	0.00338376	0.0449213	0.143585	0.277405	0.143585		TMEM42	0.621983	1	-0.00852822	-0.00852822	0.0372056		LINC01354	3.52205e-05	0.000467572	0.216677	0.303014	0.216677
ZNF14	0.00339603	0.0450522	0.142215	0.250101	0.142215		CLSPN	0.622186	1	-0.0103791	-0.0103791	0.0158566		ATP2B1	3.54574e-05	0.000470383	0.384835	0.984909	0.384835
AF165147.1	0.00341318	0.0452476	0.195673	0.436029	0.195673		CD86	0.622308	1	-0.00899205	-0.00899205	0.0442623		TMEM258	3.58338e-05	0.000475039	0.255721	0.255721	0.328874
PLEKHB1	0.00341766	0.0452749	0.193789	0.284756	0.193789		CDCA3	0.622364	1	-0.00519685	-0.00519685	0.0121314		XKR8	3.60052e-05	0.000476973	0.110405	0.122279	0.110405
HERC2	0.00342969	0.0454021	0.252748	1.52542	0.252748		AC126118.1	0.623052	1	-0.00337114	-0.00337114	0.000583962		RELB	3.62242e-05	0.000479291	0.249457	0.336641	0.249457
PER1	0.00346065	0.0457795	0.202782	0.411127	0.202782		AL136038.5	0.623289	1	-0.00230397	-0.00230397	0.00687679		AAED1	3.62314e-05	0.000479291	0.213124	0.303178	0.213124
EDNRB	0.0034639	0.0457901	0.265051	0.910588	0.265051		LPAR2	0.623656	1	-0.00357595	-0.00357595	0.00957261		REC8	3.6315e-05	0.000480057	0.184077	0.184077	0.240264
ZNF555	0.00348117	0.0459859	0.114026	0.207041	0.114026		TIMM9	0.623707	1	-0.00758624	-0.00758624	0.0392961		OXA1L	3.64184e-05	0.000481083	0.217536	0.220427	0.217536
CCDC142	0.00349249	0.0461029	0.125452	0.154167	0.125452		SYCE1L	0.623723	1	-0.00468702	-0.00468702	0.0197426		DUT	3.64532e-05	0.000481203	0.250476	0.250476	0.281084
SCGB2B2	0.0035303	0.0465565	0.259429	1.01603	0.259429		KCNG1	0.623982	1	-0.0038534	0.00245568	-0.0038534		RAB14	3.67104e-05	0.000484257	0.32172	0.53355	0.32172
RBM4B	0.00353184	0.0465565	0.167967	0.396007	0.167967		PABPC4	0.624413	1	-0.0174043	-0.0174043	0.0994644		GTF3C6	3.68696e-05	0.000485691	0.290161	0.340027	0.290161
KPNA3	0.00353963	0.0466264	0.265041	1.06224	0.265041		AL590399.3	0.624432	1	-0.00232437	-0.00232437	0.0013446		NFKBIZ	3.68711e-05	0.000485691	0.247822	0.352074	0.247822
R3HDM2	0.00355155	0.0467504	0.28242	1.53686	0.28242		AC106820.3	0.624572	1	-0.00222283	0.00370685	-0.00222283		PPFIA1	3.70671e-05	0.000487929	0.39685	1.25891	0.39685
PSEN1	0.00357895	0.047078	0.250048	0.867551	0.250048		SECTM1	0.624685	1	-0.00289821	-0.00289821	-0.000107493		NME4	3.71551e-05	0.000488693	0.203465	0.191152	0.203465
RPS15AP10	0.00360837	0.0474315	0.0857123	0.0943228	0.0857123		SIDT1	0.625708	1	-0.0103494	-0.0103494	0.0393589		HSD17B12	3.71775e-05	0.000488693	0.314759	0.449784	0.314759
C5orf30	0.00361664	0.0475069	0.123917	0.200819	0.123917		NDUFAF3	0.626033	1	-0.0169543	-0.0169543	0.140059		ISG15	3.72937e-05	0.000489876	0.268826	0.268826	0.424911
CARMIL3	0.0036309	0.0476606	0.0663284	0.0663284	0.0700961		CARMN	0.626047	1	-0.00769	-0.00341178	-0.00769		FAM91A1	3.75561e-05	0.000492694	0.281159	0.497261	0.281159
SERHL	0.00367185	0.0481551	0.113149	0.179454	0.113149		PSMA6P1	0.626071	1	-0.00470548	-0.00470548	0.00185975		GCKR	3.75609e-05	0.000492694	0.181097	0.24234	0.181097
DBT	0.00367546	0.0481551	0.240897	0.765967	0.240897		COX6B2	0.626327	1	-0.00234672	0.00424588	-0.00234672		KHDC4	3.78321e-05	0.000495858	0.315942	0.67019	0.315942
ZNF81	0.0036763	0.0481551	0.19672	0.560338	0.19672		FBLIM1	0.626515	1	-0.00883364	-0.00385342	-0.00883364		PLRG1	3.78552e-05	0.000495858	0.221611	0.289154	0.221611
AC131212.2	0.00367956	0.0481641	0.0624058	0.0654525	0.0624058		LINC00266-1	0.626598	1	-0.00387395	0.00436528	-0.00387395		FGF13	3.80233e-05	0.000497481	0.232769	0.287978	0.232769
PGBD1	0.0036857	0.0482107	0.153823	0.256172	0.153823		ADAM28	0.627238	1	-0.00598926	-0.00598926	0.025716		IRF2BP2	3.80324e-05	0.000497481	0.230486	0.270236	0.230486
SLC22A23	0.00371102	0.048508	0.278767	0.806557	0.278767		PODN	0.627352	1	-0.00197737	0.00319537	-0.00197737		PLK3	3.82139e-05	0.000499507	0.179733	0.179733	0.23246
AP003108.2	0.00374334	0.0488962	0.241892	1.03047	0.241892		SAPCD2	0.628847	1	-0.00675403	-0.000856449	-0.00675403		PDK2	3.89472e-05	0.000508736	0.159453	0.183832	0.159453
AC124944.3	0.00377962	0.0493356	0.19134	0.393185	0.19134		MMP24	0.628903	1	-0.00177346	-0.00177346	0.00281692		CU638689.5	3.90191e-05	0.000509319	0.245076	0.444143	0.245076
CKMT2	0.00384301	0.0501281	0.0791398	0.0993653	0.0791398		PRR29	0.629662	1	-0.00255709	-0.00255709	0.00145093		STK4	3.91934e-05	0.000511237	0.309594	0.501814	0.309594
INTU	0.00386494	0.0503613	0.27466	1.48778	0.27466		AC004069.1	0.630237	1	-0.00188768	-0.00130532	-0.00188768		NANS	3.97658e-05	0.000518342	0.177977	0.177977	0.198672
SFTPD-AS1	0.00386627	0.0503613	0.0468927	0.0514831	0.0468927		AOC3	0.630237	1	-0.00188768	0.00328506	-0.00188768		ATP5MC1	4.01503e-05	0.000522989	0.267343	0.491908	0.267343
SYNGR1	0.00387093	0.0503868	0.174809	0.388767	0.174809		RGS8	0.630237	1	-0.00188768	-0.00130532	-0.00188768		CRIP2	4.05195e-05	0.000527431	0.226356	0.257664	0.226356
HIBCH	0.00387821	0.0504464	0.275847	1.08095	0.275847		AP000763.3	0.630237	1	-0.00188768	0.00328506	-0.00188768		FJX1	4.08186e-05	0.000530954	0.305974	0.43792	0.305974
ITPKA	0.00390466	0.0507238	0.0871241	0.101431	0.0871241		EIF4A1P4	0.631317	1	-0.00268894	-0.00268894	0.00649182		PSMB1	4.12929e-05	0.00053675	0.318472	0.322736	0.318472
ACYP2	0.00390496	0.0507238	0.310154	2.11155	0.310154		TYMSOS	0.631801	1	-0.00458747	-0.00458747	0.0107041		WTIP	4.13347e-05	0.00053692	0.175009	0.213996	0.175009
ADNP	0.00391462	0.050806	0.272114	1.25884	0.272114		FPR3	0.631923	1	-0.00318367	-0.00318367	0.00457083		LYST	4.17031e-05	0.000540819	0.425062	1.33707	0.425062
ZNF467	0.00391673	0.050806	0.0713186	0.0814674	0.0713186		GIMAP8	0.632029	1	-0.00488558	-0.00488558	0.0161611		KIAA0040	4.17181e-05	0.000540819	0.139379	0.139379	0.151213
AGAP3	0.00393768	0.0510424	0.165893	0.262084	0.165893		ST7-AS1	0.632033	1	-0.00344043	-0.00344043	0.0103307		FARSB	4.17216e-05	0.000540819	0.310449	0.623532	0.310449
CDKN2D	0.00396343	0.0513406	0.108901	0.144799	0.108901		RNU6-729P	0.632143	1	-0.00334179	0.00850791	-0.00334179		LINC00623	4.19423e-05	0.000543303	0.381962	1.08498	0.381962
AC092647.5	0.00397037	0.0513948	0.0765842	0.083117	0.0765842		FAM131B	0.632756	1	-0.00869332	0.0315664	-0.00869332		AC007036.1	4.21086e-05	0.000545079	0.0881949	0.0895538	0.0881949
PTCHD1-AS	0.00399045	0.0516191	0.37939	2.38504	0.37939		SEMA6B	0.632764	1	-0.00878647	0.0344396	-0.00878647		TTC4	4.22186e-05	0.000546125	0.0791977	0.0791977	0.0808424
HERC4	0.00400402	0.0517587	0.283263	1.79003	0.283263		NKX2-5	0.632903	1	-0.0027842	-0.0027842	0.00639656		MCFD2	4.22606e-05	0.00054629	0.273438	0.470979	0.273438
SDC2	0.00402415	0.051983	0.291487	1.21994	0.291487		SYP	0.632919	1	-0.0169095	0.0794114	-0.0169095		IGFBP5	4.23493e-05	0.000547058	0.354795	0.354795	0.53425
RNF4	0.00403045	0.0520285	0.221617	0.800614	0.221617		SLCO4A1	0.63329	1	-0.00392464	-0.00392464	0.000945141		MPZL1	4.25265e-05	0.000548967	0.419949	1.10061	0.419949
GATAD1	0.00403858	0.0520974	0.220136	0.63308	0.220136		CHRNB2	0.633509	1	-0.00484738	-0.00484738	-0.00323915		IL4R	4.2565e-05	0.000549085	0.188832	0.188832	0.211227
PAAF1	0.00405692	0.0522692	0.214985	0.66181	0.214985		AC104785.1	0.633594	1	-0.00206291	-0.00148054	-0.00206291		SETBP1	4.29041e-05	0.000552746	0.448574	1.11159	0.448574
KDM5D	0.00405749	0.0522692	0.194171	0.541733	0.194171		CLEC10A	0.633594	1	-0.00206291	0.00310983	-0.00206291		RAPGEF1	4.29079e-05	0.000552746	0.349422	0.892795	0.349422
EOGT	0.00406761	0.0523635	0.203155	0.528486	0.203155		AC108134.3	0.634008	1	-0.00261064	-0.00261064	-0.000483789		CLVS2	4.35245e-05	0.00056029	0.177878	0.175111	0.177878
AGAP4	0.00409056	0.0526227	0.204322	0.611254	0.204322		MS4A14	0.634008	1	-0.00261064	-0.00261064	0.00210815		MAGOH	4.35534e-05	0.00056029	0.22606	0.291602	0.22606
ZNF793-AS1	0.0040959	0.0526552	0.101573	0.130636	0.101573		CLEC18C	0.634262	1	-0.0071677	-0.0071677	0.0239997		PDCD6	4.3715e-05	0.000561982	0.307984	0.454291	0.307984
SOS2	0.00409897	0.0526584	0.237731	1.13609	0.237731		AC013726.1	0.634492	1	-0.00340986	-0.00296137	-0.00340986		PANX1	4.39445e-05	0.000564335	0.164974	0.204091	0.164974
RMND5A	0.00416631	0.0534868	0.218016	0.499146	0.218016		RAB27B	0.634521	1	-0.00902509	0.000923496	-0.00902509		ZNF830	4.39863e-05	0.000564335	0.15513	0.15513	0.188303
FAM149A	0.00418521	0.0536924	0.165658	0.31983	0.165658		NME2P1	0.635082	1	-0.00536546	-0.00536546	0.0188654		Z97205.2	4.39887e-05	0.000564335	0.124754	0.124754	0.135069
WFS1	0.00419008	0.0537181	0.177728	0.41484	0.177728		DGCR9	0.635953	1	-0.00235043	0.00345271	-0.00235043		RCN1	4.42138e-05	0.000566467	0.199667	0.199667	0.257042
GPR37L1	0.00419797	0.0537824	0.324826	1.16042	0.324826		CXCR2	0.636313	1	-0.00202238	0.00328506	-0.00202238		LRRN4CL	4.42154e-05	0.000566467	0.145185	0.172017	0.145185
UBE4B	0.00420362	0.0538178	0.257611	1.42509	0.257611		TMEM191A	0.636391	1	-0.00707993	-0.0031231	-0.00707993		FADS3	4.44249e-05	0.00056876	0.303611	0.429207	0.303611
NIN	0.004243	0.0542848	0.257983	1.0731	0.257983		AC097634.1	0.636538	1	-0.00358215	-0.00139563	-0.00358215		CHID1	4.45175e-05	0.000569331	0.239472	0.271743	0.239472
DACT3	0.00425224	0.0543658	0.116698	0.145449	0.116698		ST3GAL6	0.636583	1	-0.0267049	-0.0267049	0.173835		TRIP6	4.45304e-05	0.000569331	0.273275	0.450675	0.273275
TMEM135	0.00428004	0.0546839	0.298072	1.67649	0.298072		GPX1	0.636735	1	-0.0247935	-0.0247935	0.431042		NR2F1	4.47922e-05	0.000572287	0.400734	1.04061	0.400734
KIF5A	0.00433004	0.0552849	0.236613	0.530576	0.236613		UBL5P2	0.636752	1	-0.00431005	-0.00431005	0.0140515		SLC16A4	4.51391e-05	0.000576326	0.169196	0.191514	0.169196
SLIT1	0.00434134	0.0553913	0.138797	0.161089	0.138797		SV2A	0.638234	1	-0.0141582	-0.0141582	0.00460757		MINDY4	4.53007e-05	0.000577994	0.141618	0.178719	0.141618
IL17RB	0.0043646	0.0556501	0.14484	0.210194	0.14484		NEU4	0.638283	1	-0.00450133	0.00185339	-0.00450133		PCDHA10	4.54835e-05	0.00057993	0.146604	0.199693	0.146604
AC105339.3	0.0043924	0.0559664	0.158325	0.366384	0.158325		HES2	0.638495	1	-0.00503655	-0.00503655	0.0128777		CIAO1	4.56966e-05	0.000582251	0.227783	0.275739	0.227783
SYN2	0.00440477	0.0560858	0.175678	0.232672	0.175678		RPL19P16	0.638614	1	-0.00231802	-0.00128257	-0.00231802		SEL1L	4.61318e-05	0.000587395	0.352189	0.848846	0.352189
EMSY	0.00442007	0.0562152	0.234776	0.763032	0.234776		ABHD11	0.6391	1	-0.00898368	-0.00898368	-0.0060704		ELK4	4.61878e-05	0.000587708	0.252098	0.389912	0.252098
FAM168A	0.00442095	0.0562152	0.304503	1.96109	0.304503		DIRAS3	0.639383	1	-0.00981115	-0.000699693	-0.00981115		RTN4	4.64663e-05	0.000590849	0.416502	1.05121	0.416502
LINC00511	0.00442879	0.0562767	0.375553	2.85937	0.375553		CCND1	0.639403	1	-0.00985313	-0.00985313	-0.00444494		CASK	4.65434e-05	0.000591427	0.404525	1.12526	0.404525
NKD1	0.00443537	0.056321	0.110187	0.158891	0.110187		MDH2	0.639531	1	-0.0194906	-0.0194906	0.117798		UBE2B	4.65771e-05	0.000591453	0.361343	0.742191	0.361343
PRPSAP2	0.00444018	0.056321	0.229146	0.719408	0.229146		E2F4	0.639808	1	-0.0132524	0.00687882	-0.0132524		CD2BP2	4.69687e-05	0.000596021	0.182378	0.182378	0.230032
TAB2	0.00444132	0.056321	0.280015	1.50608	0.280015		RAET1E	0.640162	1	-0.00302113	-0.00161069	-0.00302113		RPN2	4.70085e-05	0.000596121	0.292295	0.352075	0.292295
KANK2	0.00445038	0.0563976	0.143921	0.246947	0.143921		HK3	0.640427	1	-0.00261064	-0.00261064	0.00151785		STAT2	4.7529e-05	0.000602313	0.352557	0.833821	0.352557
MEF2D	0.00445902	0.0564343	0.187895	0.444469	0.187895		U73166.1	0.641717	1	-0.00996833	0.00714316	-0.00996833		COL1A1	4.76964e-05	0.000604025	0.118514	0.118514	0.135236
EFCAB13	0.00445931	0.0564343	0.259669	1.00803	0.259669		PTENP1	0.642197	1	-0.0040609	0.000103763	-0.0040609		DDB2	4.82648e-05	0.000610809	0.318996	0.632737	0.318996
MAP4K3	0.0044653	0.0564718	0.268963	1.55664	0.268963		PCNA	0.643134	1	-0.0155882	-0.0155882	0.0309398		RBM17	4.87429e-05	0.000616442	0.307387	0.634647	0.307387
GTF2IRD2B	0.00447269	0.056527	0.258901	0.92943	0.258901		NDUFA4	0.644267	1	-0.0348689	-0.0348689	0.196203		KIT	4.94607e-05	0.000625098	0.160357	0.186938	0.160357
FAM66D	0.0044776	0.0565509	0.250799	0.783111	0.250799		DLX1	0.644285	1	-0.00311347	0.00451282	-0.00311347		PTK7	4.97082e-05	0.000627802	0.238307	0.308402	0.238307
NRSN2-AS1	0.00448648	0.0566247	0.146342	0.305071	0.146342		AC112220.3	0.644968	1	-0.00222673	0.00328506	-0.00222673		AL121821.1	5.00583e-05	0.000631796	0.106355	0.106355	0.111999
AL139424.3	0.00449083	0.0566414	0.157491	0.352914	0.157491		SLC12A5	0.645505	1	-0.0112254	0.0280683	-0.0112254		CERS1	5.02311e-05	0.000633549	0.259857	0.465862	0.259857
SBF1	0.00452596	0.057046	0.160146	0.303295	0.160146		SLC37A2	0.6458	1	-0.00721653	0.00748734	-0.00721653		LSM6	5.08519e-05	0.000640946	0.311379	0.615707	0.311379
LUC7L2	0.00457129	0.0575785	0.162131	0.257327	0.162131		ETV4	0.645805	1	-0.00599345	0.0213315	-0.00599345		GPX4	5.12487e-05	0.000645513	0.317166	0.317166	0.362351
NRXN2	0.0046173	0.0581189	0.178585	0.334777	0.178585		RPL10	0.646101	1	-0.0360936	-0.0360936	0.512396		CALCRL	5.12879e-05	0.000645571	0.185142	0.185142	0.216182
Z82217.1	0.00462313	0.0581531	0.147581	0.225119	0.147581		AC233263.6	0.646417	1	-0.00376989	0.00765419	-0.00376989		TFE3	5.1924e-05	0.00065292	0.23527	0.38096	0.23527
SPX	0.00462961	0.0581955	0.0786464	0.0786464	0.0881071		HIST1H2AE	0.646581	1	-0.00198703	-0.00198703	0.00260335		ORC5	5.19416e-05	0.00065292	0.26893	0.501006	0.26893
DHRS11	0.00463456	0.0582186	0.118324	0.164502	0.118324		FAM225A	0.646581	1	-0.00198703	-0.00198703	0.00260335		COL27A1	5.2091e-05	0.000654359	0.312247	0.642575	0.312247
NEFL	0.00465106	0.0583474	0.145848	0.145848	0.287762		TCEAL5	0.646995	1	-0.0124606	-0.0124606	0.0324612		CX3CL1	5.23426e-05	0.000657077	0.253024	0.325105	0.253024
ZNF609	0.00465764	0.0583474	0.316592	2.07263	0.316592		ULBP2	0.647508	1	-0.0017929	0.00254825	-0.0017929		UMPS	5.23932e-05	0.00065727	0.169721	0.189085	0.169721
RYR2	0.00465828	0.0583474	0.193643	0.426312	0.193643		CLTB	0.647746	1	-0.0197876	-0.0197876	0.0876907		BLVRA	5.24869e-05	0.000658005	0.276303	0.502313	0.276303
LRRC20	0.00465917	0.0583474	0.128067	0.225987	0.128067		AL390728.6	0.648897	1	-0.0103433	0.00861923	-0.0103433		ADH5	5.28761e-05	0.00066244	0.280182	0.450332	0.280182
SYN3	0.00466043	0.0583474	0.140794	0.283298	0.140794		AL589765.6	0.649525	1	-0.00234078	-0.00130532	-0.00234078		AC016205.1	5.3358e-05	0.00066803	0.264838	0.334866	0.264838
NDRG1	0.00471051	0.0589349	0.229196	0.395891	0.229196		AC112229.3	0.649645	1	-0.00373525	-0.00373525	0.0111023		TPBG	5.34402e-05	0.000668347	0.0948527	0.0948527	0.104026
LANCL2	0.00474466	0.0593226	0.222716	0.706625	0.222716		DPM2	0.649946	1	-0.0141325	-0.0141325	0.0777157		CHURC1	5.34549e-05	0.000668347	0.244088	0.270441	0.244088
NCS1	0.0047488	0.0593346	0.240645	0.831806	0.240645		AC124944.1	0.650296	1	-0.00274184	0.00345271	-0.00274184		RGS9	5.36803e-05	0.000670717	0.313479	0.767126	0.313479
LINC00092	0.00476484	0.0594952	0.108778	0.154797	0.108778		AL138976.2	0.650609	1	-0.00326409	-0.00326409	-0.000185136		UBALD2	5.38905e-05	0.000672894	0.225007	0.330871	0.225007
TBL1XR1	0.00477217	0.059547	0.28142	1.57342	0.28142		G0S2	0.651098	1	-0.00525603	-0.00177696	-0.00525603		IFIH1	5.43268e-05	0.000677889	0.18971	0.268052	0.18971
CHD5	0.0048414	0.0603706	0.115216	0.115216	0.133757		SNHG18	0.65112	1	-0.00688558	-0.00688558	-0.00641048		AP2B1	5.45064e-05	0.00067919	0.366985	1.27096	0.366985
KDM6A	0.00484899	0.0604248	0.26895	1.35813	0.26895		LINC01978	0.651333	1	-0.00256729	0.00353075	-0.00256729		FAT4	5.45309e-05	0.00067919	0.228637	0.3273	0.228637
DOCK3	0.0048667	0.0606052	0.307658	2.09759	0.307658		CHST8	0.651648	1	-0.00991135	0.0149958	-0.00991135		SRSF10	5.45401e-05	0.00067919	0.330663	0.523697	0.330663
TERF2IP	0.0048715	0.0606245	0.237099	0.774114	0.237099		RASL10B	0.651721	1	-0.00582054	-0.00137686	-0.00582054		NAV2-AS3	5.47051e-05	0.000680791	0.134407	0.132404	0.134407
PDSS2	0.00488574	0.0607614	0.26069	1.06673	0.26069		GPD1L	0.652463	1	-0.011715	-0.011715	0.0197749		EIF2AK4	5.51193e-05	0.000685489	0.330715	0.800617	0.330715
NAGA	0.00490235	0.0609273	0.116046	0.197969	0.116046		AC010642.2	0.652559	1	-0.00968431	0.00118094	-0.00968431		SLC7A1	5.5515e-05	0.000689777	0.20203	0.255062	0.20203
GPLD1	0.00490946	0.0609751	0.180579	0.429359	0.180579		AC127537.1	0.652614	1	-0.00426685	-6.33256e-05	-0.00426685		CHEK1	5.55379e-05	0.000689777	0.23295	0.310516	0.23295
ZNF721	0.00491804	0.0610412	0.218915	0.810717	0.218915		TBL3	0.652976	1	-0.0101265	0.0155761	-0.0101265		RBBP7	5.56424e-05	0.000690617	0.271578	0.40423	0.271578
CFAP70	0.00492162	0.0610451	0.23774	0.769597	0.23774		DIRAS2	0.653117	1	-0.0142848	-0.0142848	0.00417601		HLA-DQA1	5.56875e-05	0.000690717	0.149362	0.149362	0.174783
CBSL	0.00494735	0.0613235	0.16856	0.31174	0.16856		CCNB2	0.653311	1	-0.00903147	-0.00903147	0.0226398		ARHGAP22	5.64845e-05	0.000700138	0.20557	0.233964	0.20557
FRS2	0.00499628	0.061889	0.259526	1.39982	0.259526		AC091390.2	0.653462	1	-0.00280891	-0.00280891	-0.001035		C1GALT1C1	5.7202e-05	0.000708562	0.152696	0.199544	0.152696
PSMD11	0.00506693	0.0627065	0.231062	1.01076	0.231062		AL021368.1	0.654215	1	-0.0025004	0.00302129	-0.0025004		RAB23	5.76569e-05	0.000713724	0.200386	0.29439	0.200386
MYCBP2	0.00506899	0.0627065	0.24119	1.40416	0.24119		PIDD1	0.654562	1	-0.0133048	-0.0133048	0.00340803		SMAP2	5.77056e-05	0.000713853	0.299606	0.524901	0.299606
AC074286.1	0.00507842	0.0627817	0.13011	0.174289	0.13011		RN7SL37P	0.654907	1	-0.00551885	-0.00551885	0.00096125		B3GALT4	5.78395e-05	0.000715038	0.114808	0.117185	0.114808
RBM39	0.00510387	0.0630546	0.221875	1.37426	0.221875		MRPL4	0.656279	1	-0.0138311	-0.0138311	0.0816631		HIPK3	5.87945e-05	0.000726362	0.39404	1.36241	0.39404
OIP5-AS1	0.00511825	0.0631904	0.213082	0.807303	0.213082		WDR54	0.656358	1	-0.0109448	-0.0109448	0.0452367		RTF2	5.92592e-05	0.000731621	0.223793	0.376121	0.223793
GALNT7	0.0052275	0.0644967	0.253159	0.932519	0.253159		RPL41	0.656513	1	-0.0423806	-0.0423806	0.61954		PDLIM7	5.94106e-05	0.000733006	0.202557	0.202557	0.252964
TUB	0.00524391	0.0646564	0.203419	0.48952	0.203419		AC018766.1	0.657638	1	-0.00375452	-0.00375452	0.0100166		EIF1AX	5.96135e-05	0.000735023	0.313101	0.377613	0.313101
IRF2	0.00527238	0.0649646	0.271374	1.29675	0.271374		TMEM196	0.657964	1	-0.00858731	0.0131294	-0.00858731		TMBIM4	5.9676e-05	0.000735309	0.217251	0.297919	0.217251
LINC01310	0.00528586	0.0650877	0.0772868	0.105543	0.0772868		RAB6C	0.659016	1	-0.00710629	-0.00710629	0.0100826		RPL23AP7	5.99586e-05	0.000738305	0.15758	0.18722	0.15758
COP1	0.00532007	0.065466	0.265336	1.68478	0.265336		HMGA1	0.65962	1	-0.0144577	-0.0144577	0.091107		TMEM92-AS1	6.06264e-05	0.000746036	0.0962586	0.0962586	0.0985635
RPS10P2	0.00533916	0.0656576	0.0447627	0.0447627	0.0473436		AC007619.1	0.659889	1	-0.00505742	-0.00505742	-0.00479356		ADAM32	6.19166e-05	0.000761411	0.267823	0.500739	0.267823
ZDHHC2	0.00535005	0.0657483	0.245084	0.904972	0.245084		GPAT2	0.659928	1	-0.00309004	0.00409474	-0.00309004		PTX3	6.22203e-05	0.000764372	0.293794	0.293794	0.4057
DHX35	0.00535424	0.0657566	0.170902	0.393114	0.170902		NUDT10	0.660162	1	-0.0075354	-0.0075354	0.0195783		HEXB	6.22391e-05	0.000764372	0.218652	0.28356	0.218652
BRICD5	0.00538071	0.0660382	0.0511564	0.0582846	0.0511564		RNU6-450P	0.660328	1	-0.00596475	-0.00292189	-0.00596475		PBXIP1	6.23639e-05	0.000765401	0.351039	0.827309	0.351039
RNF38	0.00539937	0.0662237	0.25094	1.43352	0.25094		SYT15	0.661821	1	-0.00832875	-0.00832875	-0.00375316		NBL1	6.26124e-05	0.000767672	0.158927	0.154269	0.158927
TUBGCP3	0.0054069	0.0662726	0.216511	0.773174	0.216511		CSPG4	0.66212	1	-0.00762262	0.00418458	-0.00762262		ROBO2	6.26715e-05	0.000767672	0.463027	0.733862	0.463027
WNT7A	0.00547988	0.0671231	0.093243	0.120528	0.093243		AMER3	0.662412	1	-0.00838794	0.0269918	-0.00838794		BEX3	6.26722e-05	0.000767672	0.350922	0.350922	0.449987
LUZP2	0.00549482	0.0672621	0.31627	0.708235	0.31627		VENTX	0.663103	1	-0.00271091	-0.00130532	-0.00271091		WRB	6.32629e-05	0.000774401	0.240479	0.344433	0.240479
RNF219	0.00560909	0.0686159	0.201725	0.602181	0.201725		AP002360.3	0.663158	1	-0.00277019	0.00304882	-0.00277019		BBS7	6.36363e-05	0.000778461	0.221926	0.368495	0.221926
TTC7B	0.00561911	0.0686936	0.27142	1.27492	0.27142		VNN2	0.663579	1	-0.00346516	-0.000793356	-0.00346516		CWC15	6.39063e-05	0.000781253	0.233712	0.270619	0.233712
MOGAT1	0.00562772	0.0687538	0.123689	0.219854	0.123689		MAFK	0.664115	1	-0.00498503	-0.00498503	0.0114713		LEPROT	6.40336e-05	0.000782298	0.356266	0.705773	0.356266
GOLGB1	0.00565887	0.0690442	0.223788	1.15505	0.223788		AC008083.2	0.664411	1	-0.00447954	0.00336181	-0.00447954		IFIT1	6.4233e-05	0.000784222	0.188466	0.212358	0.188466
DCT	0.00565888	0.0690442	0.0798989	0.117698	0.0798989		GPAT3	0.664469	1	-0.0102169	-0.00151544	-0.0102169		FILIP1L	6.42824e-05	0.000784313	0.16577	0.16577	0.227102
RNF144B	0.00569344	0.0694206	0.163344	0.334095	0.163344		PLCB2	0.664684	1	-0.00665208	0.00857824	-0.00665208		FIS1	6.50458e-05	0.000793109	0.244139	0.244139	0.375476
ZBTB43	0.00573667	0.0699021	0.251747	1.20143	0.251747		OR1A1	0.664705	1	-0.00275792	-0.00130532	-0.00275792		ELMOD1	6.54072e-05	0.000796996	0.312484	0.500306	0.312484
GPR107	0.00574738	0.069987	0.227262	1.13302	0.227262		RGS18	0.665438	1	-0.00391596	-0.00391596	0.00394918		METTL5	6.61405e-05	0.000805405	0.2298	0.32217	0.2298
AFF3	0.00575569	0.0700426	0.251418	0.51184	0.251418		SLC11A1	0.665545	1	-0.0178513	-0.0178513	0.0642316		RABAC1	6.70334e-05	0.000815517	0.271905	0.271905	0.450668
GALNT9	0.00576746	0.0701401	0.103571	0.116057	0.103571		MAZ	0.666216	1	-0.00689185	0.0034221	-0.00689185		COMMD8	6.70581e-05	0.000815517	0.163582	0.195376	0.163582
AL031595.3	0.00578212	0.0702726	0.0648282	0.0768429	0.0648282		AP005530.1	0.666292	1	-0.00534717	-0.00534717	0.0137944		CFAP97	6.71029e-05	0.000815532	0.303932	0.584238	0.303932
PLEKHH2	0.00580318	0.0704828	0.23067	0.499247	0.23067		KCNAB3	0.666664	1	-0.00682505	-0.00682505	0.00196935		CCDC163	6.74285e-05	0.000818956	0.145352	0.163481	0.145352
NRBP2	0.00581228	0.0705475	0.199534	0.547239	0.199534		SUSD3	0.667018	1	-0.00600846	-0.00600846	0.00816221		SLC47A2	6.79233e-05	0.000824431	0.252863	0.363075	0.252863
CAMSAP3	0.00582823	0.0706951	0.0722479	0.0843948	0.0722479		RPS8	0.667167	1	-0.0358665	-0.0358665	0.40907		SH3GL1	6.81403e-05	0.000826527	0.232639	0.352468	0.232639
KANSL1	0.00584734	0.070881	0.280181	1.75162	0.280181		BBS1	0.667343	1	-0.00729098	0.0158196	-0.00729098		PALLD	6.86476e-05	0.00083214	0.444909	1.5198	0.444909
ARFGEF1	0.00585232	0.0708953	0.250267	1.54401	0.250267		CD24	0.667725	1	-0.0129814	-0.00166062	-0.0129814		COMMD6	6.91791e-05	0.00083804	0.272248	0.353368	0.272248
PTPRM	0.00587519	0.0711263	0.289077	1.72353	0.289077		KIF18B	0.668484	1	-0.00994327	-0.00994327	0.034066		STRAP	6.95662e-05	0.000842183	0.298681	0.45177	0.298681
MTX2	0.00590274	0.0714086	0.240837	1.18188	0.240837		LINC02099	0.668664	1	-0.00342328	-0.00342328	-0.000374269		BOD1	6.99117e-05	0.00084569	0.199542	0.274706	0.199542
ZNF354A	0.00590614	0.0714086	0.146194	0.31141	0.146194		LINC01433	0.669454	1	-0.00663137	0.0018112	-0.00663137		TMEM165	6.99463e-05	0.00084569	0.396461	1.27375	0.396461
AGAP1	0.00594099	0.0717835	0.292482	1.56434	0.292482		SRM	0.669543	1	-0.0198654	-0.0190192	-0.0198654		C12orf65	7.03991e-05	0.000850614	0.219206	0.2541	0.219206
AC008895.1	0.00594493	0.0717847	0.0631733	0.0674496	0.0631733		AP000692.1	0.670057	1	-0.00243995	0.00273279	-0.00243995		DERA	7.07173e-05	0.000853907	0.284138	0.519181	0.284138
KDM5B	0.00597006	0.0720416	0.231575	0.938106	0.231575		LINC01549	0.670154	1	-0.00348485	0.00621928	-0.00348485		FEZ2	7.12417e-05	0.000859358	0.336797	0.73668	0.336797
AC007405.1	0.00599709	0.0723211	0.151134	0.35512	0.151134		AL078644.2	0.670183	1	-0.00200758	0.00205424	-0.00200758		SF3B6	7.12607e-05	0.000859358	0.221177	0.221177	0.279848
SUN2	0.00602356	0.0725934	0.128388	0.248862	0.128388		PSMA6P2	0.670655	1	-0.00340539	-0.00340539	0.00577537		KLHL7	7.14095e-05	0.000860597	0.353075	0.915008	0.353075
TRRAP	0.00604473	0.0728016	0.224429	1.03866	0.224429		CAPN3	0.670852	1	-0.00374138	-0.00374138	0.00543938		DNAJC3	7.1677e-05	0.000863063	0.419545	1.20178	0.419545
AL135999.2	0.0060554	0.0728831	0.0814234	0.101372	0.0814234		EGFL7	0.670861	1	-0.0107449	0.0023878	-0.0107449		HNRNPF	7.17065e-05	0.000863063	0.265532	0.368738	0.265532
LINC02008	0.00609991	0.0733464	0.16035	0.181967	0.16035		PXMP2	0.671056	1	-0.00912089	-0.00912089	-0.00352291		ZNF622	7.17814e-05	0.00086341	0.147986	0.147986	0.167171
GULP1	0.00610174	0.0733464	0.125503	0.131804	0.125503		AC144831.1	0.671134	1	-0.00256939	-0.00198703	-0.00256939		ST13	7.22269e-05	0.000868209	0.339572	0.682267	0.339572
ZNF354C	0.00610678	0.0733598	0.16078	0.368762	0.16078		C11orf72	0.671761	1	-0.0041768	0.00499877	-0.0041768		CD320	7.25173e-05	0.00087114	0.145268	0.145268	0.167217
SLC27A3	0.00614431	0.0737633	0.0921706	0.0973392	0.0921706		AC007325.4	0.67203	1	-0.0119272	-0.0119272	0.0401092		CSDC2	7.25786e-05	0.000871316	0.273136	0.419018	0.273136
STX1B	0.00617089	0.0740348	0.0976094	0.0989229	0.0976094		AC107032.1	0.672049	1	-0.00452806	0.00625776	-0.00452806		STOM	7.27566e-05	0.000872892	0.378521	1.04934	0.378521
PNPLA8	0.00617925	0.0740876	0.257844	1.20995	0.257844		ARMCX6	0.672174	1	-0.0129295	-0.0129295	0.00789989		AP2S1	7.30578e-05	0.000875944	0.203924	0.203924	0.267634
ATRN	0.00621092	0.0744196	0.235245	1.03493	0.235245		NR4A1	0.672299	1	-0.0077778	0.00300647	-0.0077778		LHFPL6	7.33002e-05	0.000878287	0.570111	2.67622	0.570111
ZNF714	0.00621826	0.0744597	0.232756	0.728064	0.232756		AIF1L	0.672306	1	-0.0195062	0.032546	-0.0195062		CCT6A	7.35535e-05	0.000880757	0.249152	0.249152	0.291305
FAM66B	0.00626172	0.0749322	0.211126	0.638389	0.211126		IL18RAP	0.672762	1	-0.00329235	-0.00329235	0.000715664		BCAP31	7.38098e-05	0.00088326	0.263344	0.353753	0.263344
PPP1R12A	0.00637896	0.0762864	0.243796	1.51512	0.243796		PLEK2	0.672762	1	-0.00329235	-0.00329235	0.0058884		LPAR4	7.41358e-05	0.000886594	0.171744	0.236574	0.171744
UBTD1	0.00640548	0.0765545	0.210351	0.629188	0.210351		ADAMTS14	0.673333	1	-0.00865282	-0.00865282	0.0138074		PPP1CB	7.41848e-05	0.000886612	0.402193	0.790221	0.402193
TMEM170B	0.00645275	0.0770701	0.208957	0.596577	0.208957		CSNK2B	0.673688	1	-0.0198512	-0.0198512	0.113912		SLC5A3	7.43643e-05	0.00088819	0.284322	0.542156	0.284322
AL591885.1	0.0064678	0.077158	0.120434	0.183959	0.120434		AC010531.3	0.674053	1	-0.00347916	-0.00347916	0.0057016		RAB18	7.44969e-05	0.000889206	0.317299	0.70772	0.317299
FAM71F2	0.00647121	0.077158	0.142702	0.306031	0.142702		ROMO1	0.674137	1	-0.0254771	-0.0254771	0.181992		SOCS3	7.49918e-05	0.000894541	0.256964	0.256964	0.455913
TCAF1	0.00647249	0.077158	0.182459	0.406988	0.182459		IER5L	0.674265	1	-0.0133584	-0.0133584	0.0547826		SATB2	7.54682e-05	0.00089965	0.351155	0.662634	0.351155
GCAT	0.00657177	0.0782916	0.117529	0.143556	0.117529		ANXA2R	0.674268	1	-0.00836743	-0.00836743	0.0239629		APLP2	7.55669e-05	0.000899869	0.395361	0.773991	0.395361
ZMYM4	0.00658583	0.0784092	0.239107	1.57227	0.239107		NANOS1	0.6744	1	-0.00390747	-0.0018748	-0.00390747		AMOTL1	7.55828e-05	0.000899869	0.295338	0.437284	0.295338
LPIN2	0.00660349	0.0785564	0.237262	0.877877	0.237262		ANAPC2	0.674719	1	-0.0123559	-0.000478068	-0.0123559		DHRS4	7.59322e-05	0.000903453	0.0977781	0.0977781	0.106962
PRKAR1B	0.0066066	0.0785564	0.167193	0.336633	0.167193		CTGF	0.674822	1	-0.0160286	-0.0160286	0.0513438		COMMD2	7.62772e-05	0.00090698	0.264445	0.403469	0.264445
PDSS1	0.00661591	0.078617	0.175161	0.484823	0.175161		LRRC25	0.675573	1	-0.00750636	0.00359005	-0.00750636		HIST2H2BF	7.64458e-05	0.000908279	0.136834	0.160563	0.136834
PLPP3	0.00665004	0.0789684	0.303925	2.122	0.303925		FKBP1A	0.67568	1	-0.025948	-0.025948	0.210694		AC009226.1	7.64836e-05	0.000908279	0.248643	0.359766	0.248643
TAOK1	0.00665393	0.0789684	0.262276	1.64235	0.262276		NUF2	0.675799	1	-0.010886	-0.010886	0.0277072		RHOC	7.68576e-05	0.000912141	0.239943	0.239943	0.426671
WDR91	0.00668636	0.079297	0.158686	0.325207	0.158686		EEF1B2	0.675817	1	-0.0281623	-0.0281623	0.217319		KCNE4	7.8002e-05	0.000925136	0.363347	0.668874	0.363347
COQ5	0.0066901	0.079297	0.14545	0.295606	0.14545		TPT1P9	0.675926	1	-0.0032881	-0.0032881	0.000462391		IFI44	7.8452e-05	0.000929882	0.241519	0.381826	0.241519
KRBOX4	0.00673454	0.0797731	0.202165	0.817421	0.202165		ITK	0.676146	1	-0.00875322	-0.00875322	0.00221953		LINC00987	7.87039e-05	0.000932277	0.126098	0.140979	0.126098
INPP5B	0.00674426	0.0798377	0.222802	0.911358	0.222802		WDR97	0.676396	1	-0.00715101	-0.00201272	-0.00715101		NQO1	7.88242e-05	0.000933111	0.31586	0.582926	0.31586
ERI3	0.00679369	0.0803719	0.223468	1.06295	0.223468		MTCO2P12	0.676535	1	-0.00351301	-0.00351301	0.00376257		DNAJC10	7.91794e-05	0.000936702	0.324889	0.696947	0.324889
DGCR5	0.00681358	0.0805246	0.113253	0.113253	0.175785		RWDD4P2	0.677227	1	-0.00353531	-0.00353531	0.000472711		BZW1	7.92278e-05	0.000936702	0.285239	0.379953	0.285239
SPOP	0.00681854	0.0805246	0.263386	1.32932	0.263386		FAM223A	0.677362	1	-0.00419766	-0.00419766	-0.0014024		C12orf4	7.95434e-05	0.000939839	0.230078	0.407556	0.230078
ANKRD12	0.00681952	0.0805246	0.231477	0.745612	0.231477		QDPR	0.677417	1	-0.0269171	-0.0269171	-0.0105188		PACRG	7.99229e-05	0.000943726	0.411726	1.18213	0.411726
FILIP1	0.00683923	0.0807064	0.149108	0.250588	0.149108		AC016876.1	0.677435	1	-0.00352396	-0.00352396	0.0056568		GFPT2	8.01076e-05	0.000945311	0.307485	0.53863	0.307485
PKNOX1	0.00687343	0.0810209	0.21324	0.782749	0.21324		FTH1P5	0.678195	1	-0.00338817	-0.00338817	0.00579259		ABCA13	8.0358e-05	0.000947667	0.294097	0.438219	0.294097
ADGRB2	0.00687455	0.0810209	0.11374	0.11374	0.124238		CBR3	0.678528	1	-0.00420072	-0.00420072	0.00957042		OSBPL5	8.08505e-05	0.000952874	0.297343	0.563105	0.297343
SDC4	0.00687919	0.0810244	0.279001	1.08389	0.279001		CR1	0.678821	1	-0.00635467	-0.00295515	-0.00635467		SPSB2	8.11555e-05	0.000955865	0.108762	0.118782	0.108762
MASP1	0.00688924	0.0810918	0.159156	0.206064	0.159156		AC127070.3	0.679283	1	-0.00257165	0.00260109	-0.00257165		EVA1C	8.15503e-05	0.000959911	0.445202	1.52329	0.445202
ZNF175	0.00694768	0.0816985	0.150848	0.349898	0.150848		RIMS4	0.680303	1	-0.00424164	-0.00424164	-0.00471325		IRS1	8.21518e-05	0.000966382	0.213381	0.287687	0.213381
BORCS5	0.00694953	0.0816985	0.250342	1.0398	0.250342		AL117190.1	0.680514	1	-0.00752973	-0.00752973	0.0212458		RPL22L1	8.31533e-05	0.000977108	0.178725	0.178725	0.226351
AL139246.5	0.00705083	0.0828373	0.0790491	0.109539	0.0790491		EIF4BP6	0.680521	1	-0.00343696	-0.00343696	0.0057438		ZNF121	8.31682e-05	0.000977108	0.290805	0.469735	0.290805
EML6	0.00706377	0.0829372	0.283483	1.30794	0.283483		SNHG25	0.680978	1	-0.0310214	-0.0310214	0.0190959		NBN	8.38903e-05	0.000984973	0.295491	0.659468	0.295491
TBC1D22A	0.00710565	0.0832798	0.248267	1.4236	0.248267		AL031733.2	0.680985	1	-0.013136	-0.013136	0.0378262		PNPO	8.40034e-05	0.000985682	0.18616	0.242273	0.18616
XPO1	0.00710569	0.0832798	0.248989	1.4758	0.248989		NUBP2	0.681564	1	-0.0158128	0.0176018	-0.0158128		SPEG	8.46247e-05	0.000992349	0.306785	0.597173	0.306785
EFCAB10	0.0071065	0.0832798	0.0991128	0.187733	0.0991128		SEMA7A	0.681665	1	-0.00947928	0.0108782	-0.00947928		ARSG	8.47219e-05	0.000992867	0.237968	0.387103	0.237968
NAPSA	0.00711077	0.0832798	0.0412567	0.0458471	0.0412567		AFAP1L2	0.681724	1	-0.0120912	-0.00634778	-0.0120912		ZBED8	8.50185e-05	0.000995717	0.193398	0.319678	0.193398
RALGDS	0.00714245	0.083538	0.234306	0.748047	0.234306		AC009220.1	0.68211	1	-0.0104626	-0.0104626	0.0166975		ABLIM3	8.53197e-05	0.00099862	0.118452	0.138551	0.118452
PPP3CB	0.00714532	0.083538	0.233919	1.22269	0.233919		AC008395.1	0.682324	1	-0.0046475	0.00452218	-0.0046475		UBE4A	8.55116e-05	0.00100024	0.342833	0.857353	0.342833
GDF11	0.00714623	0.083538	0.122556	0.169221	0.122556		SLC9A7P1	0.682491	1	-0.00241466	-0.00241466	0.00217572		EIF4E2	8.58067e-05	0.00100242	0.205513	0.276167	0.205513
IKZF5	0.00723044	0.0844696	0.123738	0.252705	0.123738		ARL4D	0.68258	1	-0.00733121	-0.00733121	0.0118756		FAHD1	8.58119e-05	0.00100242	0.165286	0.191634	0.165286
MT-ND3	0.00723796	0.0845046	0.315725	0.641431	0.315725		CACYBP	0.682768	1	-0.0209596	-0.0209596	0.045082		SPEF2	8.58592e-05	0.00100242	0.261036	0.553316	0.261036
ITGB8	0.00725294	0.0846267	0.273631	1.22362	0.273631		AL049749.1	0.683471	1	-0.00273451	0.00243823	-0.00273451		THAP5	8.65201e-05	0.00100951	0.251462	0.405105	0.251462
LIFR-AS1	0.00733763	0.0855615	0.166246	0.290571	0.166246		RPSAP9	0.683518	1	-0.00549288	-0.00549288	0.00285637		CDC42	8.67003e-05	0.00101098	0.381346	0.855165	0.381346
PARGP1	0.00734963	0.085648	0.222648	1.20475	0.222648		AUP1	0.684032	1	-0.0219406	-0.0219406	0.124039		WLS	8.73651e-05	0.0010181	0.459972	1.42829	0.459972
DPH6	0.00735546	0.0856624	0.272164	1.49325	0.272164		AC068620.2	0.68419	1	-0.00369588	-0.00369588	0.000312133		DGUOK	8.79002e-05	0.00102369	0.275887	0.433689	0.275887
GNA13	0.00736384	0.0857066	0.249863	1.12527	0.249863		SLC25A5	0.684465	1	-0.0300705	0.0870512	-0.0300705		AC159540.2	8.80966e-05	0.00102534	0.16455	0.192952	0.16455
DCUN1D2	0.00737364	0.0857673	0.146086	0.300948	0.146086		CD93	0.684586	1	-0.00641741	-0.00641741	0.00852468		ADAM23	8.85138e-05	0.00102956	0.357041	0.794343	0.357041
RAP1GAP2	0.00737958	0.085783	0.215816	0.711483	0.215816		PPAN	0.684885	1	-0.0127835	-0.0127835	0.0490531		SNRPN	8.87527e-05	0.00103169	0.311639	0.420682	0.311639
ST7L	0.00743397	0.0863615	0.244083	1.32785	0.244083		MBD3	0.685288	1	-0.0177015	-0.0177015	0.0110641		C1orf131	8.89701e-05	0.00103358	0.253551	0.440081	0.253551
CDC42BPB	0.00744682	0.0864521	0.220776	1.19251	0.220776		AL845472.1	0.685486	1	-0.00503293	0.00652529	-0.00503293		DNALI1	8.96386e-05	0.0010407	0.177528	0.245322	0.177528
NUBPL	0.00745379	0.0864521	0.263134	1.26103	0.263134		AC133134.1	0.685683	1	-0.0110649	-0.0110649	0.0526007		M6PR	9.03468e-05	0.00104827	0.220278	0.402967	0.220278
MRI1	0.00745564	0.0864521	0.162036	0.425449	0.162036		AC004817.3	0.685819	1	-0.00372439	-0.00372439	0.00545636		ADAMTS1	9.10241e-05	0.00105547	0.178258	0.178258	0.2113
CEP192	0.00747769	0.086654	0.255765	1.28222	0.255765		C9orf135	0.686277	1	-0.00509756	-0.00509756	0.00718072		MXRA8	9.13275e-05	0.00105785	0.221496	0.372136	0.221496
PRIMPOL	0.00750406	0.0868849	0.196592	0.86218	0.196592		CALCR	0.686404	1	-0.00598664	-0.0025727	-0.00598664		LSM8	9.13424e-05	0.00105785	0.218837	0.238824	0.218837
AC092139.3	0.00750691	0.0868849	0.0723293	0.0893671	0.0723293		SCIN	0.686421	1	-0.0115502	-0.0115502	0.0342294		FAM78B	9.1513e-05	0.00105917	0.189404	0.240634	0.189404
CRYL1	0.00751852	0.0869655	0.248834	1.18713	0.248834		RPS6KB2	0.686421	1	-0.0157959	-0.0157959	-0.00252367		VTRNA1-3	9.18766e-05	0.00106272	0.124284	0.124284	0.161841
GABRA1	0.00752696	0.0870092	0.069566	0.069566	0.0968771		FUT3	0.686939	1	-0.00547901	0.0103439	-0.00547901		CBX5	9.20954e-05	0.00106459	0.349324	0.646088	0.349324
PIBF1	0.00753266	0.0870213	0.260877	1.64781	0.260877		PSMB8-AS1	0.6875	1	-0.00694693	-0.00694693	0.0135174		STPG1	9.26103e-05	0.00106988	0.175718	0.238809	0.175718
CYP3A43	0.00756022	0.0872857	0.0896527	0.145951	0.0896527		ADGRF5	0.687996	1	-0.00905834	-0.00905834	0.00593697		ZNF460	9.26958e-05	0.00107021	0.207811	0.371829	0.207811
KLC4	0.00764207	0.0881762	0.128727	0.231271	0.128727		IL12A	0.688001	1	-0.00709389	-0.00709389	0.0160271		THG1L	9.32586e-05	0.00107604	0.160734	0.170421	0.160734
AGAP2	0.00767962	0.0885549	0.105686	0.105686	0.170849		AJAP1	0.688715	1	-0.0106931	0.0304444	-0.0106931		BBS5	9.38646e-05	0.00108231	0.164876	0.186532	0.164876
GTF2H2B	0.00772314	0.0890018	0.197084	0.632454	0.197084		AL118516.1	0.689038	1	-0.0149862	-0.0149862	-0.013813		WBP11	9.39174e-05	0.00108231	0.228866	0.327705	0.228866
AC067838.1	0.00774681	0.0892034	0.0414095	0.0414095	0.0419268		ARL11	0.68906	1	-0.00501842	-0.00501842	0.00684754		PIFO	9.40569e-05	0.00108325	0.172133	0.216271	0.172133
PPFIA3	0.00775018	0.0892034	0.105721	0.14139	0.105721		MAPK13	0.689539	1	-0.0078986	0.00519319	-0.0078986		SRA1	9.43386e-05	0.00108582	0.217633	0.251479	0.217633
SYT13	0.00776787	0.0893422	0.0523137	0.0523137	0.0599052		RPS3AP25	0.689638	1	-0.0111389	0.0174642	-0.0111389		SMC6	9.57438e-05	0.00110132	0.348183	0.683954	0.348183
EPB41L2	0.0077718	0.0893422	0.296046	1.67815	0.296046		VAMP2	0.68984	1	-0.0347459	-0.0347459	0.001079		NPM1	9.58146e-05	0.00110146	0.304493	0.304493	0.544944
AC007950.2	0.00777743	0.0893521	0.0362845	0.0362845	0.0362845		STEAP4	0.690083	1	-0.0121941	0.00652599	-0.0121941		TPT1	9.59998e-05	0.00110291	0.341203	0.341203	0.712464
SBF2	0.0077925	0.0894701	0.270857	1.99651	0.270857		RPL24P7	0.690294	1	-0.00376665	-0.00376665	0.0054141		NCAPD3	9.72646e-05	0.00111675	0.232858	0.393047	0.232858
SPARCL1	0.00780289	0.0894961	0.331028	2.37307	0.331028		NDUFB4P12	0.690417	1	-0.00582818	-0.00582818	0.00376729		ZBTB38	9.81541e-05	0.00112627	0.337523	0.76084	0.337523
ZNF335	0.00780433	0.0894961	0.136106	0.301505	0.136106		FAM229A	0.690635	1	-0.00797705	-0.00797705	0.00157873		AC009501.1	9.91826e-05	0.00113701	0.24461	0.464281	0.24461
FYN	0.00781837	0.0896021	0.30003	2.31369	0.30003		AC137630.2	0.690894	1	-0.00494716	-0.00494716	-0.00544856		MYO7B	9.92112e-05	0.00113701	0.119251	0.138425	0.119251
CBX6	0.00783464	0.0897336	0.231418	0.433008	0.231418		RGP1	0.690964	1	-0.0121387	-0.00182432	-0.0121387		TPGS2	9.93273e-05	0.00113764	0.269138	0.449229	0.269138
GRIN1	0.00784128	0.0897546	0.0942798	0.0942798	0.137552		MMEL1	0.690979	1	-0.00610321	-0.00610321	-0.00305572		MAGOHB	9.94448e-05	0.00113829	0.195095	0.25964	0.195095
SMO	0.00785986	0.089869	0.157808	0.417781	0.157808		PPARGC1B	0.691251	1	-0.0150509	-0.00271424	-0.0150509		RAB33B	9.95296e-05	0.00113856	0.194395	0.2387	0.194395
IQSEC3	0.00786402	0.089869	0.0639463	0.0639463	0.0741334		TBX15	0.692017	1	-0.0103043	0.00900093	-0.0103043		AC020916.1	0.000100447	0.00114836	0.200498	0.200498	0.324221
TMEM120B	0.0078657	0.089869	0.141354	0.264101	0.141354		GNA15	0.692362	1	-0.00634406	-0.00634406	0.0166078		ADAMTSL3	0.000100834	0.00115207	0.30245	0.461684	0.30245
OGDHL	0.00788353	0.0900177	0.0905237	0.113048	0.0905237		CCDC71	0.692397	1	-0.0117434	-0.0117434	0.0388677		AL365259.1	0.000101637	0.00116054	0.225118	0.291073	0.225118
INIP	0.00789159	0.0900547	0.185637	0.574791	0.185637		MLST8	0.692497	1	-0.0104938	-0.0104938	0.00306856		RNF145	0.000101825	0.00116198	0.302671	0.594084	0.302671
DPY19L1P1	0.00792462	0.0903765	0.263463	1.58274	0.263463		AL139393.2	0.6926	1	-0.0138668	-0.0138668	0.0379094		POLR2A	0.000102078	0.00116415	0.299752	0.711786	0.299752
PIP4K2B	0.00795016	0.0906125	0.19437	0.617071	0.19437		AC012640.2	0.692958	1	-0.00537162	-0.00537162	0.0129899		RBM7	0.000103389	0.00117838	0.142706	0.159559	0.142706
GPSM1	0.00798501	0.0909542	0.0880175	0.092716	0.0880175		NPR1	0.693753	1	-0.00489436	-0.00489436	0.00887678		GPAT4	0.000104589	0.00119134	0.232662	0.330989	0.232662
FIGN	0.00810735	0.0922915	0.315122	1.57693	0.315122		AL365203.2	0.693769	1	-0.00376885	0.00328506	-0.00376885		ZFYVE26	0.000104818	0.00119321	0.347084	0.982495	0.347084
THRA	0.0081247	0.0924327	0.177514	0.386019	0.177514		HJURP	0.693776	1	-0.00970863	-0.00970863	0.0169106		TCF7L1	0.000105345	0.00119849	0.423393	1.56304	0.423393
ACADVL	0.00815268	0.0926946	0.177001	0.221616	0.177001		DOK7	0.694102	1	-0.00769299	-0.00769299	0.0163253		FYCO1	0.000105629	0.00120098	0.203726	0.353068	0.203726
AKAP8L	0.00818657	0.0930233	0.191192	0.679294	0.191192		EEF1B2P3	0.695083	1	-0.00482678	-0.00482678	0.00377162		ZNF528-AS1	0.000105874	0.00120304	0.287142	0.53799	0.287142
BX890604.1	0.00823841	0.0935556	0.11428	0.213053	0.11428		PCDHA9	0.695561	1	-0.00806576	-0.00806576	0.00112764		PDIA5	0.000106711	0.00121137	0.190042	0.210122	0.190042
SESN1	0.00825834	0.0937248	0.228389	0.945766	0.228389		SOX10	0.695579	1	-0.00629078	-0.0028211	-0.00629078		RAB39A	0.000106737	0.00121137	0.149158	0.144574	0.149158
GALNT18	0.00827672	0.0938764	0.277925	1.33556	0.277925		RPL7	0.695855	1	-0.0441711	-0.0441711	0.533586		TRIM44	0.000107361	0.00121771	0.388483	1.19765	0.388483
PLD5	0.00830881	0.0941333	0.145564	0.244185	0.145564		PANK4	0.696373	1	-0.0116623	0.0122694	-0.0116623		SYVN1	0.000107566	0.0012193	0.136183	0.134703	0.136183
SLC41A1	0.00830943	0.0941333	0.124352	0.289638	0.124352		AC097263.1	0.696631	1	-0.00404083	0.00328099	-0.00404083		CAPNS1	0.000107769	0.00122086	0.202101	0.276575	0.202101
ARSF	0.00833836	0.0944038	0.145982	0.308651	0.145982		NTAN1P2	0.696878	1	-0.00955085	-0.000687543	-0.00955085		GSTP1	0.000108056	0.00122337	0.332831	0.332831	0.554481
GPBP1L1	0.00836733	0.0946744	0.218565	0.874234	0.218565		C7orf43	0.697078	1	-0.00976546	-0.00976546	0.00191443		PLCD3	0.000109806	0.00124243	0.243356	0.435156	0.243356
MCCC1	0.00837383	0.0946907	0.219663	0.765083	0.219663		PRR34-AS1	0.698028	1	-0.00870309	-0.00870309	-0.00495248		IK	0.000110074	0.00124471	0.222966	0.251096	0.222966
SGMS1	0.00839236	0.0948428	0.266122	1.36577	0.266122		GRASP	0.69812	1	-0.0103195	-0.000772979	-0.0103195		WASHC2A	0.000110631	0.00125025	0.303965	0.704737	0.303965
ADK	0.00841276	0.0949849	0.259364	1.69645	0.259364		KLHDC8A	0.69863	1	-0.0170653	-0.0170653	0.0147485		ZIC4	0.000111032	0.00125402	0.0901191	0.0901191	0.0961682
ZNF285	0.00841881	0.0949849	0.0695955	0.0800592	0.0695955		TLR10	0.698758	1	-0.0090611	0.00783535	-0.0090611		LINC01465	0.00011113	0.00125438	0.091211	0.0952728	0.091211
ZNF516	0.00842018	0.0949849	0.244042	1.3767	0.244042		HIST1H3E	0.699039	1	-0.00399052	-0.00399052	-0.00397712		CU638689.4	0.000111592	0.00125883	0.245433	0.451829	0.245433
NSG2	0.00843559	0.0951013	0.102005	0.102005	0.13877		COL11A2	0.699049	1	-0.00759348	0.000542944	-0.00759348		ATP5PD	0.000112091	0.00126369	0.233363	0.390956	0.233363
NBPF25P	0.00846149	0.0953358	0.164478	0.487271	0.164478		HMGA1P4	0.699113	1	-0.00343963	-0.00198703	-0.00343963		BNIP3	0.000112577	0.00126841	0.271949	0.377179	0.271949
SNX25	0.00853092	0.0960431	0.201587	0.651802	0.201587		CCDC85B	0.699741	1	-0.0308106	0.10027	-0.0308106		TXNRD1	0.000112713	0.00126917	0.402084	1.2061	0.402084
RFX3	0.00853454	0.0960431	0.270543	2.41864	0.270543		WFIKKN1	0.700146	1	-0.00499555	-0.00499555	-0.000536439		CNKSR2	0.000113156	0.00127339	0.391871	0.839696	0.391871
FBXW10	0.00858955	0.096604	0.110747	0.211892	0.110747		NPM2	0.700149	1	-0.00972417	0.0106726	-0.00972417		JOSD1	0.000113352	0.00127483	0.225715	0.370596	0.225715
AC068025.2	0.00867388	0.0974938	0.0968678	0.1713	0.0968678		SLC6A15	0.700293	1	-0.00783365	2.35518e-05	-0.00783365		PAK2	0.000113532	0.00127609	0.360479	0.955076	0.360479
IVD	0.00869809	0.0977072	0.176411	0.538242	0.176411		RPS19P3	0.700625	1	-0.00756392	-0.00756392	0.000738299		CCNB1IP1	0.000113767	0.00127797	0.242302	0.390945	0.242302
BCLAF1	0.00876734	0.0984259	0.206476	0.678047	0.206476		BRIX1	0.700631	1	-0.0185059	-0.0185059	0.0745532		PTPN1	0.00011386	0.00127824	0.328828	0.771332	0.328828
RGS3	0.00878537	0.0985312	0.144582	0.336175	0.144582		LINC01011	0.701315	1	-0.00587844	-0.00587844	4.81493e-05		SAMD9	0.000114167	0.00128092	0.107217	0.107217	0.153912
SLC25A12	0.00878726	0.0985312	0.219041	0.950489	0.219041		KCTD5	0.701576	1	-0.0141318	-0.0141318	-0.00137676		TOMM20	0.000115078	0.00129036	0.256995	0.372934	0.256995
KAT6B	0.00881044	0.0987319	0.251258	1.24962	0.251258		CLDND1	0.701712	1	-0.0254735	-0.0254735	0.083959		MAP7D3	0.000115432	0.00129356	0.210541	0.33389	0.210541
ACTG1P17	0.00887031	0.0993433	0.12276	0.228352	0.12276		ADAP1	0.701794	1	-0.0132694	-0.006848	-0.0132694		SPHK1	0.000116082	0.00130006	0.146062	0.146062	0.212588
NANOG	0.00888954	0.0994989	0.0453867	0.0440192	0.0453867		DCBLD1	0.702649	1	-0.0123604	-0.0123604	0.0191563		ATP13A3	0.000116875	0.00130816	0.359154	1.01093	0.359154
CNRIP1	0.00896369	0.100269	0.174165	0.482597	0.174165		CD300E	0.703229	1	-0.00266158	-0.00266158	0.0019288		UBXN11	0.000117015	0.00130895	0.246214	0.458018	0.246214
LAMP5	0.00899288	0.100535	0.0708993	0.0708993	0.110301		LXN	0.703886	1	-0.00523309	-0.00523309	-0.00304377		PAK3	0.000117591	0.0013146	0.263166	0.263576	0.263166
NSMAF	0.00899879	0.100541	0.209892	0.889932	0.209892		LINC00115	0.704102	1	-0.0107667	-0.0107667	0.00223428		MR1	0.000117712	0.00131517	0.199078	0.332777	0.199078
ABLIM2	0.0090065	0.100567	0.117562	0.218876	0.117562		EIF4A3	0.704733	1	-0.0221983	-0.0221983	0.089927		EIF2AK2	0.000118384	0.00132189	0.328084	0.839218	0.328084
TAZ	0.00905158	0.10101	0.165487	0.406755	0.165487		MRPL49	0.704856	1	-0.0115119	-0.0115119	0.0222131		CARD6	0.000118715	0.00132478	0.0987978	0.111292	0.0987978
MAP3K15	0.00916621	0.102228	0.102273	0.152962	0.102273		FAM133DP	0.704888	1	-0.00837932	-0.00837932	-0.00149204		DHRS7	0.00012049	0.0013438	0.160569	0.160569	0.191457
ZNF77	0.009191	0.10239	0.0926704	0.155869	0.0926704		FAM89B	0.705027	1	-0.0170071	-0.0170071	0.0255603		CCT8	0.000120903	0.00134759	0.220607	0.220607	0.261591
MAP3K2	0.00919404	0.10239	0.236997	1.12416	0.236997		STH	0.70542	1	-0.00426995	-0.00156909	-0.00426995		SYCE3	0.000121641	0.00135501	0.0809698	0.0837642	0.0809698
AGO3	0.00919716	0.10239	0.22833	1.38656	0.22833		AC108463.3	0.705548	1	-0.00436361	-0.00436361	0.00481714		ATRAID	0.000122511	0.00136389	0.188958	0.188958	0.293632
MAL2	0.00922842	0.102677	0.0581949	0.0581949	0.0758566		AC104332.1	0.705705	1	-0.00914058	0.0106549	-0.00914058		MTMR7	0.000123287	0.00137171	0.160433	0.160433	0.169896
SLC3A2	0.00926267	0.102997	0.221911	0.782029	0.221911		DPF1	0.70695	1	-0.0173845	-0.0114458	-0.0173845		TIMM10	0.000123874	0.00137742	0.171951	0.187616	0.171951
ITCH	0.00928199	0.10315	0.222097	1.42005	0.222097		NDUFA4L2	0.707027	1	-0.00807188	-0.00504648	-0.00807188		PLB1	0.000124189	0.00138011	0.178125	0.233678	0.178125
ZNF678	0.00932227	0.10351	0.204661	0.738725	0.204661		ACVRL1	0.707234	1	-0.00718825	-0.00718825	0.00644005		MYRFL	0.000124734	0.00138534	0.157681	0.155031	0.157681
ABCC9	0.00932604	0.10351	0.187003	0.596452	0.187003		PEG10	0.707256	1	-0.0198449	-0.0198449	0.0325787		MRPL52	0.00012742	0.00141434	0.215969	0.215969	0.264514
TMEM240	0.00933099	0.10351	0.0502041	0.0613842	0.0502041		AL137802.1	0.707327	1	-0.0121626	-0.00255943	-0.0121626		RRM2B	0.000127512	0.00141451	0.258798	0.472303	0.258798
KIF7	0.00934539	0.103609	0.130808	0.295484	0.130808		HRCT1	0.707416	1	-0.00516328	-0.00516328	0.00860785		SPATS2L	0.000128671	0.00142653	0.381883	1.10843	0.381883
ACOT6	0.00936032	0.103713	0.11579	0.277645	0.11579		RASAL3	0.707582	1	-0.0081829	-0.0081829	-0.00262525		DIXDC1	0.000129112	0.00143056	0.335381	0.820043	0.335381
JAKMIP3	0.00939642	0.104051	0.116641	0.253185	0.116641		HCG22	0.708509	1	-0.00747334	-0.00747334	0.0135734		ALPK3	0.000129423	0.00143261	0.12465	0.12483	0.12465
ASB8	0.00942323	0.104286	0.151381	0.292222	0.151381		AC009967.1	0.708697	1	-0.00804281	-0.00804281	-0.00341191		CTR9	0.00012945	0.00143261	0.221496	0.349855	0.221496
C7orf61	0.0094388	0.104396	0.109359	0.194805	0.109359		AC016542.3	0.708856	1	-0.00806053	-0.00806053	0.0169942		UBL5	0.000130451	0.00144283	0.318205	0.318205	0.5091
ZNF703	0.00951596	0.105188	0.100295	0.15678	0.100295		AQP9	0.709013	1	-0.0027309	-0.0027309	0.00185948		TTC27	0.00013129	0.00145126	0.302744	0.708301	0.302744
MRS2	0.00952984	0.105279	0.138017	0.282021	0.138017		HAL	0.709227	1	-0.0053977	0.00186929	-0.0053977		C11orf1	0.000132736	0.00146637	0.128621	0.143168	0.128621
USP40	0.00957847	0.105754	0.221168	1.26763	0.221168		MIR101-1	0.70941	1	-0.0085234	-0.0015727	-0.0085234		UBE2Q2	0.00013582	0.00149955	0.266378	0.495772	0.266378
TSC1	0.00960392	0.105972	0.201929	0.885967	0.201929		AC110285.1	0.709478	1	-0.0121346	-0.0121346	-0.00295453		TMEM222	0.000135899	0.00149955	0.227174	0.328829	0.227174
KCNC4	0.0096308	0.106206	0.119535	0.220854	0.119535		SLITRK1	0.709549	1	-0.0132446	0.022723	-0.0132446		SKIL	0.000136704	0.0015073	0.301559	0.50721	0.301559
SMIM17	0.00966387	0.106508	0.0723696	0.107434	0.0723696		AL136295.5	0.709882	1	-0.00767974	0.000828844	-0.00767974		DDX39B	0.000136763	0.0015073	0.195314	0.32385	0.195314
CBS	0.0098155	0.108115	0.16634	0.449924	0.16634		ZC3H12A	0.709886	1	-0.00958935	-0.00958935	0.00426988		CDS2	0.000136938	0.00150833	0.378835	1.12361	0.378835
CICP27	0.0098304	0.108215	0.0795941	0.0944548	0.0795941		SERTAD4-AS1	0.710025	1	-0.00585483	-0.00585483	0.0125067		CRNDE	0.000137054	0.00150872	0.175635	0.166922	0.175635
ARHGEF26	0.00984259	0.108286	0.2643	1.87438	0.2643		LYZ	0.710131	1	-0.0055911	0.00078657	-0.0055911		FIP1L1	0.000137247	0.00150935	0.112253	0.112253	0.123612
TBC1D10A	0.00985274	0.108306	0.192426	0.555	0.192426		JADE3	0.710559	1	-0.0243793	0.0166503	-0.0243793		SHOC2	0.000137272	0.00150935	0.363534	1.13581	0.363534
STMN2	0.00985603	0.108306	0.126088	0.126088	0.21411		MTCP1	0.710698	1	-0.00914477	0.00221948	-0.00914477		ELAC2	0.000137447	0.00151039	0.196432	0.29457	0.196432
XRRA1	0.00987742	0.108478	0.207607	0.713496	0.207607		PIGW	0.711062	1	-0.00697208	-0.00697208	-0.00563876		PCBP2	0.000137951	0.00151462	0.283903	0.555612	0.283903
PACS1	0.00990004	0.108583	0.26748	1.8384	0.26748		FAM72D	0.711285	1	-0.00824264	-0.00824264	0.00692184		IFT80	0.000137995	0.00151462	0.222549	0.398199	0.222549
AFG1L	0.00990296	0.108583	0.238438	0.996388	0.238438		MYLK2	0.711555	1	-0.00459014	-0.00130532	-0.00459014		FAM49B	0.000138692	0.00152138	0.307135	0.401076	0.307135
GOLGA7B	0.00990442	0.108583	0.130647	0.217024	0.130647		FAM41C	0.711659	1	-0.00877471	-0.00877471	0.00688878		MTDH	0.000139126	0.00152474	0.370689	1.27994	0.370689
ZMYND12	0.00995381	0.10906	0.0758138	0.119287	0.0758138		SLC10A4	0.711753	1	-0.0068983	-0.0068983	-4.72596e-05		BRPF3	0.000139162	0.00152474	0.157282	0.223283	0.157282
ASPSCR1	0.0100122	0.109636	0.166939	0.520301	0.166939		AL031775.1	0.711852	1	-0.00540802	-0.00540802	0.00205675		CCDC148	0.000139893	0.00153186	0.265506	0.524364	0.265506
TMEM100	0.0101404	0.110974	0.0935991	0.0935991	0.161558		AL391244.1	0.712427	1	-0.0110484	-0.0110484	0.0115853		RRM1	0.000140081	0.00153218	0.202915	0.295763	0.202915
MEGF11	0.0103029	0.11268	0.146636	0.227598	0.146636		AC007036.2	0.712451	1	-0.004099	-0.004099	0.00508176		STAM	0.000140087	0.00153218	0.319438	0.769188	0.319438
ARHGAP33	0.0103119	0.11268	0.0961695	0.130413	0.0961695		ADGRG3	0.713485	1	-0.00836303	-0.00836303	-0.00283453		ARNTL2	0.000141735	0.0015493	0.150633	0.150633	0.203146
SENP6	0.0103143	0.11268	0.233894	1.50903	0.233894		IER5	0.713797	1	-0.0157471	-0.0157471	0.0326586		RGS22	0.000142525	0.00155703	0.317223	0.748166	0.317223
CS	0.0103684	0.113194	0.176337	0.417284	0.176337		LINC02270	0.713949	1	-0.00421681	-0.00421681	-0.000208793		RAB7A	0.000144258	0.00157504	0.400655	1.45906	0.400655
PDLIM5	0.0103735	0.113194	0.260388	1.95737	0.260388		AP001062.1	0.714437	1	-0.00651556	-0.00651556	0.00476803		TOM1L1	0.000145583	0.00158858	0.208857	0.357749	0.208857
GOLGA1	0.0104423	0.113878	0.203941	0.906005	0.203941		TONSL	0.714487	1	-0.0127581	-0.0127581	0.0304074		FAM126A	0.000146254	0.00159497	0.307986	0.634864	0.307986
ANKZF1	0.0104506	0.113902	0.0898077	0.0996831	0.0898077		TRAPPC2L	0.714733	1	-0.0239615	-0.0239615	0.0580846		EDA2R	0.000146608	0.0015979	0.111557	0.111557	0.121672
SLF2	0.0104812	0.114139	0.219348	0.851108	0.219348		ARRDC1-AS1	0.714877	1	-0.0215752	-0.0162836	-0.0215752		PAPSS1	0.000146911	0.00160027	0.304967	0.666272	0.304967
TTC17	0.0104869	0.114139	0.224886	1.17524	0.224886		VAX1	0.71508	1	-0.00483624	0.0011164	-0.00483624		ABHD12	0.00014787	0.00160978	0.279146	0.497356	0.279146
SORT1	0.0104906	0.114139	0.243017	1.49501	0.243017		SRGAP2-AS1	0.715283	1	-0.00420821	-0.00420821	0.00497255		WDFY1	0.000148049	0.00161078	0.297843	0.713598	0.297843
BX004987.1	0.0105617	0.114845	0.0506414	0.0552318	0.0506414		FRAT1	0.715407	1	-0.00562564	-0.00171585	-0.00562564		CDC6	0.000149043	0.00162066	0.090062	0.0892283	0.090062
AKAP12	0.0105938	0.115128	0.26905	0.953893	0.26905		RAP1GAP	0.715557	1	-0.0198355	0.00858043	-0.0198355		RDH14	0.000149574	0.00162548	0.184989	0.28681	0.184989
AC024145.1	0.0106126	0.115264	0.0975226	0.163826	0.0975226		SLC5A2	0.715839	1	-0.00445866	-0.00445866	0.00281692		AC241377.3	0.000150411	0.00163364	0.101809	0.101809	0.108218
RAB30	0.01064	0.115496	0.186973	0.60973	0.186973		AC009802.1	0.715987	1	-0.00712883	-0.00712883	0.00380581		SLC38A2	0.000150747	0.00163633	0.265744	0.434593	0.265744
ZNF674	0.0106653	0.115702	0.184531	0.549778	0.184531		AC063948.1	0.71612	1	-0.00858939	-0.00858939	-0.00147382		AC090833.1	0.000151047	0.00163864	0.268516	0.345319	0.268516
PPP3CC	0.0107045	0.11606	0.261373	1.61396	0.261373		ACD	0.716146	1	-0.0125741	-0.00811028	-0.0125741		ST8SIA4	0.00015141	0.00164162	0.161622	0.161622	0.179937
UHRF1BP1	0.0107111	0.116065	0.178371	0.553172	0.178371		RPS7P1	0.716584	1	-0.00405973	-0.00405973	-0.00127632		TTC16	0.000151541	0.00164209	0.143475	0.163987	0.143475
LINC00960	0.0107516	0.116437	0.0830801	0.140552	0.0830801		KBTBD4	0.716766	1	-0.00507835	-0.00447613	-0.00507835		AL109741.1	0.00015185	0.00164448	0.135245	0.17895	0.135245
RELL1	0.0107604	0.116464	0.196686	0.668667	0.196686		SND1-IT1	0.716837	1	-0.012097	-0.012097	0.00634894		LPXN	0.000151953	0.00164464	0.292325	0.742322	0.292325
SYBU	0.0107711	0.116513	0.226179	0.739761	0.226179		MADCAM1	0.716883	1	-0.0127084	-0.0127084	-0.00332781		SGK1	0.000153194	0.00165712	0.278149	0.278149	0.322032
TMEM164	0.0107892	0.11664	0.288981	1.54706	0.288981		AC124016.2	0.717066	1	-0.00882568	0.00562193	-0.00882568		DBI	0.00015335	0.00165785	0.41126	0.41126	1.06844
ZNF155	0.0107984	0.116673	0.165245	0.535633	0.165245		PCBP1	0.717105	1	-0.00879501	-0.00879501	0.0135573		SMN2	0.000153915	0.001663	0.297066	0.725377	0.297066
DIAPH3	0.0108135	0.116769	0.193522	0.591903	0.193522		FMNL1	0.717538	1	-0.0118087	-0.0118087	-0.00817395		GLRX2	0.000154219	0.00166532	0.18695	0.247372	0.18695
WDR7	0.0108363	0.116947	0.222992	1.39836	0.222992		AC007920.2	0.717668	1	-0.0142624	0.00244024	-0.0142624		ENTPD6	0.000154556	0.00166736	0.155265	0.172249	0.155265
ERICH6-AS1	0.0108761	0.117309	0.131448	0.277469	0.131448		KLF17	0.717907	1	-0.0054445	-0.0054445	0.0031539		STAT5A	0.000154629	0.00166736	0.140174	0.176771	0.140174
D2HGDH	0.0108851	0.117338	0.163364	0.382108	0.163364		PTPMT1	0.718187	1	-0.0123619	-0.0123619	0.0303006		TVP23A	0.000154676	0.00166736	0.280242	0.608504	0.280242
NT5M	0.0108945	0.117372	0.139132	0.306109	0.139132		AL592211.1	0.718253	1	-0.00567344	0.00155881	-0.00567344		BACE2	0.000155003	0.00166909	0.214666	0.293166	0.214666
DOC2B	0.0110249	0.118708	0.0601985	0.0611927	0.0601985		LINC01503	0.718494	1	-0.0194782	-0.0168868	-0.0194782		WDR11-AS1	0.000155015	0.00166909	0.328274	0.855155	0.328274
MXI1	0.0110541	0.118954	0.24637	1.37609	0.24637		TRAF7	0.718544	1	-0.0108714	-0.0108714	0.00200338		CCDC47	0.000155517	0.00167353	0.27186	0.511622	0.27186
FNDC5	0.0110615	0.118965	0.0742761	0.119942	0.0742761		MPDU1	0.718746	1	-0.0216	-0.0216	0.0138011		NDUFB6	0.000156605	0.00168427	0.211419	0.208548	0.211419
ZNF586	0.0110956	0.119263	0.210018	1.01579	0.210018		SIGLEC1	0.71995	1	-0.00908864	-0.0097168	-0.00908864		EFNB2	0.000156711	0.00168444	0.231511	0.412392	0.231511
AGBL4	0.0111037	0.119282	0.299025	1.73964	0.299025		RN7SL55P	0.720426	1	-0.00899172	-0.00899172	-0.00538781		TRIR	0.000157192	0.00168864	0.243997	0.232491	0.243997
MAP2K6	0.0111744	0.119973	0.159778	0.386547	0.159778		SLC50A1	0.720872	1	-0.017152	-0.00556721	-0.017152		PCDH1	0.00015786	0.00169484	0.184513	0.269182	0.184513
GABRA5	0.0112132	0.120314	0.0482858	0.0482858	0.0601106		DDX47	0.721114	1	-0.00434286	-0.00434286	0.0048379		FNIP1	0.000158247	0.00169802	0.302184	0.576829	0.302184
PA2G4P6	0.0112191	0.120314	0.103556	0.194366	0.103556		AC005332.6	0.721293	1	-0.012231	0.0119997	-0.012231		MYO16	0.000158755	0.0017025	0.245921	0.308367	0.245921
AMZ1	0.0112377	0.120437	0.145523	0.360378	0.145523		AL603914.1	0.721821	1	-0.00429682	-0.00429682	0.00488393		PALM2-AKAP2	0.000159137	0.00170562	0.171477	0.194077	0.171477
DDX5	0.0112435	0.120437	0.226455	0.790576	0.226455		POU2F2	0.722288	1	-0.0173058	-0.0173058	0.0120836		PTGES3	0.000159356	0.00170698	0.330397	0.670207	0.330397
SCAPER	0.0112619	0.120566	0.245217	1.88451	0.245217		MTG1	0.722374	1	-0.00975557	-0.00975557	0.00242965		PSMA4	0.000159586	0.00170822	0.189375	0.189375	0.255252
ARAP1-AS2	0.0112807	0.120643	0.0379089	0.0424992	0.0379089		SLC38A11	0.722416	1	-0.00632724	0.00371111	-0.00632724		SLC25A3	0.000159718	0.00170822	0.3067	0.293479	0.3067
NR6A1	0.011282	0.120643	0.244233	1.1504	0.244233		GLIPR1L1	0.722723	1	-0.00911518	-0.00424782	-0.00911518		AC025265.1	0.000159746	0.00170822	0.114741	0.114741	0.124019
STAG1	0.0112936	0.120698	0.268716	1.74473	0.268716		LINC01063	0.722802	1	-0.00743898	-0.00743898	0.00123308		PKIG	0.000160707	0.00171711	0.350612	0.895596	0.350612
KDM2B	0.011381	0.121562	0.195174	0.570262	0.195174		GFER	0.722826	1	-0.0137096	-0.0137096	0.00145721		GXYLT2	0.000160761	0.00171711	0.230524	0.352287	0.230524
AGFG2	0.0114512	0.122242	0.213635	1.0429	0.213635		MRPS28	0.722891	1	-0.0120736	-0.0120736	0.0235522		DCTN1	0.000160914	0.00171777	0.181561	0.178898	0.181561
TFAP2E	0.0114675	0.122346	0.0892453	0.148245	0.0892453		ACY1	0.72301	1	-0.00281944	0.00164253	-0.00281944		PPP1R14C	0.00016138	0.00172151	0.176878	0.19173	0.176878
FAM217B	0.0114777	0.122385	0.145296	0.3961	0.145296		WNT10B	0.723912	1	-0.00614635	0.00483604	-0.00614635		STAT3	0.000161449	0.00172151	0.371475	1.40224	0.371475
AGO2	0.0115154	0.122717	0.224439	1.0485	0.224439		LRRC37A2	0.724215	1	-0.0285194	-0.0285194	0.0254758		THRAP3	0.000161825	0.00172453	0.378725	1.33264	0.378725
NPIPB11	0.0115419	0.122903	0.198582	0.785752	0.198582		IL18	0.724352	1	-0.012386	-0.012386	0.0360216		MTMR11	0.0001628	0.00173394	0.155924	0.207214	0.155924
ZNF534	0.011546	0.122903	0.0731248	0.10215	0.0731248		RAB5C	0.724388	1	-0.0319329	-0.0319329	-0.0132604		CRCP	0.000163672	0.00174223	0.144923	0.144923	0.179269
AC017099.1	0.01157	0.123088	0.0366292	0.0371515	0.0366292		TCIRG1	0.724446	1	-0.0102421	-0.0102421	0.0147588		ZC3H15	0.000163804	0.00174264	0.276331	0.371568	0.276331
PPP1R3F	0.0116004	0.123342	0.135179	0.318102	0.135179		SNRPFP1	0.724527	1	-0.00443818	-0.00443818	0.00474258		TMEM176B	0.000164614	0.00175027	0.236528	0.236528	0.288716
POT1-AS1	0.0116724	0.124037	0.207255	0.706138	0.207255		RPS4XP16	0.724719	1	-0.0054096	-0.0054096	0.00402038		LINC00894	0.000165744	0.00176128	0.417653	1.62062	0.417653
GIGYF2	0.0117304	0.124582	0.211306	1.47433	0.211306		RET	0.725044	1	-0.0102808	0.00489931	-0.0102808		HOPX	0.000165842	0.00176131	0.421941	0.96761	0.421941
VPS35L	0.0117574	0.124798	0.217123	1.27225	0.217123		AC064836.2	0.725133	1	-0.00288886	0.00164253	-0.00288886		MIPEP	0.000166226	0.00176439	0.296851	0.707476	0.296851
NELFA	0.0117907	0.125081	0.170772	0.491435	0.170772		SPINK9	0.725461	1	-0.00553672	-0.00553672	0.0031378		CCDC43	0.00016746	0.00177648	0.1246	0.131863	0.1246
ZYG11B	0.0118226	0.125348	0.192158	0.815348	0.192158		SDHAF2	0.725593	1	-0.017804	-0.017804	0.02383		DDX10	0.000167646	0.00177745	0.31175	0.724662	0.31175
ZNF391	0.0118895	0.125986	0.0933601	0.108185	0.0933601		AC099568.2	0.725771	1	-0.00291015	0.00164253	-0.00291015		CSRNP2	0.000168311	0.00178348	0.271051	0.609272	0.271051
GOLGA8N	0.0118999	0.126025	0.0922182	0.146136	0.0922182		ACP5	0.726084	1	-0.00425317	-0.00425317	0.00492759		SDAD1	0.000168818	0.00178785	0.214895	0.376766	0.214895
KAT2A	0.0119159	0.126123	0.114341	0.114341	0.154384		AL109955.1	0.726084	1	-0.00425317	-0.00425317	0.00492759		DYNC1I1	0.00016957	0.00179479	0.327197	0.617808	0.327197
STK32C	0.011928	0.126179	0.150931	0.341101	0.150931		C15orf48	0.726084	1	-0.00425317	-0.00425317	0.00492759		PNMA2	0.000170159	0.00180001	0.23299	0.332393	0.23299
AC110995.1	0.0119586	0.126431	0.0812549	0.090523	0.0812549		CTRC	0.726084	1	-0.00425317	-0.00425317	0.00492759		SCO2	0.000170297	0.00180022	0.110552	0.110552	0.117394
EML4	0.0119749	0.126532	0.237327	0.866463	0.237327		P2RX5	0.726084	1	-0.00425317	-0.00425317	0.00492759		COL8A2	0.000170372	0.00180022	0.119896	0.142174	0.119896
CCNG2	0.0120002	0.126728	0.134884	0.255093	0.134884		TMEM255B	0.726247	1	-0.00934837	-0.00481153	-0.00934837		PHLDA3	0.000172369	0.00181976	0.169761	0.169761	0.20632
AC090517.4	0.0121231	0.127953	0.169083	0.437937	0.169083		ABHD12B	0.726929	1	-0.00294785	-0.00294785	0.00164253		BAX	0.000172416	0.00181976	0.2242	0.235987	0.2242
C12orf60	0.0121601	0.128271	0.128657	0.257451	0.128657		AC004877.1	0.726929	1	-0.00294785	-0.00294785	0.00164253		NDUFB7	0.000174998	0.00184597	0.234732	0.234732	0.291591
CALN1	0.0121805	0.128414	0.259481	0.579549	0.259481		AC007292.1	0.726929	1	-0.00294785	-0.00294785	0.00164253		KIAA1586	0.00017534	0.00184853	0.201478	0.315774	0.201478
EMILIN2	0.0122196	0.128753	0.0996838	0.138986	0.0996838		AC007622.2	0.726929	1	-0.00294785	-0.00294785	0.00164253		AC104389.4	0.000176324	0.00185782	0.228879	0.380915	0.228879
MRPL48	0.0122594	0.1291	0.173738	0.50756	0.173738		AC009065.3	0.726929	1	-0.00294785	-0.00294785	0.00164253		MTFR1	0.00017642	0.00185782	0.239868	0.435303	0.239868
NIM1K	0.0122997	0.129434	0.249242	0.9413	0.249242		AC012150.1	0.726929	1	-0.00294785	-0.00294785	0.00164253		VHL	0.000177833	0.00187151	0.193436	0.286023	0.193436
LINC02210-CRHR1	0.012305	0.129434	0.0630516	0.0816934	0.0630516		AC025040.1	0.726929	1	-0.00294785	-0.00294785	0.00164253		CDKN2A	0.000177995	0.00187151	0.139644	0.139644	0.161437
PRSS55	0.0123455	0.129788	0.0534412	0.0534412	0.0534412		AC098936.1	0.726929	1	-0.00294785	-0.00294785	0.00164253		EMC3	0.00017802	0.00187151	0.298113	0.671236	0.298113
ALDH5A1	0.0123718	0.129916	0.16996	0.537271	0.16996		AC106820.2	0.726929	1	-0.00294785	-0.00294785	0.00164253		MDH1	0.000178679	0.00187739	0.234837	0.234837	0.263935
AC104836.1	0.0123801	0.129916	0.0386966	0.0478774	0.0386966		AC141586.2	0.726929	1	-0.00294785	-0.00294785	0.00164253		SEMA3A	0.000179974	0.00188993	0.324252	0.8577	0.324252
FOXO6	0.0123817	0.129916	0.04694	0.0466028	0.04694		AC244517.6	0.726929	1	-0.00294785	-0.00294785	0.00164253		AL391425.1	0.000180485	0.00189424	0.10712	0.112827	0.10712
C11orf95	0.0123856	0.129916	0.0837664	0.119528	0.0837664		AL138995.1	0.726929	1	-0.00294785	-0.00294785	0.00164253		ADARB1	0.000181676	0.00190566	0.245201	0.511063	0.245201
CATSPERG	0.0124492	0.13051	0.1506	0.433055	0.1506		AL590723.1	0.726929	1	-0.00294785	-0.00294785	0.00164253		ACTR10	0.000182423	0.00191243	0.205374	0.257263	0.205374
SMG1P3	0.0124578	0.130523	0.21587	1.35083	0.21587		APOA1	0.726929	1	-0.00294785	-0.00294785	0.00164253		AP003059.1	0.000182937	0.00191674	0.163756	0.23974	0.163756
TARBP1	0.0124694	0.130523	0.192674	0.700722	0.192674		CD300LF	0.726929	1	-0.00294785	-0.00294785	0.00164253		MARVELD2	0.000183647	0.0019231	0.125571	0.155439	0.125571
AC079174.2	0.0124713	0.130523	0.057303	0.0776604	0.057303		CEP295NL	0.726929	1	-0.00294785	-0.00294785	0.00164253		IVNS1ABP	0.000185498	0.0019414	0.186981	0.244412	0.186981
UQCC1	0.0125084	0.130838	0.218926	1.21639	0.218926		CFB	0.726929	1	-0.00294785	-0.00294785	0.00164253		ZNF503	0.000186041	0.00194599	0.110055	0.110055	0.143714
GPR173	0.0126878	0.13264	0.191145	0.716717	0.191145		DLL4	0.726929	1	-0.00294785	-0.00294785	0.00164253		UQCR10	0.00018792	0.00196454	0.287315	0.299437	0.287315
SNRK	0.0127134	0.132833	0.209876	0.787603	0.209876		FAM225B	0.726929	1	-0.00294785	-0.00294785	0.00164253		MGAT1	0.000189341	0.00197829	0.214	0.298918	0.214
SSX2IP	0.0128388	0.134069	0.176061	0.584509	0.176061		FOXN3-AS2	0.726929	1	-0.00294785	-0.00294785	0.00164253		EAPP	0.000189928	0.00198332	0.255865	0.430835	0.255865
ADARB2	0.0128471	0.13408	0.157657	0.247965	0.157657		LINC00346	0.726929	1	-0.00294785	-0.00294785	0.00164253		PM20D2	0.000190338	0.00198648	0.154512	0.198397	0.154512
SCP2	0.0129881	0.135476	0.219493	0.963224	0.219493		AC135803.1	0.726929	1	-0.00294785	-0.00294785	0.00164253		PTRH2	0.000190624	0.00198837	0.199702	0.305379	0.199702
AC026471.4	0.0129956	0.135479	0.119172	0.213986	0.119172		PRSS21	0.726929	1	-0.00294785	-0.00294785	0.00164253		PSMG3	0.000190846	0.00198957	0.144072	0.138524	0.144072
AC087276.1	0.0130382	0.135847	0.0327972	0.0344282	0.0327972		AC090772.4	0.727231	1	-0.00711164	-0.00711164	0.00475117		ADSS	0.000191817	0.00199857	0.259969	0.591155	0.259969
ATPAF1	0.0130885	0.136296	0.17152	0.549477	0.17152		KCNK10	0.727346	1	-0.0188895	-0.00339089	-0.0188895		VAX2	0.00019264	0.00200603	0.108917	0.119432	0.108917
PACSIN3	0.0131003	0.136342	0.0679812	0.0782791	0.0679812		TNR	0.72767	1	-0.0417626	-0.0214614	-0.0417626		PSMD14	0.000192914	0.00200777	0.340552	0.846741	0.340552
AGO1	0.0131729	0.137022	0.186163	0.770119	0.186163		AL136115.1	0.727741	1	-0.00565023	-0.00565023	-0.00298153		SQLE	0.000193945	0.00201738	0.265983	0.386601	0.265983
MFSD11	0.0131874	0.137096	0.189374	0.8406	0.189374		ASPM	0.72781	1	-0.0158435	-0.0158435	0.0388675		SMC2	0.000194551	0.00202255	0.188087	0.185754	0.188087
TBC1D31	0.013201	0.137162	0.16185	0.42649	0.16185		PFN1	0.728539	1	-0.0500019	-0.0500019	0.554914		BLOC1S4	0.000195369	0.00202992	0.147574	0.147574	0.162309
AL132780.1	0.0133314	0.138403	0.12734	0.255411	0.12734		CTU2	0.729121	1	-0.0158319	0.0319657	-0.0158319		PUM3	0.000195542	0.0020306	0.346622	1.03993	0.346622
BCLAF3	0.0133353	0.138403	0.173142	0.647552	0.173142		AC079148.1	0.729932	1	-0.00631136	-0.00631136	0.00625775		TROVE2	0.000195895	0.00203314	0.34049	0.749468	0.34049
PDPK1	0.0133429	0.138405	0.170251	0.553901	0.170251		Z97989.1	0.730204	1	-0.0100934	-0.0100934	0.000322743		SMPDL3A	0.000197673	0.00205045	0.206983	0.328634	0.206983
AC005225.2	0.0134004	0.138924	0.0773247	0.142633	0.0773247		OR2A1-AS1	0.730368	1	-0.00649203	-0.00649203	0.000229645		LAMTOR3	0.00019939	0.00206684	0.191366	0.226468	0.191366
NSMCE2	0.0134241	0.139092	0.224948	1.63962	0.224948		PHLDA2	0.730571	1	-0.00822652	-0.00822652	0.00835822		CMPK2	0.000199474	0.00206684	0.14157	0.189437	0.14157
ZNF404	0.0134396	0.139176	0.143735	0.395817	0.143735		RASL11B	0.730615	1	-0.0119782	-0.00724763	-0.0119782		SAMD15	0.000200208	0.00207329	0.162745	0.235486	0.162745
NPIPB12	0.0134548	0.139256	0.211057	1.17189	0.211057		AC025539.1	0.730658	1	-0.00307926	-0.00307926	0.00164253		OCIAD1	0.0002013	0.00208344	0.318518	0.838514	0.318518
RIC3	0.0134765	0.139343	0.195784	0.821854	0.195784		B3GALT6	0.730735	1	-0.0187627	-0.0187627	0.0628664		EIF1	0.000201422	0.00208355	0.394552	0.394552	0.899497
CPED1	0.0134821	0.139343	0.142765	0.25051	0.142765		AL590822.2	0.730805	1	-0.0054435	-0.0054435	0.00201659		CSRNP3	0.000202003	0.00208841	0.38803	1.09393	0.38803
LRRN3	0.0134855	0.139343	0.116105	0.194149	0.116105		AL627308.1	0.731071	1	-0.0103036	-0.00163543	-0.0103036		PRSS23	0.000202171	0.00208899	0.330513	0.790851	0.330513
GTF2IRD1	0.0134948	0.139362	0.234437	0.915252	0.234437		MRPL38	0.731671	1	-0.0116585	-0.0116585	0.00677701		ALG13	0.000204091	0.00210691	0.331156	0.878859	0.331156
KIFC3	0.0136308	0.140689	0.172783	0.585915	0.172783		MZT2B	0.732205	1	-0.0425754	-0.0425754	0.284862		FAM124A	0.000204131	0.00210691	0.186852	0.257829	0.186852
CC2D1A	0.0137533	0.141875	0.150363	0.404037	0.150363		PYCARD	0.732311	1	-0.0109363	-0.0109363	0.0174225		DENR	0.000204327	0.00210777	0.249119	0.475366	0.249119
MAEL	0.0137744	0.142014	0.0989855	0.159662	0.0989855		AL139385.1	0.732825	1	-0.0040765	-0.00247233	-0.0040765		PRDX3	0.000204761	0.00211096	0.22417	0.351086	0.22417
GLB1L2	0.0138159	0.142363	0.0655474	0.085113	0.0655474		HSPE1P4	0.733022	1	-0.00444118	-0.00444118	0.00473958		KLHL5	0.000204862	0.00211096	0.320272	0.765266	0.320272
IL11RA	0.0139243	0.143381	0.0662199	0.0666075	0.0662199		AIRN	0.733063	1	-0.00455439	-0.00455439	0.00462637		AC009054.2	0.000205499	0.00211568	0.0811248	0.0857256	0.0811248
ACVR1C	0.01393	0.143381	0.135152	0.302019	0.135152		AC025580.1	0.733763	1	-0.003197	-0.00294785	-0.003197		MMP16	0.000205595	0.00211568	0.293527	0.290626	0.293527
MED13L	0.0140151	0.144177	0.235983	2.31709	0.235983		VGLL3	0.733879	1	-0.00577855	-0.00577855	0.0022434		SMIM14	0.000205659	0.00211568	0.28729	0.681072	0.28729
PLCL1	0.0140481	0.144427	0.185198	0.389349	0.185198		POPDC3	0.734335	1	-0.00566763	-0.00566763	0.00337029		SSR1	0.000206221	0.00212028	0.284134	0.614597	0.284134
STAC2	0.0140548	0.144427	0.070166	0.0838455	0.070166		SCX	0.734525	1	-0.00980981	-0.00980981	-0.00860422		SKAP2	0.000209344	0.00215013	0.257489	0.385756	0.257489
CIPC	0.0141005	0.144817	0.138436	0.369339	0.138436		LINC02232	0.734719	1	-0.00816498	-0.00816498	0.00812911		ANKRD46	0.000209431	0.00215013	0.288053	0.60711	0.288053
ZNF782	0.0141131	0.144867	0.170595	0.602527	0.170595		FIBCD1	0.735079	1	-0.00789406	-0.00789406	0.00990437		PDCD10	0.000209468	0.00215013	0.280266	0.565307	0.280266
TTLL12	0.0141575	0.145188	0.0785112	0.123845	0.0785112		KCNK6	0.735203	1	-0.00772279	-0.00772279	0.0016139		PTBP3	0.00021013	0.00215573	0.297242	0.662893	0.297242
CCNI2	0.01416	0.145188	0.0376995	0.0376995	0.0394215		CD3E	0.735399	1	-0.00483734	-0.00483734	0.00243823		CDC37L1	0.000210555	0.00215891	0.249363	0.539963	0.249363
RAB3B	0.0142111	0.145632	0.0639483	0.0639483	0.0798214		TIGD3	0.735698	1	-0.00489593	-0.00489593	-0.000887914		ANKRD35	0.000211087	0.00216318	0.195763	0.305334	0.195763
CDK5R1	0.0142303	0.14575	0.0743473	0.0743473	0.0963366		DLX6-AS1	0.73572	1	-0.0119941	-0.0119941	0.00317876		THOC7	0.000212208	0.00217347	0.221471	0.324242	0.221471
PPP1R13B	0.0142809	0.146188	0.187483	0.735714	0.187483		THOP1	0.736082	1	-0.0226393	-0.0226393	-0.0220827		SCAMP1-AS1	0.00021408	0.00219144	0.11659	0.117012	0.11659
COL28A1	0.0143362	0.146673	0.181913	0.523147	0.181913		AC010536.1	0.737356	1	-0.00748125	0.00923216	-0.00748125		BHMT2	0.00021568	0.00220477	0.203103	0.378003	0.203103
INPP5A	0.0143457	0.14669	0.144821	0.454097	0.144821		LINC01504	0.737811	1	-0.0113613	-0.0113613	0.0220303		AL117336.3	0.000215711	0.00220477	0.0897618	0.0952745	0.0897618
ZNF780B	0.0143543	0.146698	0.171834	0.660903	0.171834		CCDC153	0.737818	1	-0.00597942	-0.00597942	-0.00578798		AC114763.1	0.000215735	0.00220477	0.226039	0.3654	0.226039
CCNJL	0.0143688	0.146766	0.127919	0.252388	0.127919		DDX41	0.737872	1	-0.0195523	-0.0195523	0.0596081		DCAF4	0.000217701	0.00222364	0.143554	0.160084	0.143554
AC106881.1	0.0144069	0.147075	0.0431541	0.0480731	0.0431541		COL3A1	0.738098	1	-0.0103763	-0.0103763	0.0133633		PEX2	0.000218244	0.00222797	0.283794	0.675181	0.283794
AKAP9	0.0144208	0.147137	0.217683	1.28504	0.217683		HOXD3	0.738247	1	-0.0122769	-0.0122769	0.0252261		DBF4	0.000219941	0.00224263	0.170602	0.264217	0.170602
MTHFD1	0.0144463	0.147316	0.143932	0.417649	0.143932		CDCA2	0.738748	1	-0.0136745	-0.0136745	0.0115014		SERF2	0.000219958	0.00224263	0.313803	0.313803	0.740043
PINX1	0.014469	0.147467	0.089017	0.089017	0.0962166		LINC02503	0.739108	1	-0.00592343	0.00610198	-0.00592343		CFDP1	0.000220159	0.00224263	0.381037	1.12096	0.381037
MLLT6	0.0145359	0.148068	0.136408	0.276883	0.136408		NDUFB10	0.739286	1	-0.0382958	-0.0382958	0.0828878		ATP5MD	0.000220205	0.00224263	0.299021	0.712358	0.299021
GAB1	0.0146496	0.149145	0.240083	1.11008	0.240083		RINL	0.739621	1	-0.00945945	-0.00945945	0.00867326		DNMT1	0.000220359	0.00224263	0.276486	0.435549	0.276486
TFIP11	0.0147013	0.14959	0.105636	0.228465	0.105636		GNG8	0.739681	1	-0.00438395	0.00209547	-0.00438395		AKR7A2	0.0002204	0.00224263	0.225803	0.320118	0.225803
DNM1L	0.014795	0.150431	0.204778	1.05544	0.204778		AF287957.1	0.740327	1	-0.00406783	-0.00266158	-0.00406783		CCDC81	0.000221052	0.00224805	0.188296	0.295631	0.188296
LINC01133	0.0148	0.150431	0.0673708	0.0748427	0.0673708		AP001496.2	0.740468	1	-0.00592538	-0.00592538	0.00784576		PWWP2A	0.000223719	0.00227393	0.358608	1.07304	0.358608
MT-ND2	0.0148248	0.150584	0.203206	0.335159	0.203206		FTH1P10	0.741026	1	-0.0306926	-0.0306926	0.136927		ZNF525	0.000223993	0.00227548	0.131828	0.17042	0.131828
ZNF471	0.0148313	0.150584	0.137831	0.402701	0.137831		AL031663.3	0.741127	1	-0.00704673	-0.00704673	0.0094096		SGTB	0.00022425	0.00227682	0.183149	0.209401	0.183149
SLC17A7	0.0148467	0.150659	0.107967	0.107967	0.242128		RNF165	0.741189	1	-0.0161651	0.0345852	-0.0161651		DCAF13	0.000224369	0.00227682	0.193877	0.293076	0.193877
BASP1	0.0149147	0.151267	0.14641	0.14641	0.243364		ATXN2-AS	0.741838	1	-0.00353021	0.00164253	-0.00353021		UCHL5	0.000225041	0.0022824	0.278967	0.571936	0.278967
GJA1	0.014944	0.151433	0.288983	1.79617	0.288983		CYP27B1	0.741838	1	-0.00353021	-0.00294785	-0.00353021		BANP	0.000226261	0.00229353	0.256592	0.548488	0.256592
IQCA1	0.0149473	0.151433	0.239579	1.16299	0.239579		KCNJ11	0.741838	1	-0.00353021	-0.00294785	-0.00353021		SRPRA	0.000228352	0.00231348	0.172015	0.223478	0.172015
RAB3C	0.0149827	0.15171	0.100528	0.120404	0.100528		ZSCAN32	0.741838	1	-0.00353021	0.00164253	-0.00353021		FAM89A	0.000228535	0.00231407	0.178576	0.265694	0.178576
MBOAT2	0.0150287	0.152094	0.248178	1.29414	0.248178		LINC00940	0.741838	1	-0.00353021	-0.00294785	-0.00353021		MRPL50	0.000228692	0.0023144	0.157342	0.157342	0.183381
ARL6	0.0152101	0.153846	0.136993	0.33045	0.136993		RBM34	0.741987	1	-0.0135756	-0.0135756	0.0351076		PLBD2	0.000232184	0.00234771	0.286229	0.643722	0.286229
GNAL	0.015225	0.153913	0.154701	0.408844	0.154701		ARHGAP4	0.742066	1	-0.0148212	-0.0148212	0.0257333		ZFYVE28	0.000232234	0.00234771	0.362718	1.01367	0.362718
AP001528.2	0.0152837	0.154423	0.0481363	0.0553314	0.0481363		PPP2CA	0.742136	1	-0.0260844	-0.0260844	-0.00412534		BAMBI	0.000232522	0.00234935	0.136297	0.153461	0.136297
SMG1P1	0.0154741	0.156263	0.200878	1.27474	0.200878		FAM19A3	0.742295	1	-0.00488575	-0.00488575	0.00238983		MORN3	0.000233018	0.0023531	0.143136	0.209224	0.143136
AL122058.1	0.0154914	0.156353	0.0671553	0.109511	0.0671553		POU5F1	0.74274	1	-0.0072267	-0.00267992	-0.0072267		RPS4Y1	0.000233677	0.00235848	0.306788	0.826155	0.306788
MGAT3	0.0155354	0.156712	0.100406	0.201678	0.100406		PDE8B	0.742851	1	-0.0222505	-0.0222505	-0.0205772		NEK6	0.000235051	0.00237106	0.333106	1.07696	0.333106
SH2B1	0.0156319	0.157601	0.203983	0.859472	0.203983		GLYCTK	0.742971	1	-0.0115699	-0.0115699	0.0100428		NNAT	0.000235898	0.00237832	0.134263	0.134263	0.211031
POM121C	0.0156547	0.157746	0.203396	1.17799	0.203396		AC022762.2	0.743067	1	-0.00545859	-0.0046741	-0.00545859		MAGED1	0.00023613	0.00237937	0.356739	0.984206	0.356739
PGAP3	0.0157468	0.158588	0.0897215	0.138409	0.0897215		RPL36A	0.743527	1	-0.0160681	-0.0160681	0.0208775		MT1L	0.00023719	0.00238876	0.0988281	0.0988281	0.112254
ATP8B1	0.0158626	0.159669	0.178701	0.58525	0.178701		AC010809.3	0.743716	1	-0.00781327	-0.00781327	-0.00772089		CENPP	0.000239001	0.00240571	0.329148	0.718383	0.329148
AGBL1	0.0158722	0.159678	0.17492	0.432235	0.17492		AP002370.2	0.743949	1	-0.00616714	0.00175022	-0.00616714		SLX1A-SULT1A3	0.000240812	0.00242166	0.252877	0.552914	0.252877
PPP4R4	0.0158835	0.159706	0.162884	0.52148	0.162884		AL139353.1	0.744121	1	-0.00960814	0.00494214	-0.00960814		MOB1A	0.000240844	0.00242166	0.275381	0.528554	0.275381
ULK1	0.015934	0.160128	0.120702	0.235529	0.120702		AC241585.3	0.744198	1	-0.00854292	-0.00854292	0.008366		SULT1C4	0.000242543	0.00243695	0.218822	0.355692	0.218822
AC079781.5	0.0160271	0.160977	0.215836	1.13431	0.215836		NR2F2-AS1	0.74478	1	-0.00966293	-0.00966293	0.00482959		REXO4	0.000242683	0.00243695	0.153299	0.15514	0.153299
FAM49A	0.0160916	0.161538	0.198167	0.745162	0.198167		PRR13	0.744854	1	-0.0237941	-0.0237941	0.06308		AC108134.2	0.000242757	0.00243695	0.10763	0.126533	0.10763
ZNF436-AS1	0.0161182	0.161719	0.10391	0.207822	0.10391		AARSD1	0.744895	1	-0.0174452	-0.0174452	0.0112085		IMPAD1	0.000243407	0.00244082	0.227414	0.365297	0.227414
ANKRD13C	0.016165	0.162014	0.216826	1.18723	0.216826		RPS15AP38	0.744943	1	-0.00463316	-0.00463316	0.00454759		MYO9B	0.000243511	0.00244082	0.270977	0.479466	0.270977
TMEM186	0.016165	0.162014	0.0715566	0.102263	0.0715566		PEBP1P3	0.745027	1	-0.00317211	-0.00317211	0.00141827		LINC00342	0.000243534	0.00244082	0.165761	0.233699	0.165761
PHF7	0.0162069	0.162186	0.117819	0.250511	0.117819		AP001972.5	0.745193	1	-0.0109646	0.0158631	-0.0109646		HEBP2	0.000244701	0.00245121	0.21026	0.346002	0.21026
SPTBN4	0.0162074	0.162186	0.190855	0.750886	0.190855		THAP10	0.745348	1	-0.00878178	-0.00878178	0.00949742		GSPT1	0.000244844	0.00245133	0.274873	0.537626	0.274873
SLC6A7	0.0162214	0.162186	0.0367424	0.0367424	0.0462575		ERVK3-1	0.745637	1	-0.0140304	-0.0140304	-0.00660763		TBC1D10B	0.000246445	0.00246604	0.136874	0.166085	0.136874
BPHL	0.0162251	0.162186	0.148348	0.416551	0.148348		REXO5	0.74568	1	-0.00887655	-0.00887655	0.0115878		C11orf58	0.000247976	0.00248003	0.299839	0.57389	0.299839
ARHGEF9	0.0162255	0.162186	0.202878	0.815254	0.202878		PIWIL4	0.745878	1	-0.00609388	0.000885824	-0.00609388		RRAGA	0.00024832	0.00248214	0.201871	0.201871	0.259203
PHTF2	0.0162434	0.162278	0.192858	0.706476	0.192858		MEIS3	0.746073	1	-0.0236667	-0.00575182	-0.0236667		SPDYE6	0.000249783	0.00249543	0.348564	1.29766	0.348564
LRRC37B	0.0163966	0.16372	0.172613	0.770341	0.172613		SNX32	0.746291	1	-0.0139381	0.0331468	-0.0139381		TRIQK	0.000250558	0.00250184	0.163315	0.245614	0.163315
LINC01060	0.0164263	0.16393	0.07699	0.109731	0.07699		LINC02271	0.746382	1	-0.00627534	0.00105318	-0.00627534		LNX2	0.000252058	0.00251547	0.178433	0.282993	0.178433
KYAT3	0.0165167	0.164744	0.159294	0.524539	0.159294		NOSTRIN	0.746547	1	-0.0098668	-0.0098668	0.00586434		RARRES1	0.000252598	0.00251951	0.304076	0.569508	0.304076
IL21R-AS1	0.016581	0.165298	0.0322825	0.0322825	0.0340852		FAM72A	0.74686	1	-0.0116159	0.00302952	-0.0116159		PDAP1	0.000252984	0.00252202	0.187498	0.187498	0.286148
ZNF454	0.0165986	0.165385	0.082271	0.110874	0.082271		TXNP6	0.746865	1	-0.0061063	-0.0061063	0.00218967		CBWD2	0.000253286	0.00252368	0.310784	0.781763	0.310784
LATS1	0.0166283	0.165486	0.197742	0.919833	0.197742		RNF187	0.747034	1	-0.0293508	-0.0293508	0.0971999		NDUFB2	0.000253755	0.002527	0.264277	0.264277	0.392593
SRRM3	0.0166349	0.165486	0.107901	0.175182	0.107901		AC007029.1	0.747095	1	-0.00377593	-0.00294785	-0.00377593		PARD6G-AS1	0.000254273	0.00252986	0.100773	0.110135	0.100773
KIAA0513	0.0166354	0.165486	0.156011	0.393427	0.156011		AC009159.2	0.747095	1	-0.00377593	0.00164253	-0.00377593		CMAS	0.000254313	0.00252986	0.189159	0.260913	0.189159
AC137723.1	0.0166758	0.1658	0.0403862	0.0403862	0.0403382		ASB5	0.747649	1	-0.0105559	-0.00991519	-0.0105559		HNRNPR	0.000254507	0.00253045	0.302954	0.751728	0.302954
ARG2	0.0167124	0.166076	0.119699	0.261846	0.119699		AC009404.1	0.747701	1	-0.0127405	0.00906435	-0.0127405		DPP10	0.000255328	0.00253726	0.944729	3.20775	0.944729
AL449403.2	0.016801	0.166867	0.0998765	0.202618	0.0998765		ACTL6B	0.747724	1	-0.0123839	-0.000361026	-0.0123839		TIFA	0.00025555	0.00253812	0.0942315	0.0942315	0.112585
PGP	0.0168968	0.167729	0.149995	0.335409	0.149995		SYNGR3	0.748011	1	-0.0135539	0.0277968	-0.0135539		INAFM1	0.000255856	0.00253877	0.144285	0.144285	0.254572
FGFBP3	0.0169264	0.167934	0.0501187	0.0501187	0.0572045		AC104463.2	0.748049	1	-0.00724942	-0.00523201	-0.00724942		CD74	0.000255887	0.00253877	0.277291	0.277291	0.73352
STX8	0.0169508	0.168007	0.224391	1.46126	0.224391		CLCA4	0.748251	1	-0.00611712	-0.00611712	0.00765401		CCT5	0.00025622	0.00254073	0.157469	0.157469	0.183202
TLK2	0.0169541	0.168007	0.209012	1.34111	0.209012		LINC00632	0.74826	1	-0.0389218	-0.0389218	0.0323303		BTBD10	0.000257033	0.00254743	0.298756	0.809369	0.298756
AC138028.1	0.0169607	0.168007	0.0391511	0.0404564	0.0391511		P2RY11	0.748361	1	-0.0110191	-0.0110191	-0.00634246		SPATA18	0.000257372	0.00254865	0.104531	0.125078	0.104531
GABRG2	0.0170047	0.168317	0.075612	0.0900348	0.075612		AC005697.2	0.748406	1	-0.0124777	-0.00488893	-0.0124777		MAGED4	0.000257428	0.00254865	0.212891	0.264229	0.212891
NPIPB13	0.01701	0.168317	0.203826	1.65054	0.203826		AC022150.4	0.748427	1	-0.0136718	-0.0136718	0.0356972		PPP2R2A	0.000259166	0.00256336	0.31393	0.8186	0.31393
ETFDH	0.0170486	0.16861	0.198445	0.751461	0.198445		AC125613.1	0.748532	1	-0.00916771	-0.00587793	-0.00916771		UBE2N	0.000259188	0.00256336	0.306929	0.543099	0.306929
AC060780.1	0.0171259	0.169285	0.0999452	0.152131	0.0999452		AC007608.4	0.748767	1	-0.0124503	0.00277048	-0.0124503		SCARB2	0.000259912	0.00256915	0.319461	0.678259	0.319461
ZNF444	0.0171398	0.169332	0.124065	0.280998	0.124065		AC009570.1	0.74915	1	-0.00387916	-0.00294785	-0.00387916		CUTA	0.000262557	0.00259292	0.205672	0.205672	0.297719
UVSSA	0.0171508	0.169352	0.153624	0.394112	0.153624		C1orf216	0.749448	1	-0.0189158	0.0177195	-0.0189158		WASHC2C	0.000262594	0.00259292	0.30374	0.797511	0.30374
FOXRED1	0.0171814	0.169565	0.136926	0.31859	0.136926		FGF14-IT1	0.749463	1	-0.0132016	-0.0113569	-0.0132016		SLC16A1-AS1	0.00026274	0.00259299	0.351117	1.05323	0.351117
GTF2I	0.0172056	0.169713	0.211841	1.05949	0.211841		LINC01778	0.74956	1	-0.0062402	-0.0062402	0.00235819		STT3A	0.000263358	0.00259773	0.259944	0.527606	0.259944
MKKS	0.0172313	0.169878	0.0979174	0.117326	0.0979174		OPRL1	0.749773	1	-0.00476663	-0.00476663	-0.000798819		ZDHHC16	0.000264187	0.00260453	0.132956	0.177799	0.132956
TTLL4	0.0172497	0.169969	0.17849	0.67511	0.17849		RPS27A	0.749852	1	-0.0627238	-0.0627238	0.563826		EIF3J	0.000266286	0.00262383	0.287651	0.438087	0.287651
LINC00958	0.0172727	0.170044	0.0837354	0.106877	0.0837354		DPEP1	0.749985	1	-0.00809831	-0.0052327	-0.00809831		SIPA1L2	0.000267488	0.0026343	0.329295	0.668897	0.329295
ZNF131	0.0172755	0.170044	0.212822	1.10039	0.212822		AC091153.3	0.750096	1	-0.00945777	-0.00945777	0.00575199		CFLAR-AS1	0.000267749	0.00263547	0.0883127	0.0883127	0.0915376
AC046168.2	0.0172852	0.170049	0.0363854	0.0380374	0.0363854		MIR3142HG	0.750613	1	-0.0105689	-0.0105689	0.00203542		SESN3	0.000269336	0.0026497	0.306302	0.790026	0.306302
AC114495.2	0.0174526	0.171607	0.0557836	0.0628359	0.0557836		TIMP4	0.750695	1	-0.017874	-0.017874	0.0471824		TM9SF3	0.000273617	0.0026904	0.29896	0.802972	0.29896
ZNF710-AS1	0.0174897	0.17188	0.102701	0.204845	0.102701		LINC02452	0.750832	1	-0.00639111	-0.00639111	-0.00507801		AC009237.3	0.000274544	0.00269809	0.13523	0.170355	0.13523
SMTN	0.0175331	0.172217	0.0998573	0.185598	0.0998573		AL035448.1	0.751234	1	-0.00915821	-0.00915821	-0.0124786		NUDC	0.000274759	0.00269879	0.244101	0.246902	0.244101
ULK3	0.0175519	0.172311	0.117977	0.238615	0.117977		ZNF724	0.751515	1	-0.00700498	-0.00700498	-0.00511012		CCDC127	0.000275644	0.00270606	0.166604	0.202572	0.166604
HCG9	0.0176056	0.172747	0.0362884	0.0438266	0.0362884		NPTX1	0.751615	1	-0.0191448	0.0568216	-0.0191448		RPL26L1	0.000276487	0.00271291	0.155425	0.155425	0.210831
MAP4K4	0.0176463	0.173056	0.24404	1.9031	0.24404		AC004925.1	0.751739	1	-0.00480471	-0.00480471	-0.000796688		ZNF738	0.000276949	0.00271602	0.192856	0.29724	0.192856
RBM4	0.0176866	0.17336	0.204247	0.816501	0.204247		SLIRP	0.752185	1	-0.0428213	-0.0428213	0.147644		HOMER2	0.000277104	0.00271612	0.306644	0.75847	0.306644
TPPP	0.0178243	0.174618	0.0726642	0.0726642	0.112768		AL391988.1	0.752645	1	-0.00406517	0.00164253	-0.00406517		FRG1	0.000277816	0.00272167	0.239955	0.416665	0.239955
CCDC7	0.0178624	0.1749	0.259144	1.74159	0.259144		ATP11A-AS1	0.752645	1	-0.00406517	0.00164253	-0.00406517		PTPN3	0.000279928	0.00274092	0.15246	0.182842	0.15246
ADAM11	0.0178761	0.174942	0.0477856	0.0477856	0.0552879		KRBOX1	0.753102	1	-0.0187152	-0.0187152	0.0518987		IGDCC4	0.000280074	0.00274092	0.277103	0.62937	0.277103
LRP5	0.0179276	0.175355	0.147997	0.460574	0.147997		SHISA8	0.753279	1	-0.00664198	0.0084116	-0.00664198		MIR9-3HG	0.000280526	0.0027439	0.187603	0.230976	0.187603
SRCIN1	0.0180694	0.17656	0.0890705	0.0890705	0.121702		TAS2R14	0.753385	1	-0.00812898	-0.0039761	-0.00812898		C18orf25	0.000281025	0.00274734	0.288382	0.728872	0.288382
AC087294.1	0.0180697	0.17656	0.08471	0.151512	0.08471		LINC00920	0.75339	1	-0.00410666	-0.00294785	-0.00410666		ZFX	0.000282362	0.00275897	0.339452	1.0014	0.339452
SCRN1	0.0181123	0.176883	0.206987	1.095	0.206987		HCFC1R1	0.753825	1	-0.020457	-0.020457	0.00493862		PROSER3	0.000283479	0.00276844	0.186913	0.286754	0.186913
LRRC8C	0.0181493	0.177092	0.0535001	0.0662412	0.0535001		AL132657.1	0.753864	1	-0.00484203	-0.00484203	0.00433873		NUDCD1	0.000285462	0.00278635	0.211911	0.378227	0.211911
DUSP8	0.0181526	0.177092	0.0810339	0.0810339	0.096249		FO538757.1	0.754096	1	-0.0223596	0.00444168	-0.0223596		DLD	0.000286342	0.00279255	0.244152	0.474474	0.244152
DRAIC	0.0181879	0.177344	0.186456	0.603184	0.186456		MESTIT1	0.754191	1	-0.00493488	-0.00493488	-0.00117258		ELL	0.000286396	0.00279255	0.254531	0.588995	0.254531
MPHOSPH9	0.0182656	0.178009	0.195575	0.906932	0.195575		CCR4	0.754191	1	-0.00493488	-0.00493488	0.00424588		PRKCSH	0.000287385	0.00280025	0.157127	0.157127	0.190683
PHACTR1	0.0182896	0.178149	0.232527	1.43102	0.232527		SLFNL1	0.754342	1	-0.00416061	0.00164253	-0.00416061		C6orf226	0.000287485	0.00280025	0.134833	0.156002	0.134833
LINC00683	0.0185339	0.180427	0.0680616	0.115271	0.0680616		CD70	0.754658	1	-0.00832554	-0.00832554	-0.00730647		LINC01410	0.000288118	0.00280495	0.219355	0.391893	0.219355
TSPOAP1-AS1	0.0185427	0.180427	0.0499634	0.0729153	0.0499634		RBP1	0.754668	1	-0.0338043	-0.0338043	0.0612275		FSTL3	0.000289323	0.00281521	0.255036	0.519503	0.255036
MFN1	0.0185933	0.180825	0.179508	0.761034	0.179508		VASH1-AS1	0.754914	1	-0.00891243	-0.00579421	-0.00891243		AC016708.1	0.000289872	0.00281909	0.252496	0.390809	0.252496
MDN1	0.018625	0.181039	0.192817	0.8773	0.192817		AL162586.1	0.754928	1	-0.00419443	0.00164253	-0.00419443		CRYZ	0.000291086	0.00282943	0.166737	0.25894	0.166737
DGCR2	0.0186647	0.181331	0.179524	0.881273	0.179524		FO393415.1	0.754928	1	-0.00419443	-0.00294785	-0.00419443		AC016394.1	0.000291429	0.00282966	0.0797319	0.0845697	0.0797319
POMK	0.0188	0.18255	0.098293	0.212963	0.098293		CDCA5	0.75531	1	-0.0107083	-0.0107083	-0.00307926		SAA1	0.000291548	0.00282966	0.264882	0.264882	0.392284
PIP5K1A	0.0188468	0.18291	0.196918	1.21918	0.196918		UNC119	0.755523	1	-0.0145088	-0.0145088	0.0107356		IDNK	0.000291566	0.00282966	0.190279	0.339249	0.190279
TMEM175	0.0188665	0.18295	0.142381	0.356382	0.142381		DNAL4	0.755907	1	-0.0139016	-0.00742098	-0.0139016		SMAD1	0.000291716	0.00282966	0.344762	1.0477	0.344762
OSGEPL1	0.0188705	0.18295	0.101547	0.207017	0.101547		UCHL3	0.755911	1	-0.0175156	-0.0175156	0.0171233		VPS29	0.000292385	0.00283449	0.271961	0.575819	0.271961
AC091057.2	0.0189655	0.183776	0.0604935	0.0685767	0.0604935		FAM223B	0.756032	1	-0.00714551	-0.00714551	-0.00493261		SMIM3	0.000292517	0.00283449	0.149704	0.149704	0.159459
FAM66C	0.0190344	0.184347	0.156365	0.480262	0.156365		PTPRN	0.756376	1	-0.0254712	-0.0161755	-0.0254712		MSH4	0.000293466	0.00284221	0.152858	0.176475	0.152858
KIZ-AS1	0.0190821	0.184685	0.0370639	0.0370639	0.0390954		AC105399.1	0.75645	1	-0.00503679	0.00201711	-0.00503679		TTC32	0.000294541	0.00285059	0.135904	0.165712	0.135904
CELF5	0.019089	0.184685	0.0783884	0.0834697	0.0783884		C2orf27B	0.756464	1	-0.0042851	0.00164253	-0.0042851		ENOX2	0.000294636	0.00285059	0.300439	0.567001	0.300439
ACAN	0.0191349	0.185034	0.041531	0.0432314	0.041531		AC007938.3	0.756506	1	-0.00892995	0.00567604	-0.00892995		GLMP	0.000295807	0.00286044	0.0823815	0.0823815	0.0938466
RN7SKP80	0.0191558	0.18514	0.19734	0.306508	0.19734		FDX2	0.757411	1	-0.00726757	-0.00726757	0.00703212		HNRNPU	0.000296998	0.00287047	0.326511	0.667608	0.326511
PPIL2	0.0192272	0.185651	0.128231	0.335956	0.128231		AC055764.1	0.757616	1	-0.00827649	-0.00347179	-0.00827649		DDX18	0.000297262	0.00287153	0.285314	0.455516	0.285314
LINC01637	0.0192285	0.185651	0.059096	0.0893089	0.059096		ZNF749	0.757922	1	-0.0043741	-0.00307926	-0.0043741		GPN3	0.00029798	0.00287698	0.157115	0.168187	0.157115
RAB11FIP2	0.0193317	0.186551	0.160588	0.537262	0.160588		TRIM36	0.758523	1	-0.0221294	-0.0221294	0.0267842		TMED2	0.000298411	0.00287862	0.227026	0.268678	0.227026
PELI3	0.0193983	0.187097	0.0655848	0.0996078	0.0655848		ASPDH	0.758532	1	-0.0134557	0.0153006	-0.0134557		NIF3L1	0.000298457	0.00287862	0.175586	0.248596	0.175586
CDH24	0.0194438	0.187439	0.0557425	0.0557425	0.062992		ANKHD1-EIF4EBP3	0.7586	1	-0.00760005	-0.00760005	0.000109264		NDUFS5	0.000298635	0.00287885	0.285517	0.285517	0.428326
ANGEL1	0.01955	0.188366	0.147891	0.502396	0.147891		CLEC5A	0.75894	1	-0.0101112	-0.0101112	-0.00551403		AC243772.3	0.000298802	0.00287897	0.13871	0.192861	0.13871
ADAMTS10	0.0195959	0.188617	0.148717	0.440259	0.148717		ANLN	0.759199	1	-0.0370522	-0.0370522	0.0976534		TMEM203	0.000302561	0.00291369	0.124695	0.124695	0.139973
AL357079.1	0.0195963	0.188617	0.0899232	0.179243	0.0899232		AC004233.4	0.759403	1	-0.005761	-0.00247233	-0.005761		GRIN2A	0.00030301	0.00291595	0.261943	0.347531	0.261943
MTF2	0.0197135	0.189576	0.180789	0.757879	0.180789		PCOLCE2	0.75967	1	-0.0184649	-0.0184649	-0.0140092		HLA-DOA	0.000303108	0.00291595	0.0724921	0.0724921	0.0769113
SGTA	0.0197179	0.189576	0.1249	0.258273	0.1249		YEATS2-AS1	0.759808	1	-0.0044938	0.00164253	-0.0044938		RNF19B	0.000305407	0.00293617	0.197198	0.332987	0.197198
YLPM1	0.0197297	0.189576	0.198756	1.13064	0.198756		SPOCK3	0.760025	1	-0.0306496	-0.0176577	-0.0306496		CASP2	0.000305524	0.00293617	0.211984	0.229447	0.211984
SEZ6L	0.0197365	0.189576	0.122115	0.14338	0.122115		AL162274.2	0.760029	1	-0.0062433	-7.33519e-05	-0.0062433		SP100	0.000305749	0.00293682	0.240192	0.240192	0.635658
ZKSCAN5	0.0197775	0.189872	0.134078	0.394844	0.134078		CHGA	0.760139	1	-0.0192635	0.0446752	-0.0192635		SMN1	0.000306685	0.00294431	0.28374	0.706423	0.28374
STAG3L3	0.0198247	0.190213	0.178216	0.910568	0.178216		AC005730.3	0.760233	1	-0.00972713	0.00569249	-0.00972713		ATRNL1	0.000307696	0.00295249	0.306384	0.454443	0.306384
FAM228B	0.0198518	0.190213	0.151933	0.471579	0.151933		UNC5CL	0.760321	1	-0.0101111	-0.00173721	-0.0101111		AP000787.1	0.000311018	0.00298284	0.177499	0.283371	0.177499
TXNDC16	0.0198556	0.190213	0.161622	0.665959	0.161622		AC068137.1	0.760494	1	-0.0139494	-0.0139494	0.0272055		NAB1	0.000311886	0.00298962	0.202662	0.378718	0.202662
AC097537.1	0.0198619	0.190213	0.0598375	0.0812847	0.0598375		AC002553.2	0.760654	1	-0.00533841	-0.00533841	-0.0013304		TMEM223	0.000312593	0.00299487	0.149622	0.154688	0.149622
MDM4	0.0198639	0.190213	0.20024	0.919047	0.20024		VTN	0.760654	1	-0.00533841	-0.00533841	0.00384234		CRNKL1	0.000315848	0.00302451	0.183848	0.307433	0.183848
GPRC5B	0.0200075	0.19149	0.22103	1.49876	0.22103		AC096775.1	0.760738	1	-0.0125674	-0.0115513	-0.0125674		TMCC3	0.000316344	0.0030277	0.160852	0.160852	0.190957
IDS	0.0200926	0.192206	0.176721	0.552863	0.176721		AL157938.2	0.760927	1	-0.0062402	-0.0062402	-0.00299708		AC092683.1	0.000317069	0.00303309	0.166813	0.224585	0.166813
INO80E	0.0201057	0.192233	0.0668729	0.105306	0.0668729		HCN4	0.760927	1	-0.0062402	-0.0062402	0.00235819		MED19	0.000318062	0.00304103	0.141066	0.141066	0.156962
AC110285.2	0.0201292	0.192359	0.0553995	0.072924	0.0553995		C9orf106	0.760977	1	-0.00498615	-0.00271567	-0.00498615		TXNIP	0.000318399	0.00304269	0.275347	0.430922	0.275347
RAB26	0.0202053	0.192988	0.0952859	0.172703	0.0952859		SPR	0.761208	1	-0.0132893	-0.0132893	0.00518546		SNAPC1	0.000318604	0.0030431	0.184259	0.267622	0.184259
AL121672.1	0.0202617	0.193428	0.0431922	0.0569634	0.0431922		AC027698.1	0.76126	1	-0.00538951	-0.00266158	-0.00538951		SCAND1	0.000323581	0.00308906	0.196143	0.196143	0.287473
CEND1	0.0203238	0.193922	0.0895155	0.0895155	0.100828		AL121749.1	0.761297	1	-0.00663816	0.000138745	-0.00663816		AP000229.1	0.000324891	0.00309998	0.0984059	0.105706	0.0984059
LINC01965	0.020345	0.194013	0.0946668	0.127367	0.0946668		LYRM9	0.761642	1	-0.0217773	-0.0217773	0.0223356		ZNF503-AS2	0.000325069	0.00310009	0.0751321	0.0751321	0.0906824
C6orf136	0.0203541	0.194013	0.0937779	0.160306	0.0937779		AC073065.1	0.762025	1	-0.00730202	-0.000503342	-0.00730202		KLF3	0.000325899	0.00310642	0.232983	0.417042	0.232983
ITFG1	0.0203979	0.194249	0.216802	1.51821	0.216802		AC006504.1	0.762107	1	-0.00830823	0.00853422	-0.00830823		WNT5A	0.000326478	0.00311036	0.103801	0.103801	0.130034
CCSER2	0.0203997	0.194249	0.216133	1.68748	0.216133		TNFRSF11A	0.762451	1	-0.013621	-0.013621	-0.00748918		SLC25A46	0.000327426	0.00311781	0.269297	0.664442	0.269297
CADPS2	0.0204176	0.194321	0.226631	1.02123	0.226631		ZSCAN16	0.762998	1	-0.00952686	0.00490048	-0.00952686		TMEM9B	0.000329605	0.00313695	0.249028	0.413651	0.249028
MAPK8IP2	0.0205493	0.195475	0.0943855	0.103903	0.0943855		DCTN1-AS1	0.763189	1	-0.00538373	-0.00538373	0.00379702		TM7SF3	0.00032987	0.00313788	0.277016	0.647083	0.277016
CYP2S1	0.0205613	0.195489	0.0300245	0.0300245	0.031667		AC026271.1	0.763189	1	-0.00538373	-0.00538373	-0.00191067		PLBD1-AS1	0.000330411	0.00314142	0.141296	0.183363	0.141296
TUBGCP6	0.0206097	0.19585	0.136882	0.337117	0.136882		TMED1	0.763306	1	-0.00814588	-0.00814588	-0.00780835		ZC3H12D	0.000331345	0.0031487	0.0866415	0.0866415	0.0915309
CCDC84	0.020677	0.19639	0.167987	0.792062	0.167987		MYOZ3	0.763444	1	-0.0111991	-0.00929715	-0.0111991		SAR1A	0.000331611	0.00314963	0.284149	0.584164	0.284149
NUP160	0.0207492	0.196975	0.17444	0.738765	0.17444		AC004233.3	0.763627	1	-0.0113076	0.0116051	-0.0113076		IFITM2	0.00033228	0.00315439	0.24338	0.423902	0.24338
MCEE	0.0208212	0.197558	0.112916	0.239309	0.112916		CSMD3	0.763734	1	-0.0516046	-0.0516046	-0.00836904		ELOC	0.000332827	0.00315798	0.220046	0.220046	0.270538
GLS2	0.0208324	0.197564	0.0989585	0.222028	0.0989585		MTND6P4	0.763997	1	-0.00896339	0.00782193	-0.00896339		TMEM123	0.000333175	0.00315967	0.265065	0.56469	0.265065
AC004846.1	0.0209688	0.198757	0.0335093	0.0380997	0.0335093		COL9A1	0.764161	1	-0.0130733	-0.0130733	0.00763747		SELENOP	0.000333851	0.00316297	0.168506	0.224235	0.168506
RABGAP1L	0.0210771	0.199682	0.231486	1.86739	0.231486		AC004687.1	0.76434	1	-0.00727765	-0.00727765	0.0110839		TNFRSF10B	0.000333862	0.00316297	0.272063	0.549356	0.272063
USP54	0.0211396	0.200125	0.236724	1.45409	0.236724		AC021092.1	0.764371	1	-0.0092383	-0.0092383	0.000665654		PTMS	0.000334749	0.00316977	0.262602	0.262602	0.477912
PTPRZ1	0.0211452	0.200125	0.234054	2.11937	0.234054		L1CAM	0.764466	1	-0.0107724	0.00921171	-0.0107724		RBM11	0.000334942	0.00317	0.0720076	0.0701418	0.0720076
GLB1	0.0211899	0.200385	0.189058	1.03336	0.189058		RPL11	0.764624	1	-0.0667694	-0.0667694	0.547887		TEP1	0.00033724	0.00319013	0.268825	0.594914	0.268825
CBLN2	0.0212006	0.200385	0.0531391	0.0709337	0.0531391		ARL6IP1P2	0.764787	1	-0.00625849	-0.00625849	0.0023399		C16orf91	0.000337484	0.00319082	0.130072	0.122971	0.130072
CBR4	0.0212049	0.200385	0.207238	0.939809	0.207238		AC006946.2	0.764827	1	-0.00918528	-0.00130823	-0.00918528		GTF2E2	0.00033952	0.00320845	0.279425	0.737211	0.279425
GIMAP2	0.0213342	0.201437	0.0432785	0.0442359	0.0432785		SNHG16	0.764855	1	-0.0185247	-0.0185247	0.0494805		COBLL1	0.000341627	0.00322673	0.218116	0.334021	0.218116
PIEZO1	0.0213377	0.201437	0.139213	0.377594	0.139213		BCKDK	0.764871	1	-0.0224687	-0.0224687	0.0317262		FGD5-AS1	0.000342044	0.00322904	0.205745	0.331552	0.205745
PSPC1	0.0215294	0.203144	0.207011	1.54293	0.207011		IRF5	0.764948	1	-0.00845154	-0.00845154	0.00340575		THUMPD2	0.000344217	0.00324791	0.252027	0.57457	0.252027
ZNF418	0.0215406	0.203147	0.098877	0.256068	0.098877		AL359513.1	0.765134	1	-0.00612913	-0.00403535	-0.00612913		SPATA7	0.000346691	0.00326961	0.310834	0.88295	0.310834
WDR11	0.0215582	0.20321	0.182566	1.11106	0.182566		ZNF394	0.765169	1	-0.0157529	-0.0157529	-0.00963117		BVES	0.00034734	0.00327407	0.0899324	0.0960853	0.0899324
NAA40	0.0216116	0.203611	0.109226	0.214093	0.109226		ZCWPW2	0.765272	1	-0.00810417	0.00378726	-0.00810417		AC008267.5	0.000348266	0.00328114	0.111406	0.151678	0.111406
ZNF767P	0.0216389	0.203766	0.193961	1.00541	0.193961		KCNJ5	0.76535	1	-0.00974729	-0.00974729	-0.0030898		SLC35F5	0.000348548	0.00328214	0.310846	1.08533	0.310846
CAPN10	0.0216847	0.204094	0.0882354	0.119	0.0882354		RBPJL	0.765434	1	-0.00774213	0.00260335	-0.00774213		TTC1	0.000349795	0.00329223	0.318585	0.810881	0.318585
BRWD3	0.0217054	0.204186	0.176266	0.617669	0.176266		MAD2L1	0.76581	1	-0.0154788	-0.0154788	0.0289142		EPS8	0.000350507	0.00329727	0.366648	1.20015	0.366648
AC004540.1	0.0217226	0.204245	0.143851	0.306583	0.143851		AC135507.1	0.766302	1	-0.00495007	0.00164253	-0.00495007		ACKR4	0.000351986	0.00330952	0.0785464	0.0808691	0.0785464
ATE1	0.0217417	0.204321	0.212241	1.4226	0.212241		AL137003.1	0.766501	1	-0.0069714	-0.0069714	0.00156771		WHRN	0.000353646	0.00332346	0.231136	0.46066	0.231136
HS3ST5	0.0217773	0.204554	0.0375683	0.0421564	0.0375683		TNFAIP8L2	0.766898	1	-0.00926947	-0.00926947	0.00280199		JKAMP	0.000354795	0.00333258	0.152648	0.222857	0.152648
AL121894.2	0.0218484	0.205118	0.0471062	0.0684156	0.0471062		SLC7A14	0.767582	1	-0.0169725	-0.00238296	-0.0169725		ALDH3B1	0.000355229	0.00333498	0.107326	0.139533	0.107326
DHODH	0.0218622	0.205145	0.123278	0.307491	0.123278		HAPLN1	0.767744	1	-0.0213319	-0.0213319	-0.00601481		CDKN2B	0.00035631	0.00334345	0.0990558	0.0990558	0.112662
KLHL15	0.0219155	0.205542	0.147715	0.418415	0.147715		TWIST1	0.767926	1	-0.0133304	-0.0133304	0.00342147		G6PD	0.000357353	0.00335156	0.125924	0.125924	0.17009
AC022400.1	0.0219531	0.205791	0.0389203	0.0422587	0.0389203		WDR83OS	0.768503	1	-0.0350361	-0.0350361	0.144544		CIT	0.000359176	0.00336636	0.292831	0.406158	0.292831
ENTPD3-AS1	0.0219664	0.205812	0.190538	0.671157	0.190538		PQBP1	0.769435	1	-0.024194	-0.024194	-0.0132961		CDC42SE2	0.000359292	0.00336636	0.339542	0.930072	0.339542
PCGF3	0.0219943	0.205971	0.197667	0.731269	0.197667		RPL23	0.769483	1	-0.055425	-0.055425	0.342014		FNTA	0.00035976	0.00336808	0.19456	0.244264	0.19456
SNRNP70	0.0221005	0.206862	0.1718	0.62805	0.1718		HTRA2	0.769488	1	-0.00937556	-0.00937556	-0.00301084		SRSF4	0.000359836	0.00336808	0.311087	0.934692	0.311087
CNIH3	0.0221763	0.207467	0.207575	1.12136	0.207575		EBLN2	0.769546	1	-0.0128297	-0.0128297	-0.00985853		C1RL-AS1	0.000360358	0.00337128	0.107916	0.127536	0.107916
VPREB3	0.0222043	0.207625	0.026432	0.026432	0.028797		AL133245.1	0.769606	1	-0.0109873	-0.0109873	0.00596604		SVIP	0.000360685	0.00337265	0.191391	0.285477	0.191391
[truncated: 16,693 more rows]

## Sheet: DGE_glioma_vs_astrocytes
Gene	logFC	logCPM	F	PValue	FDR			p.value is exact p value for differential expression using the negative binomial model (see methods for details)
RPS17	-3.86034	8.14226	1325.12	2.38e-153	1.92e-149			FDR is false discovery rate adjusted p value for differential expression
MT1G	-3.83109	7.90187	1378.13	6.02e-213	9.72e-209
ALDOA	-3.65054	8.55124	662.304	2.21e-143	7.14e-140
TUBB2A	-3.29284	8.56107	667.847	1.52e-144	6.16e-141
SNCG	-3.27483	7.82677	2404.19	7.13e-104	8.85e-101
RPL31	-3.19802	8.32309	613.913	3.14e-133	8.46e-130
CXCL14	-3.13277	7.91702	682.214	1.5e-147	8.06e-144
NEFL	-3.11667	7.85551	942.339	3.19e-94	2.71e-91
CCL2	-3.10022	7.99075	562.905	1.7e-122	3.43e-119
SNCA	-3.0686	7.90206	546.06	1.43e-96	1.29e-93
FAM171B	-3.00623	8.41167	504.623	3.42e-110	5.52e-107
FBXO2	-2.99979	7.87039	854.151	5.61e-98	5.66e-95
FABP5	-2.9847	8.2952	343.156	7e-76	2.57e-73
HNRNPL	-2.94884	8.71295	591.718	1.46e-128	3.36e-125
SNCB	-2.84709	7.83314	1264.68	8.52e-87	5.73e-84
SNAP25	-2.83814	8.03815	446.168	8.24e-98	7.82e-95
RPL39L	-2.82276	7.98098	367.667	1.1e-33	6.34e-32
SOD1	-2.8216	8.18051	395.323	5.27e-87	3.87e-84
GADD45B	-2.8177	8.19535	357.335	6.58e-79	2.73e-76
S100A1	-2.79373	7.86533	760.003	1.47e-82	7.41e-80
RPS13	-2.74141	8.64211	374.101	1.75e-82	8.56e-80
COL6A3	-2.73042	7.96322	406.272	3.43e-65	8.03e-63
NRGN	-2.71073	7.90315	514.874	3.73e-105	5.02e-102
MGST1	-2.70603	8.14155	324.745	6.02e-72	1.94e-69
COX6A1	-2.69452	8.35483	377.901	2.71e-83	1.46e-80
HBA1	-2.68522	8.21493	302.385	3.67e-67	9.71e-65
RPL18A	-2.68214	8.69952	383.583	1.67e-84	9.98e-82
U2AF1L5	-2.65272	8.13731	269.812	3.25e-43	2.92e-41
NDUFA4	-2.63454	8.77319	388.166	1.76e-85	1.09e-82
TMSB4X	-2.62506	10.0743	540.236	1.02e-117	1.84e-114
TAGLN3	-2.6222	7.97559	377.351	3.55e-83	1.85e-80
TPD52L1	-2.6179	7.87071	673.386	3.49e-54	5.47e-52
TUBA4A	-2.61609	7.83828	967.113	4.45e-67	1.16e-64
HSPB1	-2.60284	8.22877	383.011	2.21e-84	1.27e-81
TUBB2B	-2.58823	9.16547	464.391	1.12e-101	1.21e-98
RTN1	-2.56028	8.52625	223.824	2.72e-50	3.54e-48
EMX2	-2.55308	7.91085	516.392	1.15e-65	2.77e-63
MSMO1	-2.54668	8.01595	295.784	9.51e-66	2.33e-63
PFN1	-2.52694	8.23078	315.984	4.5e-70	1.35e-67
CLDN11	-2.51839	8.06504	243.604	1.51e-54	2.41e-52
RPLP2	-2.51279	8.86877	371.336	6.8e-82	3.23e-79
RPL7	-2.50229	8.60266	365.447	1.22e-80	5.49e-78
RPS15	-2.49968	9.14456	363.836	2.7e-80	1.18e-77
RPS2	-2.4922	9.43439	410.273	3.48e-90	2.81e-87
MT1X	-2.49194	8.60111	283.088	5.01e-63	1.02e-60
RPS29	-2.47968	8.74935	378.534	1.99e-83	1.11e-80
IFITM3	-2.47846	7.99276	389.144	1.09e-85	7.05e-83
RPS6	-2.47823	8.52808	336.52	1.83e-74	6.29e-72
TMSB10	-2.45922	9.04571	347.51	8.23e-77	3.17e-74
SLC25A6	-2.45488	8.22162	291.363	8.43e-65	1.94e-62
APLP1	-2.4479	8.12394	288.075	4.27e-64	9.58e-62
RPS20	-2.44097	8.46807	297.463	4.16e-66	1.03e-63
RPL32	-2.43605	9.0049	367.475	4.52e-81	2.09e-78
TSPYL1	-2.42998	8.01088	288.03	4.37e-64	9.66e-62
RPL13A	-2.42892	8.84699	359.631	2.13e-79	9.05e-77
SNRPD2	-2.42889	8.13543	271.964	6.12e-52	8.6e-50
RPL38	-2.42859	8.62288	324.631	6.37e-72	2.02e-69
RPLP1	-2.42199	9.32747	404.275	6.56e-89	5.05e-86
NDN	-2.41365	7.85112	508.686	3.76e-36	2.43e-34
UQCRQ	-2.40212	8.23292	272.89	7.71e-61	1.47e-58
PGAM1	-2.39152	8.04874	313.7	1.39e-69	4e-67
RPS21	-2.3862	8.7833	283.631	3.83e-63	7.93e-61
PPP1R14A	-2.37958	7.94194	327.093	1.9e-72	6.25e-70
NDUFB9	-2.37917	8.03478	269.527	9.29e-57	1.67e-54
YWHAH	-2.37397	8.0535	305.096	9.64e-68	2.64e-65
SELENOM	-2.37257	7.86667	435.479	6.75e-48	7.67e-46
RPL35	-2.37088	8.84334	315.408	5.98e-70	1.76e-67
RPS27	-2.36213	9.20198	394.702	7.15e-87	5.02e-84
CFL1	-2.35836	8.57597	310.492	6.74e-69	1.88e-66
CALM2	-2.35552	9.00033	474.462	8.26e-104	9.53e-101
S1PR1	-2.35371	7.8347	749.453	4.39e-42	3.58e-40
PPDPF	-2.35109	8.33907	257.573	1.5e-57	2.75e-55
SYT1	-2.34361	8.22991	190.037	5.24e-43	4.63e-41
STMN2	-2.3423	8.20729	172.399	3.26e-32	1.78e-30
RPS4X	-2.33895	8.61979	287.038	7.12e-64	1.55e-61
PTGDS	-2.33592	8.13652	355.431	1.68e-78	6.77e-76
COX7C	-2.3354	8.43656	286.446	9.54e-64	2.05e-61
RPL8	-2.3338	8.82122	294.782	1.56e-65	3.7e-63
EIF5A	-2.32898	8.18441	219.509	3.76e-47	4.16e-45
ARHGDIG	-2.32878	7.8374	698.605	6.6e-46	6.67e-44
RPS18	-2.32519	9.12152	327.731	1.38e-72	4.66e-70
RPL41	-2.32296	9.68223	504.073	4.46e-110	6.55e-107
RPS27A	-2.32131	9.0221	339.803	3.64e-75	1.31e-72
TPI1	-2.31485	8.29304	278.341	5.22e-62	1.02e-59
BOLA2B	-2.31445	7.92474	249.442	4.06e-25	1.49e-23
RPL34	-2.31365	8.84339	321.689	2.71e-71	8.42e-69
PADI2	-2.30495	8.03395	197.36	1.38e-44	1.32e-42
CA11	-2.30154	7.86164	489.478	2.99e-55	5.03e-53
MT1M	-2.29867	8.11402	224.047	2.43e-50	3.2e-48
SDS	-2.29727	7.83641	657.778	2.35e-38	1.67e-36
RPS12	-2.29264	8.73257	289.412	2.21e-64	5.02e-62
RPS26	-2.27878	8.4471	245.85	4.95e-55	8.16e-53
RPL28	-2.27854	8.86876	286.42	9.67e-64	2.05e-61
BEX1	-2.27409	8.14163	282.768	5.87e-63	1.17e-60
RPS5	-2.26893	8.63156	234.669	1.26e-52	1.88e-50
SLC48A1	-2.26875	8.05507	231.527	5.97e-52	8.46e-50
RPL27A	-2.26863	8.5803	283.041	5.13e-63	1.03e-60
COX6B1	-2.2669	8.33028	241.451	4.37e-54	6.79e-52
NEFM	-2.2655	7.82296	944.448	1.23e-37	8.54e-36
RPS14	-2.26356	8.9486	312.57	2.42e-69	6.86e-67
COX6C	-2.26322	8.45313	256.614	2.41e-57	4.37e-55
RPL27	-2.26012	8.47726	253.733	1e-56	1.78e-54
NPTX2	-2.25265	8.02243	150.8	1.66e-34	9.88e-33
ANGPTL4	-2.25078	7.96556	243.964	1.26e-54	2.04e-52
GADD45G	-2.23888	8.2967	175.494	6.5e-34	3.78e-32
RPL19	-2.23015	8.82499	298.407	2.61e-66	6.58e-64
LY6H	-2.22517	7.94962	249.397	1.05e-42	9.03e-41
C2orf68	-2.22484	8.35764	249.916	6.62e-56	1.13e-53
POLR2L	-2.22108	8.12799	207.72	8.02e-47	8.58e-45
PCSK1N	-2.22014	8.42441	233.778	1.96e-52	2.9e-50
RPL15	-2.21525	8.89221	299.614	1.44e-66	3.69e-64
PRDX5	-2.21493	8.09682	227.817	3.75e-51	5.01e-49
NDUFA1	-2.21451	8.13979	223.354	3.43e-50	4.43e-48
CRYAB	-2.20901	8.73304	239.582	1.1e-53	1.7e-51
FTL	-2.20502	9.57741	286.374	9.89e-64	2.07e-61
RPS25	-2.20275	8.60235	272.636	8.74e-61	1.64e-58
LDHB	-2.1865	8.38667	251.417	3.15e-56	5.41e-54
COX7A2	-2.18568	8.32428	229.694	1.48e-51	2.01e-49
RPS16	-2.18504	8.65567	232.016	4.69e-52	6.7e-50
UCHL1	-2.18491	8.29714	232.163	4.36e-52	6.28e-50
TOB1	-2.18239	8.1325	203.136	7.81e-46	7.84e-44
CYCS	-2.17774	8.21503	216.113	1.25e-48	1.55e-46
RPL26	-2.16957	8.52335	238.592	1.8e-53	2.75e-51
RPL21	-2.16511	8.67811	304.754	1.14e-67	3.07e-65
NEAT1	-2.16301	11.3891	209.055	4.14e-47	4.54e-45
UQCR11	-2.16279	8.18833	223.029	4.03e-50	5.17e-48
DIO2	-2.15476	7.9487	191.064	3.32e-40	2.58e-38
ATP1A3	-2.15476	7.93514	251.052	3.97e-48	4.68e-46
AL022322.1	-2.15465	7.91009	258.768	1.56e-38	1.13e-36
RPL37A	-2.15278	9.21396	347.014	1.05e-76	3.95e-74
MZT2B	-2.14568	8.22422	196.785	1.83e-44	1.75e-42
ATP1B1	-2.14489	8.32068	200.76	2.54e-45	2.49e-43
MT1H	-2.14476	7.82256	895.972	3.04e-35	1.92e-33
NDUFA3	-2.1427	8.22958	207.115	1.08e-46	1.14e-44
HES1	-2.14188	8.33055	195.742	3.08e-44	2.91e-42
CPE	-2.1408	8.90174	246.604	3.41e-55	5.68e-53
AP1S1	-2.13991	8.04419	215.555	1.64e-48	2.02e-46
LGI4	-2.12276	7.87024	363.656	1.46e-22	4.61e-21
ELOB	-2.11793	8.35378	213.12	5.5e-48	6.3e-46
HBA2	-2.11641	8.34443	190.838	3.52e-43	3.14e-41
RMND5A	-2.11339	8.10322	206.514	1.46e-46	1.52e-44
COX5B	-2.10827	8.29846	222.407	5.49e-50	6.98e-48
SERPINI1	-2.10552	7.91946	219.129	1.67e-40	1.32e-38
VEGFA	-2.10215	9.13929	95.4462	1.74e-22	5.46e-21
RPS19	-2.10091	9.36702	252.039	2.32e-56	4.02e-54
PHYHIP	-2.09218	7.82978	760.28	1.01e-38	7.37e-37
TOMM7	-2.08933	8.58256	205.754	2.13e-46	2.2e-44
COX5A	-2.08169	8.07538	189.6	6.52e-43	5.69e-41
HINT1	-2.08038	8.37972	209.842	2.8e-47	3.12e-45
PPP1R1B	-2.07977	7.83411	609.277	1.26e-32	6.96e-31
ROMO1	-2.07507	8.03253	161.401	1.08e-22	3.49e-21
AL117339.5	-2.07432	7.92831	240.569	1.92e-48	2.35e-46
RPL13	-2.07156	9.31021	319.144	9.5e-71	2.89e-68
LGALS1	-2.07061	8.56124	159.117	2.54e-36	1.65e-34
RPL12	-2.07044	8.56035	217.123	7.55e-49	9.45e-47
RAB3A	-2.06677	7.8399	540.334	1.63e-34	9.77e-33
VAMP2	-2.0645	8.26877	252.55	1.8e-56	3.16e-54
S100A6	-2.06393	8.81188	188.301	1.24e-42	1.07e-40
GLUL	-2.06367	8.67614	213.434	4.7e-48	5.43e-46
EFR3B	-2.06323	8.20129	170.294	9.69e-39	7.12e-37
LRRC3B	-2.06082	7.91805	210.796	1.51e-28	6.83e-27
RPS15A	-2.06075	8.59293	214.272	3.1e-48	3.7e-46
RPL35A	-2.05771	8.66727	207.786	7.76e-47	8.36e-45
SLC25A5	-2.05245	8.09766	186.544	2.98e-42	2.48e-40
ENHO	-2.05175	7.90799	237.68	3.75e-28	1.66e-26
NDUFAF3	-2.04721	7.97522	201.55	2.25e-34	1.34e-32
NUTF2	-2.04398	8.09247	164.963	4.07e-35	2.55e-33
MT1E	-2.04333	8.43832	188.085	1.38e-42	1.18e-40
RPLP0	-2.03836	8.67025	232.635	3.45e-52	5.02e-50
RNF181	-2.03726	7.92098	226.364	9.57e-29	4.4e-27
SLC7A10	-2.03346	7.82081	1090.07	3.54e-40	2.74e-38
UQCRB	-2.03049	8.19359	188.178	1.32e-42	1.13e-40
CALY	-2.02953	7.83123	600.536	4.07e-40	3.13e-38
RPS28	-2.02841	9.05918	262.745	1.16e-58	2.16e-56
RPS3A	-2.02832	8.84764	226.988	5.66e-51	7.5e-49
F3	-2.02769	8.51939	229.763	1.43e-51	1.96e-49
YBX1	-2.02442	8.5771	190.564	4.04e-43	3.58e-41
UBA52	-2.02442	8.57464	182.657	2.06e-41	1.66e-39
SDC4	-2.02195	7.9093	251.062	6.67e-52	9.29e-50
EPHX1	-2.01926	7.97172	185.385	1.43e-41	1.16e-39
RPL3	-2.01677	8.78599	238.421	1.96e-53	2.96e-51
CBX6	-2.01117	8.20379	214.264	3.12e-48	3.7e-46
ZFP36	-2.01049	8.27571	185.275	5.6e-42	4.55e-40
CALM3	-2.00697	8.04014	199.258	5.36e-45	5.22e-43
COX4I1	-2.00425	8.39174	213.553	4.44e-48	5.15e-46
FCER1G	-1.99889	7.90332	211.817	1.53e-21	4.5e-20
OAF	-1.99604	7.84842	337.031	8.78e-29	4.06e-27
COX8A	-1.99507	8.19224	168.06	2.95e-38	2.08e-36
RPL10	-1.99286	9.42095	336.562	1.79e-74	6.29e-72
NDUFB6	-1.99134	7.97324	184.428	8.78e-35	5.39e-33
RPS9	-1.9897	8.78134	219.965	1.84e-49	2.32e-47
MZT2A	-1.98897	8.07125	169.235	1.64e-38	1.18e-36
UBL5	-1.98806	8.32995	180.681	5.5e-41	4.4e-39
RPL36	-1.98645	8.91585	202.773	9.36e-46	9.21e-44
SERF2	-1.9829	8.44298	186.471	3.09e-42	2.55e-40
QDPR	-1.98181	8.06971	163.99	2.24e-37	1.51e-35
EGLN2	-1.98051	7.83751	501.346	4.42e-20	1.14e-18
RPL39	-1.9796	8.74101	194.592	5.45e-44	5.09e-42
RPSA	-1.97923	8.69323	214.779	2.41e-48	2.91e-46
RPL29	-1.9784	8.70845	205.718	2.17e-46	2.23e-44
LAGE3	-1.97582	7.90396	221.419	1.22e-28	5.57e-27
MDH1	-1.97528	8.02792	203.011	8.31e-46	8.29e-44
RPS3	-1.97472	8.59285	207.49	8.99e-47	9.56e-45
SLC25A18	-1.97342	8.08855	159.748	1.86e-36	1.22e-34
SRP14	-1.97263	8.46834	206.801	1.27e-46	1.33e-44
HPCA	-1.97238	7.84645	431.44	9.55e-30	4.63e-28
COPS9	-1.97125	8.08974	176.133	5.29e-40	4.05e-38
NDUFS5	-1.9693	8.3545	172.564	3.13e-39	2.35e-37
GUK1	-1.96897	8.22553	188.965	8.94e-43	7.76e-41
FAU	-1.96073	8.7712	207.839	7.56e-47	8.2e-45
AL137145.2	-1.95499	8.06856	129.674	8.72e-28	3.83e-26
LGI1	-1.95443	7.91561	204.192	3.49e-30	1.73e-28
RASD1	-1.95385	8.00103	192.507	1.54e-43	1.4e-41
TMTC3	-1.9531	8.15745	169.925	1.16e-38	8.47e-37
CHST1	-1.95219	7.84591	404.375	2.27e-27	9.67e-26
NDUFB4	-1.94831	8.17804	164.868	1.45e-37	9.9e-36
TBCB	-1.94354	8.1223	179.069	1.23e-40	9.72e-39
STMN1	-1.94306	8.45111	178.429	1.69e-40	1.32e-38
C9orf16	-1.94188	8.03492	160.807	1.09e-36	7.27e-35
SAT1	-1.93699	8.88038	194.328	6.22e-44	5.74e-42
NEUROD2	-1.93099	7.82168	927.004	1.29e-31	6.87e-30
HLA-DRB1	-1.9294	7.95677	153.967	1.19e-31	6.35e-30
AGT	-1.92885	8.18047	164.032	2.19e-37	1.49e-35
CTXN1	-1.9283	7.88273	244.668	2.31e-29	1.1e-27
CARMIL1	-1.9185	8.16554	130.694	3.7e-30	1.83e-28
RPS24	-1.91574	8.66537	211.297	1.36e-47	1.52e-45
RPL4	-1.91326	8.21931	172.278	3.61e-39	2.69e-37
MIR7-3HG	-1.90873	7.81761	993.304	5.2e-30	2.55e-28
C19orf53	-1.90775	8.07735	147.15	1.72e-30	8.78e-29
LDHA	-1.90724	8.33111	153.642	3.9e-35	2.45e-33
RPL11	-1.9071	8.96135	212.472	7.58e-48	8.57e-46
EIF1	-1.90419	8.87693	229.905	1.33e-51	1.84e-49
RPL9	-1.90308	8.69166	213.604	4.32e-48	5.06e-46
ACTB	-1.89836	10.1149	277.397	8.32e-62	1.6e-59
CABP1	-1.89711	7.84312	434.52	9.66e-28	4.23e-26
CHCHD10	-1.89483	7.98808	167.875	3.23e-38	2.27e-36
NDUFB8	-1.88608	7.98631	187.329	2.02e-42	1.69e-40
BTF3	-1.88362	8.33538	151.04	1.43e-34	8.57e-33
DYNLL1	-1.88166	8.61499	208.589	5.21e-47	5.69e-45
IDI1	-1.87388	7.93536	195.895	5.59e-43	4.91e-41
S100A13	-1.87318	8.01957	149.835	2.61e-34	1.54e-32
RPL7A	-1.87303	8.81091	193.248	1.06e-43	9.76e-42
SPHK1	-1.87303	7.83193	522.461	2.89e-22	9.03e-21
ENO1	-1.87123	8.6052	204.507	3.96e-46	4.02e-44
HSPA8	-1.87093	8.49648	178.392	1.72e-40	1.34e-38
ATP6V1F	-1.87064	8.10407	163.072	3.54e-37	2.38e-35
RUNDC3A	-1.85462	7.94316	170.322	1.01e-32	5.56e-31
NDUFB10	-1.85055	8.062	135.793	1.11e-25	4.19e-24
TUBB	-1.84985	8.62374	151.814	9.71e-35	5.91e-33
STMN4	-1.84882	8.07549	131.94	1.98e-30	1e-28
EIF3C	-1.84702	8.07287	145.048	2.84e-33	1.61e-31
POLR2I	-1.84669	7.98953	144.562	1.09e-26	4.38e-25
MAGED4	-1.8466	8.05264	119.627	4.82e-18	1.04e-16
CYC1	-1.84533	8.06321	152.535	5.26e-30	2.58e-28
BIN1	-1.84461	7.98372	151.986	5.21e-33	2.91e-31
BEX3	-1.84399	8.43285	191.357	2.72e-43	2.46e-41
SLIRP	-1.84301	8.1502	136.972	1.15e-28	5.26e-27
PSMB3	-1.84158	8.09202	136.287	2.26e-31	1.19e-29
JUNB	-1.83755	8.25567	155.884	1.27e-35	8.13e-34
SELENOW	-1.83482	8.37955	192.36	1.65e-43	1.5e-41
DBI	-1.83424	9.45573	172.275	3.61e-39	2.69e-37
C1QC	-1.83408	7.97419	171.496	5.32e-39	3.93e-37
RRAGA	-1.83291	7.93595	162.211	8.48e-25	3.06e-23
CCDC85B	-1.83232	8.04609	153.541	4.1e-35	2.56e-33
RPS7	-1.83097	8.77624	174.531	1.18e-39	8.95e-38
ATP6V1G2	-1.83055	7.85899	288.488	1.92e-29	9.22e-28
PIN1	-1.82504	8.02695	140.269	5.36e-29	2.51e-27
RPL23A	-1.82482	8.48997	164.879	1.44e-37	9.89e-36
SIGIRR	-1.81918	7.83322	412.403	2.11e-18	4.68e-17
U2AF1	-1.81861	8.1597	131.105	2.82e-27	1.19e-25
TECR	-1.81827	8.19155	156.216	1.08e-35	6.92e-34
EIF5AL1	-1.81821	7.8468	273.283	9.75e-14	1.4e-12
SERPINB9	-1.81756	7.86914	216.083	8.55e-23	2.76e-21
GPX4	-1.81532	8.29387	149.227	3.53e-34	2.08e-32
MT2A	-1.81154	10.4121	143.437	6.35e-33	3.54e-31
SCD	-1.81103	8.00633	167.12	4.71e-38	3.28e-36
LAMB3	-1.80748	7.82921	542.887	1.1e-26	4.43e-25
ID1	-1.80119	8.04012	114.687	1.25e-26	4.97e-25
AC026979.3	-1.79737	7.82218	800.194	1.62e-13	2.26e-12
BASP1	-1.79643	8.28623	108.138	2.97e-25	1.1e-23
NME1	-1.79397	8.13147	131.505	4.89e-26	1.87e-24
CLTB	-1.79171	7.98857	141.907	4.52e-29	2.13e-27
FAIM2	-1.78947	7.94579	159.219	2.42e-36	1.57e-34
APOE	-1.78455	9.17454	204.625	3.73e-46	3.81e-44
TTC9B	-1.78441	8.06428	115.576	7.14e-27	2.93e-25
PSMB6	-1.78259	8.0639	136.057	6.06e-28	2.66e-26
COX7B	-1.7801	8.24052	134.215	6.36e-31	3.29e-29
2021-09-04	-1.77997	7.92279	186.523	3.01e-42	2.49e-40
BSG	-1.77954	8.2511	145.484	2.29e-33	1.3e-31
CLU	-1.77842	10.247	194.43	5.91e-44	5.48e-42
PARK7	-1.7763	8.4369	151.267	1.27e-34	7.68e-33
HBB	-1.77437	8.42961	122.318	2.44e-28	1.1e-26
NDUFA11	-1.77287	8.05747	139.347	5.12e-32	2.77e-30
EDF1	-1.76739	8.3342	145.566	2.19e-33	1.25e-31
ISCU	-1.76453	7.98057	142.873	2.13e-29	1.02e-27
PPIA	-1.76355	8.63058	161.695	7.03e-37	4.71e-35
LSM3	-1.75855	8.10473	111.931	4.56e-22	1.4e-20
IGFBP7	-1.75814	8.56571	121.538	3.61e-28	1.61e-26
PON2	-1.75803	9.11787	281.955	8.76e-63	1.73e-60
NFKBIA	-1.7553	8.09539	152.369	7.36e-35	4.55e-33
ATP1B2	-1.75503	8.78671	158.199	4.02e-36	2.58e-34
OAZ1	-1.75454	8.47104	165.074	1.31e-37	9.01e-36
NDUFB2	-1.75424	8.44191	143.863	5.13e-33	2.88e-31
TUBA1A	-1.75319	9.99478	242.419	2.71e-54	4.29e-52
PEBP1	-1.75315	8.62244	197.561	1.25e-44	1.21e-42
CHN1	-1.75251	8.63286	159.702	1.9e-36	1.25e-34
PRKCB	-1.75027	7.97807	118.316	1.81e-27	7.78e-26
NDRG2	-1.74919	8.19178	161.336	8.41e-37	5.61e-35
BAG3	-1.74495	7.87389	218.831	1.54e-27	6.67e-26
AL139274.2	-1.74273	7.9812	128.774	9.51e-22	2.86e-20
STOM	-1.74227	7.91241	160.657	3.62e-28	1.61e-26
CHP1	-1.74183	8.02987	115.922	6.01e-27	2.49e-25
RACK1	-1.74096	8.69684	171.946	4.26e-39	3.15e-37
ITM2C	-1.73953	8.49137	151.968	8.99e-35	5.5e-33
SMIM11B	-1.73548	7.96267	122.209	1.92e-17	3.96e-16
RPL6	-1.73197	8.77815	164.76	1.53e-37	1.04e-35
SAP18	-1.73021	8.07843	139.975	3.58e-32	1.95e-30
SLC35F6	-1.72439	8.06699	118.051	2.24e-26	8.7e-25
TXN	-1.72391	8.1573	118.031	2.09e-27	8.93e-26
UQCR10	-1.72388	8.17584	119.225	1.15e-27	5.01e-26
GSTP1	-1.72179	8.31002	136.821	1.73e-31	9.16e-30
C1QB	-1.72146	8.07954	129.639	6.27e-30	3.06e-28
MLLT11	-1.72082	8.01286	139.583	4.05e-28	1.79e-26
LSM4	-1.71447	8.06206	108.994	1.15e-19	2.89e-18
LIX1	-1.71433	7.87968	176.34	1.11e-23	3.8e-22
SPARCL1	-1.714	9.45912	187.978	1.46e-42	1.23e-40
AC005261.2	-1.70942	7.8308	501.993	1.03e-15	1.79e-14
CBS	-1.70597	7.97092	115.337	4.66e-17	9.27e-16
SNHG25	-1.70317	8.30171	148.029	6.41e-34	3.74e-32
CITED1	-1.70122	7.89622	152.923	1.63e-18	3.66e-17
PKM	-1.70094	8.45852	144.424	3.88e-33	2.18e-31
BGN	-1.69992	7.85518	198.794	2.09e-17	4.28e-16
SARAF	-1.69884	8.46277	159.579	2.02e-36	1.32e-34
TMEM160	-1.69815	7.98618	122.091	2.72e-21	7.83e-20
AC114760.2	-1.69712	7.8874	158.016	2.81e-11	3.01e-10
C1QTNF4	-1.69557	7.85689	242.866	3.93e-18	8.52e-17
NOP10	-1.6951	7.98664	115.312	3.65e-19	8.71e-18
MYL6	-1.69345	8.64259	151.77	9.92e-35	6.02e-33
KIAA0930	-1.69301	7.96646	142.54	2.76e-25	1.03e-23
RAN	-1.69027	8.25707	125.447	5.1e-29	2.4e-27
ECH1	-1.68106	7.95702	130.254	7.95e-20	2.02e-18
MT1F	-1.67993	7.89139	150.544	1.12e-16	2.17e-15
CKMT1A	-1.6795	7.82426	713.922	7.95e-25	2.88e-23
ID3	-1.67724	8.42365	91.4451	1.3e-21	3.85e-20
MAST3	-1.67499	7.93994	132.653	1.26e-29	6.09e-28
PSMA7	-1.67482	8.40712	113.08	2.5e-26	9.64e-25
NDUFB1	-1.67386	8.1651	122.007	2.85e-28	1.28e-26
CORO1A	-1.67361	7.86013	230.068	2.3e-19	5.58e-18
S100A16	-1.67353	8.18252	113.236	5.15e-25	1.88e-23
COX17	-1.67277	8.00488	106.129	1.25e-16	2.4e-15
ALDOC	-1.67112	7.90119	218.721	1.9e-33	1.09e-31
DGCR6	-1.67044	7.85692	190.418	2.3e-14	3.51e-13
SUMO2	-1.67044	8.38128	125.313	5.46e-29	2.55e-27
CPLX2	-1.66881	7.91167	134.527	2.23e-21	6.49e-20
OLFM1	-1.6685	8.00239	101.101	1.01e-23	3.47e-22
COA3	-1.66804	7.93228	119.65	3.48e-14	5.24e-13
TPPP3	-1.66708	7.87054	177.456	4.34e-17	8.67e-16
PPA1	-1.66647	8.07232	114.473	1.24e-26	4.95e-25
UBC	-1.66597	9.04179	168.456	2.42e-38	1.71e-36
ALDH2	-1.66364	7.97953	132.81	1.28e-30	6.61e-29
SPP1	-1.66318	9.41083	113.956	1.61e-26	6.34e-25
NENF	-1.66269	8.02943	113.276	2.26e-26	8.76e-25
PTPRN	-1.66003	7.89103	168.773	1.26e-22	4e-21
RPL18	-1.65832	8.82737	147.368	8.92e-34	5.17e-32
ECHS1	-1.65728	7.90616	131.774	5.05e-14	7.49e-13
HDDC2	-1.65393	7.95198	123.469	8.36e-23	2.7e-21
TJP2	-1.65309	7.82544	574.999	1.88e-15	3.17e-14
SMIM11A	-1.65268	7.96643	111.701	1.6e-16	3.04e-15
CELF4	-1.65246	8.1065	98.8199	3.19e-23	1.05e-21
MRPL51	-1.65076	8.07034	106.083	3.52e-22	1.09e-20
NLRP1	-1.65046	8.15592	130.229	4.67e-30	2.31e-28
RAC1	-1.64928	8.69919	136.149	2.42e-31	1.27e-29
RPA3	-1.64807	7.95738	102.301	5.22e-12	6.19e-11
RPS8	-1.64784	8.55967	133.584	8.72e-31	4.5e-29
C12orf57	-1.64522	7.99952	103.474	3.03e-15	5.02e-14
C4orf48	-1.64515	8.09689	111.639	5.14e-26	1.96e-24
LINC00844	-1.64439	7.89909	142.343	7.51e-21	2.08e-19
RNASE1	-1.64375	7.92981	127.393	1.93e-29	9.24e-28
NDUFC2	-1.64092	8.18335	106.512	6.72e-25	2.44e-23
MIEN1	-1.64064	7.90719	143.927	5.19e-16	9.34e-15
CEBPD	-1.63756	8.43021	94.9523	2.22e-22	6.96e-21
CNP	-1.63478	8.35747	117.46	2.78e-27	1.18e-25
RPL24	-1.63399	8.63765	139.455	4.64e-32	2.51e-30
EMP3	-1.63138	8.02666	110.467	9.24e-26	3.49e-24
AP2M1	-1.63124	8.18162	134.667	5.08e-31	2.64e-29
DNAJB9	-1.63009	7.89923	145.111	6.9e-24	2.39e-22
PRRG3	-1.6286	7.88328	175.233	2.81e-21	8.08e-20
ELOC	-1.62783	8.14126	103.354	3.27e-24	1.15e-22
CHGA	-1.6268	7.84222	390.011	1.02e-18	2.34e-17
AURKAIP1	-1.62678	8.11491	107.767	3.58e-25	1.32e-23
SCN3B	-1.6259	7.9479	112.045	3.87e-18	8.4e-17
GHITM	-1.62475	7.91566	140.605	5.21e-27	2.17e-25
KIAA0513	-1.62076	7.92738	121.479	9.21e-21	2.52e-19
EGLN3	-1.62	8.10933	88.7135	5.38e-20	1.39e-18
HNRNPA1P48	-1.61973	7.92029	119.878	5.92e-12	6.97e-11
GABARAPL2	-1.61875	8.18862	118.747	1.46e-27	6.32e-26
COPE	-1.61787	8.16001	110.547	8.88e-26	3.36e-24
SNRPE	-1.61746	8.12663	94.1214	2.87e-13	3.92e-12
PSMD8	-1.61715	8.17679	115.218	8.55e-27	3.48e-25
H2AFZ	-1.6134	8.37418	89.5847	3.3e-21	9.47e-20
SNU13	-1.61299	8.0512	111.967	4.36e-26	1.67e-24
RPL10A	-1.61254	8.60588	139.802	3.9e-32	2.12e-30
ATP6V1E1	-1.61225	8.05142	112.204	3.87e-26	1.49e-24
HOPX	-1.61147	8.38889	91.1353	1.51e-21	4.47e-20
PPIE	-1.61119	8.08404	100.735	1.22e-23	4.15e-22
SYT5	-1.61097	7.86655	234.188	1.31e-17	2.74e-16
GOT1	-1.60818	7.89221	141.216	9.61e-20	2.43e-18
ST6GALNAC6	-1.60582	7.82206	750.557	5.11e-16	9.21e-15
TRAPPC1	-1.60519	7.92264	131.316	8.66e-16	1.53e-14
APOD	-1.60485	8.23004	91.195	1.47e-21	4.35e-20
RPL14	-1.60263	8.62616	130.823	3.47e-30	1.73e-28
VAMP5	-1.60194	7.90169	134.172	1.33e-17	2.77e-16
PSMB5	-1.60171	8.03949	114.45	1.26e-26	4.98e-25
RASL10A	-1.60116	7.86717	181.995	1.95e-17	4.02e-16
TMA7	-1.60076	8.34184	122.631	2.09e-28	9.4e-27
FKBP8	-1.60068	8.0368	113.304	2.23e-26	8.68e-25
PFDN2	-1.60067	8.09906	97.4922	6.21e-23	2.02e-21
PCMT1	-1.59831	8.21712	107.414	4.27e-25	1.57e-23
TRMT112	-1.59729	8.01373	105.967	4.92e-19	1.16e-17
SKP1	-1.59683	8.61824	160.733	1.14e-36	7.52e-35
HSD17B10	-1.59623	7.96222	99.9965	1.15e-13	1.64e-12
DCXR	-1.5943	7.97124	121.93	1.18e-22	3.77e-21
IFI27L2	-1.5878	7.96322	106.461	1.4e-16	2.68e-15
NEDD8	-1.58656	8.12123	113.385	2.14e-26	8.36e-25
CSTB	-1.57972	8.07434	114.32	1.34e-26	5.31e-25
IDH2	-1.57946	8.16946	99.6632	2.09e-23	6.98e-22
CA2	-1.57736	8.0004	116.527	4.44e-27	1.86e-25
PSENEN	-1.57666	7.89865	135.261	6.05e-15	9.68e-14
MAOB	-1.57499	8.0506	97.5659	5.98e-23	1.95e-21
MTRNR2L12	-1.57218	7.94992	152.261	7.77e-35	4.79e-33
PEA15	-1.57135	8.10712	111.61	5.21e-26	1.98e-24
FAM107A	-1.56819	8.14355	116.178	5.29e-27	2.19e-25
UQCRFS1	-1.56716	8.0605	98.9411	3e-23	9.91e-22
DCTN3	-1.56584	8.03437	99.7938	5.22e-21	1.47e-19
SERPINE2	-1.56359	8.21011	114.809	1.05e-26	4.24e-25
RABAC1	-1.56305	8.10866	102.635	4.7e-24	1.64e-22
NDUFS3	-1.56088	8.0093	102.747	1.04e-19	2.62e-18
SULT4A1	-1.55988	7.85716	206.383	5.64e-20	1.45e-18
CHCHD2	-1.55856	8.62617	124.038	1.03e-28	4.74e-27
FAM213A	-1.55605	8.10302	104.111	2.24e-24	7.92e-23
DDTL	-1.55381	7.84926	205.793	1.87e-14	2.88e-13
WDR83OS	-1.55326	8.05808	93.8619	2.72e-18	5.98e-17
PIP4K2A	-1.55277	8.64503	53.8417	2.27e-13	3.12e-12
PDGFRB	-1.55268	7.92149	111.97	4.17e-13	5.58e-12
RHOB	-1.55206	8.1062	116.975	3.54e-27	1.49e-25
ADRM1	-1.55041	7.98092	106.911	3.79e-19	9.02e-18
FAM96B	-1.54886	8.10045	95.9839	1.32e-22	4.21e-21
CHI3L2	-1.54844	8.09285	118.115	2e-27	8.58e-26
RPS11	-1.54779	8.50775	114.916	9.94e-27	4.03e-25
CD63	-1.54395	9.19379	108.255	2.8e-25	1.04e-23
SCG5	-1.54141	8.10072	101.554	8.08e-24	2.78e-22
NOL4L	-1.54093	8.09386	78.3389	9.5e-19	2.18e-17
RPL22	-1.53805	8.46233	112.013	4.26e-26	1.63e-24
PFKP	-1.53765	8.15594	89.2557	3.9e-21	1.11e-19
ISG15	-1.53609	7.96548	92.3239	1.45e-19	3.61e-18
CEND1	-1.53607	7.90079	136.109	1.33e-16	2.55e-15
EEF1A1	-1.53578	9.40028	173.633	1.84e-39	1.39e-37
DKK3	-1.53188	8.03434	113.883	1.67e-26	6.56e-25
FKBP1A	-1.53111	8.08115	106.971	5.34e-25	1.94e-23
SYN1	-1.53105	7.87016	153.664	1.73e-21	5.06e-20
NDUFB11	-1.53042	8.06418	93.8668	8.33e-20	2.11e-18
ANXA2	-1.52862	8.30285	75.7077	3.58e-18	7.81e-17
MOAP1	-1.5225	7.90597	124.373	2.14e-17	4.38e-16
HPCAL4	-1.5223	7.8324	328.625	4.58e-18	9.92e-17
AXL	-1.52147	7.90324	116.86	1.04e-20	2.83e-19
GSN	-1.52132	8.414	65.0182	7.9e-16	1.4e-14
EMC7	-1.52	8.0123	94.5196	3.77e-20	9.86e-19
SLC12A5	-1.51963	7.84572	291.015	1.84e-13	2.56e-12
TMEM256	-1.51847	7.90343	114.227	3.9e-12	4.69e-11
ATOX1	-1.5165	8.02875	91.2129	1.46e-21	4.32e-20
NDUFAB1	-1.51627	8.20045	87.8915	7.74e-21	2.13e-19
B4GAT1	-1.51473	7.92148	112.59	1.67e-19	4.12e-18
RPL36AL	-1.51175	8.13495	98.6188	3.53e-23	1.16e-21
RGS16	-1.51056	8.03827	103.229	3.49e-24	1.22e-22
EXOSC4	-1.51016	7.85297	186.11	2.64e-11	2.85e-10
NTSR2	-1.50989	7.82314	462.253	8.87e-19	2.05e-17
CISD1	-1.50944	7.98072	96.1661	9.46e-22	2.86e-20
PSME1	-1.50922	7.92834	103.565	5.15e-13	6.84e-12
NDUFA6	-1.50699	8.01766	89.9588	1.54e-20	4.16e-19
TNFRSF12A	-1.50583	8.10786	99.3558	2.44e-23	8.09e-22
ATP6V0D1	-1.50494	8.03531	93.9927	3.6e-22	1.11e-20
FEZ1	-1.50327	8.54395	110.575	8.76e-26	3.32e-24
CHIC2	-1.50295	8.03529	54.9323	5.39e-10	4.83e-09
RPL37	-1.50288	8.7964	132.121	1.81e-30	9.23e-29
TRAPPC2L	-1.501	7.92979	102.524	2.58e-16	4.81e-15
B2M	-1.5004	9.40285	130.876	3.38e-30	1.69e-28
TMED9	-1.49979	8.0943	85.9282	1.19e-18	2.71e-17
NUDC	-1.49968	8.21691	97.1446	7.39e-23	2.4e-21
ARPC3	-1.49848	8.17901	92.4047	8e-22	2.43e-20
MRPL28	-1.49645	7.91535	105.076	4.72e-14	7.03e-13
DCTN6	-1.49625	7.93607	100.845	2.1e-15	3.52e-14
ARF6	-1.4946	8.01635	87.4189	9.82e-21	2.68e-19
AQP4-AS1	-1.49385	8.07358	81.7803	1.68e-19	4.13e-18
PABPC4	-1.493	8.11123	98.8212	3.19e-23	1.05e-21
MMD	-1.48664	7.88069	122.485	3.4e-15	5.57e-14
MRPL23	-1.48558	7.92376	96.3287	3.36e-12	4.07e-11
OST4	-1.4847	8.05019	89.2819	1.68e-18	3.76e-17
COPRS	-1.48411	7.9666	92.1657	6.78e-17	1.33e-15
LRRC37A2	-1.48369	8.14758	92.7469	6.74e-22	2.06e-20
MRPL54	-1.4824	7.92782	97.3271	2.08e-15	3.48e-14
MARCKSL1	-1.48131	8.55122	95.0457	2.12e-22	6.65e-21
MVP	-1.48111	7.87447	127.372	9.98e-13	1.29e-11
HSPA2	-1.47957	7.89674	120.528	6.84e-20	1.75e-18
PTMA	-1.47921	9.06307	135.237	3.82e-31	1.99e-29
AC020916.1	-1.47918	7.95508	95.4305	1.93e-18	4.29e-17
EIF3K	-1.47416	8.26624	91.8507	1.06e-21	3.17e-20
LAMTOR5	-1.47371	8.0601	94.1385	3.46e-22	1.08e-20
C19orf70	-1.4735	8.04819	87.2118	1.31e-20	3.56e-19
ITM2B	-1.47279	8.47409	131.605	2.35e-30	1.18e-28
MVD	-1.47271	7.97788	84.4092	3e-15	4.97e-14
NDUFA8	-1.47191	7.97535	88.0619	9.62e-18	2.04e-16
PSMC5	-1.47086	8.06088	91.4488	3.41e-21	9.78e-20
ANAPC11	-1.47019	8.15413	81.2419	1.64e-18	3.66e-17
CES4A	-1.46903	7.86575	197.911	4.05e-21	1.15e-19
NBL1	-1.46809	7.83727	250.186	6.36e-13	8.36e-12
IMPDH2	-1.46793	7.95869	99.3501	4.29e-18	9.3e-17
DPYSL2	-1.46719	9.33122	149.073	3.81e-34	2.24e-32
NPC2	-1.46635	7.93887	107.736	1.11e-19	2.79e-18
RGCC	-1.46554	8.01559	86.3029	1.72e-20	4.61e-19
HSP90AB1	-1.46386	8.7201	108.708	2.23e-25	8.36e-24
PSMB1	-1.46133	8.22237	91.1292	1.52e-21	4.48e-20
COX14	-1.46036	7.91586	92.4317	2.48e-11	2.69e-10
GSTO1	-1.45964	7.93455	99.5805	1.57e-20	4.22e-19
UQCRH	-1.45911	8.284	91.7957	1.09e-21	3.24e-20
LY6E	-1.45832	7.88365	130.514	3.61e-17	7.3e-16
MPC2	-1.45792	8.02627	86.3479	1.76e-20	4.69e-19
SLC25A4	-1.45787	8.06312	87.5472	9.2e-21	2.52e-19
RAB33A	-1.45779	7.84415	221.324	9.21e-14	1.33e-12
RAB5C	-1.45275	7.9953	97.1123	5.21e-19	1.23e-17
MFSD2A	-1.4523	7.88851	131.626	6.69e-27	2.76e-25
CST3	-1.45207	10.4083	88.5686	5.51e-21	1.54e-19
POLR2J	-1.45199	8.12684	76.7065	3.3e-16	6.08e-15
MAP1A	-1.45192	8.06023	95.5868	1.62e-22	5.11e-21
LAMTOR1	-1.45163	7.99868	86.4887	7.66e-16	1.36e-14
HSPE1	-1.45042	8.41901	85.3636	2.76e-20	7.33e-19
RHBDD2	-1.44936	8.02409	91.0028	1.62e-21	4.75e-20
RAB40B	-1.44798	8.05923	64.0086	1.32e-15	2.27e-14
C1QBP	-1.44781	8.14158	84.6945	3.87e-20	1.01e-18
PCBD1	-1.44669	7.86558	139.227	2.65e-11	2.85e-10
OAT	-1.44547	7.99213	80.6937	1.98e-14	3.04e-13
ATP6V0B	-1.44426	8.16612	95.4573	1.73e-22	5.44e-21
BRK1	-1.44314	8.13026	83.3118	7.76e-20	1.98e-18
MTRNR2L8	-1.44286	7.87928	120.194	5.99e-17	1.18e-15
IFIT3	-1.44067	7.92511	97.8152	7.53e-17	1.47e-15
FAM3A	-1.43696	7.95486	86.7733	1.28e-14	2e-13
CHD5	-1.43686	7.96728	114.938	1.37e-09	1.16e-08
INHBA	-1.43603	7.82801	300.145	1.15e-16	2.22e-15
DHRS3	-1.43534	8.02691	65.595	4.9e-15	7.91e-14
ARPC1A	-1.43473	8.01787	81.6046	7.74e-14	1.13e-12
NDUFA2	-1.43427	7.98235	81.9267	5.14e-14	7.62e-13
FIS1	-1.43318	8.18945	82.2296	1.34e-19	3.34e-18
SNHG9	-1.43153	8.10422	90.3441	8.89e-18	1.89e-16
TMEM59L	-1.43124	8.1056	92.8377	6.44e-22	1.97e-20
DHCR7	-1.4308	7.8705	116.889	6.34e-10	5.62e-09
VDAC2	-1.42861	8.0771	84.4921	4.28e-20	1.11e-18
CHMP4B	-1.42618	8.0354	78.6218	8.23e-19	1.91e-17
TCEAL8	-1.4247	7.93732	87.6501	1.27e-11	1.44e-10
DMTN	-1.42461	7.84265	235.431	2.33e-16	4.37e-15
FBXL16	-1.42417	7.91085	98.8182	5.82e-17	1.15e-15
PMVK	-1.42402	7.96117	82.1839	8.78e-16	1.55e-14
MINOS1	-1.42368	7.99479	92.0805	1.12e-18	2.56e-17
SERF1B	-1.42167	8.05457	68.6417	2.61e-10	2.47e-09
MGAT4C	-1.42165	7.93201	94.8272	3.07e-11	3.28e-10
PNCK	-1.42162	7.97614	94.074	9.31e-14	1.34e-12
CKB	-1.4185	9.30334	117.037	3.44e-27	1.45e-25
TKT	-1.41754	8.06447	88.5455	5.57e-21	1.56e-19
LHPP	-1.41684	8.00382	73.1001	3.38e-16	6.22e-15
C1orf198	-1.41571	8.02654	81.6369	1.83e-15	3.08e-14
RGS4	-1.41531	7.83729	267.085	1.79e-15	3.03e-14
CCT8	-1.41512	8.1165	73.1111	3.9e-17	7.83e-16
YWHAE	-1.41469	9.01249	138.473	7.58e-32	4.08e-30
KIF1A	-1.4134	8.0961	80.6684	2.94e-19	7.09e-18
BLVRB	-1.41251	7.92631	94.5125	8.12e-18	1.73e-16
ERH	-1.41233	8.20103	76.1176	2.91e-18	6.38e-17
PLEKHB1	-1.41228	7.94778	98.2862	4.17e-23	1.37e-21
POMP	-1.41155	8.07583	81.4799	1.95e-19	4.76e-18
AP2S1	-1.41118	8.00655	79.3301	5.76e-19	1.35e-17
ARHGDIB	-1.41102	7.85243	164.434	3.09e-13	4.2e-12
MLF2	-1.41019	8.1339	82.8842	9.62e-20	2.43e-18
TMEM70	-1.40958	7.90316	102.113	9.67e-16	1.69e-14
ROGDI	-1.40859	7.9154	97.4196	3.76e-15	6.14e-14
SP100	-1.40819	8.08647	81.4496	1.98e-19	4.83e-18
COMMD6	-1.40808	8.07113	73.6894	1.7e-16	3.23e-15
RPL23	-1.40738	8.41208	91.3597	1.35e-21	4.02e-20
SCAND1	-1.40336	8.02946	78.0308	1.11e-18	2.53e-17
PSMC3	-1.40291	8.05915	77.2711	1.63e-18	3.65e-17
INSIG1	-1.40284	7.91697	88.2613	4.47e-16	8.12e-15
ZNF428	-1.40231	8.17789	73.7102	1.06e-15	1.85e-14
NDUFB3	-1.39857	8.07719	70.7969	3.25e-16	6e-15
SNHG8	-1.3984	8.08121	77.789	1.25e-18	2.85e-17
DRAP1	-1.39736	8.14143	81.7792	1.68e-19	4.13e-18
ACOT2	-1.3961	7.90014	99.1813	2.45e-12	3.02e-11
CXorf40A	-1.39563	7.85722	144.406	2.84e-11	3.04e-10
RTL8C	-1.39432	7.97093	101.627	7.79e-24	2.68e-22
CLDN10	-1.39373	7.91604	87.7803	8.48e-15	1.34e-13
PRDX6	-1.39353	8.08008	81.0022	2.48e-19	6.01e-18
NECAB2	-1.3902	7.84742	165.295	4.24e-17	8.49e-16
TSC22D4	-1.39017	8.68246	107.102	5e-25	1.83e-23
AC122129.1	-1.38806	7.86136	131.613	5.68e-09	4.4e-08
TUBB4B	-1.38799	8.10791	81.6168	1.82e-19	4.46e-18
UBE2L6	-1.38671	7.93584	80.4036	8.38e-12	9.63e-11
PRAF2	-1.38559	7.89379	106.404	3.91e-14	5.86e-13
AHSA1	-1.3853	7.99549	73.5835	2.51e-13	3.43e-12
FNDC4	-1.38451	7.91398	91.6501	7.63e-13	9.94e-12
HINT2	-1.38165	7.90896	84.3726	2.82e-10	2.65e-09
FCGR1B	-1.37918	7.83719	210.952	2.72e-11	2.92e-10
ID2	-1.37868	8.23589	73.3077	1.2e-17	2.53e-16
ZCRB1	-1.37842	7.98648	73.6377	7.42e-11	7.58e-10
PDE2A	-1.37835	7.83728	275.365	1.04e-13	1.49e-12
NPM1	-1.37753	8.55792	90.1398	2.5e-21	7.23e-20
MYL12B	-1.37564	8.11048	77.6817	1.32e-18	2.98e-17
NUPR1	-1.3753	7.94356	87.5099	2.34e-16	4.38e-15
C1QA	-1.37444	7.97939	81.87	3.54e-19	8.48e-18
TIMP1	-1.37402	8.43455	76.5167	2.38e-18	5.26e-17
NDUFB7	-1.37007	8.16686	73.5441	1.07e-17	2.26e-16
GOLGA7B	-1.36946	7.88126	117.028	5.19e-11	5.39e-10
FDFT1	-1.36874	8.08219	61.0398	5.91e-15	9.47e-14
RASSF4	-1.366	8.15165	81.7892	4.77e-05	0.000183
BNIP3	-1.36566	7.9674	83.9115	7.59e-19	1.76e-17
DMAC1	-1.36473	7.92966	80.2824	6.2e-13	8.17e-12
CDIP1	-1.36429	8.11625	67.0584	2.82e-16	5.23e-15
NUCKS1	-1.36393	9.06491	119.013	1.28e-27	5.56e-26
PSME2	-1.36312	8.00386	78.3056	4.15e-13	5.57e-12
CDC42	-1.36156	8.56062	86.5147	1.55e-20	4.16e-19
C1orf122	-1.36001	8.16448	79.0513	6.63e-19	1.55e-17
GALNT16	-1.35986	7.90018	89.1993	1.82e-12	2.28e-11
NECAB1	-1.35876	8.03758	64.0776	1.27e-15	2.19e-14
CUEDC2	-1.35851	7.95613	80.9258	4.15e-15	6.76e-14
POP7	-1.35794	7.91878	78.1689	3.55e-08	2.41e-07
MGST3	-1.35779	8.24717	83.2633	7.95e-20	2.02e-18
JPT1	-1.35738	8.20045	60.8451	9.73e-13	1.25e-11
RPL5	-1.35643	8.60192	92.2196	8.78e-22	2.66e-20
EIF3I	-1.35489	8.06686	69.1556	2.93e-15	4.85e-14
FABP3	-1.35477	7.85445	162.36	3.32e-13	4.5e-12
CBWD2	-1.35473	8.3756	78.2658	3.1e-17	6.29e-16
SPINT2	-1.3547	7.91983	77.5489	1.07e-12	1.37e-11
DAD1	-1.35316	8.18638	68.5998	1.29e-16	2.48e-15
SNRPN	-1.35303	7.99474	88.1961	6.64e-21	1.85e-19
APOL2	-1.35231	8.06926	70.1505	5.91e-17	1.16e-15
GAN	-1.35199	8.28631	72.7584	1.58e-17	3.29e-16
HACD3	-1.35192	8.28808	78.3419	9.48e-19	2.18e-17
DYNLRB1	-1.35154	8.30064	76.1169	2.91e-18	6.38e-17
RHOC	-1.35005	7.9939	80.5343	2.57e-17	5.24e-16
NAA38	-1.34998	8.18376	64.7464	9.06e-16	1.59e-14
NDUFAF8	-1.34997	8.16296	71.2905	4.14e-16	7.58e-15
GCSH	-1.34976	8.12203	70.7892	4.28e-17	8.56e-16
HSPB8	-1.3492	7.8625	116.779	1.96e-12	2.44e-11
ASPHD1	-1.34828	7.938	78.7666	5.62e-15	9.02e-14
GLUD1	-1.34743	8.28916	62.2833	3.15e-15	5.2e-14
DUSP1	-1.3471	8.03652	82.1128	1.42e-19	3.53e-18
PHF24	-1.34678	7.8286	271.61	1.38e-14	2.15e-13
ATP6V1B2	-1.34671	8.00345	78.5499	8.54e-19	1.98e-17
FKBP2	-1.34656	8.10478	76.663	2.21e-18	4.9e-17
MRFAP1	-1.34642	8.18033	78.1976	1.02e-18	2.34e-17
BEX2	-1.34615	8.08166	76.0482	3.01e-18	6.59e-17
RGR	-1.34552	7.84453	161.763	7.52e-11	7.68e-10
SF3B6	-1.34471	8.03773	61.3613	1.12e-09	9.55e-09
USP2	-1.3431	7.98557	62.0976	1.71e-11	1.9e-10
SMIM26	-1.34244	7.97769	71.6776	3.4e-13	4.59e-12
FCGR1A	-1.34234	7.85016	140.654	1.31e-10	1.29e-09
FAM234B	-1.34047	7.92993	78.0678	1.22e-13	1.73e-12
PSMC4	-1.33995	8.0262	70.5434	4.84e-17	9.61e-16
ARPP19	-1.3396	8.15804	83.9134	5.73e-20	1.47e-18
SLC9A3R1	-1.33858	7.9001	88.3715	4.72e-12	5.64e-11
PABPC1	-1.33839	8.62531	99.5524	2.21e-23	7.35e-22
RNF187	-1.33747	7.98479	76.3727	3.81e-16	6.99e-15
PSMB2	-1.33719	8.19582	71.0553	3.74e-17	7.54e-16
TRIM47	-1.33571	7.99391	90.5627	2.02e-21	5.89e-20
BEX5	-1.33426	7.87729	123.279	1.17e-17	2.47e-16
LINC01094	-1.33399	7.96841	61.7763	8.31e-13	1.08e-11
ABHD14A	-1.3335	7.92839	78.6588	2.13e-12	2.64e-11
NANS	-1.33342	7.91513	77.5318	1.79e-11	1.98e-10
BAD	-1.33323	7.89218	94.2789	4.03e-11	4.22e-10
HIGD1A	-1.33313	7.88762	96.9326	5.03e-14	7.47e-13
CDK5	-1.33226	7.8715	114.143	1.28e-09	1.09e-08
FCGR3A	-1.33225	7.86767	99.2541	2.89e-08	1.98e-07
GPR37L1	-1.3312	8.09968	70.7232	4.42e-17	8.83e-16
RBX1	-1.32973	8.26397	77.4368	1.5e-18	3.36e-17
NCDN	-1.32934	7.90016	99.0757	4.14e-21	1.17e-19
NSG2	-1.3284	7.94511	66.2798	2.93e-13	3.99e-12
TMEM258	-1.328	8.086	72.5015	1.8e-17	3.72e-16
C6orf48	-1.32627	8.18747	64.0755	1.15e-14	1.81e-13
MMAB	-1.32506	7.91884	78.8919	7.24e-13	9.47e-12
KCNJ6	-1.32017	8.02882	52.2582	5.07e-13	6.74e-12
IFI6	-1.31966	8.1299	56.3088	6.49e-14	9.5e-13
CHMP2A	-1.31913	8.11053	63.2768	1.91e-15	3.21e-14
AQP4	-1.31898	8.4231	88.108	6.94e-21	1.93e-19
DDRGK1	-1.31849	8.09558	67.4705	2.29e-16	4.29e-15
AIF1	-1.31788	7.93207	80.6861	1.82e-15	3.08e-14
SUPT4H1	-1.31614	7.87878	92.5577	3.2e-09	2.57e-08
SNX27	-1.31558	8.50047	77.9771	1.14e-18	2.6e-17
MICAL2	-1.31542	7.902	98.7498	1.56e-15	2.66e-14
NINJ1	-1.31518	7.87657	98.2075	1.3e-11	1.47e-10
MDH2	-1.31459	8.15134	66.2708	2.16e-15	3.61e-14
HSBP1	-1.31322	8.18703	65.4713	4.67e-14	6.96e-13
HILPDA	-1.31276	8.18565	47.1037	6.96e-12	8.11e-11
TALDO1	-1.31229	8.10366	67.8661	1.87e-16	3.53e-15
GRPEL1	-1.31107	7.89034	85.0244	9.34e-11	9.39e-10
UBE2C	-1.30995	7.92983	55.2271	0.000933	0.002672
SSR4	-1.30934	8.16594	62.2248	1.07e-13	1.54e-12
NMB	-1.30724	8.00721	55.245	1.59e-10	1.54e-09
TRIR	-1.307	8.14151	72.347	1.95e-17	4.01e-16
F8A3	-1.307	7.82911	315.888	5.59e-11	5.79e-10
RNH1	-1.30664	8.161	73.5489	1.06e-17	2.25e-16
HSD17B7	-1.3058	7.926	86.3215	4.22e-15	6.86e-14
PRELID3B	-1.30531	7.96345	62.8217	1.6e-10	1.55e-09
BLOC1S3	-1.3052	7.8599	105.725	1.11e-08	8.18e-08
ADI1	-1.30437	8.00753	59.3581	1.51e-11	1.69e-10
NDRG4	-1.30303	8.0353	61.1729	5.52e-15	8.88e-14
TSPAN7	-1.30265	8.05561	73.1389	1.31e-17	2.73e-16
MRPL18	-1.29868	7.98626	61.5719	1.8e-10	1.73e-09
SLC25A3	-1.29782	8.28124	74.188	7.7e-18	1.65e-16
ISOC2	-1.29771	7.90347	74.7174	5.9e-09	4.56e-08
AL450384.2	-1.29541	7.92459	80.004	5.66e-13	7.49e-12
CBWD3	-1.29435	8.51074	84.1709	5.03e-20	1.3e-18
METTL9	-1.2929	8.17169	63.2455	1.94e-15	3.25e-14
GADD45GIP1	-1.28883	8.07847	62.8663	2.35e-15	3.91e-14
TRAPPC4	-1.28821	8.03371	61.5046	1.91e-11	2.11e-10
PHPT1	-1.2878	8.16561	61.5789	4.5e-15	7.28e-14
UROS	-1.2875	7.93926	74.6822	4.13e-13	5.55e-12
SUMO3	-1.28627	7.92035	75.2677	1.07e-11	1.22e-10
SPOCK1	-1.28462	8.31708	29.1809	6.68e-08	4.34e-07
RAB18	-1.28396	8.0306	66.7189	3.34e-16	6.16e-15
TCEAL1	-1.28356	7.90813	84.0486	5.35e-13	7.1e-12
S100B	-1.28235	8.72728	86.8987	1.28e-20	3.46e-19
NAP1L5	-1.28205	7.86394	112.277	3.63e-12	4.4e-11
ETFB	-1.28196	7.9933	63.0102	1.66e-12	2.09e-11
KCNK1	-1.28159	7.86267	112.585	2.8e-20	7.41e-19
TCEAL2	-1.2814	7.98231	69.3359	2.08e-13	2.89e-12
HMOX2	-1.28071	7.96257	68.6452	1.52e-15	2.6e-14
TCEAL6	-1.28035	7.8483	131.223	3.73e-10	3.41e-09
HNRNPA1	-1.27939	8.49447	81.2118	2.23e-19	5.43e-18
SH3BGRL3	-1.27901	7.93646	85.8598	3.78e-17	7.61e-16
SYP	-1.27814	8.12513	63.3671	1.82e-15	3.08e-14
GTF3C6	-1.27808	8.05723	62.9605	2.24e-15	3.73e-14
EEF1B2	-1.27652	8.22174	66.9087	3.04e-16	5.63e-15
RBMS3	-1.27341	8.1549	42.809	6.2e-11	6.39e-10
PDZD11	-1.27313	7.90077	77.4346	9.58e-09	7.12e-08
TOMM22	-1.27305	7.92969	67.6603	6.78e-11	6.96e-10
SYCP3	-1.27086	7.9068	68.3151	3.56e-06	1.71e-05
HPCAL1	-1.26916	7.9982	63.2746	1.91e-15	3.21e-14
BLOC1S2	-1.26813	7.92481	72.9912	1.87e-12	2.33e-11
RBFOX3	-1.268	7.92934	90.7913	3.34e-12	4.05e-11
TMEM219	-1.26711	7.9934	64.5618	1.16e-15	2.01e-14
SEZ6L2	-1.26643	8.20091	54.8092	1.39e-13	1.97e-12
SNRPD1	-1.26585	8.20349	54.0742	1.35e-10	1.33e-09
MAPRE3	-1.26324	7.96095	70.8439	4.16e-17	8.35e-16
SERINC5	-1.26261	8.56494	55.2868	1.09e-13	1.56e-12
SMIM29	-1.26235	7.91769	80.4481	2.83e-15	4.7e-14
MTPAP	-1.26228	8.02067	53.8022	5.88e-10	5.23e-09
FSTL3	-1.26191	7.8913	85.7016	3.13e-12	3.81e-11
SNRNP25	-1.26131	7.90872	75.3345	6.43e-10	5.7e-09
PSMB7	-1.26094	8.29962	60.2874	8.65e-15	1.37e-13
LSM2	-1.26075	7.98125	51.1245	6.8e-07	3.75e-06
MALINC1	-1.26042	7.87849	101.288	3.6e-09	2.87e-08
TMEM59	-1.25876	8.27838	71.424	3.11e-17	6.29e-16
TMEM151A	-1.25783	7.8327	189.192	5.63e-10	5.02e-09
DOCK5	-1.25568	8.41345	25.0084	5.76e-07	3.22e-06
SRPRB	-1.2553	8.04796	56.5579	1.03e-12	1.32e-11
SCG2	-1.2551	8.24701	52.6409	4.17e-13	5.58e-12
CCT7	-1.25492	8.09953	58.9886	1.67e-14	2.58e-13
TXNDC17	-1.25332	8.00822	52.6939	8.02e-07	4.35e-06
HIGD2A	-1.25148	7.9635	66.4945	2.01e-11	2.21e-10
KCNAB2	-1.24891	7.89398	79.2563	1.02e-10	1.02e-09
XIST	-1.24847	8.21342	29.3771	6.04e-08	3.95e-07
TUB	-1.24828	8.03517	61.3025	5.17e-15	8.33e-14
BHLHE40	-1.2478	7.88299	80.8519	1.3e-08	9.47e-08
CNN3	-1.24766	8.67211	78.9233	7.07e-19	1.65e-17
ACOT7	-1.24761	8.07232	52.9281	8.66e-13	1.12e-11
SLC1A2	-1.24737	9.46554	86.8827	1.29e-20	3.48e-19
DBNDD1	-1.24697	7.85954	105.963	9.01e-10	7.81e-09
TXNL4A	-1.24658	8.07808	59.4222	1.34e-14	2.09e-13
YJEFN3	-1.24642	7.88684	95.0232	7.12e-16	1.27e-14
MAGEH1	-1.24622	7.90324	82.8258	1.63e-13	2.27e-12
FADS3	-1.24518	8.02369	73.4281	1.13e-17	2.39e-16
KLF6	-1.24469	8.11209	56.7038	0.001356	0.003759
MRVI1	-1.24323	7.90946	76.8598	1.05e-10	1.05e-09
ACTG1	-1.24098	9.28891	95.9265	1.36e-22	4.33e-21
SLC39A3	-1.23976	7.93728	62.4599	8.56e-09	6.44e-08
TSPYL2	-1.23877	7.95756	72.1485	5.59e-15	8.97e-14
TF	-1.2383	8.21395	48.9982	2.66e-12	3.25e-11
KRBOX1	-1.23787	7.82977	191.366	8.59e-06	3.82e-05
ZNHIT1	-1.23714	8.12652	54.0575	2.14e-12	2.65e-11
FADS1	-1.23697	7.99796	67.055	2.82e-16	5.24e-15
RBM42	-1.23568	7.94411	66.1312	2.04e-11	2.24e-10
SC5D	-1.23551	7.92748	69.6831	8.19e-12	9.44e-11
GGCT	-1.23412	7.9377	69.6878	1.6e-15	2.73e-14
PUF60	-1.23372	8.04142	64.6169	9.67e-16	1.69e-14
VSIR	-1.23332	7.83727	144.243	1.24e-07	7.73e-07
PTRHD1	-1.23318	7.86174	100.927	4.48e-09	3.52e-08
CDK2AP2	-1.23301	7.87943	77.0958	2.67e-08	1.85e-07
GSN-AS1	-1.23164	7.88131	71.5175	1.39e-09	1.17e-08
PAQR8	-1.2305	7.87989	85.8023	1.19e-09	1.01e-08
CBWD6	-1.22987	7.96513	58.4575	8.93e-09	6.69e-08
BEX4	-1.22854	8.08284	65.6835	5.64e-16	1.01e-14
YPEL3	-1.22813	7.99817	63.7781	1.48e-15	2.53e-14
CYB5B	-1.22812	8.14705	64.0489	1.29e-15	2.22e-14
SMDT1	-1.22743	7.97966	55.3617	7.9e-10	6.91e-09
DHCR24	-1.22742	7.8847	77.793	9.52e-12	1.09e-10
RAB6B	-1.22716	7.93201	66.7845	2.76e-12	3.37e-11
CYBA	-1.22653	7.94645	61.6092	4.43e-15	7.18e-14
ARL6IP5	-1.22407	8.12744	58.5202	2.12e-14	3.24e-13
MAPRE1	-1.22382	8.01002	51.4278	1.55e-09	1.3e-08
ARPC5L	-1.22315	8.01884	56.5695	9.06e-14	1.31e-12
PRADC1	-1.22295	7.88172	81.8231	1.35e-09	1.14e-08
OLFM2	-1.22283	8.46117	45.9366	1.26e-11	1.43e-10
PSAP	-1.22244	8.45137	86.2728	1.75e-20	4.67e-19
CLDND2	-1.22123	7.84248	126.242	5.22e-06	2.42e-05
NPM3	-1.21877	7.83745	158.798	6.05e-07	3.37e-06
EVI2A	-1.21836	7.85064	105.439	2.83e-10	2.66e-09
TMEM147	-1.21804	8.03138	60.0562	1.62e-14	2.51e-13
ZNF385A	-1.21766	7.85193	110.729	3.07e-10	2.85e-09
AC067750.1	-1.21738	7.88612	77.9973	5.34e-10	4.79e-09
TMEM205	-1.2171	8.01897	62.2787	1.82e-14	2.82e-13
TUSC2	-1.21697	7.90587	76.3353	4.87e-12	5.8e-11
SPAG7	-1.21345	7.99449	58.2155	1.09e-12	1.4e-11
CSDC2	-1.2129	7.83213	179.825	8.28e-11	8.4e-10
C10orf143	-1.21253	7.87719	85.6278	1.48e-07	9.12e-07
HNRNPH2	-1.21159	7.90756	72.7067	2.09e-11	2.29e-10
MTCH1	-1.21141	8.16283	65.9203	5.01e-16	9.04e-15
LINC00599	-1.21054	7.9743	73.414	8.24e-11	8.37e-10
SNRPC	-1.21042	8.02768	52.0341	3.59e-10	3.3e-09
SYT7	-1.21026	7.86193	143.538	2.13e-11	2.32e-10
HIF3A	-1.20975	8.31246	41.8424	1.02e-10	1.01e-09
QPRT	-1.2085	7.89882	64.7895	1.35e-07	8.38e-07
ARF1	-1.20782	8.076	60.5872	7.43e-15	1.18e-13
MAL	-1.20764	7.86493	76.5116	4.45e-11	4.65e-10
CLEC7A	-1.20704	7.84621	107.877	2.94e-11	3.14e-10
C12orf10	-1.20388	7.96499	58.255	1.97e-12	2.45e-11
SNX3	-1.2036	8.58976	60.3883	8.22e-15	1.31e-13
SSNA1	-1.203	7.97768	59.5325	2.9e-10	2.71e-09
GTF3A	-1.20134	7.96278	56.4295	1.14e-10	1.13e-09
CLEC18A	-1.20049	7.86305	100.809	5.11e-11	5.31e-10
CSRP1	-1.2003	7.98931	60.8656	6.45e-15	1.03e-13
BRINP1	-1.199	7.90841	75.4278	7.94e-12	9.19e-11
PFDN5	-1.19878	8.38109	65.4319	6.41e-16	1.14e-14
GSTM3	-1.19821	7.91751	69.9133	4.4e-09	3.47e-08
TUSC3	-1.19797	7.98247	41.0283	1.52e-07	9.31e-07
RAP2B	-1.19797	8.04343	44.5675	8.62e-09	6.48e-08
RAPGEF3	-1.19779	7.84563	109.259	3.21e-05	0.000128
NDUFC1	-1.19582	8.09445	53.8407	2.27e-13	3.12e-12
SET	-1.19558	8.54234	61.4325	4.84e-15	7.82e-14
SHISA4	-1.19476	7.89991	75.0781	4.94e-10	4.45e-09
ACADVL	-1.19469	8.16948	66.2999	4.13e-16	7.56e-15
UBE2D4	-1.19419	8.03065	48.5238	2.44e-10	2.31e-09
BANF1	-1.19409	8.05431	55.859	8.35e-12	9.61e-11
SRM	-1.1937	8.06216	50.6098	2.43e-12	3e-11
TMBIM1	-1.19366	7.87565	85.9407	2.57e-12	3.16e-11
ALDH4A1	-1.19361	7.8529	115.151	7.03e-12	8.18e-11
CMTM5	-1.19204	7.86649	83.0874	9.23e-10	7.98e-09
S100A8	-1.19198	7.87313	68.5062	0.000298	0.000965
LAMTOR4	-1.19174	8.1432	50.4191	1.77e-12	2.22e-11
PRDX2	-1.19154	8.14331	58.1579	2.54e-14	3.88e-13
SPOCD1	-1.18993	8.0233	63.3649	9.57e-06	4.21e-05
REC8	-1.1889	7.92139	61.2701	6.39e-08	4.17e-07
H3F3B	-1.18816	9.09787	85.3163	2.83e-20	7.49e-19
CLEC18B	-1.18738	7.86867	88.5737	1.6e-13	2.25e-12
HEBP1	-1.187	7.85851	98.159	5e-10	4.5e-09
PFDN6	-1.18486	7.9428	58.819	6.54e-10	5.79e-09
TPT1	-1.18454	8.63197	80.669	2.94e-19	7.09e-18
MGP	-1.18407	7.90364	56.8011	2.56e-06	1.26e-05
ARF3	-1.18307	7.94225	62.1273	3.41e-15	5.59e-14
CEBPB	-1.1823	7.99552	62.454	2.71e-14	4.12e-13
TCEAL3	-1.18112	8.0045	52.9138	8.78e-12	1.01e-10
LAMTOR2	-1.18053	7.96264	53.4021	1.51e-08	1.08e-07
AMER2	-1.18013	8.25878	49.8329	1.74e-12	2.18e-11
PHGDH	-1.1794	7.99713	59.4517	1.32e-14	2.06e-13
SPRYD3	-1.1776	7.88858	70.1967	4.11e-09	3.25e-08
UXT	-1.17755	7.92945	59.2838	1.62e-08	1.16e-07
NAP1L2	-1.17753	7.82348	342.462	5.62e-13	7.44e-12
RPS19BP1	-1.17684	7.96207	54.9806	2.8e-11	3e-10
TMEM176B	-1.17656	8.1452	43.5171	1.92e-10	1.84e-09
CALB2	-1.17615	7.81761	433.865	1e-12	1.29e-11
PDIA3	-1.17591	8.157	57.0096	4.55e-14	6.79e-13
HAMP	-1.17531	7.86889	91.1001	3.12e-06	1.52e-05
PRNP	-1.17442	8.08504	60.2969	8.61e-15	1.36e-13
EEF2	-1.17357	8.56934	65.9037	5.05e-16	9.11e-15
AQP3	-1.17317	7.81233	1184.62	9.99e-13	1.29e-11
SLC3A2	-1.17298	8.5931	74.5102	6.54e-18	1.41e-16
NTRK2	-1.17235	9.26309	37.9756	7.32e-10	6.44e-09
MRPL55	-1.17209	7.96566	64.5171	1.52e-15	2.6e-14
FABP7	-1.17059	8.70218	45.4516	1.61e-11	1.8e-10
NACA	-1.16992	9.21629	36.3003	1.73e-09	1.44e-08
CKMT1B	-1.16667	7.82714	263.726	1.15e-13	1.64e-12
NDUFA12	-1.16623	8.21363	46.3174	2.07e-11	2.27e-10
PLBD2	-1.16573	8.06491	42.8764	1.16e-08	8.47e-08
CSNK2B	-1.16545	7.97203	60.8101	9.42e-12	1.08e-10
DUSP26	-1.16518	7.87119	88.7178	4.69e-09	3.67e-08
APRT	-1.16387	7.9719	47.8873	8.6e-07	4.63e-06
CBR1	-1.16355	8.08057	55.0926	1.2e-13	1.71e-12
CD74	-1.16349	8.13781	58.5427	2.09e-14	3.21e-13
MRPL12	-1.16298	7.88866	69.4045	6.74e-07	3.72e-06
THY1	-1.15971	8.04812	57.1462	7.68e-13	1e-11
MRPS21	-1.15922	8.32882	53.7418	4.5e-12	5.38e-11
GPNMB	-1.15825	7.84978	95.6112	0.000169	0.000578
DDAH1	-1.15756	8.06702	50.4668	1.26e-12	1.6e-11
VIM	-1.15751	9.9452	61.6037	4.44e-15	7.2e-14
BLOC1S1	-1.1574	8.07081	47.2445	9.81e-10	8.44e-09
CSF2RA	-1.15531	7.86101	87.0803	3.69e-12	4.46e-11
TP53I11	-1.1548	7.83027	199.022	5.51e-10	4.92e-09
CD59	-1.15399	8.02907	61.6302	4.38e-15	7.12e-14
C20orf27	-1.15394	7.89622	61.2426	7.35e-07	4.03e-06
CAMLG	-1.1534	8.00622	48.1804	3.85e-10	3.51e-09
FPR1	-1.15259	7.83695	144.339	7.45e-10	6.54e-09
SOCS3	-1.15081	7.95992	50.6606	5.25e-08	3.48e-07
UFC1	-1.15017	8.01847	54.1677	2.06e-12	2.56e-11
TM7SF2	-1.14932	7.9282	56.9526	1.97e-08	1.39e-07
TMED4	-1.14845	8.59672	67.2838	2.51e-16	4.69e-15
CHGB	-1.14827	7.90557	72.2289	8.75e-10	7.6e-09
EEF1A2	-1.14804	7.97551	51.8787	6.14e-13	8.09e-12
SELENOK	-1.14795	8.04774	50.4781	1.25e-12	1.59e-11
TMEM14A	-1.14741	7.92295	50.3909	4.07e-07	2.33e-06
ALOX5AP	-1.1469	7.8777	65.4047	1.47e-05	6.24e-05
CYSTM1	-1.14663	7.98519	52.1173	1.85e-12	2.31e-11
GPR137	-1.14566	7.87651	76.53	2.32e-08	1.62e-07
ITGAX	-1.14532	7.85531	74.1908	9.85e-08	6.23e-07
BCAP31	-1.14394	8.03574	53.6934	2.45e-13	3.36e-12
NOMO2	-1.1433	8.31193	48.674	5.03e-08	3.34e-07
PPP1R7	-1.14259	7.9881	49.1833	1.77e-11	1.97e-10
APOC1	-1.14194	8.0961	56.8429	4.95e-14	7.36e-13
FBXL15	-1.14171	7.87895	79.5753	7.51e-10	6.59e-09
TXLNA	-1.14125	8.31337	56.2878	6.56e-14	9.6e-13
NPTX1	-1.14103	7.85989	96.4276	1.15e-10	1.14e-09
ARL6IP1	-1.14071	8.23508	51.6964	6.74e-13	8.83e-12
SNRPB	-1.13941	8.10737	43.0784	3.55e-08	2.4e-07
SULT1A1	-1.13908	7.88575	76.292	9.43e-11	9.47e-10
POLR2E	-1.13768	8.02929	48.597	3.18e-09	2.55e-08
KCNJ2	-1.13544	7.91202	53.9461	1.77e-07	1.08e-06
HMGB3	-1.13393	7.94565	41.8036	0.000182	0.000619
RANBP1	-1.13208	8.08059	49.7981	1.77e-12	2.22e-11
EMC4	-1.13064	7.94602	54.7152	1.72e-09	1.44e-08
MYL12A	-1.13063	7.9702	54.5747	1.29e-10	1.27e-09
HAX1	-1.13037	8.05024	49.2601	1e-08	7.42e-08
TMEM233	-1.13028	7.81404	620.314	8.01e-13	1.04e-11
ARPC4	-1.1302	8.00848	48.3828	1.34e-11	1.51e-10
RGS20	-1.12889	8.12274	33.2929	1.67e-07	1.02e-06
ALKBH7	-1.12885	7.92227	54.913	8.46e-09	6.37e-08
PFDN4	-1.12863	7.93156	48.1747	1.08e-06	5.72e-06
ACTR1A	-1.12841	7.94984	51.384	4.82e-11	5.02e-10
HSPBP1	-1.12665	7.91561	52.6004	1.35e-07	8.38e-07
ATG9A	-1.12567	7.83337	169.763	2.37e-07	1.41e-06
RUVBL2	-1.12432	7.97134	42.0827	3.1e-06	1.51e-05
SDC2	-1.12418	8.09108	36.0735	1.99e-09	1.64e-08
LACTB2	-1.12339	7.86244	71.1002	2.41e-05	9.82e-05
DSTN	-1.12337	8.35944	50.3568	1.33e-12	1.69e-11
RDH11	-1.12336	8.11239	53.2382	3.08e-13	4.19e-12
PLAC8	-1.12329	7.84879	90.8421	0.000143	0.000495
SERF1A	-1.12283	8.08445	40.0101	1.73e-07	1.05e-06
SAR1A	-1.12265	8.14458	49.5922	1.96e-12	2.44e-11
ANKRD54	-1.12162	8.09516	47.0109	7.3e-12	8.47e-11
PTER	-1.12142	7.82747	249.006	3.33e-12	4.04e-11
PLP1	-1.12136	8.66438	38.4219	5.83e-10	5.19e-09
ZFAS1	-1.12119	8.20834	43.2301	3.04e-09	2.45e-08
METTL26	-1.12011	8.02285	44.5495	1.73e-07	1.06e-06
FAM174A	-1.1201	7.94211	51.047	1.58e-08	1.13e-07
NSG1	-1.11929	7.90048	67.1403	9.16e-08	5.83e-07
VSTM2L	-1.11887	7.84004	157.531	3.62e-09	2.89e-08
SSTR2	-1.11711	7.92949	79.2588	1.38e-08	1e-07
ASNA1	-1.11523	7.9425	51.9312	5.78e-10	5.15e-09
PA2G4	-1.11439	8.03097	50.3977	1.89e-09	1.57e-08
SYNGR3	-1.11394	7.81642	544.621	1.99e-11	2.19e-10
PHACTR3	-1.11296	8.32101	30.9285	2.72e-08	1.87e-07
SEC61B	-1.11205	8.16861	46.7824	8.2e-12	9.44e-11
WBP2	-1.11168	8.05019	54.689	1.48e-13	2.08e-12
TMEM176A	-1.11029	7.9094	46.233	0.000228	0.000759
MAP2K2	-1.10814	8.23756	47.0876	7.02e-12	8.17e-11
BOLA3	-1.10738	7.94058	46.3012	1.08e-07	6.77e-07
RPP25L	-1.10677	7.85008	98.9195	8.23e-07	4.45e-06
JTB	-1.10618	8.07972	48.9756	2.69e-12	3.29e-11
PTMS	-1.10392	8.42512	46.8367	7.97e-12	9.22e-11
POLR2G	-1.10382	7.97903	45.1036	7.64e-08	4.92e-07
NOP53	-1.10328	7.97669	46.3456	1.01e-08	7.49e-08
GPR22	-1.10326	7.83242	213.757	1.26e-08	9.18e-08
TSPO	-1.10287	7.95868	45.3192	1.85e-07	1.12e-06
CSRNP1	-1.09863	7.85761	84.2394	1.97e-09	1.63e-08
SOD2	-1.09703	8.91324	54.2786	1.82e-13	2.53e-12
ERG28	-1.0957	7.87914	64.8539	5.47e-08	3.61e-07
PLD3	-1.09271	8.3685	56.7229	5.26e-14	7.78e-13
POLDIP2	-1.09006	8.04524	41.5934	9.34e-10	8.07e-09
COX7A2L	-1.08983	8.04233	43.5181	4.32e-11	4.52e-10
TUFM	-1.08827	8.22278	48.1032	4.19e-12	5.02e-11
PRR26	-1.08795	7.83753	148.88	3.71e-08	2.51e-07
AL035071.1	-1.0875	7.8945	56.9743	7.36e-09	5.6e-08
PDXK	-1.08693	8.09643	45.6438	1.46e-11	1.64e-10
MAPK8IP2	-1.08666	7.88733	60.4349	8.62e-09	6.48e-08
EGFL7	-1.0865	7.82546	373.746	4.66e-11	4.86e-10
CLTA	-1.08646	8.30802	49.0245	2.62e-12	3.21e-11
EPHB6	-1.08562	7.85187	148.587	9.54e-11	9.56e-10
TNFRSF1A	-1.08526	8.04912	48.1556	4.08e-12	4.9e-11
PFKM	-1.08294	8.01242	43.0179	5.19e-10	4.65e-09
SPOCK2	-1.08165	7.91982	56.5713	1.06e-08	7.84e-08
ATP6V1D	-1.0816	8.02443	44.909	2.13e-11	2.32e-10
SEC62	-1.08099	8.65012	66.1434	4.47e-16	8.12e-15
CALM1	-1.08098	9.40558	74.4065	6.9e-18	1.48e-16
CACYBP	-1.08076	8.05738	42.1854	2.66e-10	2.51e-09
C4orf3	-1.08065	8.03121	44.525	2.11e-10	2.01e-09
MRPL24	-1.08006	7.9642	42.832	9.48e-07	5.07e-06
LAPTM5	-1.07963	7.90976	51.2967	1.03e-07	6.48e-07
CIB1	-1.07944	7.92911	48.2164	7.49e-09	5.69e-08
PRKAR1B	-1.07691	8.15667	39.6294	3.14e-10	2.92e-09
NOP16	-1.07634	7.86992	66.4894	5.69e-05	0.000215
PSD	-1.07607	7.86555	80.3755	3.14e-11	3.34e-10
RPL30	-1.0756	8.33618	44.2598	2.01e-10	1.93e-09
PRKCG	-1.07502	7.82684	206.133	1.35e-12	1.71e-11
SQLE	-1.07498	8.07661	39.4451	3.45e-10	3.18e-09
BCAS2	-1.07476	7.98159	43.5778	1.06e-09	9.1e-09
PNRC1	-1.07475	8.01372	45.9946	5.72e-11	5.92e-10
HLA-B	-1.07468	8.2745	45.7014	1.42e-11	1.59e-10
MRPL34	-1.0743	7.91977	55.8284	9.28e-09	6.92e-08
PRDX4	-1.07391	8.03648	37.1647	5.35e-07	3.01e-06
RBP1	-1.07119	8.0202	36.9428	0.000211	0.000707
PSMA3	-1.07069	8.06497	45.4697	3.01e-10	2.8e-09
RHOA	-1.07041	8.35641	45.2315	1.8e-11	2e-10
TMEM14C	-1.06979	7.99561	39.3815	2.3e-08	1.61e-07
UNC79	-1.06967	8.35447	28.8187	8.05e-08	5.16e-07
CRIM1	-1.06955	8.18782	34.1057	5.31e-09	4.14e-08
LINC01503	-1.06945	7.85105	77.9317	1.25e-06	6.53e-06
CARMIL2	-1.06917	7.81256	915.428	1.07e-10	1.06e-09
PSMD4	-1.06902	8.1618	43.2113	5.05e-11	5.25e-10
NSMCE1	-1.0687	7.97286	40.1406	7.1e-07	3.9e-06
MORF4L1	-1.06701	8.41615	54.5245	1.6e-13	2.25e-12
CPLX1	-1.06688	7.88273	63.5259	1.15e-07	7.2e-07
GADD45A	-1.06677	8.28549	49.8074	1.76e-12	2.21e-11
TMIGD3	-1.06647	7.8527	79.3162	9.25e-07	4.95e-06
PSMC2	-1.06615	8.04695	40.1988	5.17e-08	3.43e-07
PPP1R11	-1.06577	7.90494	49.8279	2.78e-06	1.36e-05
LDOC1	-1.06547	7.84349	111.154	1.86e-08	1.32e-07
VKORC1	-1.06453	7.9055	52.1918	4.17e-07	2.38e-06
FAM156A	-1.0632	8.0408	40.3596	3.13e-06	1.52e-05
PPP1CB	-1.06318	8.87166	55.096	1.2e-13	1.71e-12
ELOVL5	-1.06316	8.09111	41.3307	1.32e-10	1.3e-09
YWHAB	-1.0604	8.41785	51.834	6.29e-13	8.27e-12
KLF2	-1.06001	7.8429	109.173	2.18e-09	1.79e-08
TMEM14B	-1.05889	8.01908	42.6446	3.92e-09	3.1e-08
NAP1L3	-1.05864	7.85925	76.2172	5.79e-08	3.81e-07
ELOF1	-1.05795	7.93973	43.8488	4.48e-07	2.55e-06
ATP6AP2	-1.0575	8.16195	43.769	3.8e-11	4.01e-10
GPR37	-1.05735	7.93349	39.0616	3.5e-07	2.03e-06
PRPF19	-1.05683	7.90399	49.2096	1.26e-06	6.61e-06
UQCRC1	-1.05612	8.0125	43.4307	4.52e-11	4.71e-10
TMEM9B	-1.05512	8.03271	42.2685	3.23e-10	2.99e-09
MTA2	-1.05478	7.86994	54.1906	0.000229	0.00076
DNPH1	-1.05426	7.98104	42.1945	4.27e-07	2.44e-06
TYROBP	-1.05338	7.91111	55.1049	3.94e-11	4.14e-10
DCTPP1	-1.053	7.88955	52.1651	0.000153	0.000529
POLE4	-1.05198	7.90192	50.9085	2.3e-06	1.15e-05
SCOC	-1.05195	7.981	44.3254	1.79e-09	1.49e-08
SAT2	-1.04984	8.30054	47.1028	6.96e-12	8.11e-11
STRAP	-1.04931	8.20201	40.4156	2.1e-10	2.01e-09
GTF2H5	-1.04914	8.02822	38.9917	2.7e-08	1.86e-07
MYL6B	-1.04799	7.99562	42.5944	1.54e-08	1.11e-07
SELENOT	-1.0472	8.10906	42.571	7e-11	7.18e-10
ACSS1	-1.04691	8.10567	35.9118	3.44e-07	1.99e-06
TOLLIP	-1.04642	7.94146	45.2563	1.47e-09	1.24e-08
SNRPG	-1.04582	8.30598	39.2463	3.82e-10	3.49e-09
ZNF121	-1.04553	8.36442	42.7027	6.55e-11	6.73e-10
NQO2	-1.0453	7.99704	37.5228	7.3e-07	4e-06
ANXA11	-1.04315	7.86127	66.3136	3.64e-07	2.1e-06
CDS1	-1.04183	7.85084	120.584	3.26e-07	1.9e-06
PALM	-1.04151	7.94781	44.5859	4.25e-10	3.86e-09
PAIP2B	-1.0404	7.87415	60.5038	2.95e-06	1.44e-05
YWHAQ	-1.04005	8.52221	53.1547	3.21e-13	4.36e-12
SLC7A14	-1.0397	7.84442	114.433	2.46e-09	2.01e-08
DDA1	-1.03936	7.96323	39.5082	2.72e-07	1.6e-06
ECI2	-1.03921	7.94668	47.6852	5.31e-11	5.51e-10
YIF1A	-1.03844	7.9708	43.7394	9.21e-08	5.85e-07
NDUFA5	-1.03833	8.26191	40.8776	1.66e-10	1.61e-09
LSM10	-1.03808	7.92147	47.655	6.96e-08	4.51e-07
APLNR	-1.03793	7.86327	74.7085	2.72e-10	2.56e-09
RNF167	-1.03757	7.93694	45.5131	1.39e-07	8.6e-07
PAFAH1B2	-1.03726	8.2617	41.7916	1.04e-10	1.04e-09
STMN3	-1.03724	8.06783	36.9982	1.54e-08	1.11e-07
AK5	-1.03699	8.14219	20.6898	5.44e-06	2.51e-05
FBXW4	-1.03671	8.23583	33.2944	9.2e-09	6.87e-08
SAA1	-1.0365	7.86553	88.0522	7.14e-21	1.98e-19
POLR2K	-1.03584	7.97202	40.1906	9.3e-09	6.93e-08
CSTF1	-1.03473	7.97011	37.872	1.59e-07	9.77e-07
KCTD17	-1.0344	7.88295	54.899	1.96e-06	9.87e-06
RHEB	-1.03415	8.53913	47.6325	5.32e-12	6.31e-11
DPCD	-1.03347	7.90245	49.9648	4.82e-07	2.73e-06
SLC44A3	-1.03262	7.88341	59.2254	7.36e-08	4.75e-07
EIF3H	-1.03119	8.31535	36.3811	1.66e-09	1.38e-08
FAM153A	-1.03106	7.86887	105.223	1.17e-10	1.16e-09
CCDC124	-1.03077	7.9247	42.3297	2.47e-06	1.22e-05
SLC25A39	-1.03068	7.96024	44.873	4.37e-06	2.06e-05
GABRB1	-1.02989	8.75251	19.194	1.19e-05	5.12e-05
RNASEH2A	-1.02944	7.86752	67.6346	0.000688	0.002042
2021-03-02	-1.02786	8.00028	36.343	2.03e-07	1.22e-06
RGPD5	-1.02768	8.56503	53.2033	3.14e-13	4.25e-12
HNRNPF	-1.02607	8.02162	37.6356	5.17e-08	3.43e-07
TIPARP	-1.02537	8.15632	35.7924	2.24e-09	1.84e-08
SRP9	-1.02387	8.45783	47.5326	5.6e-12	6.62e-11
DGCR6L	-1.02333	7.88243	49.7423	1.59e-06	8.13e-06
MAP1LC3A	-1.02286	8.21509	40.8966	1.65e-10	1.59e-09
OXLD1	-1.02215	7.92714	44.6702	7.06e-06	3.19e-05
RPL22L1	-1.02165	8.02554	30.9445	3.86e-06	1.84e-05
STXBP6	-1.02162	7.93415	39.3203	2.99e-08	2.04e-07
SH3BGRL2	-1.02131	7.9346	46.0108	9.9e-09	7.34e-08
GAP43	-1.02078	9.02354	35.427	2.7e-09	2.19e-08
DNAJB1	-1.02053	7.99036	38.2705	2e-05	8.29e-05
NDUFS8	-1.02027	8.08754	39.2249	4.39e-08	2.94e-07
NAXE	-1.0194	7.91081	48.4877	3.21e-06	1.56e-05
REEP5	-1.01886	8.21996	41.2058	1.41e-10	1.37e-09
LIPA	-1.01813	8.00561	30.7471	3.43e-06	1.65e-05
JAK3	-1.01813	7.84003	84.8503	4.57e-05	0.000176
EIF6	-1.01767	7.9645	39.7973	4.3e-08	2.88e-07
CETN2	-1.01713	7.91055	46.7599	3.36e-08	2.29e-07
PRR13	-1.01589	7.89588	52.0171	1.7e-06	8.64e-06
MRPS36	-1.01522	7.96013	36.7892	9.76e-07	5.21e-06
COPZ1	-1.01518	7.96821	38.1248	1.24e-06	6.51e-06
PARD6A	-1.01406	7.83778	123.125	1.41e-06	7.29e-06
GRM3	-1.01377	8.13794	22.0144	2.73e-06	1.34e-05
F8A1	-1.01333	7.84576	94.576	7.63e-07	4.16e-06
SFT2D1	-1.01307	8.0491	39.6818	5.35e-10	4.79e-09
UBXN6	-1.01263	7.95145	41.099	1.25e-07	7.77e-07
GOLGA8A	-1.01221	8.35254	42.6488	6.73e-11	6.91e-10
AC007325.4	-1.01167	7.84252	92.2137	1.76e-06	8.94e-06
NELFE	-1.01124	7.96327	38.6599	1.87e-06	9.43e-06
PITHD1	-1.0108	7.98368	39.586	8.06e-10	7.04e-09
ZNF511	-1.01053	7.84895	85.6364	7.08e-07	3.89e-06
PQBP1	-1.01026	7.8996	52.5085	2.94e-09	2.37e-08
ATRAID	-1.00932	8.0135	35.5554	5.67e-07	3.17e-06
SPCS1	-1.00919	8.22062	39.9017	2.74e-10	2.57e-09
NCS1	-1.00899	8.02439	36.7934	1.34e-09	1.13e-08
CAPG	-1.00891	7.87704	53.0699	1.21e-06	6.38e-06
VDAC1	-1.00825	8.24052	40.8932	1.65e-10	1.59e-09
HLA-DPB1	-1.00792	7.9258	41.9312	1.02e-05	4.47e-05
EIF4A3	-1.00637	7.95983	37.9786	1.29e-06	6.74e-06
NMRAL1	-1.00582	8.03645	33.9532	4.74e-07	2.68e-06
MRPL43	-1.00499	7.91006	47.2373	1.18e-06	6.22e-06
AKR7A2	-1.00492	7.91912	43.8767	5.36e-08	3.54e-07
NPTXR	-1.00446	7.94575	44.2699	2.95e-11	3.14e-10
OMG	-1.00383	7.88295	52.7916	3.02e-07	1.77e-06
MRPL20	-1.00352	8.09676	35.4757	3.84e-09	3.05e-08
CH25H	-1.00306	7.83879	123.552	2.07e-09	1.7e-08
SPTSSA	-1.00287	7.95862	38.6525	6.66e-06	3.02e-05
HAPLN2	-1.00282	7.94089	38.8971	4.57e-10	4.13e-09
MRPL11	-1.00121	7.91463	41.6365	3.03e-06	1.47e-05
GALNT18	-1.00119	7.93486	42.8245	4.37e-08	2.93e-07
ANXA7	-1.00115	8.01432	37.3943	9.86e-10	8.48e-09
KIF5A	-1.0001	9.06675	23.3606	1.35e-06	7.04e-06
PDCD5	-0.999652	8.11549	36.365	1.22e-08	8.91e-08
HSP90AA1	-0.999072	9.3898	55.5046	9.76e-14	1.4e-12
TIMM13	-0.998664	8.04698	37.324	4.44e-09	3.49e-08
RARRES3	-0.998503	7.90204	48.96	1.06e-08	7.82e-08
ALDH6A1	-0.996967	7.97394	42.0705	9.04e-11	9.12e-10
IER2	-0.995407	8.19682	34.8143	3.69e-09	2.94e-08
ARL3	-0.994804	8.04893	34.8763	1.86e-08	1.32e-07
PIK3IP1	-0.994356	7.86542	52.6498	3.33e-05	0.000132
SCG3	-0.994328	8.3506	37.1744	1.1e-09	9.44e-09
TFPT	-0.993812	7.92366	42.8732	1.05e-06	5.55e-06
PGRMC1	-0.993139	8.08436	39.7613	2.94e-10	2.74e-09
AL451064.1	-0.993021	7.83889	122.915	1.69e-07	1.03e-06
DBP	-0.992986	7.84676	96.2347	1.89e-07	1.14e-06
MRPL22	-0.992814	7.99279	33.1095	6.58e-07	3.64e-06
AC009414.2	-0.992008	7.82962	148.557	1.74e-07	1.06e-06
CDC42EP1	-0.991066	7.92085	37.1907	1.5e-06	7.71e-06
PDCL3	-0.990855	7.89852	41.7869	3.03e-05	0.000122
TCEA2	-0.990767	8.12373	35.556	5.22e-09	4.07e-08
LAPTM4A	-0.990746	8.15543	38.6918	5.08e-10	4.56e-09
SNX17	-0.990572	7.94326	41.1272	3.91e-07	2.24e-06
C6orf62	-0.990556	8.62242	51.4699	7.56e-13	9.87e-12
EID1	-0.990406	8.36483	44.7482	2.31e-11	2.51e-10
SNRPF	-0.988233	8.0431	33.4098	5.22e-06	2.42e-05
MGLL	-0.987531	8.46115	29.7681	4.94e-08	3.28e-07
RABGGTA	-0.987194	7.85273	69.5544	4.78e-05	0.000183
GLRX	-0.986335	7.89746	47.6756	1.65e-09	1.38e-08
VAMP8	-0.985971	7.8875	39.7332	0.000164	0.000564
EIF4EBP2	-0.985971	7.95922	36.2558	1.56e-06	7.98e-06
CDC123	-0.98572	7.99826	33.8312	6.53e-07	3.61e-06
TMED2	-0.984096	8.06872	35.4798	2.63e-09	2.13e-08
COA6	-0.982858	7.91587	41.2225	2.25e-07	1.35e-06
PIM1	-0.981561	7.87009	51.1127	0.005955	0.013906
WIPF3	-0.980844	8.02692	31.6792	1.85e-08	1.31e-07
SLC2A6	-0.980583	7.88391	51.9817	3.02e-06	1.47e-05
SNRPB2	-0.979275	8.16414	31.8681	8.38e-08	5.35e-07
ADRB1	-0.97863	7.84755	89.978	6.62e-07	3.66e-06
RAP1GDS1	-0.978149	8.39319	32.8359	1.02e-08	7.53e-08
[truncated: 3,822 more rows]

## Sheet: Glioma_vs_astrocytes_KEGG
Increased in	ID	Term_Description	Fold_Enrichment	occurrence	support	lowest_p	highest_p	Genes
[truncated: 342 more rows]
