# Supplementary material for: Re-convolving the compositional landscape of primary and recurrent glioblastoma reveals prognostic and targetable tissue states
Source: Nat Commun. 2023 May 4;14:2586. doi: 10.1038/s41467-023-38186-1 (PMC10160047; doi:10.1038/s41467-023-38186-1)
Supplement: Supplementary file 8 — Supplementary dataset 5 [file 41467_2023_38186_MOESM8_ESM.xlsx]

## Sheet: Myel1
	Top	p.value	FDR	summary.logFC	logFC.moTAM	logFC.mgTAM	logFC.prTAM	logFC.Tcell			p.value is exact p value for differential expression using the negative binomial model (see methods for details)
ADAM28	1	3.58776e-184	3.28908e-180	0.509751	0.0429225	-0.222298	0.059482	0.509751			FDR is false discovery rate adjusted p value for differential expression
SNAP25	1	3.63964e-91	1.28332e-88	0.185494	0.185494	0.165101	0.194873	0.0875695
UTY	1	3.69307e-237	6.77125e-233	0.570465	-0.287257	-0.224752	0.570465	-0.496905
VIM	1	1.03423e-156	1.89626e-153	0.491479	-0.543584	0.491479	-1.06903	-1.1197
IPCEF1	2	1.24425e-69	2.09297e-67	0.376212	0.376212	-0.31271	-0.138467	0.31017
MT2A	2	1.68336e-156	2.80586e-153	0.58074	-0.845565	0.58074	-1.32213	-1.26829
AC244021.1	2	7.32623e-164	2.68653e-160	0.425995	-0.0657783	-0.459871	-0.16204	0.425995
PLP1	2	1.30251e-177	7.96049e-174	0.376037	0.134017	-0.00487761	0.376037	0.196489
AC007336.1	3	1.22791e-163	3.75228e-160	0.246291	-0.0862639	-0.162931	-0.240869	0.246291
CD163	3	8.76927e-156	1.33987e-152	0.629844	-1.5226	0.629844	-0.379027	0.439353
GAPDH	3	2.78091e-86	8.79104e-84	0.189082	0.16912	0.189082	0.085778	0.121835
USP9Y	3	3.14475e-164	1.44147e-160	0.351066	-0.160066	-0.189334	0.351066	-0.216414
CLU	4	3.4781e-118	3.03671e-115	0.444391	-0.396772	0.444391	-0.121518	-0.88975
SCIN	4	2.96939e-159	6.80548e-156	0.466434	-0.209699	-0.134354	-0.237692	0.466434
CCK	4	2.37505e-63	3.11047e-61	0.102962	0.102962	0.0725052	0.0995147	0.0647339
LINC00278	4	8.98399e-162	2.35316e-158	0.420345	-0.589742	-0.297802	0.420345	-0.0730624
KHDRBS3	5	3.62676e-59	4.13023e-57	0.286366	0.286366	-0.410123	0.198343	0.378465
LILRB4	5	5.14605e-158	1.04837e-154	0.370873	-0.194094	-0.355377	-0.341459	0.370873
TMSB10	5	1.26687e-113	8.93387e-111	0.411046	-0.10125	0.411046	-0.393777	-0.777215
TTTY14	5	3.49525e-148	4.57753e-145	0.354471	-0.200556	-0.138093	0.354471	0.157628
CKB	6	2.32615e-58	2.50882e-56	0.216509	0.216509	0.16669	-0.485827	0.137045
MT3	6	2.43484e-110	1.65344e-107	0.317996	-0.243555	0.317996	-1.08311	-0.475739
TMEM52B	6	3.97636e-152	5.6082e-149	0.300045	0.145883	0.0187675	-0.057434	0.300045
FOXP2	6	1.76743e-134	1.90623e-131	0.564757	0.0982918	-0.465849	0.564757	0.530039
CST3	7	2.141e-101	1.06095e-98	0.404858	-0.176198	0.404858	-2.21028	-0.446358
RGS1	7	3.50753e-78	8.32993e-76	0.72739	0.368174	-0.0143214	-0.276848	0.72739
FAM198B-AS1	7	1.20666e-142	1.47494e-139	0.290896	-0.0921186	-0.293504	0.0958131	0.290896
AC090833.1	7	1.94604e-107	1.18935e-104	0.407823	-0.144161	-0.367705	0.407823	0.388573
CHI3L1	8	5.11698e-97	2.18186e-94	0.235648	-0.323194	0.235648	-0.0733596	-0.536033
FOS	8	9.18372e-121	8.41917e-118	0.572369	0.333316	0.250287	0.226058	0.572369
TTTY15	8	1.98028e-98	9.07709e-96	0.172595	-0.0344899	-0.038106	0.172595	-0.0531969
AP003481.1	8	2.70726e-136	3.10235e-133	0.307007	0.152861	-0.311582	-0.0271055	0.307007
S100A6	9	1.56941e-92	5.87248e-90	0.275856	-0.428926	0.275856	-0.696686	-0.927834
ITGA9	9	8.27572e-132	8.42974e-129	0.386192	-0.354638	-0.237851	-0.431693	0.386192
NRGN	9	3.70073e-56	3.7078e-54	0.107831	0.107831	0.0858559	0.107283	0.064904
RNA5-8SN4	9	4.37622e-98	1.95702e-95	0.251759	0.210613	0.190755	0.251759	0.170274
LINC02232	10	2.31244e-130	2.23151e-127	0.514023	-0.0294067	-0.827117	-0.0166795	0.514023
RPS4Y1	10	2.10684e-95	8.58418e-93	0.168256	-0.0301072	-0.0256528	0.168256	-0.248158
FTH1	11	1.94949e-81	5.25646e-79	0.298005	0.236516	0.298005	0.10565	0.323085
RPS17	11	1.14557e-71	2.18792e-69	0.131319	0.119902	0.12268	0.119767	0.131319
NLGN4Y	11	5.11395e-93	1.95342e-90	0.271489	0.029342	-0.139745	0.271489	0.164244
KDM5D	12	1.80998e-90	6.2615e-88	0.134397	-0.0673473	-0.0502662	0.134397	-0.0611197
TIMP1	12	6.91183e-80	1.73601e-77	0.176356	-0.221821	0.176356	-0.162716	-0.434409
VSNL1	12	1.09177e-59	1.26694e-57	0.111818	0.0999975	0.0810055	0.111818	0.0370453
AC008957.3	12	1.22334e-117	1.01954e-114	0.178366	-0.150896	-0.143769	-0.137772	0.178366
MAP1B	13	6.2653e-73	1.26235e-70	0.272546	-0.100937	0.272546	0.172601	-0.45801
MRC1	13	1.39159e-77	3.14998e-75	0.343972	-0.377485	0.227831	0.343972	0.337027
ZFP36	13	4.40017e-50	3.58565e-48	0.279885	0.279885	0.199365	0.113984	0.41726
KCNK13	13	7.08229e-117	5.64582e-114	0.414429	-0.0662589	-0.483108	-0.269618	0.414429
PLA2G4A	14	1.02482e-116	7.82917e-114	0.451452	-0.11828	-0.388528	-0.502721	0.451452
VEGFA	14	5.16077e-72	1.00662e-69	0.165676	0.125455	0.165676	0.0536385	0.0727572
BCYRN1	14	5.00349e-52	4.36853e-50	0.158342	0.154222	0.154785	0.158342	0.158342
LOXL3	15	1.1407e-114	8.36592e-112	0.177641	-0.188869	-0.283632	-0.228255	0.177641
SEC61G	15	9.58993e-72	1.85086e-69	0.195811	0.0991044	0.195811	-0.0383023	0.018509
ZFY	15	1.59474e-74	3.36087e-72	0.118977	-0.0525889	-0.075721	0.118977	-0.0504572
DDX3Y	16	1.9393e-74	4.04058e-72	0.121223	0.0185109	0.0181205	0.121223	0.0145471
HSPA1A	16	3.8745e-47	2.819e-45	0.195048	0.195048	0.0583555	-0.892521	0.125412
OLR1	16	8.69893e-108	5.69625e-105	0.464482	0.145031	-0.0288464	-0.187855	0.464482
TGFBI	16	4.37674e-68	7.10155e-66	0.145476	-0.085897	0.145476	0.0949065	0.105002
AC025569.1	17	9.01669e-108	5.70072e-105	0.32828	0.044591	-0.265451	0.0690934	0.32828
DUSP1	17	1.40639e-84	4.09304e-82	0.359493	0.228455	0.228766	-0.014402	0.359493
GADD45B	17	5.32303e-68	8.56121e-66	0.176495	0.0194174	0.176495	0.1394	0.112228
PTGDS	17	1.25567e-67	1.98472e-65	0.191584	0.072157	0.0871732	0.191584	0.00652818
HBA2	18	1.52421e-66	2.36834e-64	0.319963	-0.121199	0.128407	0.319963	-0.451825
LGALS1	18	3.5372e-66	5.44996e-64	0.198438	-0.193378	0.198438	-0.77179	-0.46842
ADAMTSL2	18	3.51219e-107	2.07729e-104	0.239125	0.123233	-0.126282	-0.0843354	0.239125
BEX1	18	4.2609e-45	2.84086e-43	0.125902	0.125902	0.115901	0.144914	0.114683
DDIT4	19	3.8765e-46	2.70249e-44	0.104296	0.102144	0.104296	0.0900203	0.0994515
GAP43	19	4.81537e-66	7.29667e-64	0.155753	0.00399833	0.155753	2.11819e-05	-0.03407
HBB	19	1.2035e-64	1.71056e-62	0.321273	-0.120731	0.162681	0.321273	-0.457178
MS4A7	19	6.991e-107	4.00563e-104	0.598933	-0.360482	-0.124138	-0.266879	0.598933
ADGRG1	20	1.73104e-40	9.70602e-39	0.199146	0.199146	-0.244634	-0.26271	0.18402
HBA1	20	6.03474e-64	8.31932e-62	0.261418	-0.102935	0.0910292	0.261418	-0.384208
NAV3	20	1.93678e-104	1.07609e-101	0.784799	0.297508	-0.490072	0.643614	0.784799
CH25H	21	9.48851e-70	1.6259e-67	0.136121	0.112305	0.020438	0.0908894	0.136121
SLC16A10	21	5.34277e-65	7.77458e-63	0.284873	-0.346187	0.284873	0.285328	0.183467
SLCO2B1	21	5.6881e-104	3.06739e-101	1.04731	-0.897209	-1.28943	-0.987614	1.04731
HS3ST4	21	7.53836e-64	1.02382e-61	0.633665	0.440806	-1.21283	0.633665	0.665167
F13A1	22	1.57457e-62	2.00484e-60	0.302844	-0.741412	0.302844	0.0774586	0.297769
OLFML2B	22	2.25874e-103	1.18325e-100	0.210178	-0.310378	-0.172033	-0.0499234	0.210178
BEX2	23	4.4293e-61	5.37823e-59	0.0836964	0.053867	0.0484598	0.0836964	-0.00511922
EGR3	23	3.52254e-54	3.27846e-52	0.142607	0.120909	0.070359	0.101911	0.142607
SOCS6	23	3.23369e-102	1.64694e-99	0.512531	-0.136845	-0.450921	-0.632709	0.512531
TUBB2A	23	2.95662e-62	3.71299e-60	0.177055	0.131476	0.177055	-0.0104971	0.017897
TMSB4X	24	9.48072e-60	1.10719e-57	0.408843	-0.115751	0.408843	-0.652595	-0.820102
KCNIP1	24	2.01833e-100	9.73842e-98	0.436802	0.00632068	-0.97553	0.0908637	0.436802
SYT1	24	9.20086e-57	9.32032e-55	0.194665	0.144953	0.10967	0.194665	0.0603227
RASGEF1C	25	4.95934e-89	1.65326e-86	0.531485	0.318902	-1.05386	-0.0213701	0.531485
TUBA1A	25	1.30383e-59	1.50351e-57	0.28046	0.148809	0.28046	-0.321636	-0.0206788
RAB39A	25	3.05503e-100	1.43626e-97	0.178815	-0.109687	-0.238248	-0.0742595	0.178815
PDGFB	26	1.96307e-97	8.56975e-95	0.203137	0.0232756	-0.191923	-0.0744279	0.203137
UCHL1	26	2.65726e-42	1.587e-40	0.116395	0.111356	0.116395	0.117871	0.061092
BTK	27	1.41328e-96	5.88922e-94	0.178991	-0.127831	-0.19525	-0.123538	0.178991
FABP7	27	3.32786e-58	3.56821e-56	0.130616	0.0328691	0.130616	-0.838134	-0.138341
IL1B	27	1.7647e-49	1.40068e-47	0.158466	0.139663	0.080709	0.124018	0.158466
FGF7P6	27	5.34662e-49	4.1715e-47	0.166695	-0.134048	-0.427246	0.166695	0.126406
CD44	28	1.6845e-55	1.65162e-53	0.187134	-0.154794	0.187134	0.099786	-1.1044
HSPA1B	28	1.98691e-37	9.98081e-36	0.117682	0.117682	0.013949	-0.453069	0.0809325
PDK4	28	5.1449e-94	2.05069e-91	0.375092	-0.411699	0.0467157	0.00333389	0.375092
HAMP	29	7.11635e-55	6.86728e-53	0.164219	0.048002	0.164219	0.137199	0.176273
NAV2	29	5.1804e-45	3.4414e-43	0.363902	0.130967	-0.632213	0.363902	0.321447
PLXDC2	29	1.51241e-93	5.9e-91	1.49468	-1.61692	-1.6482	-1.96018	1.49468
TNFRSF13C	29	1.10131e-36	5.39905e-35	0.0731554	0.0731554	-0.318924	0.0656816	0.0697974
ACTG1	30	1.31562e-53	1.20609e-51	0.255305	0.106227	0.255305	-0.110585	-0.387819
HSP90AA1	30	5.8864e-36	2.79604e-34	0.272426	0.272426	0.233125	-0.370905	-0.0437807
TRIM36	30	4.27047e-92	1.56598e-89	0.146654	0.0257164	-0.119553	-0.0175182	0.146654
AL078590.3	31	9.48628e-92	3.41041e-89	0.321755	-0.118367	-0.502787	-0.763875	0.321755
CYP27A1	31	1.78713e-42	1.07786e-40	0.137321	-0.0683274	-0.0317992	0.137321	0.127398
ENO2	31	4.68763e-39	2.49124e-37	0.0879047	0.0850492	0.0879047	0.0837068	0.0415937
IGFBP2	31	4.06409e-53	3.6527e-51	0.101739	-0.0351588	0.101739	-0.587797	-0.303673
PRKCD	32	1.19031e-89	4.04156e-87	0.284584	-0.0656491	-0.219215	-0.0979923	0.284584
TPI1	32	1.80666e-49	1.42781e-47	0.149	0.0720089	0.149	-0.12012	-0.00412105
KLF6	33	4.24166e-49	3.32354e-47	0.283731	0.0684209	0.283731	0.189998	0.325092
OLFM1	33	3.45067e-33	1.46793e-31	0.0746198	0.0746198	0.0643115	0.0548465	0.0129985
ANKRD22	34	7.0725e-89	2.31561e-86	0.228966	-0.128615	-0.209689	-0.239971	0.228966
C12orf75	34	5.77963e-32	2.31881e-30	0.111632	0.111632	-0.232193	-0.0348319	-0.116465
MOBP	34	4.84957e-41	2.76139e-39	0.0825129	0.0278307	0.0297058	0.0825129	0.0341238
EIF1AY	35	7.28461e-40	3.9751e-38	0.0515173	-0.013632	-0.00587789	0.0515173	-0.0707586
LTBR	35	8.44269e-88	2.71573e-85	0.197477	-0.110072	-0.10084	-0.14945	0.197477
MEG3	35	1.16502e-30	4.45012e-29	0.0914188	0.0914188	0.0783264	0.106215	0.0583942
DOCK4	36	4.33747e-86	1.34792e-83	1.30538	-1.23112	-1.85951	-2.05685	1.30538
NEFL	36	4.66397e-30	1.73456e-28	0.0579107	0.0579107	0.0572452	0.0627351	0.019522
MAG	36	9.18623e-39	4.79856e-37	0.0543269	0.0224376	0.020912	0.0543269	0.0347464
ACTB	37	2.30825e-48	1.74883e-46	0.359495	0.0719998	0.359495	-0.373296	-0.747585
PCDH9	37	5.63188e-30	2.08187e-28	0.170397	0.170397	0.117843	0.179323	0.147277
TMEM144	37	5.9579e-86	1.82064e-83	0.382799	-0.0580033	-0.220852	0.0648492	0.382799
PID1	37	9.29239e-39	4.84023e-37	0.134117	0.0576665	-0.137685	0.134117	0.109394
EEF1A2	38	8.2087e-30	3.02222e-28	0.0558643	0.0558643	0.0411768	0.0430587	0.0403764
PTMA	38	3.02384e-48	2.28157e-46	0.250524	0.153759	0.250524	-0.163452	-0.427949
WNT5A	38	8.28946e-86	2.49159e-83	0.252707	-0.0353765	-0.232213	-0.291019	0.252707
NOS1AP	38	2.68921e-38	1.38114e-36	0.146494	0.0714201	-0.0183491	0.146494	0.122401
ALDOA	39	3.54312e-48	2.66242e-46	0.195175	-0.0345038	0.195175	-0.327139	-0.227818
GRID2	39	3.09542e-38	1.58532e-36	0.224787	-0.0569691	-0.0388164	0.224787	0.0970705
RGS16	39	1.07456e-29	3.92471e-28	0.0939666	0.0939666	0.0100744	-0.1042	0.0809296
SYT6	39	2.43838e-85	7.21093e-83	0.126235	0.00275932	-0.241475	-0.128435	0.126235
GLUL	40	1.20882e-47	8.9732e-46	0.283052	0.0581516	0.283052	0.0674588	0.409609
GOLGA8A	40	7.79945e-37	3.83386e-35	0.238731	0.0283183	-0.028123	0.238731	-0.675621
STMN2	40	2.46075e-29	8.86402e-28	0.0613818	0.0613818	0.0521192	0.0655326	0.0435302
AC079015.1	41	2.05566e-84	5.88916e-82	0.1154	0.0368137	-0.155021	-0.0404508	0.1154
SLC2A3	41	1.55165e-46	1.09844e-44	0.231816	0.167486	0.231816	-0.0473956	0.0850463
TTC9B	41	2.04437e-36	9.94259e-35	0.0462528	0.033291	0.0354948	0.0462528	0.015884
ACSM5	42	4.39299e-84	1.23916e-81	0.118174	-0.0586774	-0.179702	-0.0677949	0.118174
MYO6	42	2.91761e-36	1.40405e-34	0.143917	0.0163102	-0.086186	0.143917	0.0740906
PTN	42	1.72099e-46	1.20898e-44	0.180565	0.054376	0.180565	-0.769642	-0.191229
KIF5A	42	2.85676e-28	9.79043e-27	0.094036	0.094036	0.0700751	0.107706	-0.0113077
RAB20	43	9.1428e-82	2.5399e-79	0.249409	-0.182238	-0.281596	-0.118439	0.249409
TSPAN7	43	1.16179e-27	3.85197e-26	0.0630183	0.0630183	0.0485777	0.0399009	0.0280563
ADORA3	44	1.07732e-81	2.94815e-79	0.105893	-0.0611142	-0.0708191	-0.0248902	0.105893
JUNB	44	1.80492e-27	5.94133e-26	0.170798	0.170798	0.0580601	-0.0288776	0.263837
TMEM163	44	6.59951e-46	4.54895e-44	0.398946	-1.04704	0.398946	-1.13804	0.445025
DHRS9	44	1.28508e-54	1.22082e-52	0.0875323	0.0465469	-0.0393634	0.081756	0.0875323
CXorf21	45	3.55639e-81	9.4502e-79	0.13176	-0.0536228	-0.0463895	-0.118553	0.13176
FOSB	45	9.31593e-35	4.24894e-33	0.0912823	0.0805077	0.0835525	0.0912823	0.0853756
FOSL2	45	2.95575e-45	1.98512e-43	0.110741	0.0337324	0.110741	0.0790807	0.0121731
CALM1	46	1.06316e-30	4.07803e-29	0.22112	0.20251	0.22112	-0.48943	-0.527184
EML1	46	4.05776e-81	1.06284e-78	0.324106	-0.00142247	-0.320295	-0.274916	0.324106
MT1X	46	6.76022e-45	4.47468e-43	0.14329	-0.167604	0.14329	-0.204812	-0.299679
CXCL12	46	7.71962e-34	3.36198e-32	0.0879829	-0.0774905	-0.175503	0.0879829	0.0847625
BCAN	47	6.09204e-24	1.74255e-22	0.0802566	0.0802566	0.0477017	-0.537397	0.0104702
KIF1A	47	4.88717e-32	1.96937e-30	0.0758029	0.0265559	0.0374236	0.0758029	0.012644
NDUFA4	47	8.11779e-45	5.33476e-43	0.199679	0.0634585	0.199679	-0.59096	-0.234915
SLC1A3	47	1.31536e-80	3.39679e-78	1.03893	-0.867001	-0.81143	-0.906974	1.03893
BIN1	48	1.24888e-23	3.51198e-22	0.159404	0.159404	-0.164559	0.0589969	0.25532
RUBCNL	48	2.77525e-80	7.06724e-78	0.357946	-0.213161	-0.197248	-0.166639	0.357946
VAV3	48	8.77912e-45	5.74875e-43	0.173232	-0.832818	0.173232	0.115063	-0.628604
FBXO2	48	6.01214e-32	2.39636e-30	0.0516579	-0.00186829	0.0319428	0.0516579	-0.0368576
FTL	49	1.58744e-44	1.02847e-42	0.395688	-0.403917	0.395688	0.300593	-0.210977
GPR183	49	1.86954e-31	7.37162e-30	0.0781679	0.0442438	0.0519848	0.0781679	0.0156744
JDP2	49	2.36535e-79	5.86064e-77	0.377465	-0.0970349	-0.185122	-0.285785	0.377465
BHLHE41	50	4.25417e-23	1.16767e-21	0.140365	0.140365	-0.0276375	-0.00896481	0.249282
MEF2C	50	1.14515e-78	2.7939e-76	0.891092	-0.41962	-0.912929	-0.828707	0.891092
TUBB2B	50	1.59898e-44	1.0323e-42	0.160649	0.0808974	0.160649	-0.25667	-0.0449139
MOG	50	2.86758e-31	1.12585e-29	0.0409396	0.00111201	-0.00691499	0.0409396	0.0128615
S100A8	51	2.01001e-44	1.29311e-42	0.082753	0.0115884	0.082753	0.0494776	0.0690597
SIGLEC10	51	1.15809e-78	2.7939e-76	0.254302	-0.113832	0.00943591	-0.0267964	0.254302
STMN1	51	4.70995e-23	1.28699e-21	0.109675	0.109675	0.0972237	-0.141098	0.0254282
TAGLN3	51	4.25852e-31	1.66482e-29	0.0611642	0.0459216	0.0440936	0.0611642	0.0346462
ADM	52	3.35275e-44	2.14191e-42	0.0897626	0.0631996	0.0897626	0.0710167	0.0615273
MLXIPL	52	2.1594e-71	3.99925e-69	0.21404	0.110762	-0.245388	0.010877	0.21404
TMEM236	52	4.69698e-29	1.66898e-27	0.0521764	-0.0107076	0.0317805	0.0521764	0.033856
RASSF4	53	3.54369e-78	8.32993e-76	0.4694	-0.488753	-0.00692507	-0.293643	0.4694
S100A10	53	8.47429e-44	5.2849e-42	0.134211	-0.303103	0.134211	-0.120155	-0.600736
CALY	53	4.79689e-29	1.70118e-27	0.0477755	0.0336494	0.0287795	0.0477755	-0.0103713
CREG2	53	2.72131e-22	7.17916e-21	0.0441813	0.0441813	0.0311265	0.0455353	0.0199821
HOPX	54	2.94732e-43	1.8013e-41	0.0976424	-0.0131257	0.0976424	-0.56541	-0.121739
NTRK2	54	1.12844e-28	3.93346e-27	0.0994963	-0.0104299	0.000613388	0.0994963	-0.127222
UBB	54	3.75345e-22	9.78939e-21	0.0471484	0.0471484	0.0446435	0.0467908	0.0384627
VSIG4	54	4.24916e-78	9.86181e-76	0.489327	-0.288462	0.0843448	-0.0109334	0.489327
DBI	55	1.83235e-42	1.10151e-40	0.21209	-0.000889773	0.21209	-1.35379	-0.351115
CAMK2A	55	4.16148e-22	1.08228e-20	0.0480932	0.0480932	0.0365491	0.0501672	0.00386906
AC215217.1	55	4.46237e-78	1.02272e-75	0.125153	0.0566908	-0.131029	-0.118144	0.125153
ANK3	56	4.02384e-28	1.36878e-26	0.160758	-0.0815941	0.106287	0.160758	-0.687891
CSF3R	56	3.83755e-77	8.58067e-75	0.582108	-0.145663	-0.487972	-0.629308	0.582108
CX3CR1	56	1.27974e-34	5.76513e-33	0.331175	0.173399	-0.248096	-0.336464	0.331175
ETV5	57	3.02504e-76	6.68242e-74	0.518555	-0.178449	-0.123217	-0.37604	0.518555
SOCS3	57	4.06821e-42	2.40615e-40	0.0777052	0.0125684	0.0777052	0.0617411	0.0411307
CCDC168	57	5.89531e-28	1.98331e-26	0.0406571	0.033875	0.017913	0.0406571	0.0406571
DOK3	58	3.38618e-76	7.39114e-74	0.153439	-0.16649	-0.0484476	-0.206956	0.153439
RPS15	58	2.85457e-41	1.66154e-39	0.234073	0.104817	0.234073	-0.697747	-0.572682
SPNS2	58	2.13758e-30	8.09763e-29	0.119587	0.079923	-0.230853	-0.118193	0.119587
KCNE1	59	2.19811e-26	6.8893e-25	0.0897692	-0.1654	0.085018	0.0897692	0.087648
RPL36	59	3.2216e-41	1.86924e-39	0.215359	-0.0189263	0.215359	-0.806581	-0.622399
TLR6	59	1.03999e-75	2.24332e-73	0.0960404	-0.00992778	-0.0250973	-0.0369953	0.0960404
ATP1A3	60	5.34816e-26	1.65082e-24	0.0517249	0.0441589	0.0348652	0.0517249	0.0353298
MCF2L	60	1.18582e-74	2.52813e-72	0.397843	0.0838756	-0.420092	-0.187271	0.397843
RHOB	60	3.5316e-21	8.82177e-20	0.0978634	0.0947572	0.0978634	-0.0686554	0.141345
VCAN	60	3.28267e-41	1.89866e-39	0.150893	0.0749953	0.150893	0.119793	0.151757
SGK1	61	1.10306e-65	1.64427e-63	0.676777	0.219577	-0.411257	-0.229471	0.676777
SIRPB2	61	2.9096e-74	5.99411e-72	0.198725	-0.0966695	-0.13385	-0.0704076	0.198725
CLDN11	61	1.43916e-25	4.3687e-24	0.0895808	0.0386155	0.0472806	0.0895808	0.0493541
ANXA2	62	4.71707e-39	2.49964e-37	0.155665	-0.155443	0.155665	0.0343943	-0.181055
LRMDA	62	7.6643e-74	1.56139e-71	1.19776	-1.58871	-1.67252	-1.75118	1.19776
LUCAT1	62	3.80413e-32	1.53971e-30	0.0961044	0.0495668	0.0961044	0.0924776	0.0896909
KCNMB1	63	2.88384e-72	5.74731e-70	0.346677	0.108453	-0.323692	0.0991002	0.346677
PFN1	63	5.24128e-39	2.76942e-37	0.149806	0.0896045	0.149806	0.0324223	-0.14864
CA8	63	3.44225e-25	1.02624e-23	0.0674093	0.0572602	-0.00244668	0.0674093	0.0513143
AC012368.1	64	3.18687e-72	6.28293e-70	0.216306	-0.0841308	-0.24753	-0.0760864	0.216306
AC103591.3	64	5.48056e-20	1.29659e-18	0.0663933	0.0663933	0.0597639	0.00125684	0.0613885
BEX3	64	2.63845e-38	1.35887e-36	0.122907	0.0512931	0.122907	-0.0748635	0.0119695
AC016745.2	64	4.09776e-25	1.21968e-23	0.0418025	0.017892	0.00861586	0.0418025	0.0398118
SPP1	65	6.78045e-38	3.44375e-36	0.561756	0.193507	0.561756	-0.168744	0.57528
CCL4L2	65	6.2401e-35	2.85317e-33	0.165274	0.127315	0.165274	0.166716	0.155963
ALOX5	66	1.98059e-71	3.74373e-69	0.496537	-0.179327	-0.212841	-0.149136	0.496537
MCL1	66	3.27619e-19	7.48058e-18	0.142151	0.142151	0.106615	0.163593	0.158375
MT1E	66	2.63497e-37	1.31641e-35	0.116887	-0.0958198	0.116887	-0.34048	-0.255429
NEFM	66	1.37335e-24	3.99688e-23	0.0316399	0.0258877	0.0245255	0.0316399	0.0159756
CACNA1A	67	1.96523e-27	6.45745e-26	0.333168	0.0426618	-0.488285	0.246874	0.333168
CACNA1D	67	2.12106e-71	3.96832e-69	0.387008	0.0830478	-0.648443	-0.706604	0.387008
EGR2	67	1.58504e-23	4.42341e-22	0.089973	0.0720863	0.063229	0.089973	0.0924635
RPL31	67	7.50675e-37	3.6999e-35	0.162083	0.089782	0.162083	0.0225592	0.0107364
S100A9	68	1.15798e-36	5.66173e-35	0.0741784	-0.023967	0.0741784	0.0202572	0.0273267
SLC1A2	68	3.03725e-32	1.24303e-30	0.11661	0.0930668	0.11661	-0.0392718	-0.0717785
IL18	69	7.53469e-71	1.38149e-68	0.335007	-0.213628	-0.0082852	-0.0977961	0.335007
TTLL7	69	8.68288e-24	2.46823e-22	0.0777718	0.0434453	0.0292782	0.0777718	0.07522
LINC00958	69	9.14753e-27	2.92705e-25	0.04192	0.0372853	0.0171823	0.0399946	0.04192
APBA1	70	8.18624e-71	1.48609e-68	0.329198	-0.117951	-0.572198	-0.101637	0.329198
ITGA4	70	2.82277e-36	1.36199e-34	0.101659	-0.16527	0.101659	-0.0250548	-0.749972
CHN1	70	1.10747e-18	2.47347e-17	0.087897	0.087897	0.0570822	0.0257038	0.0393734
NKX6-2	70	9.23132e-24	2.62007e-22	0.0295253	-0.000216651	-0.00317046	0.0295253	0.0154863
HS3ST1	71	9.40383e-71	1.69038e-68	0.284199	-0.121032	-0.0955466	-0.11355	0.284199
UBC	71	4.29343e-36	2.04468e-34	0.227099	0.135505	0.227099	-0.422796	-0.263499
DSCAM	71	2.16939e-34	9.60769e-33	0.465235	0.23981	-1.27056	-0.125233	0.465235
TESC	71	1.52634e-23	4.26607e-22	0.0516299	0.0196854	-0.0473461	0.0516299	-0.036221
CMKLR1	72	1.01524e-70	1.80722e-68	0.246685	-0.353092	-0.597512	-0.22173	0.246685
COX6A1	72	1.924e-35	8.99913e-34	0.131469	0.0272006	0.131469	-0.174124	-0.131069
HIF1A-AS2	72	1.54711e-28	5.36225e-27	0.0704715	0.0599408	0.0704715	0.0627745	0.0773134
AL391807.1	73	2.03408e-23	5.66791e-22	0.0272017	0.018146	0.0170382	0.0272017	0.0209948
MAFB	73	2.51153e-70	4.42779e-68	0.41129	-0.404736	0.127111	-0.262234	0.41129
SESTD1	73	2.29859e-35	1.06966e-33	0.130384	-0.36176	0.130384	-0.108843	-0.0552798
SNCG	73	2.47931e-18	5.45717e-17	0.0317364	0.0316685	0.0317364	0.0329674	0.0126562
AC087564.1	74	1.42226e-68	2.37066e-66	0.275156	0.137119	-0.545245	-0.264036	0.275156
LINC01736	74	6.50954e-70	1.13669e-67	0.143134	0.00206775	-0.135847	-0.0489077	0.143134
AC093895.1	74	2.99183e-35	1.38523e-33	0.191163	-0.621748	0.191163	-0.100799	0.176775
CCL2	75	6.02143e-23	1.63077e-21	0.0789243	0.0132863	0.0710524	0.0789243	-0.0156285
EIF1	75	5.1367e-35	2.36044e-33	0.218109	0.0895968	0.218109	0.024317	-0.334792
TAL1	75	8.85296e-70	1.53131e-67	0.102495	0.0522318	-0.258867	-0.195223	0.102495
MARCKSL1	76	8.23757e-20	1.93636e-18	0.077143	0.0744604	0.077143	-0.133787	0.071792
SPARCL1	76	5.93613e-35	2.72097e-33	0.182424	-0.0792277	0.182424	-0.720493	-0.223109
SIGLEC1	76	1.02926e-22	2.75497e-21	0.0648168	-0.369379	0.0440514	0.0648168	0.059671
MAP1A	77	3.42291e-17	7.14795e-16	0.0622757	0.0622757	0.0623693	0.0768973	-0.0433467
SELENBP1	77	3.23584e-22	8.49988e-21	0.0283643	0.00522947	0.0115083	0.0283643	0.0221575
GPR34	78	1.07465e-69	1.82441e-67	0.264055	-0.0946393	-0.0801023	0.0313117	0.264055
LGALS3	78	1.41022e-34	6.30643e-33	0.102469	-0.220802	0.102469	-0.298235	-0.211657
SNCB	78	1.99085e-17	4.21992e-16	0.0380458	0.0341721	0.0276678	0.0380458	0.0216508
TMIGD2	78	3.55365e-22	9.30803e-21	0.0417061	0.0213129	-0.0247243	0.0417061	-0.0781382
H3F3B	79	1.41691e-34	6.31e-33	0.217322	0.132386	0.217322	-0.0727661	-0.193244
CD24	79	3.56747e-22	9.33089e-21	0.0356789	0.0158089	0.00421042	0.0356789	0.0138077
ANXA1	80	1.76082e-34	7.81712e-33	0.112036	-0.119718	0.112036	-0.00698126	-0.383639
CCL4	80	2.67659e-29	9.6226e-28	0.177316	0.142827	0.177316	0.18669	-0.170217
KBTBD12	80	5.38705e-61	6.49812e-59	0.266668	0.12866	-0.233425	0.184057	0.266668
NAMPT	81	7.66932e-34	3.34802e-32	0.23538	0.0215874	0.23538	0.136558	0.215586
SIGLEC8	81	2.10808e-68	3.48213e-66	0.186561	-0.0683369	-0.18223	-0.127841	0.186561
MTUS1	82	3.36756e-68	5.51288e-66	0.419905	-0.202872	-0.364259	-0.264445	0.419905
MYL6	82	1.97099e-33	8.44348e-32	0.167116	-0.0629333	0.167116	-0.330448	-0.419583
MGST1	82	3.61131e-21	9.00863e-20	0.0677171	-0.172948	0.039513	0.0677171	-0.327074
AC090630.1	83	3.00918e-62	3.75328e-60	0.147748	-0.362408	-0.305859	0.114754	0.147748
FAM177B	83	1.15418e-67	1.84016e-65	0.54931	0.114504	-0.314533	-0.486276	0.54931
APLP1	83	2.2668e-16	4.53732e-15	0.061754	0.061754	0.0614303	0.0736639	0.0672621
ARL4C	84	8.39716e-33	3.51511e-31	0.097568	0.0189556	0.097568	0.0873703	-0.424642
MTRNR2L12	84	2.40997e-21	6.0613e-20	0.0545232	0.013048	0.0545232	0.0636813	0.0611947
SPI1	84	2.95738e-67	4.63449e-65	0.449518	-0.330993	-0.420503	-0.529756	0.449518
TMEM51	85	4.6133e-66	7.04874e-64	0.308651	-0.368768	-0.202953	-0.160146	0.308651
PYGL	86	1.06357e-65	1.59841e-63	0.316458	-0.166473	0.0214723	0.0257762	0.316458
RPL28	86	2.6836e-32	1.10322e-30	0.201688	0.0439899	0.201688	-0.55271	-0.784086
LY6H	86	9.5906e-21	2.33835e-19	0.0480266	0.0169776	0.0310596	0.0480266	-0.0346482
SERF2	87	2.76091e-32	1.13247e-30	0.167074	-0.0202684	0.167074	-0.259835	-0.317012
FAIM2	87	4.91182e-16	9.62161e-15	0.0414051	0.0414051	0.0239815	0.0428994	0.0104396
SLC17A7	87	1.28819e-20	3.12008e-19	0.043872	0.0363935	0.0296395	0.043872	0.0134379
AC245014.3	88	6.78513e-21	1.66317e-19	0.0305627	0.025928	0.0206101	0.0305627	0.0305627
CEBPB	88	6.01715e-28	2.0206e-26	0.365182	0.144825	0.0551913	0.18365	0.365182
CYBB	88	1.82197e-65	2.69401e-63	0.270911	-0.0686279	-0.0366213	-0.0565903	0.270911
LINC01268	89	5.30593e-65	7.77458e-63	0.203224	-0.0857526	-0.127203	-0.13244	0.203224
OSBPL6	89	1.46986e-18	3.27459e-17	0.161325	0.0977392	-0.311393	-0.0626117	0.161325
PCSK1N	89	3.12235e-32	1.27502e-30	0.118366	0.0416384	0.118366	-0.00969335	-0.0733871
SEPT4	89	4.84222e-20	1.15003e-18	0.0534275	0.0425028	0.0200054	0.0534275	0.0470901
IER2	90	6.58078e-16	1.28088e-14	0.1196	0.1196	0.078692	0.145914	0.178899
MS4A4E	90	6.27435e-65	9.05828e-63	0.197539	-0.845554	0.0781114	-0.424132	0.197539
AC116667.1	91	9.54655e-65	1.36747e-62	0.0853268	-0.0158804	-0.0885662	-0.0700146	0.0853268
BCL2A1	91	5.00536e-32	2.01257e-30	0.101668	0.0317546	0.101668	0.0613672	0.116932
AC138207.5	92	2.11772e-64	2.9868e-62	0.0846285	-0.0859361	-0.0489643	-0.0553096	0.0846285
CFL1	92	6.19465e-32	2.46375e-30	0.156891	0.0618456	0.156891	-0.0523116	-0.189847
EIF4A2	92	9.40874e-16	1.81398e-14	0.117502	0.117502	0.0445504	0.0491009	0.0609023
COX7A1	93	1.04337e-19	2.44631e-18	0.0340131	0.0247354	0.0249696	0.0340131	0.0241902
AC100849.1	93	2.24721e-57	2.32784e-55	0.18691	-0.833431	0.147922	-0.158786	0.18691
LINC01632	93	2.15132e-64	3.01103e-62	0.0857426	-0.00585442	-0.13872	-0.0252799	0.0857426
BTG1	94	2.55181e-31	1.00402e-29	0.161534	0.00956927	0.161534	0.055767	-0.733373
ITGB5	94	5.2463e-64	7.2872e-62	0.353936	-0.231185	-0.0941431	0.188618	0.353936
HPCAL4	94	2.31925e-19	5.36235e-18	0.0241837	0.018519	0.0109712	0.0241837	-0.0101012
FCGR1B	95	6.87392e-64	9.40547e-62	0.238543	-0.0228863	-0.0163938	0.0874965	0.238543
JUN	95	1.65865e-15	3.1547e-14	0.129244	0.129244	0.105321	-0.0209155	0.130055
MT1G	95	3.06428e-31	1.2005e-29	0.0659583	0.0234899	0.0659583	0.0465979	0.0202144
SETBP1	95	2.52474e-19	5.81547e-18	0.225217	0.0846159	-0.0986352	0.225217	0.0552474
CSTB	96	4.43231e-31	1.72907e-29	0.123685	-0.0361425	0.123685	0.0321901	-0.110512
ERMN	96	3.96188e-19	9.03495e-18	0.056425	0.0169937	0.00840767	0.056425	0.0246004
PEG3	96	1.99656e-15	3.78172e-14	0.0410951	0.0410951	0.0387729	0.0364821	0.00313083
ST3GAL6	96	7.86408e-64	1.0602e-61	0.522962	-0.385308	-0.360101	-0.702276	0.522962
S100A16	97	4.88644e-31	1.90219e-29	0.0584811	0.000357411	0.0584811	-0.1146	-0.0994591
SLC25A37	97	1.07322e-63	1.43631e-61	0.660039	0.162491	-0.167706	0.0210588	0.660039
MOV10L1	97	9.85827e-24	2.78937e-22	0.0635333	0.0211889	0.0379272	0.0578223	0.0635333
CD86	98	1.30661e-63	1.736e-61	0.487069	-0.298345	-0.542387	-0.572031	0.487069
IGFBP5	98	5.76988e-31	2.23659e-29	0.0976874	-0.0782941	0.0976874	-0.0817125	-0.233227
OTUD1	98	1.10757e-18	2.47347e-17	0.0757005	0.0510244	0.032121	0.0757005	0.0598706
ST6GALNAC3	98	3.66561e-28	1.25156e-26	0.551242	0.290529	-1.31087	-0.834451	0.551242
DAPK1	99	8.92783e-31	3.44612e-29	0.183054	-1.12466	0.183054	0.0121982	0.222379
JUND	99	5.0227e-15	9.27404e-14	0.0900327	0.0900327	0.0494001	-0.0505323	-0.164538
SCARB1	99	1.39565e-63	1.84095e-61	0.327033	-0.206059	-0.274957	-0.345525	0.327033
TCEAL2	99	1.57088e-18	3.4954e-17	0.0535816	0.0231674	0.033562	0.0535816	-0.0171094
RPL13A	100	7.1301e-15	1.29738e-13	0.142775	0.142775	0.127581	-0.228567	-0.495781
TCEAL5	100	1.79759e-18	3.98535e-17	0.0233573	0.0119405	0.0179784	0.0233573	0.00931832
AL162414.1	100	2.75923e-63	3.58798e-61	0.144926	-0.0901743	-0.319739	0.0676136	0.144926
ARHGAP24	101	4.54487e-63	5.86833e-61	1.07322	-1.05696	-1.27433	-1.53488	1.07322
CD83	101	1.20137e-27	3.97603e-26	0.225495	0.129875	-0.0189522	0.0343726	0.225495
FLNA	101	1.64148e-30	6.23116e-29	0.0707755	-0.00505922	0.0707755	-0.0245192	-0.239214
CLEC12A	101	7.53794e-19	1.70207e-17	0.0445366	-0.188163	0.0445366	0.0487993	-0.0445937
RPS28	102	2.61421e-30	9.86243e-29	0.208106	-0.0182015	0.208106	-0.569313	-0.713043
SLC11A1	102	8.3581e-63	1.07165e-60	0.788512	-0.499652	-0.213843	-0.880155	0.788512
PLEKHG1	102	2.65691e-18	5.84107e-17	0.115147	-0.0416953	-0.0102772	0.115147	-0.0356712
IGFBP7	103	3.22081e-30	1.20764e-28	0.102301	-0.318887	0.102301	-0.168927	-0.50393
B4GALNT1	103	8.2437e-15	1.49504e-13	0.0283827	0.0264021	0.0246318	0.0283827	-0.0126799
DEPTOR	103	2.43292e-62	3.07639e-60	0.519229	-0.428428	-0.0611856	-0.295948	0.519229
NCAM2	103	3.00538e-18	6.59134e-17	0.0740817	0.0163262	-0.0215901	0.0740817	0.00946627
ADAM8	104	4.88035e-30	1.81136e-28	0.0555891	0.024645	0.0555891	0.0461766	-0.0245797
AC007563.2	104	1.59469e-33	6.84744e-32	0.106363	0.0644472	0.00787125	-0.0811583	0.106363
CD63	105	8.42024e-30	3.09389e-28	0.19412	-0.243598	0.19412	-0.774184	-0.380411
GRIA2	105	2.88285e-16	5.73288e-15	0.0685853	0.0520621	0.05068	0.0685853	0.0358547
KCNJ5	105	6.80078e-62	8.42516e-60	0.0972843	-0.15097	-0.188328	-0.135913	0.0972843
BLNK	106	1.04949e-61	1.29143e-59	0.377119	0.0407207	-0.499859	-0.162883	0.377119
OSM	106	1.09966e-14	1.9767e-13	0.0530384	0.0457508	0.0382157	0.0530384	0.058384
PEBP1	106	9.50658e-30	3.4791e-28	0.169739	0.0174878	0.169739	-0.13162	-0.141697
MCTP2	106	9.42944e-18	2.02209e-16	0.0712657	-0.00762252	0.0479816	0.0712657	-0.960771
CTTNBP2	107	2.60342e-61	3.18224e-59	0.535735	-0.189778	-0.754299	-0.226136	0.535735
ANKRD65	107	2.43306e-14	4.20851e-13	0.0314331	0.0314331	0.0295627	0.0294836	0.0247716
BEX5	107	1.44812e-17	3.08377e-16	0.0384074	0.0284803	0.0312894	0.0384074	0.0197216
APOD	108	3.16883e-14	5.44012e-13	0.0516828	0.0516828	0.0506227	-0.586061	-0.0251421
SYT17	109	1.51101e-60	1.81075e-58	0.326116	-0.0808547	-0.245293	-0.072247	0.326116
VAMP2	109	3.69106e-14	6.31891e-13	0.0836466	0.0836466	0.0507296	0.0708949	-0.0129709
CXCL14	109	3.44898e-29	1.2351e-27	0.0605154	0.0078137	0.0605154	0.0179175	-0.0166596
CYFIP1	110	3.09764e-60	3.68801e-58	0.764449	-0.408363	-0.998248	-0.593794	0.764449
IFITM3	110	3.72959e-29	1.33298e-27	0.0772318	-0.174496	0.0772318	0.0672613	-0.269375
RPS10	110	4.33602e-14	7.39544e-13	0.0349763	0.0349763	0.0320244	0.0315517	0.0145955
MTRNR2L8	110	2.66928e-16	5.31392e-15	0.0441468	-0.0675	0.0157501	0.0441468	0.0140128
ARC	111	6.0264e-14	1.01557e-12	0.0220273	0.0220273	0.0168796	-0.00338354	0.00399176
EPB41L2	111	7.20938e-60	8.49366e-58	0.847156	-0.922313	-0.987281	-1.124	0.847156
LDHA	111	5.47156e-29	1.93297e-27	0.153974	0.0410606	0.153974	-0.21518	0.0461563
ATP1B1	112	3.12144e-16	6.20061e-15	0.13825	0.0466206	0.0143825	0.13825	-0.000923051
FAM110B	112	7.22668e-60	8.49366e-58	0.320438	-0.601189	0.111178	-0.379907	0.320438
ARHGDIG	112	6.4075e-14	1.07682e-12	0.0253534	0.0253534	0.0192369	0.0247268	0.0180893
FPR1	113	2.90008e-59	3.32332e-57	0.188577	-0.0290086	0.00266429	0.0451017	0.188577
RPS23	113	7.44632e-14	1.24343e-12	0.0732809	0.0732809	0.0645349	0.0457113	0.0086557
CR1	113	5.91421e-21	1.45358e-19	0.0406037	-0.153034	0.0337002	0.0386783	0.0406037
HSPA8	114	1.03443e-13	1.70868e-12	0.0992976	0.0992976	0.0763058	-0.164698	-0.170256
PPDPF	114	7.33211e-29	2.58031e-27	0.0940496	-0.00278223	0.0940496	-0.124173	-0.211293
RAPH1	114	4.83222e-59	5.46906e-57	0.496406	-0.424727	-0.418941	-0.512271	0.496406
APLNR	114	3.72747e-16	7.35664e-15	0.0291393	-0.0493595	0.0249666	0.0291393	-0.145307
EPHA1-AS1	115	4.44806e-16	8.73183e-15	0.0667474	-0.14971	-0.0198467	0.0667474	-0.409706
HNRNPA1	115	1.38251e-13	2.26324e-12	0.0945102	0.0945102	0.0642455	-0.0707153	-0.0865138
PTPRB	115	6.17059e-59	6.94097e-57	0.0929646	-0.00652439	-0.0968172	0.0188175	0.0929646
IER3	116	1.6084e-25	4.86633e-24	0.141632	0.0795583	0.100786	0.106447	0.141632
NLRP3	116	9.62339e-59	1.07588e-56	0.30018	0.0626293	-0.0757648	0.00968135	0.30018
FABP5	117	5.24152e-28	1.76661e-26	0.0921994	-0.13534	0.0921994	-0.19601	-0.20037
GLDN	117	1.13821e-58	1.2648e-56	0.380459	-0.101138	-0.644706	-0.0910742	0.380459
ARHGDIA	118	3.75065e-27	1.21714e-25	0.03668	0.0281189	0.03668	0.0228012	0.0202494
EPB41L3	118	1.173e-58	1.2956e-56	0.576784	-0.514413	-0.0347596	-0.0408868	0.576784
MAP2	118	2.55853e-13	4.08985e-12	0.0787913	0.0787913	0.0515753	-0.0380069	0.034823
ARPP21	118	6.19871e-16	1.21037e-14	0.0291786	0.0208047	0.0122153	0.0291786	0.0193558
SAT1	119	1.90306e-58	2.08937e-56	1.14573	-0.894352	-0.0898772	-0.382409	1.14573
YWHAH	119	3.06717e-13	4.87741e-12	0.105034	0.105034	0.0649255	0.117496	0.17093
ANTXR2	119	9.55853e-25	2.81761e-23	0.0808592	-0.171125	0.0808592	0.0781376	-0.378475
AQP9	120	4.22772e-16	8.30817e-15	0.0211805	-0.00701651	0.0194924	0.0211805	0.0211805
PALD1	120	1.95113e-58	2.1294e-56	0.638871	-0.595912	-1.19543	-1.10532	0.638871
RPL35	120	5.66108e-27	1.82098e-25	0.171991	0.0534659	0.171991	-0.410434	-0.475334
PRDM11	120	3.32044e-13	5.26646e-12	0.0891058	0.0891058	-0.368061	-0.119258	0.0890098
CPE	121	6.08745e-27	1.95128e-25	0.106244	0.0285002	0.106244	-0.42548	-0.154129
PLA2G4C	121	8.52779e-16	1.65108e-14	0.0778402	0.00799748	-0.0756595	0.0778402	0.0502238
STMN4	121	2.01695e-22	5.35178e-21	0.0517971	0.0428623	0.0517971	0.0534607	0.0368699
AC010997.6	121	2.01187e-58	2.1827e-56	0.0769423	-0.034438	-0.0383381	-0.0191833	0.0769423
BCL6	122	1.13683e-26	3.60619e-25	0.11623	-0.0149275	0.11623	0.00909903	0.122144
LRRK1	122	7.40026e-58	7.88859e-56	0.634043	-0.463014	-0.243922	-0.172622	0.634043
RPL3	122	3.64977e-13	5.74408e-12	0.131617	0.131617	0.087329	-0.293132	-0.526785
CD38	122	9.76234e-16	1.8782e-14	0.027366	-0.131678	0.0183434	0.027366	-0.694402
FGF20	123	8.1125e-58	8.59784e-56	0.0807951	-0.0204121	-0.0934242	-0.0555849	0.0807951
MT1M	123	1.43424e-26	4.54176e-25	0.0561895	-0.0409743	0.0561895	-0.0946574	-0.1414
SUSD3	123	4.51219e-13	7.04093e-12	0.0942821	0.0942821	-0.430909	-0.0342713	-0.309096
ELOB	124	2.99321e-26	9.30177e-25	0.111437	0.045871	0.111437	-0.225494	-0.157536
SIPA1L2	124	9.94826e-58	1.04828e-55	0.520115	-0.069291	-0.357315	-0.34012	0.520115
FCGR2B	125	1.46265e-32	6.09492e-31	0.105578	-0.0909818	0.0826607	0.052269	0.105578
GNAO1	125	1.25141e-15	2.39505e-14	0.0550923	0.0400719	0.0315118	0.0550923	-0.0773615
PNMA2	125	2.44986e-17	5.16894e-16	0.043017	0.0380909	0.043017	-0.00349883	0.0106037
SLC2A5	125	1.7935e-57	1.87908e-55	0.636006	-0.220046	-0.427167	-0.621943	0.636006
HLA-B	126	4.65768e-26	1.44011e-24	0.186149	-0.143166	0.186149	-0.121112	-0.977809
TFEC	126	1.99389e-57	2.07716e-55	0.432237	-0.44188	-0.28613	-0.428546	0.432237
SCN2A	126	6.2525e-13	9.64168e-12	0.0307986	0.0307986	0.0260812	0.0316758	0.0166418
MYO1G	127	1.01757e-25	3.09406e-24	0.0542718	0.0206801	0.0542718	0.0398895	-0.0795209
SLC22A17	127	6.48045e-13	9.9848e-12	0.0381947	0.0381947	0.0225061	0.0182155	0.0356134
MTATP6P1	127	1.72943e-15	3.28252e-14	0.0807497	-0.0131961	0.0442331	0.0807497	-0.0495143
CSF2RA	128	3.95702e-57	4.07595e-55	0.713691	-0.402502	-0.772905	-0.822544	0.713691
IFI27	128	2.70005e-20	6.44601e-19	0.0495777	-0.124103	0.0495777	0.0514278	-0.0620457
CCDC26	129	5.462e-57	5.59473e-55	0.578251	-0.23738	-0.20378	-0.115921	0.578251
H2AFZ	129	1.85258e-25	5.58668e-24	0.0941293	0.0382489	0.0941293	-0.307005	-0.0686913
KCNN4	129	2.5818e-15	4.8701e-14	0.0317566	0.0190879	-0.0439438	0.0317566	-0.0416898
COX7C	130	2.04675e-25	6.15201e-24	0.134507	0.0486021	0.134507	-0.122608	-0.33351
GAB1	130	6.00191e-57	6.11361e-55	0.399635	-0.538363	-0.337808	-0.294753	0.399635
ANOS1	131	1.35712e-56	1.36719e-54	0.376803	-0.378912	-0.458762	-0.599092	0.376803
C14orf132	131	2.89771e-15	5.43802e-14	0.0271955	0.00894966	0.0116704	0.0271955	-0.00804999
CHI3L2	131	3.11169e-25	9.30714e-24	0.0745966	-0.234039	0.0745966	0.0440885	-0.407242
CDK18	132	5.08339e-56	5.06544e-54	0.0790112	-0.0211753	-0.0198358	0.036325	0.0790112
FLNB	132	6.85779e-25	2.03459e-23	0.105709	-0.0108531	0.105709	0.0471119	-0.0585019
CBFA2T3	132	4.52648e-15	8.38314e-14	0.0190071	0.0104664	-0.0133059	0.0190071	0.00888415
HCK	133	6.23743e-56	6.18179e-54	0.506606	-0.297295	-0.48465	-0.5681	0.506606
TUBB	133	7.88112e-25	2.33065e-23	0.113928	0.0556615	0.113928	-0.139991	-0.00177235
AC008691.1	133	3.0668e-53	2.76994e-51	0.340771	0.152216	-0.785633	-0.564392	0.340771
ETS2	134	1.07653e-55	1.06119e-53	0.428886	0.035572	-0.0564699	0.0213665	0.428886
MT-CO1	134	6.18078e-15	1.13098e-13	0.207265	-0.21587	-0.00984169	0.207265	-0.492347
HPCA	134	1.96433e-12	2.91156e-11	0.0199228	0.0199228	0.0148722	0.0203585	0.0105357
NDRG2	135	2.06379e-12	3.04421e-11	0.0753755	0.0753755	-0.0451761	0.0174206	0.127315
NFKBIZ	135	1.02472e-24	3.01577e-23	0.131603	-0.0259504	0.131603	0.0315595	0.0774525
THBS1	135	2.86079e-17	6.01521e-16	0.0484034	0.00747028	0.0484034	0.0469862	0.0449955
CLEC5A	136	1.0857e-24	3.185e-23	0.0607257	0.0341842	0.0607257	0.0530497	0.0633071
CLEC7A	136	4.03706e-55	3.9372e-53	0.663731	-0.382608	-0.151311	-0.691118	0.663731
BCL11A	136	7.13258e-15	1.29738e-13	0.0306534	-0.0173026	0.0261835	0.0306534	0.00287546
EMP3	137	1.178e-24	3.45026e-23	0.069742	-0.0870907	0.069742	-0.0831555	-0.378135
KCNQ3	137	4.92479e-55	4.77757e-53	0.825848	-0.87037	-1.26635	-1.04904	0.825848
RPL21P75	137	3.80424e-15	7.0957e-14	0.018338	0.0162781	0.018338	0.018338	0.00658976
MIR210HG	138	1.23976e-24	3.61958e-23	0.0389413	0.0272768	0.0389413	0.0357059	0.0375661
MS4A14	138	9.23911e-55	8.86906e-53	0.121233	-0.126083	-0.168967	-0.204222	0.121233
SELENOM	138	8.7624e-15	1.58597e-13	0.0461542	-0.0200562	0.0374007	0.0461542	-0.0978935
CD93	139	1.29333e-24	3.76998e-23	0.0731743	-0.0101002	0.0731743	0.0657337	0.0859214
CDK5RAP3	139	4.30903e-12	6.13402e-11	0.0324163	0.0324163	0.0305779	0.0375096	0.0393045
KCTD12	139	1.04783e-54	1.00062e-52	0.230865	-0.0306595	-0.0597515	0.0471517	0.230865
CREB5	140	1.68707e-24	4.88665e-23	0.11242	-0.0176348	0.11242	0.00143154	0.0821747
PHYHIP	140	4.97419e-12	7.04805e-11	0.0233515	0.0233515	0.0150051	0.0256803	0.00995073
TMEFF2	140	1.22202e-14	2.17955e-13	0.0286216	0.0156129	0.0121665	0.0286216	0.0227148
PTAFR	141	1.5558e-54	1.47039e-52	0.363425	-0.193619	-0.541613	-0.382297	0.363425
UBA52	141	2.2419e-24	6.47328e-23	0.147449	0.0346178	0.147449	-0.646309	-0.361507
AL136454.1	141	5.18066e-17	1.07209e-15	0.0202573	0.0181974	0.0197491	0.0183318	0.0202573
GUCY1B1	141	1.2399e-14	2.20929e-13	0.0171073	-0.00079035	0.00584117	0.0171073	0.00535905
SNTB1	142	2.48824e-24	7.15639e-23	0.114869	-0.45616	0.114869	-0.00922021	-0.687525
AC012150.1	142	1.91062e-54	1.79647e-52	0.074324	-0.00894601	-0.0724822	-0.0210026	0.074324
KCNIP4	142	1.33253e-14	2.36743e-13	0.115555	0.0597731	-0.0521245	0.115555	0.0161797
CDKN1A	143	3.99332e-19	9.09535e-18	0.213589	0.11331	-0.047491	-0.0765709	0.213589
PAPSS2	143	7.93438e-24	2.26247e-22	0.0931517	-0.183373	0.0931517	0.0732761	0.0899575
PGM5	143	2.43738e-54	2.28007e-52	0.275935	-0.0383376	-0.335729	-0.143493	0.275935
CARNS1	143	1.59846e-14	2.83441e-13	0.0330989	-0.000176804	-0.0134457	0.0330989	-0.00287661
ANGPTL4	144	9.31359e-24	2.63933e-22	0.0838688	0.0375241	0.0838688	0.0671558	0.0722958
HILPDA	145	1.22728e-23	3.45657e-22	0.057852	0.0385476	0.057852	0.0215858	0.0396793
MS4A4A	145	7.55136e-54	6.99264e-52	0.262853	-0.565611	-0.0676396	-0.121732	0.262853
ZFP36L1	145	4.61328e-22	1.19639e-20	0.461362	0.162036	0.14643	-0.0789687	0.461362
DAAM2	145	1.67805e-14	2.96723e-13	0.0201529	-0.0397357	0.00554045	0.0201529	0.0123207
LDLR	146	1.70342e-14	3.00599e-13	0.0329868	0.00546329	-0.0120341	0.0329868	-0.0216092
RBM47	146	7.90011e-54	7.27882e-52	0.736732	-1.37003	-0.695797	-1.10702	0.736732
CAMK2B	146	8.84437e-12	1.22943e-10	0.0330877	0.0330877	0.0264836	0.00381608	-0.0115108
DNAJB1	147	9.14013e-17	1.86828e-15	0.0658193	0.0562613	0.0658193	0.0108531	0.0136234
FRMD4A	147	1.5453e-53	1.40961e-51	1.05834	-1.17793	-1.89028	-1.88761	1.05834
PTPRZ1	147	2.06587e-23	5.74776e-22	0.118448	-0.020124	0.118448	-0.777189	-0.182308
ALOX15B	148	1.58888e-53	1.44218e-51	0.0874979	-0.285921	-0.144801	0.0119319	0.0874979
GUK1	148	2.46261e-23	6.84121e-22	0.104865	0.0502834	0.104865	-0.0513066	-0.182369
RGS2	148	1.77357e-20	4.27874e-19	0.0676017	0.0537066	0.0676017	-0.0105074	0.0756889
CCL3L1	148	1.10891e-26	3.52371e-25	0.0926143	0.0428515	0.0689536	0.0813064	0.0926143
HSP90AB1	149	2.52932e-23	7.01591e-22	0.145951	0.102277	0.145951	-0.0980463	-0.140207
SLC7A14	149	1.98788e-14	3.4845e-13	0.0173222	0.00454716	0.00859688	0.0173222	0.00719923
MERTK	150	4.55859e-53	4.07716e-51	0.770419	-1.53308	-0.949323	-1.19047	0.770419
ENC1	150	2.62953e-12	3.83856e-11	0.0570119	0.0554289	0.0570119	0.0622013	0.0394624
RN7SKP80	150	2.01737e-14	3.5328e-13	0.0513747	0.0258759	0.0270697	0.0513747	-0.0167767
CSF1R	151	9.58832e-53	8.53407e-51	0.580139	-0.258481	-0.632735	-0.278535	0.580139
S100B	151	3.0464e-23	8.41202e-22	0.139175	-0.00759943	0.139175	-0.455639	-0.206995
RUNDC3A	151	2.35601e-11	3.1577e-10	0.0255408	0.0255408	0.0162927	0.02039	0.017538
CD14	152	1.32839e-34	5.96961e-33	0.368309	0.0250897	0.177918	0.184465	0.368309
SHTN1	152	2.02484e-52	1.7935e-50	0.448747	-0.150093	-0.298852	-0.154612	0.448747
CHGA	152	2.45762e-20	5.88257e-19	0.0242911	0.0201714	0.0112032	0.0173886	0.0242911
ACY3	152	1.78481e-14	3.14658e-13	0.0172147	0.0156698	-0.0451758	0.0172147	0.0172147
ENTPD1	153	2.35092e-52	2.07231e-50	0.347093	-0.0974219	-0.283879	-0.259092	0.347093
S100A11	153	4.14273e-23	1.14049e-21	0.129339	-0.12363	0.129339	-0.0336977	-0.249507
PRRG3	153	3.60158e-13	5.68287e-12	0.0251494	0.0219251	0.0194522	0.0251494	0.0231587
SCG2	154	4.95316e-23	1.34942e-21	0.0504487	-0.0244448	0.0504487	-0.00691071	-0.0701277
SRGAP1	154	2.61663e-52	2.2955e-50	0.676663	-1.00583	-0.370193	-0.992701	0.676663
PPP1R1B	154	5.26158e-14	8.89135e-13	0.0161794	0.0112435	0.00491327	0.0161794	0.0122633
HSPB1	155	5.39108e-23	1.46438e-21	0.0927231	0.039422	0.0927231	0.0191226	0.0174139
RPL18A	155	1.68137e-14	2.96993e-13	0.120486	0.103994	0.120486	-0.475467	-0.479866
EIF4A1	156	3.81871e-11	5.05166e-10	0.0718779	0.0718779	0.0651025	0.0325545	0.126646
FGD4	156	5.05838e-52	4.39552e-50	0.678632	-0.794545	-0.629169	-1.11281	0.678632
HSPA6	156	5.7981e-23	1.57261e-21	0.0687503	0.0266558	0.0687503	0.0377997	0.063999
THY1	157	6.33164e-23	1.70973e-21	0.0481765	0.0326919	0.0481765	0.0328851	-0.00826807
ABCA8	157	4.23926e-29	1.50926e-27	0.0456536	-0.0186065	0.0234186	0.0398774	0.0456536
GSDME	158	1.03052e-51	8.91251e-50	0.162758	-0.0862625	-0.0809087	-0.195639	0.162758
PHB	158	2.24178e-11	3.00681e-10	0.0126192	0.0126192	0.0121111	0.0126192	0.00478706
ADGRB3	158	6.7237e-14	1.1279e-12	0.108316	0.0249732	-0.029417	0.108316	0.0557177
PADI2	159	1.39793e-51	1.20334e-49	0.492459	0.0200755	-0.639791	-0.767096	0.492459
RPL4	159	5.54914e-11	7.22609e-10	0.074007	0.074007	0.0296702	-0.0681523	-0.120213
LGI4	159	8.97514e-14	1.49192e-12	0.0150561	0.00630167	0.00844989	0.0150561	0.00330787
SRP14	160	2.09711e-22	5.55644e-21	0.124281	-0.0527504	0.124281	-0.182008	-0.295382
TLR5	160	1.41225e-51	1.20916e-49	0.218504	-0.249184	-0.226943	-0.194791	0.218504
NECAB1	160	9.31294e-14	1.54527e-12	0.0474663	0.0297043	0.0219604	0.0474663	0.0313053
KYNU	161	1.41789e-51	1.20916e-49	0.37586	-0.420537	-0.0797415	-0.286484	0.37586
MIAT	161	6.41512e-11	8.31834e-10	0.0302011	0.0302011	0.020818	0.0346532	-0.0735733
RBP1	161	4.1553e-22	1.08221e-20	0.0378504	-0.00347056	0.0378504	-0.0196262	-0.00717435
LINC01106	161	1.30998e-13	2.14834e-12	0.015984	0.00795827	0.00908052	0.015984	0.00194501
EPS8	162	1.57324e-51	1.33543e-49	0.512526	-0.25945	-0.160528	-0.12039	0.512526
NCDN	162	6.93006e-11	8.95438e-10	0.0301959	0.0301959	0.026626	0.0240379	0.00864178
P2RY6	163	2.12981e-51	1.79954e-49	0.0808033	-0.0143944	-0.0677684	0.0239849	0.0808033
SLC26A6	163	2.53208e-13	4.05111e-12	0.0145385	-0.00430162	0.00611045	0.0145385	0.00279021
TUBAP2	163	8.32609e-17	1.71334e-15	0.0336704	0.0282215	0.0336704	0.0216108	0.0244014
ARHGEF11	164	2.67758e-51	2.25199e-49	0.278749	-0.35496	-0.213494	-0.206677	0.278749
FXYD6	164	1.04593e-10	1.33175e-09	0.0374465	0.0374465	0.0371434	0.0275629	0.052032
MMP19	164	1.51083e-17	3.21359e-16	0.0357512	-0.00855882	0.030075	0.0338258	0.0357512
ENO1	165	1.42457e-21	3.60268e-20	0.162083	0.0309967	0.162083	-0.122941	-0.139131
HAPLN2	165	1.10232e-12	1.67033e-11	0.0410263	0.0316636	0.0134977	0.0410263	0.041722
PLVAP	165	8.16362e-51	6.8347e-49	0.0822503	0.0212231	-0.114233	-0.139115	0.0822503
SLC41A2	165	2.92369e-13	4.66139e-12	0.0708262	-0.0228344	-0.0148986	0.0708262	0.0123662
TLR7	166	1.32695e-50	1.1059e-48	0.11087	-0.0967882	-0.0411818	-0.065881	0.11087
RPL9P9	166	1.64635e-21	4.15783e-20	0.0685655	0.0250786	0.0685655	0.0461909	-0.0435447
RPL13AP25	166	1.87745e-18	4.15738e-17	0.0521175	0.0412343	0.0521175	0.0424433	0.0177592
CDC42BPB	167	3.17283e-50	2.6323e-48	0.398609	-0.263062	-0.442652	-0.374905	0.398609
DNER	168	4.20264e-13	6.56909e-12	0.0674453	-0.000731049	0.0276569	0.0674453	-0.0137007
SLC8A1	168	3.5419e-50	2.91933e-48	0.889836	-1.36773	-1.04509	-1.478	0.889836
MDFIC	168	2.19788e-21	5.54308e-20	0.0698151	-0.486911	0.0698151	0.0532036	-1.44005
LINC00599	168	1.69448e-10	2.11636e-09	0.0164077	0.0164077	0.00627825	0.0170572	0.00885963
ARFGEF3	169	4.34636e-13	6.78795e-12	0.0496568	0.0325766	0.031628	0.0496568	0.0451796
FCGR2A	169	3.55064e-50	2.91933e-48	0.353227	-0.264146	-0.0354677	-0.0846551	0.353227
PIM1	169	2.99281e-21	7.50658e-20	0.0730338	0.0354568	0.0730338	0.060011	-0.0483118
TMIGD3	170	3.78275e-50	3.09628e-48	0.346339	-0.0905971	-0.179993	-0.070609	0.346339
NEUROD2	170	1.83295e-10	2.28309e-09	0.0123191	0.0123191	0.00584423	0.0109087	0.00662723
CD109	171	9.35638e-20	2.19653e-18	0.0868575	0.0192688	0.0868575	0.0858013	0.0350298
FSCN1	171	2.1592e-10	2.66055e-09	0.0634282	0.0634282	-0.110757	-0.0101963	0.0824342
LPCAT2	171	4.61236e-50	3.74193e-48	0.555852	-0.245334	-0.658854	-0.527192	0.555852
MDK	171	4.49968e-21	1.11338e-19	0.0379616	-0.0537053	0.0379616	-0.158912	-0.074125
POLR2L	172	4.91228e-21	1.21384e-19	0.0766108	-0.0102201	0.0766108	-0.114953	-0.142768
RIN2	172	7.35749e-50	5.94272e-48	0.577038	-0.209448	-0.479251	-0.568934	0.577038
EMID1	172	1.23805e-24	3.61958e-23	0.145822	0.0706027	-0.189982	0.0267738	0.145822
DAB2	173	4.16159e-40	2.28451e-38	0.267206	-0.298592	0.0546072	0.151113	0.267206
KCNQ2	173	2.22312e-10	2.73563e-09	0.0256204	0.0256204	0.0178501	-0.0131109	0.0268268
SIGLEC14	173	1.01261e-49	8.14304e-48	0.107573	-0.0885563	-0.121059	-0.114916	0.107573
RPL23A	174	6.22379e-14	1.04691e-12	0.0950861	0.0829702	0.0950861	-0.155266	-0.253666
WDFY4	174	1.45723e-49	1.16674e-47	0.445945	-0.263373	-0.675692	-0.485244	0.445945
HMGB2	175	1.19909e-20	2.91582e-19	0.0763766	-0.00625559	0.0763766	-0.149802	-0.0685939
IGSF21	175	1.53858e-49	1.22651e-47	0.496496	-0.282313	-0.833202	-0.0280091	0.496496
TRIM9	175	3.12505e-10	3.78453e-09	0.0477564	0.0477564	0.0448719	-0.0375074	0.0297069
LINC01170	175	6.68082e-13	1.0259e-11	0.0202561	0.00523452	-0.00218984	0.0202561	0.0124239
DUSP2	176	7.676e-13	1.17283e-11	0.024817	0.020911	0.0199462	0.024817	-0.115414
GGTA1P	177	2.99447e-49	2.35638e-47	0.370718	-0.253731	-0.244359	0.0400089	0.370718
C1orf61	178	2.00768e-20	4.83082e-19	0.117435	0.0438924	0.117435	-0.458467	-0.0917085
GAA	178	6.79652e-49	5.28026e-47	0.313117	-0.174594	-0.111221	-0.148941	0.313117
LINC00844	178	3.70294e-10	4.4608e-09	0.0284612	0.0284612	-0.00514302	0.031629	0.00601059
NDUFS5	179	2.08106e-20	5.00081e-19	0.0971265	-0.0164154	0.0971265	-0.403275	-0.18056
PAM	179	2.87179e-17	6.03142e-16	0.0956302	-0.0348294	0.0956302	0.10249	-0.754786
SLC15A2	179	6.87362e-49	5.31763e-47	0.256161	-0.0922027	-0.118504	0.111279	0.256161
DTX3	179	4.74612e-10	5.67276e-09	0.0339253	0.0339253	0.00593455	0.0162119	-0.0203002
ATP1B2	180	2.2647e-20	5.42788e-19	0.0900543	-0.0566099	0.0900543	-0.392655	-0.171945
EPHB2	180	9.2155e-49	7.09942e-47	0.160601	-0.149514	-0.182277	-0.0173291	0.160601
AP003354.2	181	1.64259e-48	1.26012e-46	0.323415	-0.088547	-0.425437	-0.159706	0.323415
PLD4	181	5.2292e-10	6.22176e-09	0.0309036	0.0309036	-0.0454708	0.0322013	0.0416978
LGI3	181	1.56273e-12	2.33708e-11	0.0140648	0.00397916	0.000257786	0.0140648	2.57717e-05
RPL10A	182	5.3703e-10	6.37311e-09	0.0897183	0.0897183	0.0868877	-0.218531	-0.408986
TMEM258	182	3.14545e-20	7.49959e-19	0.0756869	0.0059119	0.0756869	-0.147693	-0.150003
EBI3	182	1.84493e-48	1.40945e-46	0.16754	-0.0556881	-0.254437	0.00132166	0.16754
CKMT1B	182	1.84828e-12	2.74446e-11	0.0148413	0.0122664	0.00975956	0.0148413	0.0109252
AHR	183	3.53461e-20	8.41649e-19	0.0426889	-0.0419375	0.0426889	0.0288111	0.00677923
C3	183	2.08067e-48	1.58295e-46	0.665013	-0.060721	-0.521363	-0.519279	0.665013
NR4A3	183	1.40887e-13	2.30434e-12	0.0673908	0.0472675	0.0472673	0.0633434	0.0673908
RAB3A	183	5.40312e-10	6.4079e-09	0.0193516	0.0193516	0.0165815	0.0156734	0.00883698
GSN-AS1	184	4.36118e-48	3.26377e-46	0.12934	-0.0346456	-0.0988267	-0.0518829	0.12934
METRNL	184	4.77282e-20	1.13502e-18	0.0625222	-0.0340376	0.0625222	0.0258397	0.0283343
RGCC	184	5.477e-10	6.49133e-09	0.0611996	0.0611996	0.0329403	0.0743081	0.00254845
KLK6	184	1.93785e-12	2.87464e-11	0.0143676	0.00552564	0.0128431	0.0143676	0.00653543
RGL1	185	9.15601e-48	6.82421e-46	0.351115	-0.246454	0.0876933	0.163737	0.351115
SLC6A1	185	5.80139e-10	6.87135e-09	0.0224516	0.0224516	0.0130228	0.00209411	0.0200532
JAML	185	6.54363e-20	1.54015e-18	0.03917	-0.0820433	0.03917	0.0315757	-0.229117
PPP1R14A	185	2.00286e-12	2.96627e-11	0.060618	0.0420096	0.0256949	0.060618	0.063477
EGR1	186	1.93155e-47	1.42802e-45	0.254396	0.085276	0.0576676	0.126012	0.254396
GPRASP1	186	6.58124e-10	7.77494e-09	0.0220682	0.0220682	0.00917532	0.0168298	-0.0118094
BRINP2	186	2.24924e-12	3.30712e-11	0.032791	0.00648084	-0.0349376	0.032791	0.0327258
ALDOC	187	6.67368e-10	7.87907e-09	0.0170822	0.0170822	0.0168325	0.00415739	0.0089387
CTTNBP2NL	187	2.15683e-47	1.58817e-45	0.539732	-0.356337	-0.267743	-0.279643	0.539732
GOLGA8B	187	2.59121e-12	3.78565e-11	0.113303	-0.0140202	-0.0497865	0.113303	-0.722217
AL034397.3	188	2.99252e-47	2.19472e-45	0.276159	-0.00670948	0.0689421	-0.00257842	0.276159
RAN	188	1.66215e-19	3.85767e-18	0.081802	0.0357459	0.081802	-0.116548	-0.0897776
TMEM125	188	2.9314e-12	4.23952e-11	0.0139574	0.0108676	0.0078593	0.0139574	0.0100413
AL135960.1	188	7.99249e-40	4.34844e-38	0.0542511	0.0329624	-0.0688154	-0.00445813	0.0542511
DMXL2	189	3.20876e-47	2.34393e-45	0.343381	-0.459248	-0.255544	-0.135349	0.343381
RHOBTB3	189	5.35998e-19	1.21778e-17	0.0860528	-0.236997	0.0860528	-0.150413	0.0721457
CDK5R1	189	9.62901e-10	1.12451e-08	0.0183183	0.0183183	0.0117732	0.0171768	-0.000543533
PLXNC1	190	5.72968e-19	1.30017e-17	0.120219	-0.327898	0.120219	-0.341514	-0.170286
SRGAP2-AS1	190	4.6411e-47	3.36342e-45	0.0607083	-0.00376027	-0.0392796	-0.00508275	0.0607083
LINC00320	190	3.29564e-12	4.73927e-11	0.0156618	0.0105121	0.00511469	0.0156618	0.00945491
KCNC3	191	6.58021e-47	4.74993e-45	0.160796	-0.0259395	-0.170438	-0.119535	0.160796
TUBA4A	191	6.33609e-19	1.43423e-17	0.0331913	0.0238539	0.0331913	0.0305714	-0.12857
SCN3B	191	1.20662e-09	1.39579e-08	0.0256071	0.0256071	0.0113973	0.029536	0.0231987
RN7SKP71	191	3.65399e-12	5.23405e-11	0.0752058	0.0244919	0.03834	0.0752058	-0.0581268
OLIG1	192	1.36914e-09	1.57782e-08	0.0408549	0.0408549	0.00599838	0.02963	0.0237002
WNT2B	192	8.81717e-47	6.33972e-45	0.210315	-0.171593	-0.218988	-0.0995029	0.210315
LINC01105	192	3.80753e-12	5.44123e-11	0.0176191	0.00251	0.00445392	0.0176191	0.013703
LGMN	193	1.0013e-46	7.1714e-45	0.314656	-0.405635	-0.381314	-0.354862	0.314656
TMA7	193	7.5119e-19	1.69828e-17	0.0951197	0.0139186	0.0951197	-0.108335	-0.202484
IGF1	194	1.2654e-46	9.0277e-45	0.0628428	-0.0630115	-0.0279955	-0.0788759	0.0628428
LILRB3	194	8.81896e-26	2.69044e-24	0.0651639	-0.00310473	0.0281281	0.0544758	0.0651639
SULT4A1	194	1.66756e-09	1.90378e-08	0.018922	0.018922	0.0170448	0.0203084	0.0202431
CD163L1	195	1.43241e-46	1.01795e-44	0.233273	-0.507808	0.115134	-0.263182	0.233273
AC245140.2	195	5.67924e-12	8.01608e-11	0.0129855	-0.00349349	-0.0015406	0.0129855	0.00515332
IL2RA	196	9.1604e-19	2.05828e-17	0.0551654	-0.275288	0.0551654	0.0339445	-0.0759301
S100A1	196	5.70584e-12	8.04743e-11	0.0368467	0.01777	0.0276923	0.0368467	0.00412681
LPAR1	196	1.5891e-46	1.12062e-44	0.41789	-0.106823	-0.240878	-0.437903	0.41789
HNRNPL	197	2.13883e-09	2.41623e-08	0.0952459	0.0952459	0.062147	0.021158	-0.11186
LINC02432	197	7.14419e-37	3.54024e-35	0.067911	-0.081712	0.0538067	-0.196795	0.067911
STAB1	197	1.90875e-46	1.33576e-44	0.376637	-0.388302	0.0142475	-0.131803	0.376637
PRRT2	197	3.14834e-12	4.53454e-11	0.013806	0.00784008	0.00770789	0.013806	0.013806
EEF1A1	198	2.19901e-09	2.47811e-08	0.133681	0.133681	0.124741	-0.292215	-0.540117
PTGS1	198	4.87078e-46	3.38279e-44	0.136676	0.00121429	-0.168866	-0.181174	0.136676
SAA1	198	1.64889e-18	3.66453e-17	0.0292292	-0.032354	0.0292292	0.0247666	-0.052066
SYNDIG1	199	6.30075e-46	4.35941e-44	0.529514	0.0811956	-1.34085	-0.118263	0.529514
RPL9P7	199	6.67019e-18	1.4388e-16	0.0284747	0.0186427	0.0284747	0.0281811	0.0124515
CALM3	200	2.17444e-18	4.80342e-17	0.0676836	0.0172582	0.0676836	0.0140562	-0.084915
SH3RF3	200	6.77207e-46	4.65041e-44	0.621617	-0.53951	-0.901148	-0.940716	0.621617
PCLO	200	8.28328e-12	1.15581e-10	0.0652475	0.0183636	-0.098285	0.0652475	0.0558585
CECR2	201	2.60129e-17	5.48213e-16	0.253231	0.109312	-0.0420134	-0.0409858	0.253231
RYR1	201	8.10806e-46	5.54706e-44	0.459937	-0.0886128	-0.73086	-0.364125	0.459937
VGF	201	2.37501e-18	5.24017e-17	0.0395136	0.00963858	0.0395136	0.0398391	0.000476791
NRSN1	201	8.58444e-12	1.19624e-10	0.0132443	0.00963954	0.0101953	0.0132443	0.00312139
TMEM119	202	1.6551e-45	1.12811e-43	0.0977716	0.0238686	-0.151551	-0.0474056	0.0977716
SLC2A1	203	4.26985e-18	9.29783e-17	0.0586022	0.0330459	0.0586022	0.00364592	-0.202902
FGL1	203	8.97362e-23	2.40895e-21	0.0690216	-0.0543788	-0.0474067	0.055609	0.0690216
GRIN1	203	4.06647e-09	4.4646e-08	0.0281561	0.0281561	0.0106462	0.0250005	0.0203928
AC098869.1	203	2.15182e-45	1.46124e-43	0.0611977	-0.0766397	-0.0429328	-0.035875	0.0611977
B2M	204	5.45069e-18	1.17991e-16	0.217242	-0.428748	0.217242	-0.234388	-1.6373
CTSB	204	2.35763e-45	1.5951e-43	0.784499	-0.708337	-0.720166	-0.888958	0.784499
TSPYL2	204	1.34645e-11	1.84645e-10	0.0462965	0.0332655	0.0278903	0.0462965	-0.0223027
CKLF	205	4.64612e-09	5.07667e-08	0.0130375	0.0130375	0.0100089	0.0107316	0.0106664
TNFAIP2	205	2.80713e-45	1.89223e-43	0.225137	-0.396711	-0.288131	-0.213539	0.225137
NDN	205	1.63061e-11	2.2245e-10	0.0222143	0.014569	0.00859727	0.0222143	0.0101007
SPATA13	206	4.7123e-09	5.1398e-08	0.0640501	0.0640501	-0.116251	0.00100839	0.0921548
ST18	206	6.86548e-18	1.47918e-16	0.106499	-0.261795	0.106499	0.0966724	0.156614
TBC1D9	206	3.06225e-45	2.04914e-43	0.413217	-0.193325	-0.624602	-0.00374593	0.413217
LHFPL2	207	7.26466e-45	4.79128e-43	0.589118	-0.459567	-0.44334	-0.962146	0.589118
MRPL51	207	1.03229e-17	2.20853e-16	0.0591293	0.010581	0.0591293	-0.0844356	-0.00255446
CADPS2	207	1.77667e-11	2.41477e-10	0.0475106	-0.0622071	-0.0929059	0.0475106	0.0258082
CYCS	208	1.04249e-17	2.22775e-16	0.0763921	0.0439282	0.0763921	-0.123749	-0.0088864
HSPA5	208	5.49325e-09	5.95264e-08	0.0727523	0.0727523	0.0672822	0.00687289	0.0177395
NRP1	208	1.05343e-44	6.87355e-43	0.364919	-0.376624	-0.0763836	-0.406131	0.364919
SLC6A15	208	1.91355e-11	2.59165e-10	0.0134397	0.00983493	0.00581712	0.0134397	0.00560754
TLR2	209	1.32333e-44	8.60397e-43	0.548245	-0.721868	-0.232021	-0.133178	0.548245
ATP6V1G2	209	2.94345e-09	3.28473e-08	0.0216648	0.0213383	0.0216648	0.0243166	0.0121377
CCDC40	210	2.21411e-44	1.41943e-42	0.18944	-0.294701	-0.139905	-0.377941	0.18944
DKK3	210	2.42287e-17	5.1179e-16	0.0462625	0.00908073	0.0462625	0.0256177	-0.0185211
SLC6A17	210	1.0347e-11	1.42963e-10	0.0127706	0.00916586	0.000996325	0.0127706	0.0127706
ARHGEF10L	211	3.97498e-44	2.5306e-42	0.207818	-0.120799	-0.27635	-0.374597	0.207818
TLE4	211	8.28594e-13	1.26392e-11	0.12646	-0.117829	0.12646	0.166678	-0.32909
RPRML	211	9.53821e-12	1.32387e-10	0.0127267	0.0116967	0.010694	-0.023057	0.0127267
AC009041.2	212	2.13882e-11	2.87713e-10	0.031349	0.0196163	-0.0125038	0.031349	-0.0111987
FGD2	212	3.99019e-44	2.53149e-42	0.525042	-0.46914	-0.56877	-0.11125	0.525042
KMO	212	2.61576e-17	5.5063e-16	0.053687	-0.139178	0.053687	0.0352466	0.0550658
STUB1	212	4.69997e-10	5.62494e-09	0.0196455	0.0169362	0.0161919	0.0196455	0.0176548
ALDH3B1	213	5.19822e-44	3.28653e-42	0.058164	-0.0572756	-0.00392932	-0.0280075	0.058164
KIF5C	213	9.68281e-13	1.47087e-11	0.0500326	0.0426348	0.0500326	0.0467411	-0.013889
SLC18A1	213	2.79102e-21	7.01006e-20	0.0346787	0.0222799	0.00326582	0.0308279	0.0346787
CAMSAP2	214	5.30603e-44	3.34317e-42	0.306007	-0.228415	-0.274058	-0.307723	0.306007
PLK3	214	4.71592e-33	1.99691e-31	0.212722	0.0750994	-0.0738762	0.0120716	0.212722
GABRD	214	2.41099e-11	3.22432e-10	0.0127267	0.00676077	0.00662859	0.0127267	0.00881057
ARHGAP22	215	5.71872e-44	3.59085e-42	0.553566	-0.472713	-0.814018	-0.769021	0.553566
SCN3A	215	2.68869e-11	3.58598e-10	0.012209	0.00602938	0.00865179	0.012209	0.00437683
TMEM59L	215	1.15856e-12	1.75121e-11	0.0387168	0.0330464	0.0387168	0.0355143	-0.0101495
UQCR11	216	3.26907e-17	6.83448e-16	0.0730961	0.0221413	0.0730961	-0.16907	-0.120377
AF127936.2	216	5.78332e-44	3.61901e-42	0.0565184	0.00810134	-0.0444834	-0.0574455	0.0565184
CPNE6	216	2.68869e-11	3.58598e-10	0.012209	0.00911919	0.0111927	0.012209	0.000460742
IFNGR2	217	8.61617e-44	5.35517e-42	0.490759	-0.351065	-0.366507	-0.625908	0.490759
PALM2	217	3.05769e-11	4.07137e-10	0.0136305	0.00384606	0.000331623	0.0136305	0.00971437
PRDX2	217	3.56579e-17	7.43786e-16	0.0515318	0.0217094	0.0515318	-0.0584089	-0.0159066
SCG3	217	7.73967e-09	8.27928e-08	0.0376753	0.0376753	0.0289647	-0.100478	0.0168241
DYNLL1	218	4.50732e-17	9.34861e-16	0.116679	0.00507321	0.116679	-0.2479	-0.25198
OSCAR	218	9.3203e-44	5.77323e-42	0.0965016	0.00797419	-0.0656533	-0.0346912	0.0965016
ELAVL4	218	7.80233e-09	8.33658e-08	0.0344855	0.0344855	-0.0290981	0.0431013	0.0329792
SLITRK1	218	3.1937e-11	4.2463e-10	0.0131809	0.0095761	0.00606646	0.0131809	0.00143262
RTKN2	219	5.58048e-17	1.15353e-15	0.0504408	-0.0471088	0.0504408	-0.0525379	-0.0434239
AC005165.1	219	1.31207e-43	8.09995e-42	0.123491	-0.0710265	-0.154684	-0.0493758	0.123491
FMNL2	220	1.38038e-43	8.49302e-42	0.68337	-1.51372	-0.783424	-0.884782	0.68337
ICAM5	220	4.04005e-11	5.33392e-10	0.0124678	0.00289717	0.00658067	0.0124678	0.00855174
NEURL2	220	4.01348e-19	9.12993e-18	0.0791494	-0.0801941	0.0591804	0.0289088	0.0791494
INAFM2	221	1.63359e-43	1.00173e-41	0.0519665	-0.00789689	-0.0256901	-0.00724925	0.0519665
GUCY1A1	221	4.39422e-09	4.81003e-08	0.0444673	0.03505	-0.134058	0.0444673	0.042608
CBX6	222	9.22803e-09	9.77446e-08	0.0590446	0.0590446	0.0492439	-0.00114684	-0.0249648
RGS12	222	4.93341e-43	3.00512e-41	0.249165	-0.0686382	-0.368425	-0.201528	0.249165
FTH1P10	222	8.42756e-17	1.73228e-15	0.0477948	-0.0176016	0.0477948	0.039217	-0.017966
ATF3	223	4.60446e-11	6.03161e-10	0.0695303	0.0309847	-0.00316305	0.0695303	0.0462996
PDGFC	223	5.64136e-43	3.42498e-41	0.375941	-0.735972	-0.499992	-0.256631	0.375941
AC103740.1	224	7.35133e-43	4.44841e-41	0.0567578	0.0181739	-0.0361713	-0.0681043	0.0567578
PDGFRA	224	1.11574e-08	1.17435e-07	0.0236453	0.0236453	0.0211484	0.0112115	0.0155621
SGMS2	224	4.93979e-11	6.46474e-10	0.0147537	-0.015016	0.0127211	0.0147537	0.0108377
AC099548.2	224	9.52673e-17	1.94513e-15	0.0519164	0.00561714	0.0519164	0.0317316	-0.204442
NCKAP1	225	1.12379e-08	1.18147e-07	0.0396228	0.0396228	-0.00483088	0.0303467	-0.0291521
NECTIN3	225	5.59971e-11	7.28677e-10	0.0666632	0.0287039	-0.0284219	0.0666632	0.0138319
CATIP	225	2.00994e-42	1.20432e-40	0.060079	0.00583235	0.0196743	0.0267272	0.060079
MYOF	226	3.27584e-42	1.95008e-40	0.411496	-0.222463	-0.311033	-0.289753	0.411496
OST4	226	1.11769e-16	2.27699e-15	0.0595621	-0.0153349	0.0595621	-0.0824047	-0.148933
PRR4	226	3.79031e-11	5.01772e-10	0.0116913	0.00963147	0.0116913	0.0116913	0.00548449
PMP22	227	1.22761e-16	2.49536e-15	0.0767475	-0.150406	0.0767475	-0.163351	0.093814
TMEM106A	227	3.57288e-42	2.12003e-40	0.208003	-0.10789	-0.11751	-0.0378641	0.208003
NNAT	227	7.6077e-11	9.80234e-10	0.0274685	-0.111244	0.0236967	0.0274685	-0.131608
HNRNPA1P48	227	1.32959e-08	1.38669e-07	0.0678498	0.0678498	-0.217897	-0.00835163	0.0998505
PTPRE	228	8.09297e-14	1.3465e-12	0.356585	0.146271	-0.755604	-0.233673	0.356585
RPL35A	228	1.72236e-16	3.47028e-15	0.122626	0.0100143	0.122626	-0.578648	-0.609185
AC100858.3	228	4.79079e-42	2.82441e-40	0.0942985	-0.114366	-0.139316	0.00208895	0.0942985
RHOBTB1	229	6.65687e-42	3.91198e-40	0.100932	-0.20671	-0.0582254	-0.0814383	0.100932
RPLP1	229	1.91658e-16	3.85313e-15	0.172053	-0.0479436	0.172053	-0.732467	-1.05286
PHACTR3	229	2.06596e-08	2.09858e-07	0.0293434	0.0293434	0.0191325	0.0363914	0.0319412
GADD45A	230	1.95902e-16	3.93414e-15	0.0430276	0.0135752	0.0430276	-0.022437	-0.0412755
PLIN2	230	8.37269e-11	1.07502e-09	0.124437	-0.0928063	0.0412359	0.124437	0.0618843
ECHDC3	230	7.01094e-42	4.10689e-40	0.0960004	-0.0507992	-0.0483179	-0.0257447	0.0960004
SEMA6D	230	2.25963e-08	2.28644e-07	0.0419214	0.0419214	-0.0600845	0.00917215	0.0680886
CALR	231	2.3516e-08	2.37296e-07	0.0524192	0.0524192	0.00509782	0.0154276	0.024754
PAX8	231	8.65752e-11	1.11026e-09	0.0118427	-0.00103146	0.000662952	0.0118427	-0.00611236
TCAF2	231	2.32884e-16	4.64995e-15	0.0453575	-0.00191865	0.0453575	0.0385941	-0.158914
GARNL3	231	7.93858e-42	4.63547e-40	0.365319	-0.0944902	-0.283606	0.036755	0.365319
HK2	232	3.4139e-41	1.96836e-39	0.343068	-0.000931598	0.0720124	-0.357632	0.343068
UBL5	232	2.63518e-16	5.25175e-15	0.0959137	0.00382246	0.0959137	-0.331402	-0.208186
CDK11A	232	3.65399e-10	4.40473e-09	0.0294737	0.0228907	0.0240702	0.0294737	0.0195856
MDH1	233	3.39064e-16	6.72808e-15	0.0681785	0.0456322	0.0681785	-0.0199407	-0.000740744
RPS25	233	3.15513e-08	3.1457e-07	0.0907336	0.0907336	0.073964	-0.220773	-0.476754
UBE2E2	233	3.56312e-41	2.04796e-39	0.636348	-0.813855	-1.22154	-0.74207	0.636348
SYT5	233	5.48533e-11	7.14808e-10	0.0112811	0.00737509	0.00721572	0.0112811	0.0112811
INSR	234	2.64747e-15	4.98884e-14	0.238761	-0.415625	-0.277371	0.162787	0.238761
RPL37A	234	3.72193e-16	7.35362e-15	0.160287	0.0694037	0.160287	-0.0805477	-0.48292
COL8A2	234	4.20395e-41	2.40873e-39	0.0536713	-0.00710502	-0.0870376	-0.055281	0.0536713
NAP1L2	234	3.42318e-08	3.39448e-07	0.013298	0.013298	0.0110787	0.0112933	0.00502116
FAM114A1	235	4.71196e-41	2.69139e-39	0.179449	-0.0726173	-0.0622446	-0.100598	0.179449
FCGR3A	235	8.58169e-17	1.76198e-15	0.211695	-0.0153812	0.110953	0.0211448	0.211695
RAB3IP	235	1.34332e-10	1.69276e-09	0.0343811	0.00101067	0.00953923	0.0343811	-0.099498
ARL11	236	8.01382e-41	4.54902e-39	0.0907683	-0.0808153	-0.0739739	-0.0608394	0.0907683
IFI6	236	4.05089e-16	7.96921e-15	0.0770392	-0.312171	0.0770392	0.0278208	-0.393817
C1QTNF4	236	3.92121e-08	3.87159e-07	0.0214581	0.0214581	0.0195721	0.0237458	0.0123278
RN7SKP203	236	1.34539e-10	1.69421e-09	0.0394768	0.00985581	0.0242716	0.0394768	-0.0383164
PCBP1	237	3.29677e-13	5.23344e-12	0.022814	0.0195041	0.022814	0.0172524	0.0190472
FAM157A	237	9.73949e-41	5.51153e-39	0.407843	0.00656497	0.0514462	-0.0789591	0.407843
MZT2B	238	5.36949e-16	1.05069e-14	0.079136	0.0327411	0.079136	-0.10541	-0.128844
SLC7A11	238	1.52233e-10	1.91178e-09	0.0345244	0.0194007	0.0290345	0.0345244	-0.00115094
CEND1	239	3.98405e-08	3.9294e-07	0.0211469	0.0211469	0.0174295	-0.000399114	0.00670632
SH3BGRL3	239	5.58298e-16	1.0913e-14	0.0512915	0.0106886	0.0512915	0.0203561	-0.172199
SLC7A7	239	1.06702e-40	6.01962e-39	0.280888	-0.35887	-0.432456	-0.37104	0.280888
P2RY13	240	1.38319e-40	7.77936e-39	0.135731	-0.0606016	-0.13474	-0.0423311	0.135731
KCNK1	240	1.58931e-10	1.99044e-09	0.0306558	0.016047	0.0180515	0.0306558	0.00214714
NPY	240	1.43354e-15	2.73507e-14	0.0204193	0.0162995	0.0098722	0.0184939	0.0204193
NME1	241	7.89314e-16	1.53468e-14	0.0495702	0.0228201	0.0495702	-0.174767	-0.0289682
PTGS2	241	6.75645e-17	1.39191e-15	0.0322333	0.0252854	0.0189817	0.0283824	0.0322333
RPS6KL1	241	1.85813e-40	1.03868e-38	0.0493296	-0.00582082	0.0057895	-0.0302666	0.0493296
AC025678.3	241	2.10945e-10	2.60976e-09	0.0213503	0.000655794	0.00489512	0.0213503	-0.00642769
IL13RA1	242	2.13895e-40	1.19203e-38	0.50426	-0.367536	-0.537943	-0.652308	0.50426
SELENOK	242	8.53842e-16	1.65139e-14	0.0538372	0.00184432	0.0538372	-0.0693429	-0.0719258
AP005530.1	242	3.45706e-24	9.90394e-23	0.0880479	0.0421546	-0.0665129	-0.0349301	0.0880479
CKMT1A	242	2.13746e-10	2.63607e-09	0.0111737	0.0101437	0.00914099	0.0111737	-0.000574579
ABCB4	243	2.35623e-40	1.30914e-38	0.0599171	-0.0097803	-0.0998168	-0.0504887	0.0599171
BTG2	243	1.92253e-14	3.37964e-13	0.254708	0.0974289	0.0403275	-0.0324624	0.254708
GFOD1	243	8.62176e-16	1.66575e-14	0.0700758	-0.145519	0.0700758	0.0172723	-0.827981
ANO5	243	3.02634e-10	3.67226e-09	0.0142995	-0.0289562	0.0081151	0.0142995	-0.00203026
FFAR4	244	2.9737e-40	1.64721e-38	0.0547265	-0.0501133	-0.0489017	-0.0978904	0.0547265
TSHZ3	244	9.39842e-16	1.8139e-14	0.0539167	-0.168103	0.0539167	0.0295639	-0.0018993
AL162274.1	245	2.46996e-13	3.95517e-12	0.0290891	0.0238987	0.0290891	0.0205857	0.010267
SORT1	245	3.23345e-40	1.7857e-38	0.475158	-0.183716	-0.658057	-0.462953	0.475158
COLEC12	246	1.35724e-15	2.59488e-14	0.0781652	-0.137802	0.0781652	0.077136	0.0921366
DENND3	246	3.43167e-40	1.88948e-38	0.613355	-0.341028	-0.438147	-0.902641	0.613355
MT-ND2	246	3.97855e-10	4.78654e-09	0.106959	-0.0928502	-0.0311966	0.106959	-0.235064
GNLY	247	4.00423e-10	4.81427e-09	0.0411614	0.00649125	-0.00378131	0.0411614	-0.462307
SNHG8	247	7.41962e-08	7.10756e-07	0.0562621	0.0562621	-0.0332435	-0.0382838	0.00784625
UQCRQ	247	1.75435e-15	3.32637e-14	0.0764216	0.0119654	0.0764216	-0.145275	-0.0655911
IGFBP3	248	2.27281e-15	4.29165e-14	0.0244123	0.00383187	0.0244123	-0.146554	-0.0350063
PEG10	248	8.02882e-15	1.45751e-13	0.0284004	0.0205903	0.0284004	0.0290195	0.0152153
RPL26	248	9.63631e-15	1.73899e-13	0.112566	0.0827628	0.112566	-0.248248	-0.384399
ZNF618	248	6.46341e-40	3.53751e-38	0.32323	-0.460698	-0.212264	-0.245051	0.32323
TUBB4A	249	7.89055e-08	7.53506e-07	0.0175017	0.0175017	0.0114851	0.0198305	0.0158491
NDRG1	250	2.89267e-15	5.43413e-14	0.0912801	-0.00618016	0.0912801	0.0720539	7.63646e-06
PLXNB2	250	1.18201e-39	6.4119e-38	0.182969	-0.0496746	-0.142257	-0.0823997	0.182969
SPOCK3	250	4.91867e-10	5.87134e-09	0.0457375	0.00976196	0.00144284	0.0457375	0.017033
LINC01094	251	1.52987e-39	8.27439e-38	0.409046	-0.410398	-0.457352	-0.344779	0.409046
CCDC170	251	3.28218e-15	6.15324e-14	0.0803816	-0.388914	0.0803816	-0.133695	0.0853177
GOLGA7B	251	2.47092e-09	2.77318e-08	0.00972812	0.00921315	0.00718726	0.00972812	-0.0206407
ZNF727	251	5.09784e-10	6.07731e-09	0.0132642	-0.00781077	-0.00367819	0.0132642	0.00934812
RPL34	252	3.42578e-15	6.4159e-14	0.140932	0.048064	0.140932	-0.358881	-0.585931
SRGAP2	252	1.60136e-39	8.63555e-38	0.860271	-1.18363	-1.74395	-1.35541	0.860271
TLR10	252	1.22211e-30	4.6585e-29	0.0732398	0.0365509	-0.0274146	-0.025693	0.0732398
F3	253	3.65084e-15	6.83043e-14	0.0433535	-0.0280183	0.0433535	-0.0815766	-0.106895
LTC4S	253	1.85391e-39	9.96817e-38	0.201923	-0.0282267	-0.251577	-0.439635	0.201923
LMO3	253	9.89382e-08	9.35068e-07	0.0189198	0.0189198	0.00869635	-0.0171511	0.0111307
PLPPR4	254	6.98451e-10	8.21957e-09	0.019626	0.0132244	0.012107	0.019626	-0.00490131
AC092171.1	254	2.04252e-39	1.09502e-37	0.0532763	-0.0607176	-0.0660304	-0.0579255	0.0532763
AL445623.2	254	2.10994e-19	4.88457e-18	0.0571962	0.0349835	-0.0321838	0.0426573	0.0571962
CPED1	255	3.08683e-39	1.65006e-37	0.443494	-0.023494	-0.426326	-0.280335	0.443494
IDS	255	1.03432e-07	9.75666e-07	0.0664104	0.0664104	0.0124747	0.0514925	0.00423051
AC116533.1	255	4.2264e-15	7.85117e-14	0.0564241	0.03474	0.0564241	0.0365402	-0.0765909
IER5	256	1.07506e-07	1.01135e-06	0.0477278	0.0477278	-0.0514702	0.00340019	0.0775544
MT-CYB	256	8.38418e-10	9.82262e-09	0.123763	-0.198556	-0.0959905	0.123763	-0.42702
RPL8	256	5.29985e-15	9.7661e-14	0.124629	0.0814777	0.124629	-0.347483	-0.339061
AC012150.2	256	3.66218e-39	1.95192e-37	0.049637	0.0056897	-0.0259661	-0.0103778	0.049637
FCAR	257	3.1755e-17	6.64644e-16	0.051436	0.0310611	-0.0655581	-0.00963988	0.051436
RAB31	257	6.50497e-39	3.42726e-37	0.582938	-0.784691	-0.724424	-0.864931	0.582938
SNRPD2	257	7.29791e-15	1.32614e-13	0.0618903	0.0243093	0.0618903	-0.0826483	-0.0928237
OPALIN	257	8.80791e-10	1.03059e-08	0.0201771	0.00965579	-0.00639416	0.0201771	0.0181864
GLIS3	258	1.01393e-09	1.18035e-08	0.128874	-0.103175	-0.087623	0.128874	0.128707
TLR1	258	7.5237e-39	3.95264e-37	0.296633	-0.194162	-0.255694	-0.259203	0.296633
VWC2	258	5.64902e-08	5.47146e-07	0.0133358	0.0133358	0.00927039	0.0133358	0.00941968
TBXAS1	259	8.34107e-39	4.36953e-37	0.722036	-1.33958	-1.23801	-1.20917	0.722036
NPTX1	259	1.24026e-07	1.16022e-06	0.0128281	0.0128281	0.0113375	-0.00385116	-0.00255218
GAD1	260	1.06736e-09	1.24097e-08	0.0190204	0.0154949	0.0103987	0.0190204	0.00919753
PPFIBP2	260	1.16178e-38	6.03436e-37	0.190737	-0.404894	-0.348205	-0.5084	0.190737
GPM6A	261	1.26151e-11	1.73256e-10	0.0746037	0.0622112	0.0746037	-0.0484742	0.000717261
HTRA1	261	1.26508e-38	6.55234e-37	0.461775	-0.0523723	-0.271676	-0.719132	0.461775
TPPP3	261	1.08654e-09	1.26166e-08	0.019538	-0.000165221	-0.00907505	0.019538	-0.0340272
ALPK3	262	1.38748e-38	7.16605e-37	0.0574163	-0.0657959	-0.0517852	0.0224318	0.0574163
IQGAP1	262	1.05574e-14	1.89961e-13	0.144986	-0.683259	0.144986	-0.505368	-1.0814
CAMK2N1	263	1.10953e-14	1.99248e-13	0.0802798	0.0562124	0.0802798	0.0777616	-0.0599723
DDIT3	263	1.36413e-07	1.26768e-06	0.036309	0.036309	0.0189475	0.0210196	0.00941293
GAS6	263	3.24862e-38	1.65915e-36	0.194542	-0.069064	-0.110176	0.0110806	0.194542
G0S2	264	1.16622e-14	2.08611e-13	0.0403196	0.0272642	0.0403196	0.0227711	0.0322294
IFI44L	264	1.61712e-09	1.85311e-08	0.132492	-0.722591	-0.160712	0.132492	-0.0308336
MAZ	264	3.20129e-08	3.18998e-07	0.0166556	0.0162932	0.0166556	0.0173783	0.013397
PRAM1	264	4.16482e-38	2.12117e-36	0.217989	-0.0174033	-0.45615	-0.27327	0.217989
HES1	265	1.16845e-14	2.08807e-13	0.0312834	0.00952091	0.0312834	0.0190128	0.0218034
LPAR6	265	1.43487e-37	7.26752e-36	0.326467	-0.146472	-0.00627978	-0.0246055	0.326467
CA2	265	1.00586e-09	1.17244e-08	0.0379589	-0.00323556	0.0379589	0.0492579	-0.0468206
SYN1	265	1.54419e-07	1.42562e-06	0.0222286	0.0222286	0.0197821	0.0243666	-0.00457273
AC074327.1	266	1.67269e-37	8.4487e-36	0.486165	-0.997965	-0.873463	-0.664263	0.486165
ASNS	266	1.67597e-07	1.53721e-06	0.0114211	0.0114211	0.00707887	0.00911521	0.00904994
LRRC4C	266	2.20475e-09	2.48305e-08	0.068611	0.0120789	-0.0598625	0.068611	0.0217939
SOD1	266	1.27769e-14	2.27221e-13	0.0792012	0.0112333	0.0792012	-0.027463	-0.164716
RNASET2	267	1.95863e-37	9.86577e-36	0.566563	0.0384069	-0.119022	-0.0278939	0.566563
RPLP2	267	1.6262e-14	2.88082e-13	0.137076	0.0558213	0.137076	-0.33419	-0.432454
TAGLN	267	2.96102e-10	3.60254e-09	0.0184774	0.0163631	0.0184774	0.0186919	0.00296232
TAGAP	268	1.99169e-07	1.8105e-06	0.0240474	0.0240474	0.0156067	0.0109869	-0.0444997
TNFSF15	268	1.3795e-09	1.58877e-08	0.0133704	-0.00803616	0.00194065	0.0133704	0.0133704
P2RY12	268	2.57144e-37	1.28818e-35	0.0480646	0.0191388	-0.0583651	0.021908	0.0480646
ARHGAP6	269	2.84777e-37	1.41885e-35	0.447345	-0.224157	-0.728656	-0.142699	0.447345
AC024293.1	269	2.01931e-14	3.53282e-13	0.0496313	0.01045	0.0496313	-0.0462423	-0.0623946
CCND1	270	1.07318e-07	1.0101e-06	0.078301	0.0420049	-0.0279428	0.0113009	0.078301
PLOD2	270	2.12502e-14	3.71069e-13	0.0319316	0.00999526	0.0319316	0.0136912	-0.00382934
RAB42	270	6.32484e-37	3.14271e-35	0.064756	0.00113788	0.0309575	0.0294442	0.064756
CNKSR2	270	2.83914e-09	3.17412e-08	0.0277452	0.0136514	0.0120919	0.0277452	-0.0666076
HINT1	271	2.17042e-14	3.78276e-13	0.0990549	-0.0244939	0.0990549	-0.218531	-0.363207
PPP1R15A	271	3.7212e-09	4.10518e-08	0.0965003	0.0512238	0.0326479	-0.092783	0.0965003
EMP1	272	2.22851e-14	3.87296e-13	0.0311398	-0.00225651	0.0311398	-0.00959004	-0.0223261
IRS2	272	7.16822e-37	3.54257e-35	0.293429	-0.116376	-0.283601	-0.180824	0.293429
MIR124-2HG	272	3.49308e-09	3.87451e-08	0.00921046	0.00869549	0.00514508	0.00921046	0.00921046
TMEM130	272	3.17198e-09	3.52902e-08	0.0231555	0.0177369	0.0108693	0.0231555	0.0168834
NCKAP5L	273	1.20148e-36	5.85882e-35	0.179429	-0.121596	-0.176486	-0.242713	0.179429
NUDT3	273	1.20956e-20	2.93351e-19	0.0717458	0.0294511	0.0484068	0.0495706	0.0717458
RND1	273	3.23838e-09	3.59921e-08	0.0100309	-0.0015996	0.00414378	0.0100309	0.00219876
PRRT1	273	2.34838e-07	2.12315e-06	0.0118535	0.0118535	0.00984801	0.011988	-0.00404172
FAM84A	274	2.50345e-07	2.25557e-06	0.0128491	0.0128491	0.0123789	-0.0112305	0.00951835
RPS8	274	2.84416e-14	4.88731e-13	0.119934	0.0501541	0.119934	-0.255869	-0.390939
USP6NL	274	2.14329e-36	1.03961e-34	0.412639	-0.280935	-0.487257	-0.225732	0.412639
CABYR	275	2.66691e-36	1.29018e-34	0.0489625	-0.0271375	-0.0364603	0.00355179	0.0489625
LTF	275	4.36423e-09	4.78005e-08	0.0122864	-0.0184854	0.0112701	0.0122864	-0.0517018
RPS14	276	3.71285e-14	6.35029e-13	0.137796	0.0597427	0.137796	-0.459406	-0.582986
KCNJ2	276	3.15977e-36	1.51661e-34	0.127009	-0.0594996	0.0390941	0.00633866	0.127009
CHGB	276	1.94032e-10	2.41028e-09	0.0211437	0.0135541	0.0211437	0.02318	-0.0144208
ST8SIA3	276	4.3936e-12	6.23986e-11	0.0135471	0.0114873	0.0115144	0.00969631	0.0135471
BMP2K	277	3.81322e-36	1.82547e-34	0.600463	-0.831206	-1.03998	-1.31009	0.600463
LDLRAD3	277	3.98082e-14	6.79594e-13	0.0726198	-0.193927	0.0726198	0.0527091	0.0273346
CRTC3	278	4.53698e-14	7.71665e-13	0.0695264	-0.245528	0.0695264	-0.125313	-0.379629
OSBPL1A	278	3.99015e-36	1.90519e-34	0.43206	-0.526534	-0.514503	-0.47226	0.43206
SOX5	278	1.99887e-10	2.47797e-09	0.17485	0.0879797	0.0448736	0.1172	0.17485
CHST15	279	8.03983e-36	3.80905e-34	0.331792	0.013179	-0.163644	-0.237927	0.331792
KAT5	279	6.85909e-10	8.08755e-09	0.0108074	0.00977749	0.00877473	0.00888202	0.0108074
LYZ	279	4.65382e-14	7.90805e-13	0.0369663	-0.0746491	0.0369663	0.0203468	0.0410957
LINC01909	280	8.44133e-36	3.98897e-34	0.0857175	-0.0282588	-0.195294	-0.0868905	0.0857175
AP000769.1	280	5.70843e-08	5.52317e-07	0.0313443	0.0299267	0.0313443	0.0273065	0.0116732
ARL6IP1	281	4.99581e-14	8.45782e-13	0.0615832	0.025645	0.0615832	-0.0225331	0.0170304
B3GNT5	281	3.40793e-07	3.02003e-06	0.0342781	0.0342781	0.0188445	0.0393026	0.053976
MILR1	281	9.12632e-36	4.30157e-34	0.240021	-0.126299	-0.240679	-0.266024	0.240021
PARM1	281	5.35639e-09	5.81465e-08	0.0108468	0.00621205	-0.00304659	0.0108468	0.000723833
PGK1	282	5.05997e-14	8.55853e-13	0.120843	0.00679713	0.120843	-0.0310295	-0.00124442
WDFY3	282	1.06662e-35	5.01447e-34	0.497256	-0.792572	-0.554188	-0.733105	0.497256
AMER2	282	3.46612e-07	3.06714e-06	0.034005	0.034005	0.0218321	-0.0310833	0.032511
C1orf115	282	5.43342e-09	5.89241e-08	0.0097721	0.0082272	0.00642581	0.0097721	0.00585602
LINC01480	283	1.81112e-35	8.49279e-34	0.148404	0.0130703	-0.00998285	0.0164016	0.148404
AC008026.1	283	1.54288e-10	1.93626e-09	0.0161389	0.014045	0.0161389	0.00327648	0.0147637
BCAT1	284	2.02274e-35	9.43689e-34	0.324232	-0.326918	-0.0443523	0.00580052	0.324232
PLK2	284	3.52985e-07	3.11752e-06	0.0142817	0.0142817	0.00722167	0.00684901	0.00436244
GABRA4	284	6.04752e-09	6.53396e-08	0.00992351	0.00550253	0.00484179	0.00992351	-0.000199425
CD2	285	6.40994e-09	6.89303e-08	0.0150219	0.0121459	0.0140056	0.0150219	-1.33051
NUAK1	285	2.41557e-35	1.12125e-33	0.16582	-0.0985547	-0.181612	-0.0457441	0.16582
SULF2	286	6.88213e-09	7.38349e-08	0.0623697	0.0287893	0.0380336	0.0623697	0.0478387
CPLX2	286	3.68057e-07	3.24283e-06	0.0260926	0.0260926	0.0106563	0.0317472	-0.00426335
SH3RF1	287	4.18278e-35	1.92809e-33	0.17427	-0.187823	-0.0958504	-0.0173577	0.17427
H3F3C	287	1.53204e-11	2.0947e-10	0.0160275	0.0136528	0.0160275	0.0151185	0.0131278
RALGDS	288	1.03825e-13	1.71189e-12	0.0560012	0.00390325	0.0560012	0.0317958	-0.0179838
SNCA	288	4.18533e-35	1.92809e-33	0.292983	-0.139587	-0.197116	-0.127755	0.292983
CACNA2D1	288	7.60113e-09	8.14058e-08	0.0472635	0.000711367	-0.0187827	0.0472635	0.00578485
ASCL1	289	3.84116e-09	4.22735e-08	0.0100309	0.00694112	0.00261926	0.0100309	0.0100309
C9orf106	289	9.5261e-35	4.33402e-33	0.0417841	-0.02662	-0.0217	-0.0135808	0.0417841
IBSP	289	1.05735e-13	1.74027e-12	0.0370057	-0.0581233	0.0370057	0.0140818	0.00160368
CLIP3	290	4.58094e-07	3.9996e-06	0.0206484	0.0206484	0.0146379	-0.0115868	-0.024623
LINC02391	290	9.97184e-35	4.52558e-33	0.249562	-0.150816	-0.210632	-0.194919	0.249562
RPL34P18	290	8.05982e-09	8.57842e-08	0.00936187	0.00421219	0.00682101	0.00936187	-0.00238639
RPS18	291	1.20878e-13	1.9877e-12	0.141728	0.0372725	0.141728	-0.71	-0.696649
CNDP1	291	5.17189e-07	4.4793e-06	0.0333308	0.0333308	0.00688382	0.0284564	0.0410707
MAMDC2	291	1.01777e-34	4.6076e-33	0.0534362	-0.0207218	-0.0254966	-0.0237626	0.0534362
SLITRK5	291	8.05982e-09	8.57842e-08	0.00936187	0.00597082	0.00398288	0.00936187	0.00544578
CTSA	292	2.47372e-26	7.73987e-25	0.178036	-0.261385	0.0923446	-0.00289001	0.178036
TBC1D12	292	1.20935e-34	5.46146e-33	0.423385	-0.585813	-0.565192	-0.694114	0.423385
GABRA5	292	8.05982e-09	8.57842e-08	0.00936187	0.00700076	0.00783735	0.00936187	0.0015297
EDF1	293	1.52454e-13	2.48687e-12	0.079063	0.0280385	0.079063	-0.113707	-0.114446
NAP1L3	293	5.41977e-07	4.67851e-06	0.0147157	0.0147157	0.01224	0.0100246	-0.00451032
GREM1	293	8.27791e-09	8.78839e-08	0.0101823	-0.00114696	0.00399792	0.0101823	0.00626625
GPRASP2	294	5.44099e-07	4.6924e-06	0.00936725	0.00936725	0.00683998	0.00462096	0.0064811
PTCHD4	294	6.46984e-25	1.9226e-23	0.101248	-0.0307578	-0.141841	0.0723565	0.101248
LINC00578	295	1.35649e-34	6.08099e-33	0.183038	-0.0263744	0.00580888	-0.16714	0.183038
NEGR1	295	9.43229e-09	9.97928e-08	0.0563119	0.0143106	0.0135816	0.0563119	-0.0325651
LMNA	296	1.71169e-13	2.78225e-12	0.0489955	-0.0239293	0.0489955	-0.0479343	0.00703274
LY86	296	1.4179e-34	6.31e-33	0.239571	-0.0695745	-0.351401	-0.132983	0.239571
CPLX1	296	3.88093e-08	3.83388e-07	0.0163441	0.0136348	0.00454886	0.0163441	0.000314411
MED26	297	1.17462e-08	1.23022e-07	0.00895163	0.00328698	0.00458899	0.00895163	0.00503555
ME1	298	6.17573e-09	6.65679e-08	0.0430924	-0.147067	0.0430924	0.0536523	0.016685
ZNF395	298	4.77115e-12	6.76559e-11	0.029299	0.0234341	0.029299	0.0211975	0.023688
AL845472.1	298	2.44922e-34	1.08209e-32	0.0441534	0.0136827	-0.0339432	0.0191231	0.0441534
GPM6B	299	6.29403e-07	5.38e-06	0.0862706	0.0862706	0.0250645	-0.409372	-0.214839
NEAT1	299	3.50223e-34	1.54359e-32	0.77989	-0.359633	-0.147521	-0.538796	0.77989
TMEM160	299	2.07102e-13	3.34852e-12	0.045519	0.0272796	0.045519	-0.043391	-0.0206529
NDRG4	300	6.52892e-08	6.28717e-07	0.0313284	0.0298264	0.0313284	0.0264044	0.0173008
RPL15	300	2.0952e-13	3.38462e-12	0.124417	0.068537	0.124417	-0.167252	-0.446553
SLCO3A1	300	1.07324e-11	1.47954e-10	0.0590556	-0.164108	0.0590556	0.0687838	-0.404884
RNASEH2B-AS1	300	3.54034e-34	1.55665e-32	0.401395	-0.433109	-0.768913	-0.433551	0.401395
CXXC5	301	6.44649e-07	5.4975e-06	0.0362039	0.0362039	0.0227283	-0.00655961	-0.0730998
LINC01374	301	5.7329e-34	2.51466e-32	0.0466694	-0.00526497	-0.0460488	-0.0263514	0.0466694
SERPINI1	301	1.33683e-08	1.39266e-07	0.0477143	0.00600528	0.0145875	0.0477143	-0.0365197
RPL10P9	301	2.14724e-13	3.46563e-12	0.0630352	0.0323489	0.0630352	0.0245011	-0.102741
GK	302	7.156e-34	3.13139e-32	0.335505	-0.21841	-0.092654	-0.338316	0.335505
RPL11	302	2.21524e-13	3.56598e-12	0.135042	0.0228333	0.135042	-0.490336	-0.678363
CRYM	302	3.5577e-07	3.1391e-06	0.0222653	0.0224753	0.0222653	0.0231235	0.0261131
MTND1P23	302	1.35424e-08	1.40708e-07	0.00910304	0.00189348	0.00300497	0.00910304	0.00518695
AC025539.1	303	1.28564e-33	5.58583e-32	0.0434255	-0.00391285	-0.0170454	0.0164698	0.0434255
SYN2	303	7.52279e-07	6.36797e-06	0.0315876	0.0315876	0.0269759	0.0383268	0.000263443
GABRG1	303	1.35424e-08	1.40708e-07	0.00910304	-0.00613228	-0.00156858	0.00910304	0.00127087
TXNDC17	304	2.41088e-13	3.86394e-12	0.0409775	0.00169111	0.0409775	-0.119638	-0.0755858
ARHGAP32	304	1.52966e-33	6.63033e-32	0.318559	-0.0527031	-0.36329	-0.280499	0.318559
MED12L	304	1.65239e-13	2.69064e-12	0.138912	0.0584701	-0.134883	0.0717906	0.138912
NRXN3	304	1.39648e-08	1.44904e-07	0.0811874	0.0382668	-0.0207627	0.0811874	0.0700441
LRRK2	305	1.54615e-33	6.686e-32	0.337337	-0.578665	-0.233387	-1.01253	0.337337
CCL5	306	1.51895e-08	1.56989e-07	0.0226805	0.00654248	0.0200324	0.0226805	-0.895082
COPS9	306	3.02972e-13	4.82205e-12	0.0640712	-0.00246879	0.0640712	-0.136088	-0.124798
IRF8	306	1.58698e-33	6.83931e-32	0.283214	-0.0444437	-0.139268	-0.150813	0.283214
DIRAS2	306	6.11674e-09	6.59708e-08	0.0191124	0.0171875	0.0191124	0.0192233	0.000837568
PTPRD	307	1.695e-08	1.743e-07	0.0858883	0.0146513	-0.0331481	0.0858883	0.0636255
RPS16	307	2.81195e-10	3.42572e-09	0.0997294	0.0805028	0.0997294	-0.425094	-0.469991
UGGT2	307	1.58906e-33	6.83931e-32	0.308767	-0.211832	-0.33003	-0.311688	0.308767
CADM1	308	3.08016e-13	4.89382e-12	0.136079	-0.772174	0.136079	-0.232178	0.176029
ACSL6	308	1.73588e-08	1.78304e-07	0.0177702	0.0114561	0.0138085	0.0177702	-0.0100078
CELF4	308	1.03603e-06	8.61475e-06	0.0280974	0.0280974	0.0186675	0.0329093	0.0341048
ADAM9	309	2.05476e-33	8.78181e-32	0.36231	-0.192234	-0.246385	-0.50494	0.36231
SCHIP1	309	1.50786e-13	2.46185e-12	0.0147973	0.0117075	0.00323389	0.0128719	0.0147973
CDC14B	310	2.71113e-33	1.15601e-31	0.241498	-0.0907891	-0.338334	-0.160566	0.241498
RPS2	310	3.48155e-13	5.51246e-12	0.146633	0.0570294	0.146633	-0.738434	-0.560967
FCGR1A	311	3.8978e-33	1.65431e-31	0.2484	-0.0108053	0.010266	0.092852	0.2484
PTGER4	311	3.49385e-13	5.52716e-12	0.0349173	-0.00862578	0.0349173	0.0255094	-0.00479012
CABP1	311	1.22602e-06	1.01075e-05	0.0149348	0.0149348	0.00463635	0.0129853	0.0144801
TGM2	311	1.99096e-08	2.02914e-07	0.0127465	-0.00345906	0.0107139	0.0127465	0.00262361
ACTN1	312	3.51446e-13	5.55496e-12	0.054507	-0.0521198	0.054507	-0.0120056	-0.0386829
RPL32	312	6.04621e-09	6.53396e-08	0.108555	0.0922312	0.108555	-0.512259	-0.541756
CADM3	312	1.99819e-08	2.03461e-07	0.0172525	-0.00408312	0.00922542	0.0172525	-0.0382388
PHPT1	313	3.63314e-13	5.72283e-12	0.0617814	0.00570572	0.0617814	-0.182245	-0.00980365
ENHO	313	1.31409e-06	1.0785e-05	0.0198845	0.0198845	0.0100127	-0.00211242	0.022422
STARD8	313	5.38709e-33	2.27586e-31	0.0435524	-0.072005	-0.0228057	0.00391792	0.0435524
C4A	313	2.18711e-08	2.21551e-07	0.0172919	-0.0186379	-0.00272047	0.0172919	-0.0320628
CYFIP2	314	1.34082e-06	1.09946e-05	0.0302215	0.0302215	0.0288249	0.0301614	-0.644533
VASH1	314	7.28603e-33	3.07102e-31	0.404996	-0.14806	-0.757746	-0.784393	0.404996
NACA2	314	2.27576e-08	2.29815e-07	0.00884421	0.00678433	0.00833603	0.00884421	-0.00290405
MIR22HG	315	4.15581e-13	6.50143e-12	0.0396496	0.0032568	0.0396496	0.0163875	0.0477592
MEF2C-AS1	315	7.32666e-33	3.08106e-31	0.316433	-0.101256	-0.358405	-0.0830091	0.316433
YPEL4	315	1.13811e-08	1.19514e-07	0.00884421	0.00678433	0.000713449	0.00884421	0.00884421
CORO1A	316	1.4935e-06	1.21866e-05	0.0476945	0.0476945	-0.00562139	0.00459006	-0.24289
RPL27A	316	4.60655e-13	7.18053e-12	0.112592	0.0526039	0.112592	-0.210885	-0.359881
TREML1	316	8.3283e-33	3.49427e-31	0.075516	-0.0175191	-0.0895535	-0.0542234	0.075516
TRIML2	316	1.13811e-08	1.19514e-07	0.00884421	-0.00351503	-0.00284376	0.00884421	0.00884421
PTPRO	317	1.09898e-32	4.58995e-31	0.190378	-0.187308	-0.0472786	-0.268003	0.190378
RPL27	317	6.48617e-13	9.98522e-12	0.0989082	0.0500137	0.0989082	-0.270904	-0.257252
PPP1R9A	317	2.58783e-08	2.59988e-07	0.0345887	0.0166129	0.0112018	0.0345887	-0.129478
RIPOR2	318	3.06385e-08	3.05968e-07	0.0661868	0.0304528	0.018514	0.0661868	-1.66959
CREG1	319	1.53738e-32	6.39182e-31	0.264646	-0.313151	-0.321306	-0.131398	0.264646
SYT7	319	1.76505e-06	1.42879e-05	0.0135741	0.0135741	0.00999845	0.0129475	0.00697548
RBP4	319	3.32389e-08	3.30207e-07	0.00843397	0.00401299	0.00508767	0.00843397	0.00451789
HMOX1	320	1.76171e-32	7.30285e-31	0.270349	-0.157805	-0.0628341	-0.261241	0.270349
ADGRA1	320	1.91286e-08	1.95825e-07	0.00858538	0.00601054	0.0034173	0.00858538	0.00858538
VSTM2A	320	6.11686e-07	5.23344e-06	0.00621192	0.00621192	0.00235746	0.00621192	0.00621192
KIFC2	321	1.21044e-13	1.98865e-12	0.0151636	0.0122875	0.0126227	0.0113127	0.0151636
SPRED1	321	1.76447e-32	7.30285e-31	0.491868	-0.40991	-0.390432	-1.03289	0.491868
CACNB4	322	9.22874e-30	3.38418e-28	0.286322	0.0846574	-0.220596	-0.23296	0.286322
COL27A1	322	2.42731e-32	1.00063e-30	0.0586404	0.0291299	0.0348809	0.0413118	0.0586404
SCD	322	4.45899e-08	4.37195e-07	0.0711499	0.0149775	0.0142589	0.0711499	-0.0321909
CLEC4E	322	1.17291e-12	1.77144e-11	0.0305494	-0.0961745	0.0305494	0.022847	0.0330287
DNM1	323	7.71501e-12	1.08063e-10	0.0895643	0.0412319	0.0435403	0.0561432	0.0895643
RHOC	323	1.26234e-12	1.89869e-11	0.0352748	-0.020338	0.0352748	-0.0788422	-0.0659836
GAREM1	323	2.42859e-32	1.00063e-30	0.429154	-0.264209	-0.397093	-0.119429	0.429154
TAC3	323	2.23579e-08	2.26357e-07	0.0085414	6.67348e-07	0.00155154	0.0085414	0.0085414
RENBP	324	3.16095e-32	1.28791e-30	0.121418	-0.131135	-0.0784934	-0.0183512	0.121418
RGL2	324	1.12291e-09	1.30307e-08	0.0781305	0.0217723	-0.0172351	0.0596063	0.0781305
ZNF711	324	2.48247e-06	1.95937e-05	0.0256956	0.0256956	-0.0337518	0.0319816	0.030057
HHEX	325	3.32478e-32	1.35166e-30	0.0387416	-0.00675059	-0.014751	-0.015497	0.0387416
HDHD2	325	4.74503e-08	4.64598e-07	0.00802374	0.00132915	0.00234749	0.00802374	-0.00993137
NPDC1	325	1.40749e-12	2.11181e-11	0.0389009	0.0179353	0.0389009	-0.0550519	-0.0326029
GRIN2A	325	2.60007e-06	2.04427e-05	0.0270998	0.0270998	0.00270982	0.0264949	0.0145842
C5AR2	326	3.52172e-32	1.42855e-30	0.104942	-0.00234163	0.0136675	0.0590425	0.104942
RPL7	326	1.43902e-12	2.15736e-11	0.107672	0.0509688	0.107672	-0.1962	-0.193708
SLITRK4	326	2.37304e-08	2.39203e-07	0.00802374	0.00566263	0.00548287	0.00802374	0.00802374
CTNND1	327	4.66374e-32	1.88347e-30	0.334407	-0.108445	-0.359296	-0.44447	0.334407
EGFR	327	3.05875e-06	2.38141e-05	0.0352458	0.0352458	-0.00580459	-0.553559	-0.0303295
AL358216.1	327	2.50956e-08	2.52679e-07	0.0086928	0.0071479	0.00585468	0.0086928	0.0086928
HRH2	328	5.85043e-32	2.34209e-30	0.18822	-0.144957	-0.0578522	0.0920838	0.18822
OAZ1	328	1.60066e-12	2.39185e-11	0.109002	0.0193151	0.109002	-0.151956	-0.102264
IFIT3	328	5.35913e-08	5.21825e-07	0.0335225	-0.0447634	0.0181501	0.0335225	0.006874
CBR1	329	1.60517e-12	2.39664e-11	0.0528841	0.0161732	0.0528841	-0.00131138	0.0393539
CCDC88A	329	5.94888e-32	2.37631e-30	0.490572	-0.263555	-0.205275	-0.36282	0.490572
KLF12	329	3.22709e-06	2.50291e-05	0.0575334	0.0575334	-0.191027	-0.00995976	-1.18879
GHITM	330	3.45812e-06	2.67417e-05	0.0454995	0.0454995	0.00723707	-0.00746879	0.0228578
LPAR5	330	8.96393e-32	3.55744e-30	0.284594	-0.0876861	-0.357528	-0.248555	0.284594
PMP2	330	1.61655e-12	2.41167e-11	0.0797843	-0.0260863	0.0797843	-0.0616306	-0.0733672
UQCR10	331	2.14265e-12	3.158e-11	0.0701647	0.00770983	0.0701647	-0.342738	-0.100255
WIF1	331	5.54637e-08	5.39198e-07	0.009191	0.00507126	0.00715831	0.009191	0.00527492
LINC02345	331	9.15274e-32	3.62452e-30	0.0565901	-0.0267018	-0.000835003	0.0116514	0.0565901
CLIC2	332	9.92231e-32	3.92081e-30	0.0853202	-0.110083	-0.103599	-0.0980541	0.0853202
MRFAP1	332	2.15301e-12	3.17072e-11	0.0626399	0.0223308	0.0626399	-0.0880028	-0.0748946
RPS5	332	3.79048e-06	2.91888e-05	0.0667813	0.0667813	0.0457681	-0.519653	-0.328436
HOOK1	332	5.59328e-08	5.42147e-07	0.00817514	0.000450618	0.00106073	0.00817514	-0.0136961
NFKBIA	333	6.14949e-08	5.93426e-07	0.107446	0.0131526	0.0141696	0.107446	0.0758639
RPL18	333	2.17971e-12	3.20746e-11	0.112721	0.0452545	0.112721	-0.445007	-0.53491
NES	334	2.32696e-12	3.41592e-11	0.0411063	-0.0246967	0.0411063	-0.199794	-0.0197217
SLC25A6	334	1.12852e-06	9.33309e-06	0.0516063	0.0491699	0.0516063	0.0534707	-0.0612889
SPATA6	334	5.71412e-31	2.21967e-29	0.436792	-0.708686	-0.149985	-1.14546	0.436792
ABLIM3	334	1.33919e-19	3.12393e-18	0.0254537	-0.0189606	0.019403	0.0216029	0.0254537
WWC2	335	5.94478e-31	2.29953e-29	0.33719	-0.205686	-0.3757	-0.239176	0.33719
TYRO3	335	1.28937e-08	1.34551e-07	0.0220055	0.0192033	0.0220055	0.00743594	0.0246341
PRDM8	335	6.42991e-08	6.19957e-07	0.00832655	0.00626667	0.00578568	0.00832655	-0.0135446
MGST2	336	8.94657e-31	3.44612e-29	0.300135	-0.164292	-0.33153	-0.305845	0.300135
RPL19	336	4.14163e-07	3.63474e-06	0.0924224	0.0861863	0.0924224	-0.361926	-0.513548
RPS27A	336	2.80504e-12	4.07854e-11	0.13253	0.0134651	0.13253	-0.468018	-0.699423
DGCR5	336	6.72086e-08	6.46861e-07	0.00877613	0.00692998	0.00136445	0.00877613	-0.00755366
MAFG	337	1.02344e-30	3.93393e-29	0.135709	-0.00288592	0.00137988	0.00431923	0.135709
RPS21	337	2.8392e-12	4.12167e-11	0.112504	0.0331219	0.112504	-0.616675	-0.552649
PACSIN1	337	4.2194e-06	3.23017e-05	0.0182539	0.0182539	0.0111367	0.0195757	-0.074818
RPL7P1	337	3.61653e-08	3.58234e-07	0.00847795	0.00693305	0.00644526	0.00847795	0.00847795
ADGRB2	338	5.76592e-07	4.95631e-06	0.0199154	0.0187281	0.0199154	-0.00681841	0.0254829
CYBRD1	338	1.1468e-30	4.3897e-29	0.15263	-0.179665	-0.223834	-0.216234	0.15263
RABAC1	338	3.13925e-12	4.52857e-11	0.0501412	0.00605728	0.0501412	-0.0992295	-0.093829
GABRB2	338	7.36786e-08	7.06167e-07	0.0445898	-0.0554763	-0.0296402	0.0445898	0.0465813
BATF3	339	4.75876e-06	3.62492e-05	0.0300642	0.0300642	-0.0601833	-0.0112338	0.0398431
HTRA2	339	7.98952e-08	7.61372e-07	0.0077649	-0.000775823	-0.00248489	0.0077649	0.00384882
IL21R	339	3.14396e-12	4.53179e-11	0.061986	-0.0489001	0.061986	0.0247431	-0.139782
SPARC	340	3.15987e-12	4.54759e-11	0.0647195	-0.103023	0.0647195	-0.330942	-0.288623
SRGAP2B	340	1.35143e-30	5.14075e-29	0.784923	-1.13999	-1.75535	-1.30109	0.784923
Z74021.1	340	3.99476e-08	3.93785e-07	0.0077649	0.00622	0.0077649	0.0077649	-6.72666e-05
PSRC1	341	1.17133e-11	1.60993e-10	0.0742612	0.0344911	-0.0414455	-0.0132093	0.0742612
COX6C	342	3.57221e-12	5.12092e-11	0.0930509	0.00293764	0.0930509	-0.380729	-0.201494
GNG7	342	2.60743e-30	9.85717e-29	0.424259	-0.151315	-0.756253	-0.554466	0.424259
C3AR1	343	2.61958e-30	9.86243e-29	0.32947	-0.278362	-0.16751	0.0305174	0.32947
HIST1H4C	343	3.84704e-12	5.48914e-11	0.0695398	0.0335585	0.0695398	-0.374386	-0.198511
RPSAP58	343	4.82721e-06	3.67401e-05	0.010975	0.010975	0.00644221	0.010214	0.0101487
BIRC3	344	9.70037e-08	9.17731e-07	0.0191177	0.00644899	0.0171886	0.0191177	-0.156883
C1QC	344	2.79002e-30	1.04826e-28	0.370367	-0.109629	0.0214997	0.0912818	0.370367
AP006259.1	344	2.32742e-16	4.64995e-15	0.019134	0.0134693	0.0115114	0.0141569	0.019134
RPL38	345	5.19492e-12	7.35513e-11	0.110257	0.0665944	0.110257	-0.301724	-0.362866
LINC00891	345	3.78294e-30	1.41552e-28	0.0407057	-0.0417751	-0.0799454	-0.0127338	0.0407057
NECAB2	345	5.21256e-06	3.94926e-05	0.0134204	0.0134204	0.00780648	0.010441	0.0119358
FYN	346	5.49116e-06	4.13982e-05	0.0415505	0.0415505	0.0313032	-0.011429	-1.99475
CITED1	346	5.62153e-12	7.94073e-11	0.0143372	0.0037366	0.0143372	-0.0374696	-0.00199258
PROS1	346	4.16338e-30	1.5547e-28	0.128135	-0.123084	-0.149871	-0.184852	0.128135
AL096869.2	346	5.40661e-08	5.26169e-07	0.00806772	-0.00429152	-0.00938285	0.00806772	0.00806772
SEMA4C	347	4.57218e-30	1.70388e-28	0.156054	-0.00285363	-0.172088	-0.177485	0.156054
SH3PXD2B	347	1.10203e-23	3.11335e-22	0.22942	-0.532012	0.10986	0.0951624	0.22942
RASAL2	348	5.07599e-30	1.88017e-28	0.412803	-0.330194	-1.13488	-0.820378	0.412803
SAP30	348	7.12219e-12	9.99887e-11	0.0743423	-0.209983	0.0743423	-0.120494	0.0782847
BTBD19	349	7.62524e-30	2.81305e-28	0.196538	-0.047739	-0.125571	-0.147573	0.196538
NACA	349	6.02884e-10	7.13614e-09	0.117102	0.0886605	0.117102	-0.229521	-0.327867
PSMA7	349	7.44725e-12	1.04393e-10	0.0820927	0.0222364	0.0820927	-0.2317	-0.229882
CD69	350	6.07761e-06	4.552e-05	0.0392034	0.0392034	-0.00894481	-0.164968	-0.383231
BLOC1S1	351	8.74444e-12	1.21646e-10	0.0514573	0.00180502	0.0514573	-0.11789	-0.0780392
CEBPD	351	1.12313e-29	4.09396e-28	0.458533	-0.0923626	-0.156376	-0.250662	0.458533
HCST	351	5.02138e-08	4.90501e-07	0.0378081	0.0256277	0.0378081	0.0496053	-0.359061
C1orf56	352	7.63023e-06	5.62526e-05	0.0268379	0.0268379	0.000484257	-0.00860976	0.00457596
GSTP1	352	9.44244e-12	1.31157e-10	0.0677471	-0.0116723	0.0677471	-0.153089	-0.127485
SPTLC3	352	1.27249e-29	4.6292e-28	0.132742	-0.0772696	-0.22657	-0.0808858	0.132742
WDR86	352	1.22355e-07	1.14634e-06	0.0104611	-0.00456053	0.00487116	0.0104611	0.00654497
DUSP6	353	9.54844e-12	1.32429e-10	0.0530732	0.0333035	0.0530732	0.0430346	0.0765013
MT1H	353	7.34503e-09	7.8709e-08	0.0265842	0.0037657	0.0265842	0.0259724	0.00144514
NDUFA13	353	2.60326e-08	2.61395e-07	0.0235944	0.0204337	0.0235944	0.00752484	-0.0139086
TNS3	353	1.30467e-29	4.73684e-28	0.467157	-0.894964	-0.721507	-0.937879	0.467157
ITM2A	354	8.02239e-06	5.89777e-05	0.00934584	0.00934584	0.0063172	0.00591364	-0.21765
LY6E	354	9.6105e-12	1.33189e-10	0.031766	-0.0293308	0.031766	0.0193364	-0.144221
MYO7B	354	1.34566e-07	1.25143e-06	0.00750607	-0.010819	-0.00223555	0.00750607	-0.00815827
FAM149A	355	1.63405e-29	5.92101e-28	0.426076	0.015175	-1.45975	-0.952076	0.426076
SDR39U1	355	1.02504e-13	1.69469e-12	0.0158766	0.0117569	0.0138439	0.0120258	0.0158766
IL18R1	355	1.39438e-07	1.29513e-06	0.0265885	0.0122884	0.0206205	0.0265885	-0.166211
CCDC85B	356	8.73118e-06	6.38812e-05	0.0368059	0.0368059	0.0312426	-0.0524022	-0.0313421
RASSF8	356	2.02131e-29	7.3098e-28	0.335318	0.0635778	-0.283544	-0.13588	0.335318
HLX	357	2.14267e-29	7.73342e-28	0.0397139	-0.00638077	0.0202307	0.0146836	0.0397139
KCNF1	357	1.34341e-09	1.54914e-08	0.0124868	0.0104133	0.0124868	-0.0503625	-0.00903348
ADAP2	358	3.1926e-29	1.14552e-27	0.441746	-0.568948	-0.465377	-0.476274	0.441746
AK4	358	1.31397e-11	1.80327e-10	0.0458186	0.0230911	0.0458186	-0.0618556	-0.0238105
CLMN	358	1.53799e-07	1.4206e-06	0.0440116	-0.116852	0.031108	0.0440116	0.0338895
AP2M1	359	1.43032e-11	1.95854e-10	0.065953	-0.0111679	0.065953	-0.0669041	-0.000172526
ID2	359	9.71974e-06	7.06627e-05	0.0853045	0.0853045	0.0522691	-0.417753	-0.0311775
TMEM51-AS1	359	4.03111e-29	1.43795e-27	0.0417152	-0.0583266	-0.0134456	-0.00740151	0.0417152
CXXC4	359	1.55068e-07	1.4297e-06	0.00832655	0.00214693	-0.00390863	0.00832655	0.0021197
FP565260.3	361	5.11222e-29	1.80951e-27	0.0721474	-0.0299526	-0.162151	-0.0464012	0.0721474
SIK1	362	1.21572e-08	1.2701e-07	0.0208716	0.012259	0.0208716	0.0223998	0.0105863
DLEU7-AS1	362	7.15274e-29	2.52203e-27	0.106319	-0.0691915	-0.131567	-0.0207098	0.106319
HID1	362	5.86913e-06	4.40846e-05	0.0106309	0.0106309	0.00529947	0.0123103	0.000196638
AP001324.1	362	1.73993e-11	2.36659e-10	0.0487762	-0.00229824	0.0487762	-0.0172726	-0.158376
CHPF	363	1.79728e-11	2.43917e-10	0.0181901	0.00240581	0.0181901	-0.0343068	-0.0190954
RPS6	363	2.1013e-06	1.68095e-05	0.0831536	0.0787336	0.0831536	-0.0179509	-0.375327
GABRG2	363	1.68943e-07	1.54878e-06	0.0200935	0.00192691	-0.00528056	0.0200935	0.00436389
AC079193.2	363	7.35281e-29	2.58264e-27	0.0394995	-0.0247554	-0.117683	-0.0437682	0.0394995
DIRAS1	364	1.13225e-05	8.13794e-05	0.0128664	0.0128664	0.00909347	-0.0040589	0.00500699
PRDX5	364	1.92527e-11	2.60515e-10	0.0557105	0.0143026	0.0557105	-0.0401911	-0.0961394
AC008759.2	364	8.40009e-29	2.94485e-27	0.039626	-0.0264271	-0.0735445	-0.0149398	0.039626
AC106864.1	365	1.81815e-07	1.66098e-06	0.00780889	0.00162927	-0.00316	0.00780889	0.0038928
FAM53A	365	8.94626e-29	3.13034e-27	0.038438	-0.0102198	-0.0303479	-0.0146743	0.038438
H3F3A	366	1.92729e-09	2.18398e-08	0.103479	0.0787922	0.103479	-0.447805	-0.294165
UPP1	366	2.20875e-11	2.96685e-10	0.0620421	-0.0596386	0.0620421	0.0626661	-0.0620174
DNAJC6	366	1.95259e-07	1.7776e-06	0.0377201	0.00496979	0.0201094	0.0377201	-0.0110711
PCDHGA10	366	1.1194e-28	3.90939e-27	0.0370575	-0.00530615	-0.0097524	0.002073	0.0370575
FAM157C	367	1.18146e-28	4.11045e-27	0.242767	-0.0432753	-0.00585461	0.00370973	0.242767
HES6	367	1.22728e-05	8.78304e-05	0.0260186	0.0260186	-0.048324	0.0283984	0.026278
HSPE1	367	2.22688e-11	2.98901e-10	0.0710869	0.0451254	0.0710869	-0.266728	-0.0833927
AC108134.2	367	1.98774e-07	1.80869e-06	0.011622	0.00565613	0.00552395	0.011622	-0.00470777
NPTX2	368	3.39372e-11	4.50897e-10	0.0225452	0.0106222	0.0225452	0.0196045	-0.00585249
HHATL	368	2.14583e-07	1.94771e-06	0.00856128	0.0065014	0.00652859	0.00856128	0.00464519
PNCK	368	2.56903e-06	2.02247e-05	0.0210351	0.016512	0.015037	0.0210351	0.0150631
ZNF804A	368	1.37374e-28	4.77037e-27	0.242261	-0.544371	-0.220358	-0.765842	0.242261
LINC01235	369	2.16521e-07	1.96433e-06	0.0170758	-0.000694649	-0.0866535	0.0170758	0.00887827
NIPSNAP3B	369	1.8528e-28	6.40964e-27	0.0985859	-0.0167701	-0.122856	-0.0481513	0.0985859
C12orf57	370	8.13759e-09	8.64943e-08	0.0341178	0.0278828	0.0341178	-0.0748065	-0.0488647
TAGLN2	370	3.76292e-11	4.98505e-10	0.0385914	-0.0221525	0.0385914	-0.0235496	-0.130304
HIST2H2BF	370	2.24825e-28	7.76301e-27	0.130397	0.0246577	-0.00809137	-0.0583412	0.130397
MAST4	370	2.19317e-07	1.98773e-06	0.0390089	-0.0769182	0.0102773	0.0390089	-0.297496
AC239798.2	371	2.64253e-28	9.10728e-27	0.123881	-0.0917928	-0.0278238	-0.001219	0.123881
MAPK8IP2	371	6.85337e-06	5.10592e-05	0.0145932	0.0144913	0.0145932	0.0153133	0.00655149
TMCC3	372	2.70247e-28	9.2964e-27	0.408283	-0.241911	-0.715819	-0.27282	0.408283
VMP1	372	4.1058e-11	5.41582e-10	0.175908	-0.544167	0.175908	-0.463911	0.175985
RPS27	373	4.52895e-11	5.93979e-10	0.134831	0.0332391	0.134831	-0.431055	-0.924982
TLR4	373	2.85423e-28	9.79043e-27	0.0683669	-0.0551876	-0.0268305	0.0230214	0.0683669
AC110285.2	373	1.28521e-07	1.19981e-06	0.00841451	-0.00630584	-0.00264072	0.00841451	0.00841451
OR6W1P	373	3.48051e-06	2.68809e-05	0.00604106	0.00604106	0.00604106	0.00604106	0.00604106
GPNMB	374	2.87716e-28	9.84192e-27	0.211118	-0.236764	-0.0887621	0.0488045	0.211118
IL1R2	374	3.647e-09	4.03061e-08	0.0309656	-0.00618239	0.0309656	0.0299529	0.0275969
PNMA8A	374	1.55555e-05	0.00010957	0.0135408	0.0135408	0.00745156	-0.0034808	-0.00895297
RACK1	375	4.60554e-11	6.03161e-10	0.0980718	0.0243204	0.0980718	-0.170039	-0.262269
MYRF	375	2.64781e-20	6.32955e-19	0.0234267	0.0063452	-3.56226e-05	0.0195758	0.0234267
IGSF10	375	7.36537e-12	1.03324e-10	0.0132883	0.0101985	-0.00933034	0.0113629	0.0132883
COX8A	376	5.1735e-11	6.76095e-10	0.0624244	0.00582221	0.0624244	-0.235987	-0.10776
NRROS	376	3.97851e-28	1.35587e-26	0.0342781	-0.00803683	-0.0159546	0.00201806	0.0342781
RBM3	376	1.8072e-05	0.000126036	0.0492647	0.0492647	0.0158756	-0.00255029	0.0453701
PWAR6	377	5.24478e-11	6.84922e-10	0.0316181	0.0192443	0.0316181	0.0233275	0.0323552
SDK1	377	4.07922e-28	1.38505e-26	0.459129	-0.285272	-1.45942	-0.628639	0.459129
ATF5	378	2.90831e-07	2.59484e-06	0.0347612	-0.000287193	0.0195286	0.0347612	0.0255687
PTK2	378	4.09425e-28	1.38758e-26	0.413011	0.0536172	-0.521585	-0.254795	0.413011
L1CAM	378	1.15499e-06	9.53474e-06	0.00755006	0.00703509	0.00267924	0.00755006	-0.000282115
NCKAP5	379	4.10889e-28	1.38997e-26	0.404917	-0.942241	-0.466525	-0.359372	0.404917
PLEKHB1	379	1.03356e-06	8.59813e-06	0.0308632	0.0273721	0.0308632	0.0216755	0.0057159
SSR4	379	5.71734e-11	7.43458e-10	0.0567536	-0.0471172	0.0567536	-0.223029	-0.268999
MAATS1	379	2.96201e-07	2.64105e-06	0.00837053	-0.0126169	-0.0102209	0.00837053	-0.00958458
RPL36A	380	2.13171e-05	0.000147379	0.0279759	0.0279759	0.00874247	0.0240251	0.0296095
SLPI	380	1.54869e-07	1.42905e-06	0.00852193	-0.0252135	0.00852193	0.00852193	-0.00714241
FAU	381	6.66407e-11	8.62893e-10	0.112205	0.0550685	0.112205	-0.397876	-0.530378
RGS18	381	5.0054e-28	1.69013e-26	0.150242	-0.135744	-0.148164	-0.180277	0.150242
HSPA2	381	3.12825e-07	2.78025e-06	0.0264694	0.0166621	0.00930882	0.0264694	0.016216
PTPN14	381	9.25431e-11	1.1816e-09	0.139277	0.0574729	-0.0476159	-0.395438	0.139277
TCEAL6	382	6.45097e-08	6.21537e-07	0.0174455	0.0147823	0.0174455	0.0190746	-0.000110211
CNN3	383	8.94355e-11	1.14272e-09	0.0565521	-0.0516222	0.0565521	-0.139857	-0.172728
KLF7	383	7.21427e-28	2.41816e-26	0.363068	-0.512549	-0.521563	-0.339625	0.363068
NCAM1	383	2.28121e-05	0.000156828	0.0382154	0.0382154	-0.00768205	0.00912373	-0.364473
LRP1B	383	3.55038e-07	3.13414e-06	0.0908839	0.0276646	0.0110349	0.0908839	0.0749249
ATP6V1B2	384	7.50274e-28	2.51027e-26	0.301723	-0.210628	-0.160987	-0.190795	0.301723
MPP4	384	1.77926e-07	1.62788e-06	0.00847795	-0.00242388	0.00339623	0.00847795	0.00847795
ACSL1	385	8.4495e-28	2.82189e-26	0.435842	-0.645604	-0.503409	-0.630788	0.435842
IRAK2	385	2.33704e-05	0.000160126	0.0713731	0.0713731	-0.0544992	-0.278094	0.0606292
CD33	386	8.49665e-28	2.83247e-26	0.0950997	-0.0502808	-0.0290562	-0.0391035	0.0950997
IL32	386	3.77356e-07	3.32157e-06	0.0177461	0.00186136	0.015098	0.0177461	-0.484002
TNS1	386	1.05308e-10	1.33992e-09	0.0474045	-0.0744908	0.0474045	0.0245857	0.0256744
TGFBR3L	386	2.44832e-05	0.000167312	0.00792439	0.00792439	0.0038794	0.00369307	0.00555321
CPVL	387	8.90945e-28	2.9647e-26	0.317464	-0.653135	-0.528227	-0.286123	0.317464
RPS7	387	1.11347e-10	1.41088e-09	0.104597	0.0313751	0.104597	-0.444443	-0.46187
RGS4	387	9.1028e-10	1.06373e-08	0.0188492	0.0146711	0.0188492	0.019361	0.0192957
AC005162.3	388	9.00065e-28	2.98962e-26	0.069096	-0.0928893	-0.0305255	-0.035138	0.069096
NPTXR	388	2.58844e-06	2.03687e-05	0.02735	0.0251074	0.02735	0.0319664	0.0109636
SOX10	388	3.98145e-07	3.49784e-06	0.00765748	-0.00161195	0.0035921	0.00765748	0.00374139
RND3	389	1.20668e-10	1.52477e-09	0.0331354	-0.0170537	0.0331354	0.0275811	0.0207478
AL121761.1	389	1.94692e-10	2.41684e-09	0.0351926	-0.0791935	-0.0080749	0.0310799	0.0351926
MAFF	390	1.26556e-10	1.59697e-09	0.0362302	0.024717	0.0362302	0.0334139	0.0206086
PFKP	390	1.50341e-06	1.2262e-05	0.07068	0.0456756	0.00480792	0.07068	-0.244133
VSTM2B	390	4.47456e-07	3.92139e-06	0.0148351	0.00697612	-0.00293365	0.0148351	0.00892835
GAL3ST4	391	1.30997e-27	4.32761e-26	0.165708	-0.206327	-0.269493	-0.165876	0.165708
MALAT1	391	1.32552e-10	1.67148e-09	0.10069	-0.315512	0.10069	-0.134406	-0.591787
AC109630.1	391	1.49956e-07	1.38791e-06	0.00713982	-0.00140091	0.00713982	0.00713982	0.00713982
SLC12A5	391	3.07008e-05	0.000205513	0.0150878	0.0150878	0.00598349	0.0133198	0.00462635
CXADR	392	1.14508e-17	2.44412e-16	0.15478	-0.0416309	0.00144573	0.0935427	0.15478
MEIS3	392	3.10356e-05	0.000207325	0.0152006	0.0152006	0.0128025	0.0106117	0.00576909
TOMM7	392	1.46966e-10	1.84689e-09	0.0881568	0.0329518	0.0881568	-0.312824	-0.292786
SNX7	392	1.49641e-27	4.93467e-26	0.0891843	-0.118526	-0.0843304	-0.0981449	0.0891843
BBOX1-AS1	393	4.66793e-07	4.0704e-06	0.00796029	-0.00478769	-0.00169498	0.00796029	-0.0184924
LINC01001	394	2.18178e-27	7.15616e-26	0.131105	0.0418006	0.00907219	0.0391296	0.131105
KCNJ16	394	4.66793e-07	4.0704e-06	0.00796029	0.00229564	0.000548617	0.00796029	0.00404421
NTM	395	4.68091e-07	4.07825e-06	0.060835	0.03049	-4.80181e-06	0.060835	0.0352801
RNF135	395	2.33016e-27	7.6292e-26	0.339949	-0.532343	-0.322535	-0.578735	0.339949
RPL39L	395	1.57421e-10	1.97422e-09	0.0369525	0.0250155	0.0369525	0.0248839	-0.00826658
AFAP1	396	4.68215e-07	4.07825e-06	0.0596843	-0.034269	-0.0714887	0.0596843	-0.150834
PHC2	396	2.85281e-27	9.32375e-26	0.310065	-0.0413282	-0.188942	-0.0198846	0.310065
MT1F	396	1.73739e-10	2.16554e-09	0.0254402	-0.0109128	0.0254402	-0.0168042	-0.0699636
MNDA	397	3.07976e-27	1.00476e-25	0.207756	-0.207359	0.0236906	-0.143021	0.207756
ROBO3	397	3.89251e-05	0.000257186	0.0230175	0.0230175	-0.0489135	0.0116583	0.0310469
AC231981.1	398	5.14618e-07	4.46211e-06	0.00729123	-0.00721539	-0.00113679	0.00729123	0.00337514
FLVCR2	398	3.58625e-27	1.16792e-25	0.142549	-0.286394	0.0230387	-0.201651	0.142549
VSIR	398	2.72845e-05	0.000184667	0.0482407	0.0482407	-0.0633691	0.0389654	0.0971075
COX5B	399	2.12545e-10	2.62779e-09	0.0774934	-0.00196328	0.0774934	-0.183135	-0.177279
SH3TC1	399	3.62637e-27	1.17889e-25	0.425059	-0.294875	-0.864123	-0.318849	0.425059
MIR137HG	399	5.14618e-07	4.46211e-06	0.00729123	0.00235528	0.00424219	0.00729123	-0.0162053
FCGRT	400	4.61291e-27	1.49431e-25	0.407871	-0.488046	-0.453415	-0.591124	0.407871
PCBP3	400	4.18541e-05	0.000275249	0.0315403	0.0315403	-0.074417	0.0194944	0.0405991
FAM129B	401	2.16794e-05	0.000149545	0.0461887	0.0342409	0.0332758	0.0461887	0.0277688
KCNAB2	401	2.54204e-10	3.11136e-09	0.0693068	-0.186176	0.0693068	-0.0434324	-0.403811
REPS2	401	4.84573e-27	1.56696e-25	0.179726	-0.25647	-0.073459	-0.100438	0.179726
TOX3	401	5.74714e-07	4.9434e-06	0.00744263	-0.000281891	0.000539129	0.00744263	-0.00430563
SRRM4	402	4.52238e-05	0.000294871	0.00904842	0.00904842	0.00603336	0.00969785	0.00150032
AZI2	403	2.57835e-10	3.1537e-09	0.0641018	-0.336038	0.0641018	-0.0019382	0.0120105
MPZL1	403	5.04332e-27	1.62798e-25	0.45391	-0.518587	-0.313045	-0.27977	0.45391
RSAD2	403	6.98806e-07	5.94277e-06	0.038685	-0.11329	0.000640917	0.038685	-0.0589546
CHST1	403	7.02134e-06	5.21199e-05	0.0136247	0.0123954	0.0136247	0.0152392	-0.0106134
AC097534.2	404	2.73329e-10	3.3321e-09	0.03416	-0.0233117	0.03416	-0.00340889	0.0269026
TLN2	404	5.58322e-27	1.79909e-25	0.448832	0.0148976	-0.839266	-0.703817	0.448832
AC110285.1	404	7.04181e-07	5.98016e-06	0.00847795	0.000801378	-0.000669151	0.00847795	-0.00556107
AL161935.3	405	5.71848e-27	1.83622e-25	0.0942041	-0.0408679	-0.12858	-0.0802566	0.0942041
AREG	406	2.37239e-09	2.66694e-08	0.0249892	0.0099198	0.0249892	0.0230637	-0.0233348
AL591845.1	407	7.33812e-07	6.22315e-06	0.0156497	-0.00607471	-0.00669261	0.0156497	0.00582685
RNF217	407	9.82484e-27	3.1383e-25	0.22179	-0.24605	-0.136714	-0.00941521	0.22179
SELENOW	407	2.93084e-10	3.56819e-09	0.0782701	0.00194053	0.0782701	0.011034	-0.095725
B4GAT1	407	1.91798e-05	0.000133458	0.0187106	0.0183234	0.0187106	-0.00323877	-0.0146798
ACPP	408	1.05453e-26	3.36259e-25	0.0880399	-0.0562506	-0.0465914	-0.0645943	0.0880399
DUSP26	408	5.2802e-05	0.000340769	0.009422	0.009422	0.00357562	0.00673558	-0.00381797
EFNB3	408	7.58072e-07	6.40356e-06	0.00688099	0.00554982	0.00383196	0.00688099	0.0029649
ATP5F1E	409	2.99071e-10	3.63384e-09	0.0896271	-0.170196	0.0896271	-0.81953	-0.566822
IRF5	409	1.06135e-26	3.37843e-25	0.176669	-0.0838902	-0.260362	-0.125198	0.176669
SH3GL3	409	7.58786e-07	6.40532e-06	0.0307449	0.0121279	0.00117356	0.0307449	0.0204261
AC064799.1	409	2.71351e-05	0.000183791	0.0379267	0.0375555	0.0379267	0.00206993	-0.162143
ELAVL3	410	5.64932e-05	0.000363567	0.0208221	0.0208221	0.0162694	0.016945	0.0178134
CPM	411	1.45282e-26	4.59265e-25	0.384936	-1.61968	-0.487899	-0.582431	0.384936
MACC1	411	3.363e-10	4.06464e-09	0.0491562	-0.253623	0.0491562	-0.0418552	0.0172621
SYNGR3	411	7.79599e-07	6.57798e-06	0.00770146	0.00667153	0.0051606	0.00770146	-0.00404679
AC087672.2	412	1.50049e-26	4.73518e-25	0.0697245	-0.0936628	-0.030798	-0.0521685	0.0697245
RPL21P28	412	3.60266e-10	4.34571e-09	0.0149137	0.00605138	0.0149137	0.00488579	0.000773902
AC104041.1	412	8.5235e-07	7.16874e-06	0.0171122	-0.00442553	-0.00717731	0.0171122	-0.00180355
SEC11C	413	4.26698e-10	5.12345e-09	0.0574948	-0.019471	0.0574948	-0.0192146	-0.214557
TBR1	413	6.04025e-05	0.000385881	0.00584836	0.00584836	0.00280612	0.00443792	-0.00146884
AC024145.1	413	1.71794e-26	5.4121e-25	0.0311281	0.0022024	-0.0254999	0.00609781	0.0311281
CYSLTR2	413	8.64297e-07	7.25922e-06	0.00993875	-0.0419	0.00139445	0.00993875	-0.0496986
THBD	414	4.2775e-10	5.13272e-09	0.0268176	0.00555842	0.0268176	0.0259095	0.0285306
LAMP5	414	6.08937e-05	0.000388749	0.00875024	0.00875024	0.00289706	-0.000227368	0.00349291
CHSY3	414	1.87951e-26	5.91094e-25	0.370549	-0.603036	-1.04935	-1.07319	0.370549
ADGRE2	415	1.90795e-26	5.99012e-25	0.25111	-0.217565	-0.165053	-0.476439	0.25111
CLIC1	415	4.4658e-10	5.35166e-09	0.056534	-0.0214888	0.056534	-0.0892891	-0.237985
WHRN	415	8.7174e-07	7.30501e-06	0.0292749	0.0111324	0.0209433	0.0292749	-0.0720077
ELOVL6	415	6.29295e-05	0.000400212	0.0352395	0.0352395	-0.127047	-0.0456534	-0.516861
RARA	416	5.22633e-10	6.22176e-09	0.0211093	-0.011567	0.0211093	-0.0122371	-0.0711759
AC243772.2	417	2.57908e-26	8.05577e-25	0.0912955	-0.0431924	-0.0297723	-0.00487145	0.0912955
PINX1	417	6.78382e-05	0.000430385	0.0177039	0.0177039	-0.00280918	0.0192476	-0.00251927
UNC5C	417	9.03122e-07	7.54729e-06	0.0437126	-0.00089266	0.00799326	0.0437126	0.0335627
IFNGR1	418	2.81764e-26	8.78596e-25	0.485042	-0.204128	-0.218775	-0.107944	0.485042
TNFRSF25	418	6.80634e-05	0.000431665	0.0247545	0.0247545	-0.112959	-0.0435382	-0.10935
RPS4X	419	6.53685e-10	7.72747e-09	0.098281	0.0533845	0.098281	-0.236919	-0.46365
SH2B2	419	2.93958e-26	9.15063e-25	0.0692584	-0.0628966	-0.0376286	-0.0624095	0.0692584
HLA-A	420	6.86899e-10	8.09402e-09	0.11336	-0.0678952	0.11336	0.0130961	-1.01701
KCND2	420	1.06795e-06	8.86415e-06	0.0295572	-0.000350358	-0.00996668	0.0295572	-0.00100745
KCNE3	420	3.90974e-26	1.21295e-24	0.0301123	-0.0465289	-0.0127469	-0.00261969	0.0301123
SLITRK2	420	3.85851e-16	7.5989e-15	0.0207948	0.013284	0.0146104	0.0150186	0.0207948
CRYAB	421	7.48245e-10	8.79428e-09	0.0972603	-0.189325	0.0972603	-0.0158177	-0.364541
GPR85	421	4.41367e-26	1.36697e-24	0.036213	-0.0303946	-0.0222527	-0.000696977	0.036213
CDH19	421	1.07468e-06	8.91597e-06	0.0158358	0.00591695	0.0121713	0.0158358	0.0115544
NFAM1	422	6.20094e-26	1.91083e-24	0.161183	-0.225752	-0.322779	-0.136914	0.161183
NUDT14	422	7.74544e-05	0.000487681	0.0269228	0.0269228	-0.0011913	-0.00700612	0.0281822
PCA3	422	5.43619e-07	4.69047e-06	0.00647075	0.00338094	0.0018972	0.00647075	0.00647075
ARF5	423	8.84819e-07	7.41122e-06	0.0149551	0.0130274	0.0149551	0.0114262	0.0109303
SRGAP2C	423	6.5515e-26	2.01547e-24	0.682016	-1.08107	-1.72385	-1.26192	0.682016
PDIA2	423	1.087e-06	9.01198e-06	0.00647075	0.00235101	0.0018972	0.00647075	0.00255467
HLA-DRB6	423	9.69687e-10	1.13171e-08	0.0694134	-0.156328	0.0694134	0.0469485	-0.00270945
CHKA	424	6.80969e-26	2.09138e-24	0.428989	-0.717032	-0.807762	-0.639717	0.428989
PSMB6	424	1.05867e-09	1.23164e-08	0.0448829	0.00797308	0.0448829	-0.0988673	-0.0222626
MTND2P28	424	1.14967e-06	9.49941e-06	0.0190523	-0.00344776	0.0121451	0.0190523	-0.0113818
CD99	425	1.15048e-06	9.50184e-06	0.154785	0.0150108	-0.219571	0.154785	-0.506087
RNF175	425	7.47688e-26	2.29245e-24	0.167322	-0.17194	-0.0882504	-0.0514742	0.167322
RHBDF2	426	7.71985e-26	2.363e-24	0.491433	-0.120219	-0.605346	-0.550917	0.491433
LDOC1	426	8.35347e-05	0.000523985	0.0110959	0.0110959	0.0103652	-0.000568161	0.00663758
AC027031.2	427	4.49868e-21	1.11338e-19	0.0547411	0.024193	-0.0622613	-0.0416465	0.0547411
FNIP2	427	8.18898e-26	2.50242e-24	0.408194	-0.302154	-0.634735	-0.211893	0.408194
BCL3	428	1.15286e-09	1.33529e-08	0.0299298	-0.0168697	0.0299298	-0.00145669	0.0284233
IL1RN	428	5.86938e-07	5.0358e-06	0.0129236	0.00635526	0.00971099	0.0129236	0.0129236
AC004817.3	429	3.09248e-08	3.08659e-07	0.0170993	0.0134333	0.0170993	0.0101204	0.0177567
IL6R	429	9.5294e-26	2.90235e-24	0.331108	-0.230171	-0.206704	-0.6359	0.331108
RPL39	429	1.15554e-09	1.33756e-08	0.106142	0.026817	0.106142	-0.566135	-0.648087
TPD52L1	429	1.25712e-06	1.03592e-05	0.0147036	-0.0237623	0.00799006	0.0147036	0.000964651
SLC6A8	430	2.05549e-05	0.000142324	0.0212557	0.0197622	0.0212557	-0.00820173	0.0105948
LINC00987	430	1.49356e-25	4.52634e-24	0.0313629	-0.0117295	-0.0401748	0.00520625	0.0313629
KRBOX1	430	6.39253e-07	5.45911e-06	0.00662216	-0.0029485	0.00357313	0.00662216	0.00662216
RAB5C	431	1.21169e-09	1.40078e-08	0.0469613	0.00729159	0.0469613	-0.0169157	0.0164857
TMEM35A	431	1.27824e-06	1.05071e-05	0.00662216	0.00117124	0.00327586	0.00662216	-0.0113329
CHCHD2	432	1.23759e-09	1.42982e-08	0.0852699	0.0233781	0.0852699	-0.189259	-0.278006
ZSWIM1	432	1.66895e-25	5.04122e-24	0.0332233	-0.0408471	0.0155618	-0.00641118	0.0332233
RSPO4	432	1.03698e-13	1.71135e-12	0.0163262	-0.000755274	0.00768725	0.0144008	0.0163262
CYTOR	433	1.26076e-09	1.45566e-08	0.0305395	-0.0102796	0.0305395	0.00522108	-0.207939
MAST1	433	1.02504e-13	1.69469e-12	0.0158766	0.0107269	0.00287503	0.00432415	0.0158766
SIGLEC9	433	2.04593e-25	6.15201e-24	0.178064	-0.134086	-0.161763	-0.12199	0.178064
PGM5P4	434	2.20751e-25	6.62433e-24	0.0327843	-0.0186738	-0.0257037	-0.0195289	0.0327843
TPT1	435	1.41533e-09	1.62798e-08	0.122719	-3.64794e-05	0.122719	-0.0309546	-0.705915
FBXL16	435	1.76212e-06	1.42831e-05	0.0237488	0.0165643	0.0125617	0.0237488	-0.0161191
PTK6	435	1.62453e-06	1.32147e-05	0.00770146	-0.000839266	-0.00377559	0.00770146	-0.0220019
AC090559.1	435	2.24168e-25	6.71589e-24	0.0658479	-0.0992162	-0.111544	-0.0789362	0.0658479
PROX1	436	3.23616e-25	9.66368e-24	0.0338877	-0.0171917	0.00110562	0.012381	0.0338877
TXN	436	1.53902e-09	1.76694e-08	0.0635453	-0.0968027	0.0635453	-0.119349	-0.120045
RN7SKP255	436	1.62667e-06	1.32262e-05	0.0189118	0.0056812	0.013021	0.0189118	-0.0115222
ITM2C	437	1.56276e-09	1.79307e-08	0.06514	-0.0136412	0.06514	0.027428	-0.225487
SCN9A	437	8.23569e-07	6.92985e-06	0.00752596	0.000831371	0.00214697	0.00752596	0.00752596
NAPRT	438	7.74865e-25	2.29518e-23	0.0286033	-0.00834822	0.0103091	0.00934917	0.0286033
STC2	438	5.78586e-07	4.97112e-06	0.00782877	0.00457318	0.00782877	0.00782877	0.00782877
COX4I1	439	1.62386e-09	1.85852e-08	0.0780455	0.0219723	0.0780455	-0.226103	-0.217791
LINC01637	439	8.71266e-25	2.57241e-23	0.0318412	-0.0515854	-0.0237232	-0.00586789	0.0318412
SLC24A2	439	1.75265e-06	1.4219e-05	0.0378537	-0.00323925	-0.00804723	0.0378537	0.0214976
GNB4	440	1.05484e-24	3.09945e-23	0.395655	-0.529532	-0.558011	-0.972872	0.395655
AC022469.1	440	3.10393e-05	0.000207325	0.00414128	0.00414128	0.00414128	0.00414128	0.00414128
CYR61	441	1.68218e-09	1.91928e-08	0.0154024	0.0105228	0.0154024	0.00425453	0.0138163
AC091057.2	441	3.25671e-18	7.12551e-17	0.0220691	0.00970983	-0.00389587	0.0182182	0.0220691
HLA-DMB	442	1.44108e-24	4.18736e-23	0.219651	-0.167882	-0.147384	-0.110121	0.219651
RPS20	443	1.33604e-07	1.24489e-06	0.0786993	0.0593236	0.0786993	-0.126213	-0.212459
SVIP	443	1.90701e-06	1.53221e-05	0.0336692	-0.0179639	0.0135894	0.0336692	-0.0864798
TANC1	443	1.55556e-24	4.51285e-23	0.237091	0.0413994	-0.476861	-0.262887	0.237091
TBC1D16	444	2.17827e-24	6.29947e-23	0.368321	-0.953981	-0.497302	-0.924671	0.368321
TTLL4	444	1.90829e-06	1.53257e-05	0.0729426	-0.0199149	-0.0505758	0.0729426	0.0723592
SPOCK1	445	1.93248e-06	1.55064e-05	0.0509787	-0.00276303	-0.00131419	0.0509787	-0.014082
KCNT1	445	0.000141686	0.000852019	0.00935661	0.00935661	0.000678901	0.00911057	-0.00107763
AL596220.1	445	2.37274e-24	6.84029e-23	0.0323986	-0.00433916	-0.0475198	-0.0252189	0.0323986
SOD2	446	1.96913e-09	2.22864e-08	0.116066	-0.283743	0.116066	0.0515647	-0.547698
TRIB2	446	6.7182e-09	7.21184e-08	0.019677	0.0148597	0.019677	-0.0508793	-0.0825645
CDK14	446	2.71349e-09	3.0355e-08	0.0903228	-0.46891	0.0903228	0.105119	0.126244
AC091563.1	446	2.4902e-24	7.15639e-23	0.0329404	-0.0092971	-0.000177204	-0.00861952	0.0329404
AL359091.1	447	1.97731e-06	1.58453e-05	0.0139952	0.000170302	-0.0218569	0.0139952	0.0120045
LINC00854	447	2.7061e-24	7.76468e-23	0.326236	-0.363723	-0.336303	-0.334027	0.326236
CTSD	448	1.27029e-07	1.18649e-06	0.0690429	-0.110803	0.0690429	0.0915405	-0.00514826
FMNL1	448	0.000144359	0.000867811	0.0582786	0.0582786	-0.180658	-0.138682	-0.0239369
CD3E	449	0.000145018	0.000869224	0.00429269	0.00429269	0.00276817	-0.00340895	-0.504007
TENM4	449	7.7407e-24	2.21068e-22	0.355115	-0.419466	-0.846412	-0.224874	0.355115
PRKAR2B	449	2.48934e-09	2.79156e-08	0.0199854	-0.0188946	0.0199854	0.0164564	-0.00982675
NRG3	449	2.15608e-06	1.71861e-05	0.0509367	-0.00138555	-0.0184976	0.0509367	0.00171311
NEDD4L	450	8.01695e-24	2.28246e-22	0.302988	-0.175945	-0.30635	-0.290722	0.302988
NFASC	450	2.2089e-06	1.75706e-05	0.0311461	0.00202487	0.0122318	0.0311461	0.00495839
DLX6-AS1	451	2.45638e-06	1.94082e-05	0.00651474	0.00445486	0.00397387	0.00651474	0.00259865
AC113383.1	452	2.50617e-06	1.97552e-05	0.00713982	-0.00418948	-0.00149911	0.00713982	-0.00298311
SOGA1	453	1.18334e-23	3.33792e-22	0.268414	-0.0775434	-0.381417	-0.235506	0.268414
SYT13	453	0.000150361	0.000898002	0.00756083	0.00756083	0.000473594	0.00769529	-0.0106252
CHML	454	2.61352e-06	2.05396e-05	0.0212986	0.00218132	0.0171223	0.0212986	0.0153265
CIITA	454	1.33248e-23	3.74136e-22	0.3344	-0.273922	-0.443768	-0.530457	0.3344
LAMTOR5	454	2.84261e-09	3.17607e-08	0.0473646	-0.0157873	0.0473646	-0.0701071	-0.00385584
HBEGF	455	0.000154265	0.00091952	0.0274038	0.0274038	0.0182264	-0.0109543	0.0361719
MOAP1	455	2.85142e-06	2.23136e-05	0.0352751	0.017721	0.0174771	0.0352751	0.00540618
CA11	455	3.07922e-09	3.43174e-08	0.0238113	0.0167047	0.0238113	0.0195878	-0.0038753
AC002044.2	455	1.43731e-23	4.02953e-22	0.0293316	-0.00796995	-0.0123867	0.00237583	0.0293316
AC004918.1	456	5.9159e-05	0.000378861	0.0850717	0.0384162	-0.104727	-0.0210951	0.0850717
COX7A2	456	3.08916e-09	3.43897e-08	0.0706732	0.00380156	0.0706732	-0.279172	-0.190094
NAPSB	456	1.49402e-23	4.18213e-22	0.0819977	-0.00923935	-0.0262295	-0.0728891	0.0819977
ARHGEF40	457	2.73349e-23	7.57078e-22	0.139844	-0.0308775	-0.281335	-0.132371	0.139844
STMN3	457	4.66392e-09	5.09309e-08	0.0327593	0.0233259	0.0327593	-0.0352644	-0.033351
SYP	457	2.92157e-06	2.28139e-05	0.0430734	0.0192925	0.0287381	0.0430734	-0.000231265
TIMM13	457	3.40298e-09	3.77914e-08	0.0350142	0.0041075	0.0350142	-0.142139	-0.00678841
RNF144B	458	2.78032e-23	7.68886e-22	0.390957	-0.767226	-0.171724	-0.450326	0.390957
LRRC73	458	5.23681e-06	3.95946e-05	0.00569426	0.0051793	0.00467792	-8.19629e-05	0.00569426
ZFPM2	458	2.92825e-06	2.28563e-05	0.0592589	-0.0186023	-0.0329573	0.0592589	0.0496429
RPL36AL	459	3.60817e-09	3.99251e-08	0.0650554	0.0256841	0.0650554	-0.104424	-0.262308
PEX5L	459	3.03112e-06	2.36191e-05	0.0279797	-8.17179e-05	-0.0100969	0.0279797	0.0199517
PFN1P1	459	5.23681e-06	3.95946e-05	0.00569426	0.0051793	0.00518609	0.00376885	0.00569426
AL159163.1	459	3.10846e-23	8.57046e-22	0.210461	-0.0539265	-0.300706	-0.287882	0.210461
DTNA	460	4.2524e-23	1.16767e-21	0.398132	-0.601665	-0.123116	-0.164495	0.398132
SMIM26	460	0.00016637	0.000986542	0.0257398	0.0257398	0.0144532	-0.0581753	-0.0274683
TPST1	460	3.07191e-06	2.39064e-05	0.0932094	-0.502653	-0.0012406	0.0932094	0.0764402
SEMA3C	461	3.07779e-06	2.3942e-05	0.0313438	-0.0818938	-0.0156308	0.0313438	0.00927676
SPCS1	461	3.81776e-09	4.20665e-08	0.0506657	-0.0163246	0.0506657	-0.165954	-0.145481
CARMIL2	461	0.000175702	0.00103919	0.00610988	0.00610988	0.00459896	0.00521441	-0.056183
FAM151B	461	4.30007e-23	1.1785e-21	0.0366854	-0.0570809	-0.0272481	0.00108103	0.0366854
DCXR	462	0.000181264	0.00106659	0.0243608	0.0243608	0.0230644	-0.00782453	-0.00532604
PIP5K1B	462	4.52993e-23	1.23965e-21	0.345797	0.054446	-0.618843	-0.117972	0.345797
AL450405.1	462	3.95014e-09	4.34468e-08	0.0157441	-0.0619271	0.0157441	-0.320378	-0.151223
AC020916.1	463	4.02884e-09	4.42593e-08	0.0702431	0.0159622	0.0702431	-0.0207497	0.0643152
FLCN	463	3.21155e-06	2.49191e-05	0.061396	-0.0226555	-0.00397762	0.061396	0.0717235
RPL21	463	0.000184927	0.00108535	0.0746395	0.0746395	0.0651652	-0.145909	-0.500164
CHIT1	463	4.89367e-23	1.3352e-21	0.0388239	-0.0340694	-0.0543031	-0.0559962	0.0388239
AGAP1	464	3.37113e-06	2.61241e-05	0.101282	-0.0993324	0.0111969	0.101282	-0.053476
ATP6V0A1	464	5.26908e-23	1.43336e-21	0.286082	-0.150056	-0.0718843	-0.0103783	0.286082
APBB3	465	9.56182e-05	0.000593889	0.0371477	0.0260458	0.0179033	0.0371477	0.0398381
PAK3	465	3.39191e-06	2.62519e-05	0.0264633	0.0148891	0.0172489	0.0264633	0.00247085
MT-ATP8	466	3.58323e-06	2.76625e-05	0.0134335	-0.0100495	0.00164983	0.0134335	-0.0182605
SCN1B	466	6.32009e-23	1.70913e-21	0.107417	-0.0614952	-0.095435	0.00814609	0.107417
AL731577.1	466	0.000191877	0.00112291	0.0107506	0.0107506	-0.00644848	-0.0344704	-0.00352933
CADM2	467	8.24719e-06	6.05041e-05	0.0802273	0.0449169	0.00194806	0.0802273	0.000701338
PKM	467	4.28639e-09	4.70042e-08	0.0906578	-0.0323889	0.0906578	-0.109055	-0.0810494
WDR81	467	6.64612e-23	1.79201e-21	0.0284764	-0.0104088	-0.000575801	0.00537147	0.0284764
RFPL1S	467	5.17031e-08	5.04242e-07	0.0897235	-0.0648963	-0.0909652	0.0671616	0.0897235
MEF2A	468	6.96486e-23	1.87519e-21	0.610345	-0.978338	-1.24062	-1.54764	0.610345
PDE2A	468	0.000217964	0.00126109	0.0123965	0.0123965	0.00386346	0.0127206	0.0047579
AC010245.2	468	3.63967e-06	2.80568e-05	0.0061045	0.00168352	0.00203912	0.0061045	-0.00172767
TTC7B	469	8.41588e-23	2.26254e-21	0.260898	-0.268481	-0.52271	-0.26721	0.260898
MIR7-3HG	469	1.82021e-06	1.47215e-05	0.0061045	0.00043985	0.00356364	0.0061045	0.0061045
TPPP	470	3.67656e-06	2.83234e-05	0.020605	0.00899852	0.00202715	0.020605	0.00842611
PTTG1	470	4.68618e-09	5.11435e-08	0.0209862	-0.00113709	0.0209862	-0.11263	-0.0576188
RPL13	471	3.27394e-07	2.9041e-06	0.108941	0.0807415	0.108941	-0.453549	-0.84467
SATB1	471	3.90204e-06	3.00226e-05	0.043307	-0.010962	0.0109439	0.043307	-0.0222342
TRPM4	471	1.01712e-22	2.72644e-21	0.122737	-0.101531	-0.156836	-0.00937485	0.122737
BASP1	472	1.17574e-22	3.14244e-21	0.327812	-0.214582	-0.0732932	-0.144284	0.327812
HNRNPA0	472	0.000223026	0.00128956	0.0292651	0.0292651	0.0156587	-0.0244624	-0.0373918
RNASE1	472	5.13868e-09	5.59156e-08	0.048235	-0.0979741	0.048235	0.00588588	0.0711363
TCHH	472	3.97672e-06	3.05715e-05	0.00759404	-0.00824375	0.00133237	0.00759404	0.00367795
ATP6V1F	473	5.58839e-09	6.05217e-08	0.0547999	0.00540687	0.0547999	-0.053262	-0.0432949
CDCP1	473	1.3643e-22	3.64112e-21	0.151749	-0.12809	-0.245459	-0.168482	0.151749
ZBTB21	473	0.000230282	0.00132908	0.0224062	0.0224062	-0.00315316	0.00322349	0.0188545
TNFRSF9	473	4.13906e-06	3.17458e-05	0.00625591	-0.00146862	-0.00187485	0.00625591	-0.0593577
FARP1	474	1.50629e-22	4.01422e-21	0.212468	-0.265435	-0.601483	-0.306763	0.212468
LAMB3	474	0.000117532	0.000717839	0.00853488	0.00849411	0.00853488	0.0077331	0.00146098
AL158212.3	474	4.13906e-06	3.17458e-05	0.00625591	-0.00279979	-0.0097947	0.00625591	0.00233982
PPARG	475	1.7271e-22	4.596e-21	0.21089	-0.396102	-0.307256	-0.286704	0.21089
MAP3K8	476	1.84666e-22	4.90702e-21	0.357539	-0.364705	-0.163881	0.0523564	0.357539
SLCO4A1	476	7.81901e-09	8.34954e-08	0.0159486	0.0117948	0.0159486	0.0146386	0.00674117
RAB5CP2	476	4.18159e-06	3.20307e-05	0.00688099	0.00379118	0.00637282	0.00688099	0.0029649
EHD3	477	4.3062e-06	3.2925e-05	0.0135169	3.19414e-05	0.00240166	0.0135169	0.00923542
ASPHD1	478	6.50424e-09	6.98624e-08	0.0201752	0.00896453	0.0201752	-0.00351689	0.0109599
MYEF2	478	0.00026965	0.0015401	0.0231129	0.0231129	-0.00557858	0.00815414	-0.0185889
PLTP	478	2.23996e-22	5.92637e-21	0.242694	-0.398094	0.0614784	-0.061043	0.242694
FTLP3	478	2.22166e-13	3.57003e-12	0.0152515	-0.00667838	0.0122025	0.0133261	0.0152515
IRF7	479	4.825e-06	3.67386e-05	0.035163	-0.0321942	0.0157269	0.035163	0.00247717
DNM3	479	3.17035e-07	2.8163e-06	0.153408	0.060829	-0.231039	0.0376803	0.153408
HGF	479	2.24794e-22	5.93889e-21	0.0781595	-0.0915815	-0.0236901	-0.0619094	0.0781595
MSR1	480	3.06109e-22	8.06395e-21	0.43772	-1.01687	-0.257448	-0.704714	0.43772
C2orf40	480	4.8293e-06	3.67407e-05	0.00621192	-0.0308666	0.000161171	0.00621192	-0.0522349
PHACTR1	481	3.10895e-22	8.17827e-21	0.336818	-0.276602	-0.342864	-0.0819093	0.336818
GPR37	481	0.000295015	0.00167413	0.0122342	0.0122342	0.00319979	0.0111479	-0.00338704
CR381670.1	481	4.90345e-06	3.72894e-05	0.0132821	-0.0257762	-0.0142283	0.0132821	0.00737537
LRP1	482	3.30015e-22	8.65639e-21	0.338301	-0.250294	-0.330105	-0.147816	0.338301
SNRPN	482	0.00016033	0.000953501	0.0299581	0.0291315	0.0299581	0.0418211	0.0274517
SERPING1	482	5.0703e-06	3.84944e-05	0.0386356	-0.0865616	-0.00619617	0.0386356	-0.00158301
RER1	483	7.78727e-09	8.32534e-08	0.0500245	-0.0197348	0.0500245	-0.045988	-0.0598535
PLBD1-AS1	483	3.62844e-22	9.47684e-21	0.0368766	-0.0838531	-0.0123199	-0.00693589	0.0368766
CD300LF	484	4.51553e-22	1.1727e-20	0.0263178	-0.0206806	-0.0025235	-0.00448877	0.0263178
PHF24	484	5.19399e-06	3.93683e-05	0.0135169	0.00754273	0.00489521	0.0135169	-0.000222075
TRIM47	485	8.00629e-09	8.54455e-08	0.0200537	-0.00155466	0.0200537	-0.00860923	0.0100184
ASTN1	485	0.000332037	0.00187147	0.0272794	0.0272794	-0.0256932	0.0278777	0.0184575
BAALC	486	8.12461e-09	8.64065e-08	0.0359661	0.00414213	0.0359661	-0.0703463	-0.00910084
ENO4	486	4.83552e-22	1.25225e-20	0.0276364	-0.026261	-0.0524937	-0.020826	0.0276364
LYN	487	4.99254e-22	1.29109e-20	0.422375	-0.623086	-0.609939	-1.02534	0.422375
CFAP74	487	1.6228e-09	1.85846e-08	0.0835286	0.0340493	-0.083638	0.0186774	0.0835286
KAT2A	488	7.0247e-13	1.07601e-11	0.0686322	0.0266976	-0.021375	0.0350351	0.0686322
APBB1	489	6.06202e-06	4.54218e-05	0.0392301	0.0180097	0.0164677	0.0392301	-0.0361371
EDA	489	5.63952e-22	1.45635e-20	0.269624	-0.312213	-0.146703	-0.0688426	0.269624
FAM171B	489	8.17706e-09	8.68635e-08	0.0458354	-0.00204874	0.0458354	-0.0104288	-0.0143223
P3H2	490	6.14654e-22	1.58505e-20	0.199627	0.0436058	-0.357502	-0.156237	0.199627
LINC01719	490	6.1469e-06	4.59546e-05	0.00584567	-0.0075435	-0.00431778	0.00584567	-0.00427727
TBC1D8	491	6.2173e-22	1.60104e-20	0.355823	-0.485713	0.0677806	-0.109629	0.355823
MAL2	491	6.1469e-06	4.59546e-05	0.00584567	0.0037858	0.00381298	0.00584567	0.00192958
RPL12P4	491	9.89545e-09	1.04572e-07	0.0154693	0.00997085	0.0154693	0.0113249	-0.00676073
STARD13	492	6.23441e-22	1.6032e-20	0.238628	-0.697985	-0.339865	-0.246402	0.238628
KIRREL3	492	0.000410512	0.00227945	0.0249347	0.0249347	-0.037486	0.020651	0.010497
AKR1C2	492	6.1469e-06	4.59546e-05	0.00584567	-0.00784474	-0.00126874	0.00584567	-0.0019865
NPL	493	6.32823e-22	1.62504e-20	0.351661	-0.632337	-0.529955	-0.449136	0.351661
SUMO3	493	1.01491e-08	1.0713e-07	0.0338877	0.00703642	0.0338877	-0.0263869	-0.0155564
AC003659.1	493	0.000104967	0.000645826	0.00377503	0.00377503	0.00377503	0.00377503	0.00377503
KLF4	494	2.47759e-19	5.71403e-18	0.0297908	0.0129231	0.0223792	0.0220892	0.0297908
STARD4	494	6.27284e-06	4.68673e-05	0.0375972	0.0105274	-0.0135618	0.0375972	-0.0692012
MICA	494	7.08854e-22	1.81774e-20	0.0250431	-0.0324205	-0.0143452	-0.00576346	0.0250431
AC114491.1	494	0.000104967	0.000645826	0.00377503	0.00377503	0.00377503	0.00377503	0.00377503
AC008759.3	495	7.58922e-22	1.94341e-20	0.0260589	-0.000379446	-0.0262928	0.0106557	0.0260589
CTTN	495	1.06088e-08	1.11918e-07	0.0388587	0.0233692	0.0388587	0.0192804	-0.00152574
HCG22	495	3.96899e-18	8.66326e-17	0.0272356	0.0150026	-0.16549	0.0145568	0.0272356
C4orf48	496	1.08518e-08	1.14284e-07	0.0531914	-0.0186933	0.0531914	0.0646125	-0.11205
TJP1	496	0.000192512	0.00112626	0.105111	0.046918	-0.390391	0.00606295	0.105111
METTL27	496	7.61287e-22	1.94675e-20	0.0580141	-0.0238845	-0.0757679	-0.00338896	0.0580141
AL136164.3	497	7.89001e-22	2.01481e-20	0.0600556	-0.0489637	-0.0785186	0.00522793	0.0600556
FAM153B	497	1.75682e-05	0.000122688	0.00532801	0.00481304	0.00380349	0.00532801	-0.00250416
EDNRA	497	6.94121e-06	5.16802e-05	0.00644665	-0.00591258	-0.00371679	0.00644665	-0.00138552
P4HA2	498	1.1948e-08	1.24997e-07	0.0201567	0.0112332	0.0201567	0.0166277	0.0200479
RBM8A	498	5.38865e-05	0.000347524	0.0351846	0.0312015	0.0351846	-0.0553287	-0.0651808
ADCK1	498	9.12763e-22	2.32761e-20	0.149016	-0.114075	-0.183302	-0.13208	0.149016
AC144652.1	498	6.97759e-06	5.18261e-05	0.00599708	0.000244919	0.00294804	0.00599708	-0.0018351
RNASE6	499	9.20839e-22	2.34494e-20	0.0568452	-0.015094	-0.0513837	-0.0207603	0.0568452
DYSF	499	7.02797e-06	5.21481e-05	0.042303	-0.169087	0.0224197	0.042303	0.0278071
LIPG	499	4.15171e-05	0.000273131	0.0285703	0.0177761	-0.0693318	0.00446964	0.0285703
ADAMTS10	500	1.11301e-21	2.83039e-20	0.133794	-0.0445786	-0.168284	-0.0641962	0.133794
CEP170B	500	7.3042e-06	5.40513e-05	0.0129159	0.00681552	0.00925139	0.0129159	0.00700911
NR4A1	501	6.49663e-12	9.14868e-11	0.0615893	0.0260555	0.0399609	0.0333759	0.0615893
SPHK1	501	1.12473e-21	2.85621e-20	0.0270748	0.00184136	-0.0259096	0.00589531	0.0270748
CMTM5	501	7.47242e-06	5.52002e-05	0.0167287	0.00997893	0.00838339	0.0167287	0.0127474
LINC01678	502	1.24725e-21	3.16297e-20	0.131392	-0.0549338	-0.0919148	-0.0131202	0.131392
NSG2	502	0.000200865	0.00117326	0.0262478	0.018683	0.00952894	0.0262478	0.0194145
AKR1C3	502	7.52486e-06	5.55428e-05	0.00722315	-0.00419366	0.00133599	0.00722315	-0.00289979
KLF2	503	0.000486255	0.00265816	0.0290791	0.0290791	0.0243392	0.0207898	-0.066328
NOD2	503	1.36348e-08	1.4156e-07	0.0293746	-0.01617	0.0293746	0.0289884	0.0166137
ZFHX3	503	1.39195e-21	3.52506e-20	0.490653	-0.764651	-0.938986	-0.992132	0.490653
TIMP2	504	2.23685e-21	5.63361e-20	0.279646	-0.244463	-0.264517	-0.346048	0.279646
RAB24	505	4.42778e-06	3.38405e-05	0.00543543	0.00337556	0.00441909	0.00543543	0.00543543
RANBP1	505	0.00050507	0.00275363	0.027295	0.027295	0.0149214	-0.117449	-0.057068
DLEU7	506	3.2979e-21	8.26053e-20	0.389078	-0.747584	-0.909518	-0.616016	0.389078
ISG15	506	1.45689e-08	1.50916e-07	0.0315766	-0.0670801	0.0315766	-0.038114	-0.111397
TRAF4	506	0.000506983	0.00276324	0.00767363	0.00767363	9.18219e-05	-0.00271442	0.00455659
RPS4XP11	506	8.85359e-06	6.46108e-05	0.00543543	0.00131569	0.00187823	0.00543543	-0.00239674
CUEDC1	507	3.35581e-21	8.3941e-20	0.15589	-0.197533	-0.161412	-0.0341577	0.15589
NRXN2	507	7.87866e-05	0.000495559	0.0332014	0.0223102	-0.0182815	0.0332014	0.0262376
P2RX5	507	8.85359e-06	6.46108e-05	0.00543543	0.00204439	-0.000240814	0.00543543	-0.028184
MIR222HG	508	0.000516729	0.00281468	0.0478084	0.0478084	-0.106195	-0.214191	0.0500557
NRN1	508	1.59459e-08	1.64529e-07	0.026519	0.00941627	0.026519	-0.0406238	-0.0470123
CHRFAM7A	508	3.79187e-21	9.44619e-20	0.0259075	-0.0395818	-0.045832	-0.0110024	0.0259075
ZSCAN23	508	8.85359e-06	6.46108e-05	0.00543543	-0.000744185	-0.00430619	0.00543543	-0.00239674
FMN1	509	3.89548e-21	9.69113e-20	0.435961	-1.771	-0.496855	-1.15711	0.435961
HDAC2-AS2	509	9.23528e-06	6.72773e-05	0.0274446	-0.0214184	-0.0523818	0.0274446	0.0249581
DSE	510	4.18111e-21	1.03876e-19	0.312925	-0.398091	0.0138805	-0.204172	0.312925
NOL3	510	1.70039e-08	1.74757e-07	0.0203361	-0.00136408	0.0203361	-0.014213	0.00902646
NETO1	510	9.29369e-06	6.76726e-05	0.0131642	0.00633513	0.00179076	0.0131642	0.0111735
ANKZF1	511	9.36947e-06	6.81974e-05	0.0390258	0.00988049	0.011538	0.0390258	0.0101255
CACNG8	511	0.00051942	0.00282766	0.0119294	0.0119294	0.00828082	-0.00517148	-0.00251139
AC100788.2	511	4.35934e-21	1.08158e-19	0.0265571	-0.0127167	-0.0165611	-0.00875457	0.0265571
AC087273.2	512	9.34424e-13	1.42298e-11	0.0147973	0.0026518	-0.00176148	0.0128719	0.0147973
SERINC2	512	9.95263e-13	1.51061e-11	0.0189572	-0.00387639	0.0164164	0.00820389	0.0189572
GPRC5B	513	1.01013e-05	7.33491e-05	0.0342612	0.0130319	0.0138423	0.0342612	0.00853928
PER1	513	5.30821e-21	1.30991e-19	0.223669	-0.0104071	-0.0975062	-0.0493195	0.223669
RPL26P19	514	1.99855e-08	2.03461e-07	0.0651204	0.0357002	0.0651204	-0.102157	-0.223102
FRMD4B	515	5.70439e-21	1.40578e-19	0.428816	-1.10782	-0.893747	-1.11188	0.428816
TLNRD1	515	1.01446e-05	7.36345e-05	0.0218295	0.00524015	0.00636614	0.0218295	-0.00637905
STXBP1	515	0.000179263	0.00105752	0.0519104	0.0329243	0.00258471	0.0519104	0.0370452
C1R	516	2.10627e-08	2.13598e-07	0.0174226	-0.0202908	0.0174226	-0.0287125	-0.0731808
AL022326.1	516	5.72334e-21	1.40856e-19	0.025219	-0.0101279	-0.0329816	-0.000937597	0.025219
STX1A	516	0.000152456	0.000909627	0.022208	0.015649	-0.00800602	0.022208	-0.0341439
PIR	516	1.02165e-05	7.40688e-05	0.03173	-0.0348165	0.00584225	0.03173	0.00813313
CSRNP1	517	0.000629047	0.00334695	0.0162297	0.0162297	0.00847332	0.0120524	0.0250344
SLC25A4	517	2.48604e-08	2.50448e-07	0.0360013	0.0166688	0.0360013	-0.0508088	0.0157894
OR2B11	517	1.03026e-05	7.46631e-05	0.0128524	0.00190364	-0.00267272	0.0128524	0.00857099
ASAH1	518	6.76789e-21	1.66117e-19	0.34727	-0.370393	-0.340412	-0.326417	0.34727
GOLGA6L7	518	1.03881e-05	7.49721e-05	0.00558684	0.00146709	-0.00911195	0.00558684	0.00167075
FOXG1	519	2.77123e-08	2.78109e-07	0.0203706	0.011416	0.0203706	-0.103765	-0.0185654
MKNK1	519	6.9443e-21	1.69992e-19	0.448911	-0.00953776	-0.518841	-0.460441	0.448911
FLNC	519	1.03881e-05	7.49721e-05	0.00558684	-0.00934724	-0.00152757	0.00558684	-0.0162844
MTSS1	520	8.34495e-21	2.04006e-19	0.479023	-1.27417	-0.360027	-0.928015	0.479023
RPS11	520	2.93554e-08	2.93955e-07	0.0836929	0.0420558	0.0836929	-0.26742	-0.266882
AC099336.2	520	0.000652247	0.00346436	0.0054848	0.0054848	0.00367661	0.00458933	0.00259865
U73166.1	520	1.03881e-05	7.49721e-05	0.00558684	-0.00243892	-0.00334935	0.00558684	0.00167075
RAPGEF6	521	0.000667401	0.00354074	0.0240344	0.0240344	0.00694524	0.015059	0.0396627
TNFRSF21	521	8.63022e-21	2.10699e-19	0.0861666	-0.146781	-0.00699454	-0.0709999	0.0861666
BLVRA	521	3.00949e-08	3.00867e-07	0.0309313	-0.115418	0.0309313	0.0213999	-0.0735231
CADPS	521	1.16691e-05	8.37059e-05	0.0300847	-0.00400771	0.00102421	0.0300847	-0.0284625
CDKN1C	522	1.07688e-20	2.62211e-19	0.0314688	-0.0359062	-0.000210577	-0.00896477	0.0314688
CUTA	523	3.03081e-08	3.02834e-07	0.0427058	0.0150153	0.0427058	-0.0568694	-0.073285
RPL23	523	0.000679816	0.00360035	0.0502865	0.0502865	0.0331904	-0.268717	-0.240672
RBMS2	523	1.20727e-20	2.93182e-19	0.245845	-0.379398	-0.429179	-0.383187	0.245845
PRSS12	523	5.88547e-06	4.41531e-05	0.00573825	-0.00353118	-0.0032843	0.00573825	0.00573825
SLC16A3	524	2.30034e-05	0.000157966	0.0838615	0.0361558	0.0364619	0.0423489	0.0838615
RPS28P7	524	5.88547e-06	4.41531e-05	0.00573825	0.0031634	0.00370556	0.00573825	0.00573825
SLC7A5	525	0.000692541	0.00366352	0.0401775	0.0401775	0.011301	-0.0992309	-0.00973547
AC100800.1	525	5.88547e-06	4.41531e-05	0.00573825	-0.00250125	0.00239195	0.00573825	0.00573825
FGD6	526	1.38015e-20	3.33839e-19	0.116786	-0.215965	-0.0365253	-0.0473604	0.116786
PTPRN	526	3.15501e-08	3.1457e-07	0.0172117	0.0104423	0.0172117	0.0170253	0.00876255
TMEM233	526	1.25745e-05	8.98844e-05	0.00649064	0.00361456	0.00293343	0.00649064	-0.00134154
C5AR1	527	2.08358e-16	4.17513e-15	0.173059	-0.0358346	-0.00138199	0.0938604	0.173059
ITGAX	527	3.0808e-09	3.43174e-08	0.383398	0.100111	-1.07406	-0.199422	0.383398
ERC2	527	1.56905e-20	3.79032e-19	0.260671	-0.225386	0.0322485	-0.224314	0.260671
RPS9	528	3.21765e-08	3.20454e-07	0.0950051	0.00406257	0.0950051	-0.472117	-0.388989
COBL	528	1.36845e-05	9.73258e-05	0.0282822	-0.002401	-0.0116462	0.0282822	-0.0150615
KCNN1	528	1.7779e-20	4.28355e-19	0.0238369	-0.0165056	-0.0169896	0.00073199	0.0238369
RPS13	529	3.63567e-08	3.59935e-07	0.0922258	0.0110128	0.0922258	-0.264545	-0.449651
RIMBP2	529	1.37978e-05	9.80933e-05	0.0164259	-0.00804653	-0.0062346	0.0164259	-0.0117174
IFI30	530	6.41589e-16	1.25144e-14	0.0907602	-0.0202073	0.0463587	0.0110764	0.0907602
TDRD10	530	2.23049e-20	5.35287e-19	0.0279587	-0.00615625	-0.0264647	0.0183317	0.0279587
ERO1A	531	1.42949e-05	0.000101575	0.0928368	0.0138341	0.0275384	0.0928368	-0.124314
C3orf14	532	4.0841e-08	4.02375e-07	0.0217791	0.00835307	0.0217791	0.0166466	0.00198113
NCS1	532	0.000811779	0.0042248	0.0226735	0.0226735	0.0158603	0.0233468	0.0144855
CPB2-AS1	532	1.47337e-05	0.000104504	0.0123982	0.00762904	0.00843646	0.0123982	0.00257537
GADD45GIP1	533	4.09367e-08	4.03101e-07	0.0403934	-0.000804246	0.0403934	-0.231573	-0.0683318
RPP25	534	1.49833e-05	0.000105848	0.0051766	-0.00100301	0.00263574	0.0051766	0.00126052
ASAP1-IT2	534	4.93143e-20	1.1697e-18	0.0263136	-0.0145439	-0.0140056	-0.012849	0.0263136
IL10RB	535	4.98079e-20	1.17988e-18	0.0249602	0.00436145	0.00297427	0.00185527	0.0249602
RASD1	535	5.10358e-08	4.98265e-07	0.021223	0.00309757	0.021223	0.018925	-0.0348361
SOX11	535	2.90976e-05	0.000196358	0.0209372	0.0177072	0.0209372	0.0175856	0.00537659
AC093627.4	535	7.51767e-06	5.5512e-05	0.00584567	-0.0156568	-0.0035987	0.00584567	0.00584567
ADSSL1	536	5.75398e-20	1.35953e-18	0.0256927	0.00637635	0.00671761	0.0179911	0.0256927
SPTBN1	536	5.14975e-08	5.02505e-07	0.0564667	0.00314005	0.0564667	-0.027258	-0.369375
FAM131B	536	7.88408e-13	1.20362e-11	0.0151001	0.00943546	0.0079857	-0.00607938	0.0151001
CLSTN2	536	1.52717e-05	0.000107695	0.0308858	0.0146306	0.0137242	0.0308858	0.0314509
TMEM191B	537	1.58895e-05	0.000111836	0.0158643	-0.00444971	-0.00476355	0.0158643	-0.0488547
B3GALNT1	537	6.18844e-20	1.4603e-18	0.0538724	-0.0744531	-0.0151401	-0.0190831	0.0538724
ETFB	538	5.30916e-08	5.17234e-07	0.033235	-0.00224539	0.033235	-0.105454	-0.0390337
IRAK3	538	6.31491e-20	1.48822e-18	0.357199	-0.688899	-0.388081	-0.464675	0.357199
SNORD3C	538	0.000902765	0.0046662	0.0135763	0.0135763	0.013088	0.0159279	0.0173575
OCIAD2	539	5.67749e-08	5.49613e-07	0.0221515	-0.0523276	0.0221515	-0.0627581	-0.164038
TCEAL7	539	0.000115741	0.000707134	0.0160767	0.0141402	0.0160767	0.00514434	0.0176273
MAPK8IP1	540	0.000130862	0.000790824	0.0187675	0.01308	0.0124513	0.0187675	0.00764317
ADGRG6	540	1.07914e-19	2.52695e-18	0.159645	-0.533827	0.0191028	0.0587492	0.159645
QKI	541	1.22659e-19	2.86856e-18	0.490551	-1.00736	-1.14812	-1.16528	0.490551
AC026979.3	541	7.98019e-08	7.60878e-07	0.00862936	0.00656949	0.00761301	0.00670395	0.00862936
EMX2	541	1.68705e-05	0.000118306	0.00614848	0.00151377	0.00534305	0.00614848	-0.00168369
SWAP70	542	1.28654e-19	3.00493e-18	0.340033	-0.52121	-0.610015	-0.587416	0.340033
TF	542	6.22291e-05	0.000395896	0.0544529	0.0325619	-0.00796522	0.0544529	0.0530082
PLAC8	543	0.000931163	0.0047944	0.0319185	0.0319185	0.00777029	-0.276286	-0.119673
STEAP3	544	1.55423e-19	3.62095e-18	0.0823555	-0.0731584	-0.0287046	-0.0477284	0.0823555
AC069218.1	544	1.75682e-05	0.000122688	0.00532801	0.00326814	0.00431166	0.00532801	0.00141192
ALPK1	545	1.58474e-19	3.68733e-18	0.377644	-0.567283	-0.314238	-0.551229	0.377644
AL136115.1	545	1.75682e-05	0.000122688	0.00532801	-0.000851609	-0.00077006	0.00532801	-0.0126271
SEPT10	546	1.59846e-19	3.71454e-18	0.11645	-0.110778	-0.137716	-0.112791	0.11645
LAGE3	546	7.06282e-08	6.78704e-07	0.0241956	-0.0109527	0.0241956	-0.00374727	0.00774389
AL035448.1	546	8.78592e-06	6.42304e-05	0.00532801	-0.00136658	-0.00127823	0.00532801	0.00532801
SALL1	547	5.53538e-12	7.82507e-11	0.0701116	0.0259105	-0.122863	-0.0776213	0.0701116
PDLIM4	547	7.80499e-08	7.45724e-07	0.011461	-0.0102756	0.011461	-0.0300279	-0.00659494
HSPH1	548	0.000957603	0.00492087	0.0427556	0.0427556	0.00437619	-0.0285097	0.0170602
TFCP2L1	548	1.91022e-19	4.42779e-18	0.0902072	-0.13745	-0.0967134	-0.147406	0.0902072
SEC61B	549	8.05369e-08	7.67087e-07	0.0555421	-0.00787204	0.0555421	-0.152465	-0.157487
CHD5	549	0.000962814	0.00494626	0.0141728	0.0141728	0.00676085	0.0113546	0.00368406
SLC25A48	549	1.87296e-05	0.000130425	0.00631347	0.00167875	0.000723571	0.00631347	0.00239738
ARID5B	550	8.81558e-08	8.37046e-07	0.12651	-0.489656	0.12651	-0.441127	-0.626682
CD276	550	2.32422e-19	5.36708e-18	0.104675	-0.00102325	-0.0994052	-0.20739	0.104675
PPP2CA	551	2.68727e-05	0.000182149	0.0244651	0.0203407	0.0244651	0.0057351	-0.00166959
ENPP2	551	1.90248e-05	0.000132429	0.046175	-0.00451929	0.00785637	0.046175	0.0285436
IRF2BPL	552	9.34767e-08	8.8665e-07	0.0358466	0.0205735	0.0358466	0.0317706	0.00373553
AC096667.1	552	2.62713e-19	6.04372e-18	0.0239642	-0.0358209	-0.000898038	-0.0599547	0.0239642
MRVI1	552	1.92964e-05	0.000134218	0.0236492	-0.00264534	-0.00619847	0.0236492	-0.0111316
PIWIL4	553	1.98607e-05	0.000137856	0.00547942	-0.00173014	-0.00519221	0.00547942	0.00156333
CDH23	553	2.87618e-19	6.60836e-18	0.150748	-0.0178709	-0.351649	-0.0847276	0.150748
ATP6V0E2	554	1.19326e-07	1.12025e-06	0.0176793	0.00925039	0.0176793	0.00797323	-0.0207312
MARCH1	554	2.91178e-19	6.68178e-18	0.447247	-0.69517	-0.0144014	-0.406462	0.447247
GAPDHP1	554	0.00105259	0.00533483	0.00310596	0.00310596	0.00208962	-0.0122973	-0.00310089
LINC01748	554	1.98607e-05	0.000137856	0.00547942	-0.00686812	-0.00650581	0.00547942	0.00156333
HIST1H1C	555	1.21075e-07	1.13609e-06	0.0228405	-0.0135657	0.0228405	-0.0785066	-0.0248484
MYO15B	555	2.96033e-19	6.7847e-18	0.212668	-0.056453	-0.245527	-0.114621	0.212668
SMAD3	555	0.00110319	0.00558139	0.050637	0.050637	-0.215797	0.025892	-0.247316
AP000462.1	555	1.01628e-05	7.37376e-05	0.0060804	-0.00645385	0.00557223	0.0060804	0.0060804
MPEG1	556	3.13893e-19	7.18505e-18	0.0219811	-0.0208975	-0.0129582	0.00657783	0.0219811
NR4A2	556	2.28937e-05	0.000157271	0.0624959	0.0286849	0.0440234	0.0624959	0.00487678
MAFK	557	2.30265e-05	0.000158065	0.021141	0.00330795	0.0114784	0.021141	0.0210105
PLA2G15	557	3.17728e-19	7.26376e-18	0.133084	-0.153181	-0.176961	-0.149633	0.133084
RPL6	557	0.000559212	0.00302096	0.0593071	0.0566551	0.0593071	-0.30136	-0.454142
RPL10AP2	558	0.00115035	0.00580397	0.00444679	0.00444679	0.00394541	0.00303635	0.00104567
AC005696.1	558	1.15793e-05	8.30943e-05	0.00543543	-0.00876994	-0.00735523	0.00543543	0.00543543
TPRG1	559	1.40552e-07	1.30416e-06	0.119945	-1.22228	0.119945	-0.603034	0.0903433
LINC01126	559	2.33331e-05	0.000159957	0.00578223	-0.000912359	0.000700503	0.00578223	0.00186614
PRR7	559	1.83957e-07	1.67971e-06	0.014463	0.0102889	0.014463	-0.0191807	-0.00334284
TREM2	560	6.29583e-19	1.42687e-17	0.141609	-0.00133491	-0.0836058	-0.0151902	0.141609
ICOSLG	561	7.66155e-19	1.72785e-17	0.0843661	-0.0258199	-0.17431	-0.0425453	0.0843661
IL7R	561	5.29227e-06	3.99974e-05	0.0144807	0.00462279	0.0144807	0.0150962	-0.627024
MAPK13	561	1.53075e-07	1.41535e-06	0.028455	-0.0325898	0.028455	0.0113302	-0.00828874
HLA-C	562	1.57675e-07	1.45129e-06	0.0915045	-0.146481	0.0915045	-0.0456414	-0.864205
AC007255.1	562	7.85869e-19	1.77014e-17	0.027178	-0.0544696	-0.045558	-0.0544914	0.027178
SERPINB6	563	8.90992e-19	2.00446e-17	0.310685	-0.250034	-0.372065	-0.229129	0.310685
EYA2	563	7.73596e-09	8.27928e-08	0.103588	-0.37333	0.0626909	-0.788456	0.103588
TNFSF14	563	0.00119572	0.00601797	0.0112297	0.0112297	0.00417821	0.0032238	-0.137401
AL133367.1	563	1.26925e-05	9.06569e-05	0.00491777	-0.00538159	-0.00168847	0.00491777	0.00491777
VENTX	564	9.45963e-19	2.12292e-17	0.0666534	-0.0781335	-0.00983452	0.0375756	0.0666534
RGS11	564	1.26925e-05	9.06569e-05	0.00491777	-0.00156308	-0.00626202	0.00491777	0.00491777
UBR5-AS1	565	9.77912e-19	2.19193e-17	0.0903672	-0.0891718	-0.084299	-0.06359	0.0903672
EXPH5	565	2.59344e-05	0.000175983	0.0331061	0.0122981	-0.0543697	0.0331061	0.0144105
AL118516.1	566	0.00128839	0.00643316	0.0228844	0.0228844	0.00464457	-0.0124713	0.0271082
MFSD1	566	1.07007e-18	2.39558e-17	0.313136	-0.676543	-0.342218	-0.584764	0.313136
LYL1	567	1.11457e-18	2.48609e-17	0.072019	-0.00327539	-0.0553097	-0.00489388	0.072019
CYP7B1	568	2.76636e-05	0.000187163	0.0185982	-0.0131316	0.0123892	0.0185982	-0.00436904
KCNMA1	569	1.65572e-18	3.67525e-17	0.369277	-1.35315	-0.897492	-0.198619	0.369277
ARRDC4	569	1.99168e-07	1.8105e-06	0.0182116	-0.0203632	0.0182116	0.0088591	0.0141394
ABCA2	570	0.000156911	0.000933474	0.0332195	0.0209419	-0.0020636	0.0332195	-0.0214681
ZBTB16	570	2.00074e-07	1.81782e-06	0.150649	-1.3287	0.150649	-0.921802	-0.242319
OPCML	570	2.86064e-05	0.000193399	0.0496298	0.00900784	-0.0196145	0.0496298	0.00380353
SELENOH	571	2.86407e-05	0.000193559	0.0456446	0.0141888	0.0097378	0.0456446	0.0303177
AL160272.1	571	1.94617e-18	4.30434e-17	0.0223279	-0.01132	-0.00841239	-0.0126566	0.0223279
NBEA	572	2.40861e-18	5.30792e-17	0.259596	-0.225444	-0.337594	-0.0857165	0.259596
INA	572	0.00140117	0.00696216	0.00850487	0.00850487	0.00471836	0.00980374	0.00582238
MT2P1	572	2.1913e-07	1.98701e-06	0.00870229	-5.89657e-05	0.00870229	-0.0042674	-0.00941009
FAM153C	572	2.87414e-05	0.000194169	0.0162309	0.00278656	0.00657201	0.0162309	-0.0298675
CHDH	573	1.5012e-05	0.000105986	0.0318856	0.0158613	-0.0176828	-0.0392511	0.0318856
CHST2	573	2.37952e-07	2.14707e-06	0.0130864	-0.00167472	0.0130864	-0.0149983	-0.027607
BEST3	573	1.48708e-05	0.000105354	0.00506918	-0.00529676	-0.00611061	0.00506918	0.00506918
CARD14	573	2.81411e-18	6.17925e-17	0.0227381	-0.0286812	-0.0639094	-0.0600576	0.0227381
TNFRSF11A	574	3.23247e-18	7.08091e-17	0.165882	-0.296011	-0.0238073	-0.0493763	0.165882
CDKN2D	574	0.00142195	0.00706163	0.0119926	0.0119926	0.0105381	0.010359	-0.0369007
AP002336.1	574	2.97355e-05	0.000199821	0.00506918	-0.00162541	-1.25451e-05	0.00506918	0.00115309
ABHD17A	575	0.00148865	0.00737686	0.0257115	0.0257115	0.00778192	-0.0367417	-0.103342
LONRF1	575	2.62003e-07	2.35481e-06	0.0353033	-0.000371969	0.0353033	0.0378024	0.0270229
AL137003.2	575	2.97355e-05	0.000199821	0.00506918	-0.00162541	0.00303649	0.00506918	-0.0105952
ASPA	576	0.00149027	0.00738292	0.00824335	0.00824335	0.00394187	0.00710184	0.00667122
MIR646HG	576	3.88465e-18	8.48927e-17	0.423484	-0.0251008	-0.41042	-0.541208	0.423484
PLPP2	576	2.98428e-05	0.000200428	0.0116852	0.00743096	0.00547982	0.0116852	0.00969449
CSNK2B	577	2.86775e-07	2.56239e-06	0.0315496	0.00999098	0.0315496	-0.00850104	-0.00151902
AC234772.3	577	0.00154633	0.00764409	0.0151126	0.0151126	-0.025386	-0.0447785	0.0217527
ZNF579	578	4.05269e-18	8.83544e-17	0.0209851	-0.00463706	-0.0236576	0.00253015	0.0209851
ITIH5	578	3.06484e-05	0.000205387	0.0192855	-0.0173989	-0.013483	0.0192855	0.0133135
IL1A	578	0.00155879	0.00768289	0.0157455	0.0157455	-0.033731	0.00213639	0.0196617
CRYBG3	579	4.81148e-18	1.04648e-16	0.103847	-0.0957847	-0.0719353	-0.0171844	0.103847
NAP1L5	579	1.15219e-05	8.27472e-05	0.0156082	0.0123154	0.0156082	0.0107693	-0.0201607
DNAAF4	580	6.86657e-12	9.6548e-11	0.0139574	0.00571788	0.00756204	0.012032	0.0139574
STK32B	580	4.86992e-18	1.05794e-16	0.179556	-0.0209792	-0.351019	-0.372602	0.179556
RNU2-63P	580	3.68845e-05	0.000244232	0.0333973	0.0198843	-0.00355481	0.0333973	0.0366488
ACKR3	581	3.26694e-07	2.89929e-06	0.0143458	-0.00321783	0.0143458	0.0103913	0.00833539
GRK3	581	4.95743e-18	1.07567e-16	0.343391	-0.646869	-0.549862	-0.684715	0.343391
KIF19	581	0.000412338	0.00228751	0.00984198	0.00924546	0.00984198	0.0120892	0.012024
SNAP91	581	3.2236e-05	0.000215082	0.0184028	0.0056402	0.00842571	0.0184028	-0.00160823
MIR99AHG	582	5.08943e-18	1.10301e-16	0.347577	-0.242716	-0.710215	-0.836657	0.347577
NDUFB8	583	3.50687e-07	3.10171e-06	0.0429129	0.025364	0.0429129	0.00661805	-0.0707015
CTXN1	583	0.0017047	0.00835041	0.0143016	0.0143016	0.00987952	0.0108188	0.00424741
AC244453.2	583	5.78646e-18	1.25112e-16	0.048656	-0.0132664	-0.00719127	0.0159893	0.048656
PLEKHG5	584	5.94484e-18	1.28385e-16	0.0775203	0.000857273	-0.202922	-0.105025	0.0775203
SPOCD1	584	3.52548e-07	3.11662e-06	0.0148537	-0.0103078	0.0148537	0.0150683	-0.0519414
P2RX1	584	3.58341e-05	0.00023805	0.0119685	-0.0112133	-0.0282852	0.0119685	-0.000145095
ECH1	585	3.58827e-07	3.16455e-06	0.0258862	0.00643513	0.0258862	-0.0819142	-0.0592746
SH3BP5	585	3.44036e-05	0.000229045	0.0697076	-0.174602	0.0480179	0.0697076	-0.0441198
AC093503.3	585	0.000104049	0.00064061	0.00485433	0.00433936	0.00332981	0.00292892	0.00485433
WFDC2	586	0.000104031	0.00064061	0.00485433	0.00433936	0.00383799	0.00485433	0.000938245
GBP2	587	3.81761e-07	3.35712e-06	0.0454152	-0.0777444	0.0454152	-0.014742	-0.135416
RPS3	587	0.00177409	0.00867642	0.0543389	0.0543389	0.0279349	-0.223364	-0.575913
SCPEP1	587	7.9105e-18	1.70234e-16	0.183851	-0.130732	-0.157185	-0.151748	0.183851
TCTEX1D1	588	8.37596e-18	1.80039e-16	0.0214	-0.0118205	-2.95925e-05	0.0136984	0.0214
AFDN-DT	588	0.000451732	0.00248649	0.00284713	0.00284713	0.00284713	0.00284713	0.00284713
SKIDA1	588	1.83429e-05	0.000127829	0.00537199	-7.8928e-05	0.00384747	0.00537199	0.00537199
SHISA8	589	0.00180622	0.00873452	0.00284713	0.00284713	0.000814442	0.000921723	-0.00106895
CIART	590	0.00180629	0.00873452	0.0074175	0.0074175	0.00564329	0.00332064	0.00710619
TIMM10	590	4.20484e-07	3.68703e-06	0.0222317	-0.00136714	0.0222317	-0.0762685	-0.0550412
AC240565.1	590	9.36333e-18	2.01027e-16	0.230681	-0.114605	-0.0832049	-0.095705	0.230681
TEX14	590	3.90619e-05	0.000257997	0.0446906	-0.0255405	-0.0305601	0.0446906	0.0258782
UNC5B	591	9.97885e-18	2.13741e-16	0.115326	-0.136047	-0.21839	-0.158839	0.115326
TMEM63C	591	4.1344e-05	0.000272285	0.0116217	-0.00404929	-0.00957968	0.0116217	-0.00175259
NOVA1	592	0.00185602	0.00895765	0.0305165	0.0305165	0.0235536	-0.227087	-0.00812321
ACP5	592	4.14398e-05	0.000272818	0.00634387	-0.0436972	0.000964883	0.00634387	-0.0217342
TUBB4B	593	1.64091e-05	0.000115228	0.0306049	0.0234501	0.0306049	-0.0363049	-0.0398095
RNASE2	593	1.30432e-17	2.78078e-16	0.0226261	0.00636082	0.0148308	0.00497022	0.0226261
AC008038.1	593	4.47639e-07	3.92139e-06	0.020054	0.00239091	0.020054	0.0212621	0.0168502
MPZL2	593	4.25255e-05	0.000279412	0.00532801	-0.00772121	0.00380349	0.00532801	-0.00087884
SRSF5	594	0.00192196	0.00926127	0.0518471	0.0518471	-0.16446	0.0418303	-0.0426421
AC106886.5	594	2.152e-05	0.000148502	0.00465894	-0.0043488	-0.00143913	0.00465894	0.00465894
FGF11	595	8.03061e-10	9.42646e-09	0.0120821	0.00796237	0.0105576	0.0101567	0.0120821
AC091132.1	595	1.75637e-17	3.73152e-16	0.0197591	-0.00556189	-0.00929312	-0.00912208	0.0197591
AL035252.3	595	2.152e-05	0.000148502	0.00465894	-0.000490739	0.000593564	0.00465894	0.00465894
TYMS	595	4.56124e-07	3.9843e-06	0.0255253	-0.00412894	0.0255253	-0.0725796	-0.089279
POP7	596	4.96161e-07	4.31551e-06	0.020544	0.0110132	0.020544	-0.0314464	0.010049
RNF150	596	1.98016e-17	4.2021e-16	0.268441	-0.279426	-0.668856	-0.704259	0.268441
SOX4	596	0.00197578	0.00949564	0.0307122	0.0307122	-0.0134003	-0.0147385	0.0453091
PLCH2	596	4.30304e-05	0.000281333	0.00465894	0.00105417	8.53912e-05	0.00465894	-0.0475811
COL20A1	597	2.57359e-07	2.31421e-06	0.00729123	0.00420142	0.00729123	0.00536582	0.00729123
AP002387.1	597	2.152e-05	0.000148502	0.00465894	0.0020841	0.00313443	0.00465894	0.00465894
GLT1D1	597	2.01453e-17	4.26517e-16	0.0573353	-0.024609	-0.0107458	0.0228879	0.0573353
HAVCR2	598	2.29416e-17	4.8516e-16	0.406664	-0.183885	-0.422694	-0.51044	0.406664
TIMP3	598	5.16349e-07	4.47413e-06	0.0249311	0.0168461	0.0249311	-0.149342	-0.00364503
GABRA1	598	0.00198041	0.00951542	0.00996658	0.00996658	0.0085508	0.0124298	0.00645782
ARHGAP5-AS1	598	2.152e-05	0.000148502	0.00465894	0.00105417	0.00110174	0.00465894	0.00465894
PGRMC1	599	5.3073e-07	4.59007e-06	0.036755	-0.00700388	0.036755	0.017643	-0.0706958
AC010519.1	599	4.30304e-05	0.000281333	0.00465894	-0.00564042	-0.00681811	0.00465894	-0.00154791
CORO1C	600	2.9162e-17	6.11767e-16	0.320158	-0.416744	-0.357887	-0.692693	0.320158
METTL1	600	5.36117e-07	4.63447e-06	0.0146579	0.0104702	0.0146579	0.000485507	0.0158235
AC017099.1	600	4.30304e-05	0.000281333	0.00465894	-0.008604	-0.00203365	0.00465894	-0.00938008
OPRL1	601	2.94509e-17	6.17122e-16	0.0201693	0.00102796	-0.000665777	-0.00101021	0.0201693
SLC22A18	602	4.56425e-05	0.000297285	0.0333532	-0.0351217	0.0180925	0.0333532	0.027581
MT1L	602	5.83416e-07	5.00805e-06	0.010603	-0.0165362	0.010603	-0.0224498	-0.0424569
GATM	603	0.00209473	0.0099712	0.0287683	0.0287683	0.0179363	-0.0669488	0.0523797
SLC14A1	603	4.69487e-05	0.00030525	0.00563082	0.000996107	-0.00076451	0.00563082	-0.024738
AC007969.1	603	5.95589e-07	5.10525e-06	0.0444243	-0.00479378	0.0444243	-0.138223	-0.161407
DENND5A	604	3.75842e-17	7.83076e-16	0.357652	-0.274553	-0.3718	-0.522154	0.357652
NOL4L	604	0.00210312	0.0100054	0.0503916	0.0503916	-0.428339	-0.0433109	-0.368292
IP6K3	604	5.03751e-05	0.000325861	0.00481035	-0.00136927	-0.00128772	0.00481035	0.000894263
DACT3	605	2.70709e-09	3.03019e-08	0.0311144	0.0148592	-0.0040224	0.00967297	0.0311144
LINC01503	605	3.82959e-17	7.96998e-16	0.0842847	-0.162641	-0.0872543	-0.185562	0.0842847
TNNT2	605	2.51927e-05	0.000171713	0.00481035	0.00326544	0.00430218	0.00481035	0.00481035
PSENEN	606	6.57345e-07	5.60317e-06	0.0200937	-0.0123122	0.0200937	0.00827587	-0.0150177
SIRPA	606	3.89071e-17	8.08801e-16	0.22037	-0.119162	-0.289433	-0.246492	0.22037
AC010834.3	606	2.51927e-05	0.000171713	0.00481035	0.00120557	-0.00463402	0.00481035	0.00481035
IFNAR2	607	6.86131e-07	5.8404e-06	0.0132568	0.00908267	0.0132568	0.00576971	0.000992376
LINC02334	607	4.14848e-17	8.6141e-16	0.0252483	-0.0204106	-0.0253897	-0.00508634	0.0252483
AATBC	607	2.51927e-05	0.000171713	0.00481035	-0.00373038	0.00095588	0.00481035	0.00481035
ARHGAP20	608	4.61762e-17	9.56656e-16	0.117136	-0.035024	-0.169163	0.0403748	0.117136
BDH1	608	0.00215674	0.0102472	0.0236797	0.0236797	-0.0191227	-0.0457812	-0.00134378
PDZRN4	608	5.14025e-05	0.000332205	0.0115143	-0.0107554	-0.00290816	0.0115143	-0.000599313
FADS1	610	0.00095	0.00488728	0.0325429	0.0208385	0.0160021	0.0325429	0.0126966
HLA-F	610	5.44502e-05	0.000350873	0.0489658	-0.0463632	-0.0157214	0.0489658	-0.391344
RRM2	610	7.01606e-07	5.96381e-06	0.0121535	-0.00335056	0.0121535	-0.0188729	-0.0128618
ZNF846	611	5.66157e-17	1.16897e-15	0.318373	-0.494106	-0.670498	-0.533762	0.318373
MAGI1	611	3.38345e-06	2.61974e-05	0.157313	0.00109508	-0.0830701	0.10053	0.157313
SCN2B	611	0.00227723	0.0107805	0.00626937	0.00626937	0.00397339	0.0069188	-0.00290405
AC079250.1	611	7.02262e-07	5.96663e-06	0.0149896	0.0097652	0.0149896	0.00325085	-0.00520775
PTX3	612	7.86868e-07	6.63016e-06	0.0122094	0.00320611	0.0122094	0.00985953	-0.0148667
DOC2A	612	6.501e-17	1.34078e-15	0.0479874	-0.0675901	-0.0455403	0.00968923	0.0479874
SLAMF7	612	5.51525e-05	0.000355064	0.00588965	-0.00192238	0.00487331	0.00588965	-0.174168
KCNK12	612	0.00227723	0.0107805	0.00626937	0.00626937	0.00579517	0.00499339	0.00101204
ITSN1	613	2.34698e-06	1.86205e-05	0.0315283	-0.0700873	0.0315283	0.0389665	0.0431214
SLN	613	8.53764e-07	7.17733e-06	0.00800427	0.000493483	0.00800427	0.00302716	-0.00995083
LRWD1	614	0.00240164	0.0113227	0.0111645	0.0111645	0.0088471	-0.0123068	0.00197098
AL365361.1	614	5.66719e-05	0.000364019	0.00496175	0.00187195	0.00343724	0.00496175	-0.0387806
MRPL55	616	8.90464e-07	7.45509e-06	0.0337883	0.0145239	0.0337883	-0.0201373	-0.0141525
SLC2A9	616	8.73266e-17	1.79098e-15	0.220095	-0.441766	-0.32007	-0.335767	0.220095
F8A3	616	5.79783e-05	0.00037195	0.0113629	-0.00761166	-0.00195687	0.0113629	-0.00237604
ASIC1	617	0.00243284	0.011458	0.00894038	0.00894038	0.00334568	0.00741836	-0.0106673
DYRK4	617	8.76306e-17	1.7952e-15	0.0629715	-0.147145	-0.05422	-0.0723341	0.0629715
TRAPPC1	617	8.98979e-07	7.52206e-06	0.0260706	0.00141855	0.0260706	0.00487402	-0.0855938
LRP6	617	5.85981e-05	0.000375794	0.0341675	0.0132162	-0.0789282	0.0341675	0.042069
ZNF467	618	9.00628e-17	1.84297e-15	0.0200619	-0.00362667	-0.0247054	0.0123602	0.0200619
AC107294.2	618	3.04311e-12	4.39334e-11	0.0149292	0.00896336	-0.0100102	0.0053022	0.0149292
DUSP8	619	5.96074e-05	0.000381466	0.0117291	0.00747494	0.00806466	0.0117291	0.00973847
HPGDS	619	1.03675e-16	2.11444e-15	0.0996129	-0.0339376	-0.111959	-0.232953	0.0996129
MTHFD1L	620	1.14635e-16	2.33278e-15	0.407881	-0.30405	-1.14923	-0.844058	0.407881
TM7SF2	620	0.000581625	0.00313465	0.0133796	0.0121758	0.0133796	-0.00555162	0.00842611
TMEM98	620	6.08553e-05	0.000388639	0.0114022	0.00272704	0.00134242	0.0114022	-0.000711376
PPIAP22	620	2.8195e-08	2.82644e-07	0.00828257	0.00467779	0.00777439	-0.00134448	0.00828257
EEF1E1	621	9.83061e-07	8.18919e-06	0.022565	0.0107858	0.022565	-0.00983411	0.000400223
BAIAP3	621	6.17583e-05	0.000393651	0.00511316	0.00356826	0.00206413	0.00511316	-0.00109369
CD3EAP	621	1.32113e-16	2.6825e-15	0.0195882	-0.0105425	-0.0190428	-0.00384389	0.0195882
C1orf21	622	1.01108e-06	8.41492e-06	0.0336809	0.00628126	0.0336809	-0.0099006	-0.215058
MIR503HG	622	4.71904e-13	7.33872e-12	0.0874583	0.0266124	-0.105756	0.0165969	0.0874583
SLC29A1	622	1.3347e-16	2.70704e-15	0.0820284	-0.061418	-0.0802584	-0.0659904	0.0820284
LINC01625	622	3.08845e-05	0.000206591	0.00511316	0.00408322	3.14366e-05	0.00511316	0.00511316
AC008429.1	623	1.37556e-16	2.78683e-15	0.0202133	0.00394802	-0.0113416	-0.0263237	0.0202133
EVI5	624	1.40518e-16	2.84371e-15	0.327005	-0.754704	-0.680659	-0.82952	0.327005
PPIB	624	0.00277515	0.0129274	0.020003	0.020003	-0.00414373	0.0246533	0.00965042
RPS29	624	1.05096e-06	8.735e-06	0.090459	0.0421128	0.090459	-0.34945	-0.72337
TNFAIP3	624	6.37972e-05	0.00040559	0.0700985	-0.0123089	0.0387709	0.0700985	-0.00730113
ADGRB1	625	0.00281107	0.0130781	0.00963967	0.00963967	0.00263399	-0.0121283	0.00613091
RRAGA	625	1.09096e-06	9.03879e-06	0.0276276	0.00864993	0.0276276	0.0294032	-0.0104191
JMJD4	625	1.50826e-16	3.04894e-15	0.0180107	0.00432028	-0.00231621	0.00453283	0.0180107
KCNJ15	625	6.50241e-05	0.00041296	0.0138481	0.00223518	0.00876637	0.0138481	0.00601592
SLA	626	6.66725e-05	0.000423136	0.0787235	-0.0504351	-0.0157223	0.0787235	-0.0614103
SLC17A9	626	3.04095e-05	0.000204084	0.0459903	0.0200439	-0.0260736	0.00840866	0.0459903
SMAD6	626	1.62961e-16	3.29063e-15	0.112086	0.0295513	-0.149224	-0.236658	0.112086
MTHFR	627	1.70922e-16	3.44759e-15	0.154042	-0.0176769	-0.140435	-0.0609416	0.154042
PLAUR	628	1.83664e-16	3.69647e-15	0.162	-0.0290618	-0.0283168	-0.0874006	0.162
RBFOX1	628	6.95699e-05	0.000440762	0.0724281	0.0204985	-0.0526122	0.0724281	-0.0694353
RHBDL1	628	0.00287895	0.0133838	0.00559761	0.00559761	-0.00148962	0.00573207	0.00374139
AKR1A1	629	1.98918e-16	3.99032e-15	0.261586	-0.177247	-0.249556	-0.33517	0.261586
RPL30	629	0.000949909	0.00488728	0.037266	0.034734	0.037266	0.0186521	-0.063946
EFHD1	629	7.2402e-05	0.000458387	0.0258633	0.000133133	0.00335273	0.0258633	0.024503
TRMT112	630	1.21227e-06	1.00031e-05	0.0333789	0.0148594	0.0333789	-0.0592574	-0.027849
AC011504.1	630	2.43517e-05	0.000166538	0.00440011	0.00285521	0.00440011	0.00440011	0.00440011
TMEM246	631	0.00136739	0.00680173	0.00846358	0.00846358	0.00824108	0.0102774	0.00792139
AL359183.1	631	3.65275e-05	0.000242481	0.00440011	-0.00238198	-0.0027143	0.00440011	0.00440011
FAM20A	632	2.3993e-07	2.16385e-06	0.0998745	-0.147938	0.0509974	-0.0337821	0.0998745
S100Z	632	2.33068e-16	4.64995e-15	0.299338	-0.188005	-0.337071	-0.514287	0.299338
SCRT1	632	3.65275e-05	0.000242481	0.00440011	0.00234024	0.000545644	0.00440011	0.00440011
PFKFB4	633	8.18112e-07	6.89025e-06	0.0488157	-0.0453513	0.0488157	0.0458962	0.0906392
PMEPA1	633	0.00307528	0.0142243	0.0349951	0.0349951	-0.0939343	-0.106298	0.0353462
PHLDB1	634	0.00308663	0.0142342	0.0143513	0.0143513	-0.00177903	0.0153389	0.0220456
TOP2A	634	1.29179e-06	1.06115e-05	0.0223397	-0.0246465	0.0223397	-0.148209	-0.0849772
BCAR3	634	3.63439e-16	7.20395e-15	0.238738	-0.0148638	-0.302392	-0.176066	0.238738
BCAS1	634	7.59709e-05	0.000478505	0.0306542	-0.020516	-0.00351887	0.0306542	0.00121904
GSN	635	3.65178e-16	7.2306e-15	0.354414	-0.455851	-0.480465	-0.512052	0.354414
AQP3	635	3.91464e-05	0.000258276	0.00537199	0.00331212	0.00537199	0.00537199	-0.041621
HSPE1P2	635	0.000777506	0.0040707	0.0025883	0.0025883	0.0025883	0.0025883	0.0025883
CXCR4	636	1.34485e-06	1.10227e-05	0.0473275	-0.00635029	0.0473275	0.0350093	-0.313919
ZNF608	636	3.68915e-16	7.29671e-15	0.116908	0.0266766	-0.0329911	-0.0291222	0.116908
EIF2S2	637	1.39818e-06	1.14445e-05	0.058011	-0.00687207	0.058011	-0.101109	-0.127723
SLC43A2	637	3.84861e-16	7.58756e-15	0.198626	-0.238625	-0.205162	-0.466155	0.198626
PNOC	637	0.000202952	0.00118432	0.00455152	0.00403655	0.00404335	0.00262611	0.00455152
PTMS	638	1.41655e-06	1.15896e-05	0.045667	-0.0224726	0.045667	-0.271608	-0.0953256
SV2B	638	7.98464e-05	0.00050188	0.0249855	0.00818357	0.00343764	0.0249855	0.00188768
ASIC4	639	1.34596e-07	1.25143e-06	0.00750607	0.0054462	0.00293252	-0.00324726	0.00750607
GGCT	639	1.46718e-06	1.19825e-05	0.0239108	0.00706055	0.0239108	-0.0460191	0.00138709
CD48	640	1.54321e-06	1.2581e-05	0.0162767	-0.00745182	0.0162767	0.0163877	-0.244808
MAT2A	640	4.47174e-16	8.76892e-15	0.135092	0.0249309	0.0528836	0.0215066	0.135092
DMGDH	640	8.25198e-05	0.000517796	0.0325933	-0.0101247	-0.0212714	0.0325933	-0.0340121
CD52	641	1.56304e-06	1.2737e-05	0.0117941	-0.00310566	0.0117941	0.010885	-0.596644
GCLM	642	1.60801e-06	1.30977e-05	0.0326354	-0.0286347	0.0326354	0.0141534	-0.100548
TAF10	642	0.00330987	0.0151036	0.0127031	0.0127031	0.0116877	0.011426	0.0147156
KIF13A	643	6.50853e-16	1.26816e-14	0.184647	-0.235273	-0.0521944	-0.141598	0.184647
CD3G	643	8.37485e-05	0.000525147	0.00614848	-0.00144982	0.00360762	0.00614848	-0.812731
AP1S1	644	1.65327e-06	1.34305e-05	0.0341803	0.000650054	0.0341803	-0.0221308	0.00306907
SMPDL3A	644	8.0441e-16	1.56238e-14	0.0673095	-0.23639	-0.0594257	-0.187304	0.0673095
ARHGEF25	644	0.00341517	0.0155455	0.00959921	0.00959921	0.00847787	0.00799793	-0.0026209
DNAH17-AS1	644	8.5428e-05	0.000533416	0.00455152	0.000946741	0.00150248	0.00455152	0.000635433
ELL2	645	8.20617e-16	1.59217e-14	0.437373	-0.529024	-0.226716	-0.444948	0.437373
DIRAS3	645	1.66896e-06	1.3552e-05	0.010117	0.00361572	0.010117	0.00393984	-0.000106781
PA2G4P4	645	4.27227e-05	0.000280258	0.00455152	-0.00686529	-0.00315742	0.00455152	0.00455152
CYB5RL	646	8.37021e-16	1.62228e-14	0.0187237	-0.0091241	-0.00566854	-0.00438117	0.0187237
MZT2A	646	4.07259e-05	0.000268407	0.0346996	0.026095	0.0346996	-0.00362994	-0.102487
ANKRD20A8P	646	4.27227e-05	0.000280258	0.00455152	-0.00398921	-0.00103838	0.00455152	0.00455152
AP000936.3	647	0.000163096	0.000968069	0.0164442	0.0111049	0.000282707	0.0164442	-0.0215219
FO393415.1	647	4.27227e-05	0.000280258	0.00455152	0.00197668	0.000994312	0.00455152	0.00455152
AIRE	648	0.000899524	0.00465766	0.00273971	0.00273971	0.00273971	0.00273971	0.00273971
LAIR1	648	9.59052e-16	1.84708e-14	0.231261	-0.194702	-0.0770273	-0.0138308	0.231261
PGAM1	648	1.85936e-06	1.49721e-05	0.050704	0.0154833	0.050704	0.0272655	-0.0315818
VIPR2	648	8.5428e-05	0.000533416	0.00455152	-0.0024443	-0.00815279	0.00455152	0.000635433
MAMLD1	649	9.44143e-05	0.000587382	0.0214724	0.00377724	0.00795532	0.0214724	-0.00733147
NDUFC2	649	1.86854e-06	1.50394e-05	0.0429098	0.0150251	0.0429098	-0.15309	-0.118745
SOX8	649	0.00367917	0.0166373	0.0112785	0.0112785	-0.00237506	-0.00597213	0.0150768
AC007036.1	649	9.85319e-16	1.89369e-14	0.0182061	0.00421443	-0.0107215	0.000877395	0.0182061
CTBP2	650	1.01632e-15	1.95122e-14	0.378367	-0.184552	-0.467347	-0.0867378	0.378367
SLC25A5	650	1.87966e-06	1.51156e-05	0.0391492	0.0137877	0.0391492	-0.126645	-0.0222587
ADGRD1	650	0.00212934	0.0101275	0.0228044	0.0228044	0.00954365	-0.0233375	0.0450508
FRRS1L	650	9.44745e-05	0.000587382	0.0192412	0.0098614	0.00885956	0.0192412	0.00898775
CEP170	651	1.07758e-15	2.06668e-14	0.366014	-0.605932	-0.728873	-0.837568	0.366014
CNR1	652	1.95673e-06	1.56872e-05	0.015365	0.00790418	0.015365	0.0121333	-0.000110818
FUT4	652	1.11485e-15	2.13593e-14	0.0176884	-0.00784626	-0.00293574	0.00613596	0.0176884
TP53I11	652	0.00387509	0.0174562	0.0160278	0.0160278	-0.076434	-0.0243612	0.0286238
AK5	652	9.5769e-05	0.000593956	0.0304301	0.00208514	-0.00289935	0.0304301	-0.0745824
RPS26P47	653	4.79279e-05	0.000311285	0.00470292	6.8211e-05	0.000637545	0.00470292	0.00470292
MSANTD1	653	1.41814e-15	2.7085e-14	0.0179912	-0.0161717	-0.0217807	-0.0224424	0.0179912
ATCAY	654	9.59865e-05	0.000594565	0.0286785	0.00613269	-0.00301911	0.0286785	0.0198546
SRGN	654	0.00397246	0.0178299	0.0977833	0.0977833	-0.185331	-0.219235	0.043427
C1QA	655	1.4716e-15	2.80475e-14	0.296239	-0.183978	0.0830384	0.0447878	0.296239
NDUFB7	655	2.17883e-06	1.73464e-05	0.043342	0.00906679	0.043342	-0.266957	-0.114187
AXL	656	1.60854e-15	3.06257e-14	0.311672	-0.395642	-0.948032	-0.591258	0.311672
KIAA1958	656	2.28946e-06	1.8172e-05	0.0382701	-0.198873	0.0382701	-0.0177534	-0.00293013
CERS1	656	9.67813e-05	0.000599084	0.0143553	0.00533187	0.0105835	0.0143553	0.00254173
P2RX7	657	1.69101e-15	3.21293e-14	0.274954	-0.153886	-0.344042	-0.144458	0.274954
HS3ST2	657	2.02172e-05	0.000140092	0.0220554	-0.101435	0.0220554	0.0240091	-0.000948842
IQSEC2	658	2.08265e-15	3.94071e-14	0.153116	-0.170127	-0.304202	-0.25962	0.153116
VKORC1	658	2.40742e-06	1.90834e-05	0.0217373	-0.00318705	0.0217373	-0.0122817	-0.0262475
ABHD12B	658	7.00475e-11	9.04451e-10	0.0131809	-0.0173773	-0.000328867	0.0112555	0.0131809
CAV1	659	2.41107e-06	1.91042e-05	0.014581	-0.0324058	0.014581	-0.153866	-0.046617
MLLT3	659	0.000100407	0.000621109	0.0446339	-0.034064	0.0311757	0.0446339	-1.11001
ZMYND15	659	2.17218e-15	4.10586e-14	0.063629	-0.0347624	-0.088879	-0.0387893	0.063629
ST6GALNAC6	659	0.00432826	0.0192711	0.00631604	0.00631604	0.00402686	0.00362962	-0.0343365
FEZ1	660	2.4321e-06	1.92624e-05	0.0445311	0.0202049	0.0445311	-0.113177	-0.0507838
SSTR2	660	0.0001006	0.000621942	0.0144128	0.008178	0.00983562	0.0144128	-0.0121052
RNA5-8SN3	660	4.20677e-05	0.000276555	0.00788133	0.00631604	0.00788133	-0.000221195	0.00157368
FAM13A	661	2.70358e-15	5.08933e-14	0.37438	-0.333205	-0.340579	-0.273344	0.37438
FKBP2	661	2.43859e-06	1.93055e-05	0.0467309	-3.45806e-05	0.0467309	-0.0798907	-0.108522
RPS26	661	0.00375362	0.0169472	0.040696	0.040696	0.0379493	-0.349066	-0.257113
ADRB1	661	0.000100667	0.000622087	0.0146826	0.00342432	-0.00424883	0.0146826	-0.00725387
KCNIP2	662	2.76898e-15	5.2071e-14	0.0176884	-0.0138122	-0.00848743	0.00693508	0.0176884
AL133260.1	662	7.22909e-06	5.3532e-05	0.00677357	0.00522866	0.00270819	0.00292275	0.00677357
MALT1	663	0.000103929	0.00064061	0.0378681	0.0120288	0.0120494	0.0378681	-0.0258813
TRMT5	663	3.6836e-15	6.87768e-14	0.0181426	-0.00790701	-0.00388148	-0.00303686	0.0181426
PRAF2	663	2.54236e-06	2.00319e-05	0.0130804	-0.00458401	0.0130804	-0.0341511	-0.0037091
RPS26P56	664	3.6836e-15	6.87768e-14	0.0181426	0.00487968	-0.011974	-0.00608857	0.0181426
LINC00472	665	3.98546e-15	7.42616e-14	0.0174736	-0.0121421	-0.0240338	-0.00483222	0.0174736
TRERF1	665	0.000114907	0.000702744	0.0851436	-0.0446822	-0.150703	0.0851436	-0.698322
SLC22A23	666	3.99992e-15	7.44554e-14	0.19632	-0.344492	-0.680766	-0.136507	0.19632
COL6A2	666	2.59885e-06	2.04418e-05	0.0113091	-0.00198784	0.0113091	0.00614831	-0.00410516
PCP4	666	0.000114949	0.000702763	0.020832	-0.0163643	0.0075913	0.020832	-0.0132833
GAB2	667	4.03015e-15	7.4942e-14	0.338386	-0.554868	-0.736483	-0.640471	0.338386
TMEM176B	667	1.03447e-07	9.75666e-07	0.115845	-0.128915	0.0544114	-0.00786352	0.115845
STX1B	667	0.000115671	0.000706942	0.020876	0.00797066	0.0124579	0.020876	0.0125479
AL513548.1	668	0.00479169	0.0211293	0.00518737	0.00518737	-0.00139169	-0.000454391	-0.0084171
AP000439.3	668	4.2834e-15	7.94899e-14	0.0184454	0.00475503	-0.0287382	0.0126692	0.0184454
SRPX	669	2.77249e-06	2.17238e-05	0.00740814	-0.00174186	0.00740814	-0.110842	-0.00612271
DOCK6	669	4.28811e-15	7.94969e-14	0.0591435	-0.00727732	-0.0839557	0.0292666	0.0591435
CAMK1	670	0.000120479	0.000734735	0.00481035	0.00275048	0.00430218	0.00481035	-0.0013965
HIP1R	670	0.000189386	0.00110903	0.0185967	0.0122284	0.00791775	0.0185967	-0.0934814
LYNX1	670	4.64073e-15	8.58605e-14	0.0174296	0.00601278	0.00167624	0.00202631	0.0174296
GFAP	671	2.89326e-06	2.26121e-05	0.0929316	-0.00485452	0.0929316	0.0564619	-0.258941
SLC31A2	671	4.8055e-15	8.88195e-14	0.0987944	-0.19533	-0.0848863	-0.025875	0.0987944
NUDT11	671	0.00095655	0.00491683	0.00591812	0.00538276	0.00591812	-0.00410982	-0.00430563
AMER3	671	6.02495e-05	0.000385038	0.00481035	0.00326544	0.00176131	0.00481035	0.00481035
SCML1	672	5.17298e-15	9.54191e-14	0.101796	-0.0588943	-0.0263268	-0.0203839	0.101796
TFRC	672	3.03593e-06	2.36465e-05	0.0756665	-0.098037	0.0756665	-0.0736258	-0.0829426
SLC45A3	672	6.02495e-05	0.000385038	0.00481035	-0.00188424	-0.0053531	0.00481035	0.00481035
CCDC112	673	5.42484e-15	9.98639e-14	0.0924153	-0.0806092	-0.0454745	-0.0075817	0.0924153
SEZ6L2	673	0.00152629	0.0075491	0.0210526	0.0187138	0.0210526	-0.0456626	0.0194266
UQCRB	673	3.37751e-06	2.61625e-05	0.0558454	0.0189737	0.0558454	-0.149629	-0.170219
MUC20	673	6.20786e-05	0.000395075	0.00414128	-0.00645932	-0.00144861	0.00414128	0.00414128
C9orf72	674	5.46099e-15	1.00429e-13	0.289994	-0.187123	-0.211344	-0.247969	0.289994
PSMB4	674	3.42193e-06	2.6473e-05	0.0381591	0.00777042	0.0381591	-0.0716066	-0.0317046
ZBTB8B	674	6.20786e-05	0.000395075	0.00414128	0.00105147	0.000286814	0.00414128	0.00414128
APC2	675	0.00358747	0.0162933	0.0140369	0.0140369	0.0137414	-0.0117669	0.0226565
POU2F2	675	5.51749e-15	1.01366e-13	0.331414	-0.0951785	-0.247878	-0.144547	0.331414
KCNIP4-IT1	675	0.000124129	0.000753035	0.00414128	0.00208141	0.00210859	0.00414128	0.000225197
RPS23P8	675	3.46074e-06	2.67507e-05	0.0295175	-0.00769912	0.0295175	-0.00221601	-0.0789673
COL6A1	676	3.47667e-06	2.68625e-05	0.019664	0.0132026	0.019664	-0.068039	0.000570653
ITGAM	676	5.55369e-15	1.01929e-13	0.248052	0.0278199	-0.354273	-0.171514	0.248052
GPIHBP1	676	6.20786e-05	0.000395075	0.00414128	0.00178017	-0.000729531	0.00414128	0.00414128
HIST1H1E	677	3.63522e-06	2.80521e-05	0.0153744	-0.00300474	0.0153744	-0.0216146	-0.0276177
PPFIA4	678	3.70408e-09	4.08876e-08	0.0417524	0.0173158	0.000712862	0.0261525	0.0417524
SPECC1	678	5.97449e-15	1.09542e-13	0.363601	-0.247348	-0.599497	-0.38907	0.363601
AL354977.2	678	0.000124129	0.000753035	0.00414128	-0.00152337	7.59033e-05	0.00414128	-0.00760697
AP1B1	679	6.00035e-15	1.09906e-13	0.325987	-0.638309	-0.854769	-0.847209	0.325987
NNMT	679	4.02233e-06	3.09092e-05	0.012881	0.00163039	0.012881	-0.0143683	-0.0132651
AC025038.1	679	0.00134307	0.00668982	0.00232947	0.00232947	0.00232947	0.00232947	0.00232947
MORF4L2-AS1	679	0.000124129	0.000753035	0.00414128	-0.00152337	-0.00255131	0.00414128	-0.00369089
BCO2	680	0.000125446	0.000760095	0.0608366	0.00647623	-0.138898	0.0608366	0.0821874
PPP1CA	680	0.00537479	0.0233247	0.0161418	0.0161418	0.00880272	0.00941833	-0.00902869
AC068631.3	680	4.13849e-06	3.17458e-05	0.00625591	0.0031661	0.00625591	0.00240509	0.00233982
HMGN2P46	680	6.43239e-15	1.17585e-13	0.0208054	-0.0101415	-0.00371226	0.00732754	0.0208054
NUPR1	681	4.16001e-06	3.1887e-05	0.0453934	-0.0693495	0.0453934	-0.0681255	-0.00285372
AL356356.1	681	6.6797e-15	1.21984e-13	0.0172147	0.00382556	-0.0175137	0.0095131	0.0172147
GABRA2	681	0.000129274	0.000782001	0.013945	-0.00289039	0.00661605	0.013945	-0.00961676
LST1	682	6.69036e-15	1.22057e-13	0.179943	-0.0269142	-0.171932	-0.0819022	0.179943
MINOS1	682	4.30582e-06	3.2925e-05	0.0333293	0.010113	0.0333293	-0.0219081	-0.0187371
ARHGAP21	683	6.87776e-15	1.25352e-13	0.365013	-0.453986	-0.489564	-0.574078	0.365013
AFF3	683	0.000135167	0.000815224	0.0628424	-0.0078514	-0.0156995	0.0628424	0.0230507
LRP8	684	0.00564345	0.0243924	0.0181533	0.0181533	-0.0289184	-0.0442365	-0.0470278
AC144831.1	684	1.58542e-07	1.45562e-06	0.00765748	0.00302277	0.00714931	0.00573207	0.00765748
FCHO2	685	8.31799e-15	1.50702e-13	0.300733	-1.35589	-0.0416836	-0.121619	0.300733
GCNT1	685	4.94545e-06	3.75776e-05	0.036975	-0.236588	0.036975	-0.00337617	-0.261609
FHAD1	686	9.49905e-15	1.7176e-13	0.0787979	-0.0677756	-0.0592338	-0.0746529	0.0787979
OS9	686	0.000775755	0.00406269	0.0198358	0.0170386	0.0198358	0.0235641	0.0270226
OAS2	686	0.000139574	0.00084042	0.014033	-0.0359354	0.00153593	0.014033	-0.0376068
RPS2P5	686	4.97816e-06	3.78105e-05	0.0107129	0.00191771	0.0107129	-0.00164129	-0.00190236
CYC1	687	1.155e-05	8.29171e-05	0.0312756	0.0215411	0.0312756	-0.0386224	0.0372725
ROMO1	687	5.18302e-06	3.93014e-05	0.0323981	-0.00529514	0.0323981	-0.17285	-0.068258
JAG2	687	9.63265e-15	1.73899e-13	0.01594	0.00770055	-0.00874949	0.00438759	0.01594
MAPRE3	687	0.000140513	0.00084571	0.0265261	0.0138116	0.0157326	0.0265261	0.0219836
CXCL16	688	1.02012e-14	1.83913e-13	0.116837	-0.0650338	-0.134311	-0.0479529	0.116837
NKX3-1	688	0.000145039	0.000869224	0.00429269	0.00171785	-0.00129721	0.00429269	-0.00353948
[truncated: 16,336 more rows]

## Sheet: moTAM
	Top	p.value	FDR	summary.logFC	logFC.Myel1	logFC.mgTAM	logFC.prTAM	logFC.Tcell			p.value is exact p value for differential expression using the negative binomial model (see methods for details)
CD163	1	0	0	2.15245	1.5226	2.15245	1.14357	1.96196			FDR is false discovery rate adjusted p value for differential expression
DPYD	1	0	0	1.90058	1.90058	1.46591	0.346131	1.22217
MS4A4E	1	1.06327e-273	4.64166e-271	1.04309	0.845554	0.923665	0.421422	1.04309
UTY	1	1.26929e-232	3.06217e-230	0.857722	0.287257	0.0625056	0.857722	-0.209648
CPM	2	0	0	1.61968	1.61968	1.13179	1.03725	2.00462
FMN1	2	0	0	1.771	1.771	1.27415	0.613892	2.20696
LINC00278	2	8.70797e-222	1.87836e-219	1.01009	0.589742	0.291939	1.01009	0.516679
VAV3	3	4.65489e-239	1.29314e-236	1.00605	0.832818	1.00605	0.947881	0.204214
ZBTB16	3	0	0	1.47935	1.3287	1.47935	0.406894	1.08638
AC100849.1	3	2.60844e-216	5.25557e-214	1.02034	0.833431	0.981353	0.674645	1.02034
FCHO2	4	0	0	1.35589	1.35589	1.31421	1.23427	1.65663
MERTK	4	0	0	1.53308	1.53308	0.583761	0.342619	2.3035
USP9Y	4	1.71804e-139	1.14131e-137	0.511132	0.160066	-0.0292683	0.511132	-0.0563477
ITGA9	4	1.20014e-205	2.13636e-203	0.74083	0.354638	0.116787	-0.0770546	0.74083
FMNL2	5	0	0	1.51372	1.51372	0.730293	0.628935	2.19709
MRC1	5	5.5365e-134	3.39504e-132	0.721457	0.377485	0.605316	0.721457	0.714512
MS4A4A	5	1.40073e-202	2.35619e-200	0.828465	0.565611	0.497972	0.443879	0.828465
VIM	5	0	0	1.03506	0.543584	1.03506	-0.525445	-0.576112
FAM110B	6	7.75669e-200	1.20524e-197	0.921627	0.601189	0.712367	0.221282	0.921627
FOXP1	6	0	0	1.38098	1.38098	0.645992	0.0922931	0.0343978
IFI44L	6	1.2371e-131	7.34053e-130	0.855083	0.722591	0.561879	0.855083	0.691757
DAPK1	7	3.32627e-281	1.52468e-278	1.30771	1.12466	1.30771	1.13686	1.34704
FKBP5	7	0	0	1.64787	1.64787	0.541858	0.311935	0.769255
MS4A7	8	1.9153e-186	2.50835e-184	0.959415	0.360482	0.236344	0.0936034	0.959415
MT2A	8	2.33238e-269	9.29656e-267	1.42631	0.845565	1.42631	-0.476563	-0.422723
RBM47	8	0	0	1.37003	1.37003	0.674232	0.263007	2.10676
TTTY14	8	2.10806e-126	1.10432e-124	0.555027	0.200556	0.0624625	0.555027	0.358184
RASSF4	9	4.76127e-186	6.19134e-184	0.958154	0.488753	0.481828	0.19511	0.958154
TCF12	9	0	0	1.42811	1.42811	0.346804	-0.0356011	1.20495
TPRG1	9	6.03243e-262	2.30426e-259	1.34223	1.22228	1.34223	0.619249	1.31263
ATG7	10	0	0	1.23914	1.23914	0.184234	0.173429	0.901108
CD163L1	10	6.94777e-183	8.78533e-181	0.741081	0.507808	0.622942	0.244626	0.741081
MDFIC	10	1.45032e-144	1.06794e-142	0.556726	0.486911	0.556726	0.540115	-0.953136
TMEM163	10	7.28494e-257	2.56864e-254	1.44599	1.04704	1.44599	-0.0910023	1.49207
SLCO2B1	11	1.18683e-182	1.48031e-180	0.897209	0.897209	-0.392219	-0.0904054	1.94452
UTRN	11	0	0	1.17833	1.17833	1.00699	0.308237	-0.103934
SIGLEC1	11	5.07905e-115	2.24938e-113	0.434196	0.369379	0.413431	0.434196	0.42905
AC090630.1	12	4.15259e-142	2.90602e-140	0.510156	0.362408	0.0565498	0.477162	0.510156
GNAQ	12	0	0	1.31182	1.31182	0.201646	-0.00330195	1.59716
LILRB4	12	2.05416e-177	2.46163e-175	0.564967	0.194094	-0.161283	-0.147365	0.564967
IQGAP1	13	1.67268e-229	3.88211e-227	0.828244	0.683259	0.828244	0.177891	-0.398146
KCNMA1	13	0	0	1.35315	1.35315	0.455661	1.15453	1.72243
PDGFC	13	8.52001e-169	9.24346e-167	1.11191	0.735972	0.23598	0.479341	1.11191
ADGRG6	13	9.30083e-130	5.32908e-128	0.693473	0.533827	0.55293	0.592577	0.693473
TBXAS1	14	0	0	1.33958	1.33958	0.101569	0.130408	2.06161
MYO5A	15	0	0	1.09627	1.09627	0.943222	0.721249	0.618956
SCIN	15	9.22491e-167	9.72061e-165	0.676132	0.209699	0.0753444	-0.0279934	0.676132
TPST1	15	3.50142e-82	9.04204e-81	0.595862	0.502653	0.501412	0.595862	0.579093
GAB1	16	1.02884e-165	1.06575e-163	0.937999	0.538363	0.200556	0.243611	0.937999
HBA2	16	2.12847e-81	5.44288e-80	0.441162	0.121199	0.249606	0.441162	-0.330626
NHSL1	16	0	0	1.74045	1.74045	0.985456	0.835847	2.06037
S100A6	16	5.0621e-209	9.28137e-207	0.704782	0.428926	0.704782	-0.26776	-0.498908
AC074327.1	17	5.23734e-186	6.76243e-184	0.997965	0.997965	0.124502	0.333702	1.48413
FGF7P6	17	2.48484e-81	6.34535e-80	0.300744	0.134048	-0.293198	0.300744	0.260455
CLU	18	9.59071e-203	1.6282e-200	0.841162	0.396772	0.841162	0.275253	-0.492979
ELMO1	18	0	0	1.39637	1.39637	0.0912769	0.0912337	1.29075
SLC16A10	18	6.2159e-89	1.79478e-87	0.631061	0.346187	0.631061	0.631516	0.529655
TMEM51	18	2.53942e-164	2.55826e-162	0.677418	0.368768	0.165815	0.208622	0.677418
CADM1	19	1.02233e-192	1.42003e-190	0.908253	0.772174	0.908253	0.539996	0.948203
LRMDA	19	0	0	1.58871	1.58871	-0.0838126	-0.162466	2.78648
MAFB	19	3.21996e-164	3.22612e-162	0.816026	0.404736	0.531847	0.142502	0.816026
CLEC12A	19	1.79626e-80	4.51776e-79	0.236962	0.188163	0.2327	0.236962	0.143569
CMKLR1	20	5.81814e-163	5.73525e-161	0.599777	0.353092	-0.244419	0.131363	0.599777
F13A1	20	2.46309e-179	3.0514e-177	1.04426	0.741412	1.04426	0.818871	1.03918
CDK14	20	6.46011e-104	2.36892e-102	0.559232	0.46891	0.559232	0.574028	0.595154
HBB	21	1.55261e-78	3.79562e-77	0.442004	0.120731	0.283412	0.442004	-0.336447
OLFML2B	21	2.08997e-162	2.03828e-160	0.520556	0.310378	0.138345	0.260455	0.520556
PLXDC2	21	0	0	1.61692	1.61692	-0.0312785	-0.343264	3.1116
SAT1	21	1.77015e-199	2.72737e-197	0.894352	0.894352	0.804474	0.511942	2.04008
CHI3L1	22	8.52766e-170	9.36256e-168	0.558842	0.323194	0.558842	0.249835	-0.212839
SLC8A1	22	0	0	1.36773	1.36773	0.322644	-0.110267	2.25757
MGST1	22	1.67751e-77	4.03638e-76	0.240665	0.172948	0.212461	0.240665	-0.154127
ATXN1	23	0	0	1.12919	1.12919	0.553571	0.189417	-0.280147
HBA1	23	4.50337e-75	1.03212e-73	0.364353	0.102935	0.193965	0.364353	-0.281273
SRGAP1	23	2.06661e-191	2.80676e-189	1.00583	1.00583	0.635635	0.0131277	1.68249
TRPS1	23	1.11889e-193	1.57806e-191	0.858268	0.858268	0.847807	0.416097	0.75782
INSR	24	5.1448e-73	1.13514e-71	0.578412	0.415625	0.138254	0.578412	0.654386
SPIDR	24	0	0	1.06757	1.06757	0.338731	0.279126	0.436474
VMP1	24	3.87887e-151	3.1892e-149	0.720075	0.544167	0.720075	0.0802553	0.720151
IFI44	25	3.53127e-152	2.95643e-150	0.583128	0.583128	0.528882	0.58007	0.558178
NPIPB3	25	0	0	1.0201	1.0201	-0.024233	0.172608	-0.127354
CELF2	26	0	0	1.20951	1.20951	-0.108431	-0.0798167	0.0623189
IQGAP2	26	5.60415e-173	6.30381e-171	0.905448	0.905448	0.8732	0.667442	-0.728604
MITF	26	2.75186e-287	1.40154e-284	1.19634	1.19634	0.378657	0.38573	1.4444
SH3PXD2B	26	2.0646e-119	9.68143e-118	0.641872	0.532012	0.641872	0.627175	0.761433
EPSTI1	27	6.46996e-204	1.11912e-201	0.91519	0.91519	0.550333	0.818822	0.474586
PPFIBP2	27	2.15512e-148	1.66726e-146	0.59563	0.404894	0.0566888	-0.103506	0.59563
LDLRAD4	28	0	0	1.4183	1.4183	0.270584	-0.37908	1.56987
RBMS3	28	1.03048e-83	2.72247e-82	0.332321	0.320461	0.332321	0.336039	0.34162
FRMD4B	29	8.94486e-303	5.4668e-300	1.10782	1.10782	0.21407	-0.00406609	1.53663
KDM5D	29	6.67791e-70	1.39453e-68	0.201745	0.0673473	0.0170811	0.201745	0.0062276
MAN2A1	29	8.37223e-236	2.19293e-233	0.965504	0.965504	0.789277	0.292561	0.616641
TNFAIP2	29	7.93878e-145	5.89302e-143	0.621848	0.396711	0.10858	0.183173	0.621848
FTX	30	1.66431e-301	9.84357e-299	1.11291	1.11291	0.0778587	0.0913071	0.321908
DENND1A	31	3.24024e-298	1.85656e-295	1.01367	1.01367	0.457183	0.15524	0.828561
MT3	31	6.15939e-143	4.41143e-141	0.561551	0.243555	0.561551	-0.83955	-0.232184
AC090833.1	31	3.17844e-68	6.44654e-67	0.551984	0.144161	-0.223544	0.551984	0.532734
S100A10	32	4.83072e-139	3.16326e-137	0.437313	0.303103	0.437313	0.182947	-0.297633
TMCC1	32	1.94078e-295	1.07831e-292	1.12386	1.12386	0.473705	0.111126	0.891897
TTTY15	32	1.37306e-67	2.75138e-66	0.207085	0.0344899	-0.00361607	0.207085	-0.018707
ZFAND3	33	4.64614e-294	2.5055e-291	1.04858	1.04858	0.0586109	-0.0719861	0.330775
DAB2	34	1.05478e-104	3.91484e-103	0.565798	0.298592	0.353199	0.449705	0.565798
DOCK4	34	6.02071e-221	1.2836e-218	1.23112	1.23112	-0.628387	-0.82573	2.53651
FCHSD2	34	1.5053e-292	7.88562e-290	1.38681	1.38681	0.385911	0.646339	1.40148
TIMP1	34	7.62385e-133	4.59813e-131	0.398177	0.221821	0.398177	0.0591045	-0.212589
SESTD1	35	1.81211e-132	1.08935e-130	0.492144	0.36176	0.492144	0.252916	0.30648
FOXP2	35	3.75748e-67	7.49655e-66	0.466465	-0.0982918	-0.564141	0.466465	0.431747
ARHGEF11	36	1.006e-140	6.83149e-139	0.633709	0.35496	0.141466	0.148283	0.633709
MALAT1	36	1.4001e-131	8.2809e-130	0.416202	0.315512	0.416202	0.181106	-0.276275
RPS4Y1	36	3.09689e-65	5.90244e-64	0.198363	0.0301072	0.00445435	0.198363	-0.218051
SUMF1	36	1.08229e-285	5.36317e-283	1.0256	1.0256	0.425206	0.515438	0.73167
ALCAM	37	1.81413e-110	7.52536e-109	0.720251	0.720251	0.460217	0.800496	1.02812
FNBP1	37	1.31489e-215	2.62049e-213	0.816129	0.816129	0.673284	0.590372	-0.381368
KCNQ3	37	2.61944e-140	1.77223e-138	1.69622	0.87037	-0.395978	-0.178667	1.69622
PICALM	37	1.15749e-284	5.58487e-282	1.19542	1.19542	-0.05214	-0.0675596	0.915996
CST3	38	2.12043e-131	1.24609e-129	0.581056	0.176198	0.581056	-2.03408	-0.27016
NPIPB4	38	2.41985e-282	1.13764e-279	0.953788	0.953788	-0.0610709	0.131441	-0.187394
SLC38A6	38	8.59062e-124	4.30352e-122	0.559918	0.525586	0.559918	0.509855	0.466371
TFEC	38	2.20739e-139	1.4611e-137	0.874117	0.44188	0.15575	0.013334	0.874117
MARCH1	39	8.73691e-153	7.41626e-151	0.69517	0.69517	0.680769	0.288708	1.14242
NBPF14	39	8.5104e-141	5.82232e-139	0.612702	0.612702	0.222012	0.592354	0.500446
NCKAP5	39	2.44382e-139	1.61178e-137	1.34716	0.942241	0.475717	0.58287	1.34716
TBC1D5	39	1.67089e-276	7.47215e-274	0.962747	0.962747	0.160047	0.176991	0.199084
FTL	40	6.86537e-122	3.35671e-120	0.799605	0.403917	0.799605	0.704511	0.19294
IGFBP7	40	2.80027e-129	1.57979e-127	0.421189	0.318887	0.421189	0.14996	-0.185043
AC145138.1	40	1.97772e-273	8.43291e-271	0.945787	0.945787	0.202312	0.161871	1.02104
AP2A2	41	1.35949e-216	2.76957e-214	0.782278	0.782278	0.638203	0.386501	0.910357
NPIPB5	41	1.09172e-270	4.54925e-268	0.880082	0.880082	-0.0634222	0.134831	-0.158468
STARD13	41	7.81848e-140	5.25099e-138	0.697985	0.697985	0.358119	0.451582	0.936612
IFI27	41	2.08032e-63	3.82959e-62	0.173681	0.124103	0.173681	0.175531	0.0620574
B2M	42	1.33432e-125	6.93054e-124	0.64599	0.428748	0.64599	0.19436	-1.20855
EPS15	42	3.23735e-270	1.31904e-267	0.913207	0.913207	0.462773	-0.105672	0.084307
PLA2G4A	42	1.38088e-138	9.01011e-137	0.569732	0.11828	-0.270248	-0.384441	0.569732
PLP1	42	1.4096e-57	2.30348e-56	0.24202	-0.134017	-0.138895	0.24202	0.0624721
EPB41L2	43	9.82426e-156	8.57751e-154	0.922313	0.922313	-0.0649679	-0.201682	1.76947
IFITM3	43	2.83742e-82	7.33768e-81	0.251727	0.174496	0.251727	0.241757	-0.0948797
MTSS1	43	3.59576e-263	1.40273e-260	1.27417	1.27417	0.914146	0.346158	1.7532
CHST11	44	1.82872e-261	6.84276e-259	1.20334	1.20334	0.00283321	-0.197545	0.0571943
DMXL2	44	2.63405e-137	1.69457e-135	0.802629	0.459248	0.203704	0.323898	0.802629
ANTXR2	44	5.629e-65	1.06951e-63	0.251984	0.171125	0.251984	0.249262	-0.20735
MSR1	45	2.46525e-239	6.9539e-237	1.01687	1.01687	0.759424	0.312158	1.45459
PALD1	45	7.94347e-136	4.95386e-134	1.23478	0.595912	-0.599516	-0.509403	1.23478
TBC1D16	45	1.25286e-259	4.59424e-257	0.953981	0.953981	0.456679	0.0293096	1.3223
CHI3L2	45	4.11302e-100	1.42556e-98	0.308635	0.234039	0.308635	0.278127	-0.173203
ARHGAP18	46	6.42795e-258	2.31091e-255	0.955599	0.955599	0.606528	0.211639	0.759679
KYNU	46	2.76329e-135	1.71745e-133	0.796398	0.420537	0.340796	0.134054	0.796398
ZFY	46	4.80087e-56	7.54923e-55	0.171566	0.0525889	-0.0231321	0.171566	0.00213175
ARL15	47	1.61658e-256	5.59246e-254	1.06083	1.06083	0.28092	0.0504881	0.155342
RBPJ	47	5.26787e-203	9.02677e-201	0.932248	0.932248	0.740947	0.276701	0.647521
SPI1	47	5.72028e-134	3.49604e-132	0.780511	0.330993	-0.0895103	-0.198763	0.780511
IFI6	48	2.01473e-106	7.79327e-105	0.38921	0.312171	0.38921	0.339992	-0.0816465
QKI	48	2.93302e-256	9.95869e-254	1.00736	1.00736	-0.140754	-0.157918	1.49791
TMSB10	48	1.29692e-120	6.22489e-119	0.512296	0.10125	0.512296	-0.292527	-0.675965
VSIG4	48	9.31353e-134	5.67321e-132	0.777789	0.288462	0.372807	0.277528	0.777789
ANOS1	49	2.66325e-133	1.61691e-131	0.755715	0.378912	-0.0798502	-0.22018	0.755715
EPHA1-AS1	49	1.37839e-52	1.99627e-51	0.216458	0.14971	0.129864	0.216458	-0.259995
LPP	49	1.00483e-253	3.34975e-251	0.960794	0.960794	0.0962763	0.142349	0.121427
CCDC170	49	2.28303e-120	1.09293e-118	0.469295	0.388914	0.469295	0.255219	0.474231
EXOC4	50	6.10544e-252	1.99899e-249	0.907303	0.907303	0.179936	0.0245975	0.260831
NLGN4Y	50	1.24141e-51	1.75357e-50	0.242147	-0.029342	-0.169087	0.242147	0.134902
DEPTOR	50	3.41923e-133	2.06903e-131	0.947657	0.428428	0.367243	0.13248	0.947657
MKL1	51	1.2272e-250	3.94751e-248	0.945236	0.945236	0.321514	0.168347	0.397454
AC244021.1	51	1.23538e-130	7.19069e-129	0.491774	0.0657783	-0.394093	-0.0962619	0.491774
IL2RA	51	2.41111e-73	5.36501e-72	0.330453	0.275288	0.330453	0.309233	0.199358
ACER3	52	1.8243e-249	5.76699e-247	0.974312	0.974312	0.522074	0.0191322	1.15307
LGALS1	52	6.46328e-118	2.93327e-116	0.391816	0.193378	0.391816	-0.578412	-0.275042
SLC1A3	52	2.75484e-204	4.81047e-202	0.867001	0.867001	0.0555717	-0.0399728	1.90593
EPB41L3	53	7.49877e-130	4.33722e-128	1.0912	0.514413	0.479653	0.473526	1.0912
FHIT	53	2.97417e-247	9.24262e-245	1.09608	1.09608	0.13989	0.027775	1.39609
ZEB2	53	2.17611e-200	3.46948e-198	0.922707	0.922707	0.675766	0.375968	1.35136
RABGAP1L	54	3.91968e-246	1.19779e-243	0.921786	0.921786	0.272274	0.301554	-0.616465
CD38	54	3.79195e-49	5.07855e-48	0.159044	0.131678	0.150021	0.159044	-0.562724
ARHGAP15	55	3.36255e-243	1.0107e-240	0.855665	0.855665	0.10018	-0.12025	-0.551046
NOTCH2	55	9.19568e-141	6.26776e-139	0.59969	0.59969	0.337057	0.536648	0.488277
PDK4	55	1.05919e-129	6.04989e-128	0.78679	0.411699	0.458414	0.415032	0.78679
MX2	56	1.0059e-49	1.36414e-48	0.313499	0.313499	0.242618	0.383952	0.265751
SSH2	56	1.09435e-241	3.23627e-239	1.07592	1.07592	-0.0951081	-0.102594	0.596334
ANKS1A	57	4.67665e-241	1.36105e-238	0.976417	0.976417	0.154488	0.189461	1.18676
RAPH1	57	1.69871e-129	9.64266e-128	0.921134	0.424727	0.00578648	-0.0875432	0.921134
SNX6	57	8.93526e-172	9.92896e-170	0.673513	0.673513	0.566036	0.511585	0.499992
NNAT	57	2.14364e-48	2.82152e-47	0.138712	0.111244	0.13494	0.138712	-0.020364
ADAM28	58	2.62775e-129	1.48703e-127	0.466829	-0.0429225	-0.265221	0.0165594	0.466829
FOXN2	58	1.10424e-115	4.92609e-114	0.518646	0.518646	0.536442	0.295892	0.36765
KCNE1	58	2.05725e-47	2.63406e-46	0.255169	0.1654	0.250418	0.255169	0.253048
PSME4	58	8.95118e-241	2.56437e-238	1.06761	1.06761	0.550913	0.246082	0.836013
LOXL3	59	1.17163e-128	6.54933e-127	0.36651	0.188869	-0.0947631	-0.0393865	0.36651
NBPF19	59	1.63919e-121	7.99325e-120	0.58101	0.58101	0.266797	0.544603	0.413572
SNTB1	59	5.68499e-107	2.21775e-105	0.571029	0.45616	0.571029	0.44694	-0.231365
DOCK5	60	6.42026e-239	1.75695e-236	0.958859	0.958859	0.477995	0.6643	1.11152
ZNF804A	60	5.78971e-128	3.15936e-126	0.786632	0.544371	0.324013	-0.221471	0.786632
AC093895.1	60	7.02537e-107	2.73482e-105	0.812911	0.621748	0.812911	0.520949	0.798523
VPS13B	61	9.00833e-238	2.42894e-235	0.811184	0.811184	0.113897	0.0265977	-0.204685
SFMBT2	62	7.90269e-236	2.09994e-233	1.24103	1.24103	-0.416299	-0.46363	0.792833
ST3GAL6	62	1.88243e-127	1.01812e-125	0.90827	0.385308	0.0252062	-0.316969	0.90827
IL18	63	1.02191e-126	5.41526e-125	0.548635	0.213628	0.205343	0.115832	0.548635
CR1	63	2.3824e-47	3.04399e-46	0.193638	0.153034	0.186734	0.191713	0.193638
ALOX15B	64	1.5853e-108	6.37423e-107	0.373419	0.285921	0.14112	0.297853	0.373419
ARHGAP26	64	1.37465e-235	3.5499e-233	1.08598	1.08598	0.0597936	-0.134333	0.973694
SOCS6	64	4.06661e-126	2.12425e-124	0.649376	0.136845	-0.314076	-0.495864	0.649376
DIRC3	64	8.45898e-105	3.15234e-103	0.627986	0.594867	0.627986	0.413009	0.540846
ASAP1	65	3.37424e-234	8.5926e-232	0.918397	0.918397	0.387755	0.342812	0.366536
FGD4	65	2.65451e-160	2.47058e-158	0.794545	0.794545	0.165377	-0.318263	1.47318
MT-ND3	65	3.72058e-60	6.42949e-59	0.375993	0.375993	0.27329	0.448457	-0.184796
LRRK2	66	1.5532e-125	8.04463e-124	0.578665	0.578665	0.345277	-0.433869	0.916002
PLXNC1	66	1.0229e-103	3.73603e-102	0.448117	0.327898	0.448117	-0.0136164	0.157612
RIN3	66	3.64947e-234	9.16618e-232	0.985381	0.985381	-0.153798	0.257152	1.05045
ST18	66	5.19316e-70	1.08819e-68	0.368294	0.261795	0.368294	0.358467	0.418409
FNDC3B	67	3.84757e-233	9.53314e-231	1.00829	1.00829	0.620645	0.408965	0.558005
MT-CO1	67	4.86402e-44	5.70581e-43	0.423136	0.21587	0.206029	0.423136	-0.276477
RUBCNL	67	3.97358e-125	2.0294e-123	0.571107	0.213161	0.0159132	0.0465224	0.571107
AFF1	68	4.47601e-233	1.09423e-230	0.949328	0.949328	0.333893	0.476726	0.507353
ARHGAP24	68	1.37808e-176	1.63014e-174	1.05696	1.05696	-0.217369	-0.477913	2.13018
ITGB5	68	2.36903e-109	9.54641e-108	0.58512	0.231185	0.137042	0.419803	0.58512
AZI2	69	1.27915e-97	4.27977e-96	0.40014	0.336038	0.40014	0.3341	0.348049
MT-CYB	69	4.16972e-42	4.65601e-41	0.322319	0.198556	0.102566	0.322319	-0.228464
ZNF618	69	7.66057e-125	3.89076e-123	0.783928	0.460698	0.248434	0.215647	0.783928
PIK3R5	70	1.65418e-231	3.93888e-229	0.892623	0.892623	-0.0204945	-0.155589	0.394991
TLR2	70	4.25347e-160	3.93875e-158	0.721868	0.721868	0.489847	0.58869	1.27011
DYSF	70	1.40005e-41	1.53805e-40	0.21139	0.169087	0.191507	0.21139	0.196894
ARID5B	71	3.5125e-95	1.12003e-93	0.616166	0.489656	0.616166	0.0485291	-0.137026
CPVL	71	5.58198e-126	2.90755e-124	0.653135	0.653135	0.124908	0.367012	0.970599
HCLS1	71	5.37685e-231	1.2639e-228	0.83092	0.83092	0.403315	0.324689	0.915982
ADAMTS2	71	5.01866e-58	8.24527e-57	0.301134	0.255343	0.301134	0.301041	0.325824
AKAP13	72	1.07544e-228	2.46476e-226	0.869974	0.869974	-0.0874394	-0.262594	0.391817
CCDC40	72	1.20065e-123	5.99834e-122	0.484141	0.294701	0.154796	-0.0832394	0.484141
CXCL12	72	3.25072e-41	3.53511e-40	0.165473	0.0774905	-0.0980129	0.165473	0.162253
FP236383.2	72	1.21472e-146	9.27999e-145	0.79646	0.79646	0.599934	-0.72743	-0.547007
MEF2C	73	4.29197e-120	2.03869e-118	1.31071	0.41962	-0.493309	-0.409087	1.31071
WDR70	73	6.65578e-225	1.50659e-222	0.802535	0.802535	0.0479382	0.0511218	0.363013
BAZ2B	74	1.44281e-224	3.22609e-222	0.805757	0.805757	0.0225589	-0.183716	0.963463
FAM198B-AS1	74	1.97238e-119	9.2727e-118	0.383015	0.0921186	-0.201386	0.187932	0.383015
BNC2	75	2.49461e-223	5.51067e-221	1.02027	1.02027	-0.0406385	-0.183512	1.39653
SLCO3A1	75	1.64072e-46	2.0395e-45	0.223163	0.164108	0.223163	0.232892	-0.240777
CD63	76	2.49054e-92	7.59802e-91	0.437718	0.243598	0.437718	-0.530586	-0.136813
CYP27A1	76	7.46448e-40	7.78063e-39	0.205648	0.0683274	0.0365283	0.205648	0.195725
FRMD4A	76	1.31352e-173	1.48663e-171	1.17793	1.17793	-0.712352	-0.709675	2.23627
RREB1	76	2.21574e-222	4.83637e-220	0.858975	0.858975	0.219634	0.135889	0.63797
SCRG1	77	2.88244e-92	8.77898e-91	0.465775	0.41969	0.465775	-0.0895795	0.443935
NBPF26	77	1.03587e-139	6.93162e-138	0.577257	0.577257	0.302612	0.461189	0.476423
SLC7A7	78	1.02329e-117	4.6326e-116	0.639758	0.35887	-0.0735862	-0.0121694	0.639758
TMSB4X	78	4.43032e-91	1.33382e-89	0.524593	0.115751	0.524593	-0.536844	-0.704351
CD86	79	2.54617e-116	1.14703e-114	0.785414	0.298345	-0.244041	-0.273685	0.785414
COP1	79	1.95379e-220	4.11755e-218	0.781102	0.781102	0.0647588	-0.0130517	0.117377
FRRS1	79	3.57988e-120	1.70486e-118	0.471067	0.471067	0.434849	0.254736	0.613168
MAN1A1	79	4.29195e-132	2.57166e-130	0.718367	0.718367	0.172524	0.605524	0.767879
NT5C2	80	3.65783e-219	7.62116e-217	0.796407	0.796407	0.390007	0.255927	0.699377
AC008957.3	80	7.23629e-116	3.23603e-114	0.329262	0.150896	0.00712741	0.0131241	0.329262
LGALS3	81	6.63673e-89	1.91028e-87	0.323272	0.220802	0.323272	-0.077433	0.00914536
TNS3	81	2.74226e-217	5.64936e-215	0.894964	0.894964	0.173457	-0.0429152	1.36212
DOCK1	81	2.32198e-54	3.50977e-53	0.255833	0.255833	0.219716	0.266965	0.324156
MT1X	82	5.46302e-88	1.53627e-86	0.310894	0.167604	0.310894	-0.0372079	-0.132075
PAPSS2	83	3.63091e-58	5.98676e-57	0.276525	0.183373	0.276525	0.25665	0.273331
RHOBTB3	83	6.2628e-87	1.73195e-85	0.32305	0.236997	0.32305	0.0865841	0.309143
WDFY3	83	1.77354e-200	2.85245e-198	0.792572	0.792572	0.238385	0.0594672	1.28983
PIK3R1	84	1.08044e-214	2.1301e-212	0.853357	0.853357	0.433378	0.331043	0.552616
SLC11A1	84	4.08069e-115	1.81161e-113	1.28816	0.499652	0.285809	-0.380503	1.28816
LRRK1	85	1.93312e-114	8.4997e-113	1.09706	0.463014	0.219092	0.290392	1.09706
ME1	85	3.10768e-39	3.1957e-38	0.190159	0.147067	0.190159	0.200719	0.163752
SRGAP2	85	2.38067e-214	4.64357e-212	1.18363	1.18363	-0.560317	-0.171787	2.0439
CSGALNACT1	86	7.03006e-214	1.3568e-211	1.33714	1.33714	0.206017	-0.047967	1.72033
PLEKHA5	86	1.12147e-45	1.36716e-44	0.293375	0.293375	0.194969	0.345853	0.0985327
STAB1	86	5.80803e-114	2.54153e-112	0.764939	0.388302	0.402549	0.256499	0.764939
RAB20	87	1.36853e-113	5.9601e-112	0.431647	0.182238	-0.0993583	0.0637983	0.431647
TBL1XR1	87	1.11674e-213	2.13286e-211	0.826207	0.826207	0.218032	-0.341856	-0.0299163
EYA2	87	1.9755e-84	5.28e-83	0.436021	0.37333	0.436021	-0.415126	0.476918
MGAT5	88	1.69255e-213	3.19927e-211	0.945809	0.945809	0.41803	0.130249	0.147704
PDE4B	88	1.20278e-144	8.89233e-143	0.831904	0.831904	0.196683	0.619176	0.571547
SPATA6	88	1.59418e-113	6.92637e-112	1.14548	0.708686	0.5587	-0.436774	1.14548
TBC1D8	88	2.61611e-84	6.97186e-83	0.553493	0.485713	0.553493	0.376084	0.841536
ETV6	89	7.58323e-212	1.41876e-209	0.870653	0.870653	-0.0154146	-0.0506504	0.936534
RAP2B	89	5.52487e-84	1.46385e-82	0.419797	0.39128	0.419797	0.277302	0.417511
RUFY3	89	1.05885e-122	5.23287e-121	0.572673	0.572673	0.293175	0.484817	0.764845
DDX3Y	90	1.88776e-36	1.79803e-35	0.102712	-0.0185109	-0.000390347	0.102712	-0.00396375
MEF2A	90	2.09662e-209	3.88299e-207	0.978338	0.978338	-0.262283	-0.569306	1.58868
RNF144B	90	2.65776e-152	2.23532e-150	0.767226	0.767226	0.595501	0.3169	1.15818
DOK3	91	1.55659e-112	6.68385e-111	0.319929	0.16649	0.118043	-0.0404659	0.319929
JMJD1C	91	6.85139e-208	1.24377e-205	0.838032	0.838032	0.108909	0.245727	0.313559
RSAD2	91	3.16274e-36	2.99684e-35	0.151975	0.11329	0.11393	0.151975	0.0543349
LGMN	92	6.33717e-112	2.68963e-110	0.720291	0.405635	0.0243204	0.0507725	0.720291
MED13L	92	6.59621e-207	1.1857e-204	0.904321	0.904321	-0.32527	0.0716111	0.676056
MX1	92	4.05174e-43	4.6693e-42	0.20475	0.20475	0.172683	0.237889	0.139312
RASA2	92	1.30753e-128	7.28682e-127	0.574814	0.574814	0.496156	0.218063	-0.663502
ANK3	93	3.41279e-35	3.15709e-34	0.242352	0.0815941	0.187882	0.242352	-0.606296
PRKAG2	93	2.2373e-204	3.94431e-202	0.834111	0.834111	0.545384	-0.244949	0.927781
TLR5	93	8.02101e-112	3.39643e-110	0.467688	0.249184	0.0222411	0.0543923	0.467688
CLMN	94	1.87953e-35	1.74841e-34	0.14796	0.116852	0.14796	0.160864	0.150742
CRTC3	94	1.20889e-81	3.09567e-80	0.315055	0.245528	0.315055	0.120215	-0.134101
UBE2E2	94	1.47952e-156	1.32327e-154	0.813855	0.813855	-0.40768	0.0717849	1.4502
CD44	95	2.79788e-80	7.00808e-79	0.341928	0.154794	0.341928	0.25458	-0.949604
RAB31	95	2.63121e-161	2.47401e-159	0.784691	0.784691	0.0602669	-0.0802398	1.36763
AC007336.1	96	1.31384e-110	5.48731e-109	0.332555	0.0862639	-0.0766669	-0.154605	0.332555
RGL1	96	1.78114e-88	5.07099e-87	0.597569	0.246454	0.334147	0.410191	0.597569
PLEKHH1	97	7.97329e-47	1.00474e-45	0.201326	0.140291	0.153335	0.176465	0.201326
PTEN	97	7.06536e-202	1.17767e-199	0.803537	0.803537	0.0679228	0.276918	0.307166
SCARB1	97	5.16761e-110	2.1102e-108	0.533091	0.206059	-0.0688982	-0.139467	0.533091
MBNL1	98	8.82525e-202	1.45776e-199	0.847534	0.847534	0.0874909	0.227367	-0.850506
NRP1	98	1.93938e-109	7.83229e-108	0.741543	0.376624	0.30024	-0.029507	0.741543
RTN1	98	2.11777e-96	6.8603e-95	0.610433	0.610433	0.608755	-0.0398745	0.875765
HLA-DRB5	98	3.34749e-77	7.9917e-76	0.351714	0.351714	0.344783	0.33377	0.408891
KIF16B	99	9.54096e-151	7.77483e-149	0.637402	0.637402	0.309329	0.476	0.778337
PIAS1	99	4.35028e-201	7.12165e-199	0.763236	0.763236	0.0158851	-0.0554317	0.460298
ENOX2	100	8.44025e-135	5.2281e-133	0.644582	0.644582	0.522899	0.180518	0.687818
ZCCHC2	100	7.30972e-35	6.70119e-34	0.214307	0.214307	0.137794	0.285764	0.122949
AC140134.1	100	1.52543e-200	2.47511e-198	0.771006	0.771006	0.0967971	0.218734	0.823766
HNMT	101	4.28065e-77	1.02062e-75	0.386305	0.386305	0.293931	0.360457	0.552771
SNX10	101	4.11347e-76	9.6569e-75	0.43088	0.373667	0.43088	-0.0584322	0.161563
MACC1	102	3.56433e-75	8.18948e-74	0.30278	0.253623	0.30278	0.211768	0.270885
PARP14	102	7.27623e-179	8.95367e-177	0.737803	0.737803	0.408052	0.449048	0.401058
MT-CO2	103	2.56748e-54	3.87446e-53	0.35011	0.35011	0.372478	0.392341	-0.344781
RBMS1	103	2.59056e-125	1.33047e-123	0.606143	0.606143	0.489312	0.346054	-0.358078
SRGAP2B	103	2.323e-200	3.67175e-198	1.13999	1.13999	-0.615357	-0.161095	1.92492
TBC1D12	103	3.65289e-123	1.81506e-121	0.585813	0.585813	0.0206209	-0.108301	1.0092
BTK	104	2.48318e-107	9.81229e-106	0.306822	0.127831	-0.0674195	0.0042927	0.306822
DRAM1	104	1.68515e-54	2.55561e-53	0.301643	0.271803	0.301643	0.308019	0.395536
NPIPB13	104	6.57136e-200	1.02979e-197	0.686296	0.686296	0.010905	0.279302	-0.024412
LDLRAD3	105	1.03208e-56	1.65124e-55	0.266547	0.193927	0.266547	0.246637	0.221262
LTBR	105	4.36958e-106	1.67607e-104	0.30755	0.110072	0.00923277	-0.039378	0.30755
SIPA1L1	105	8.24741e-93	2.52448e-91	0.656669	0.656669	0.608092	0.197298	-0.0486295
BMP2K	106	1.67274e-167	1.77282e-165	0.831206	0.831206	-0.208775	-0.478888	1.43167
CCDC91	106	2.6341e-199	4.02469e-197	0.801983	0.801983	0.290197	0.189358	0.0376297
MIR181A1HG	106	2.01915e-86	5.52555e-85	0.474416	0.474416	0.468088	0.0580984	0.678723
C20orf194	107	2.40484e-198	3.64404e-196	0.767035	0.767035	0.324411	0.383758	0.914898
SAP30	107	3.27171e-72	7.12433e-71	0.284325	0.209983	0.284325	0.0894887	0.288268
SH3RF3	107	4.48215e-105	1.68402e-103	1.16113	0.53951	-0.361638	-0.401206	1.16113
TMEM229B	107	2.22713e-38	2.23505e-37	0.150734	0.150734	0.128849	0.162726	0.0369132
EVI5	108	2.89603e-198	4.35235e-196	0.754704	0.754704	0.0740447	-0.0748166	1.08171
ITGA4	108	1.1001e-71	2.37018e-70	0.266928	0.16527	0.266928	0.140215	-0.584702
MTRNR2L8	108	5.33606e-31	4.29296e-30	0.111647	0.0675	0.0832501	0.111647	0.0815128
ETV5	109	7.46436e-105	2.78735e-103	0.697004	0.178449	0.0552322	-0.197591	0.697004
TSHZ3	109	4.02448e-59	6.7883e-58	0.22202	0.168103	0.22202	0.197667	0.166204
MTUS1	110	8.98952e-105	3.34326e-103	0.622777	0.202872	-0.161387	-0.0615731	0.622777
RERE	110	1.44448e-197	2.15322e-195	0.819846	0.819846	0.0654854	0.0567275	0.676794
SH3BP5	110	8.78129e-37	8.46059e-36	0.22262	0.174602	0.22262	0.24431	0.130483
CHPT1	111	3.4855e-40	3.66437e-39	0.224071	0.224071	0.132395	0.274275	0.193723
PREX1	111	2.62728e-197	3.88477e-195	0.825261	0.825261	-0.177512	-0.19077	0.358802
FYB1	112	1.73471e-196	2.54447e-194	0.866894	0.866894	0.0646309	0.0356052	0.35064
OSBPL1A	112	6.11311e-104	2.24617e-102	0.958594	0.526534	0.0120312	0.0542737	0.958594
SLC36A1	112	8.33863e-125	4.22345e-123	0.485134	0.485134	0.388077	0.275078	0.524657
ALOX5	113	2.57246e-103	9.35834e-102	0.675864	0.179327	-0.0335137	0.0301908	0.675864
FAM49B	113	2.72007e-196	3.95814e-194	0.830899	0.830899	-0.0956925	-0.372251	0.442065
GCNT1	113	7.40424e-68	1.49347e-66	0.273563	0.236588	0.273563	0.233212	-0.0250202
FOXN3	114	1.79537e-194	2.59197e-192	0.813515	0.813515	-0.0856915	0.0743311	0.451981
MYO1E	114	2.84952e-90	8.45404e-89	0.685896	0.685896	-0.131434	0.591777	0.784691
CHSY3	114	4.9645e-103	1.80246e-101	0.973584	0.603036	-0.446313	-0.47015	0.973584
ANXA2	115	1.21542e-68	2.4816e-67	0.311108	0.155443	0.311108	0.189837	-0.0256127
ROCK1	115	2.55944e-194	3.6662e-192	0.741265	0.741265	0.261377	0.144725	0.27984
ANXA1	116	1.41818e-68	2.88914e-67	0.231754	0.119718	0.231754	0.112736	-0.263921
FAF1	116	9.75105e-194	1.38593e-191	0.7301	0.7301	0.0513536	-0.182195	-0.0717555
FCGR2A	116	1.09696e-102	3.95144e-101	0.617373	0.264146	0.228679	0.179491	0.617373
MAP3K8	116	9.2757e-60	1.58795e-58	0.722244	0.364705	0.200824	0.417061	0.722244
CYFIP1	117	4.49095e-102	1.60198e-100	1.17281	0.408363	-0.589885	-0.185431	1.17281
SLC22A15	117	5.60204e-43	6.40358e-42	0.224133	0.195429	0.224133	0.218222	0.192883
KMO	118	6.69495e-49	8.94042e-48	0.192865	0.139178	0.192865	0.174425	0.194244
SBF2	118	8.54321e-193	1.19572e-190	0.784764	0.784764	0.159956	0.250028	0.782973
CSF3R	119	7.95282e-102	2.83136e-100	0.727771	0.145663	-0.342308	-0.483645	0.727771
ELF1	119	3.57059e-192	4.92232e-190	0.766426	0.766426	-0.0282184	0.0249348	0.190452
JAML	119	1.26686e-38	1.28119e-37	0.121213	0.0820433	0.121213	0.113619	-0.147073
RAD51B	120	1.50882e-191	2.06449e-189	0.930212	0.930212	0.156663	0.158468	0.533431
SLFN5	120	5.42778e-29	4.10925e-28	0.161507	0.12121	0.117095	0.161507	-0.748334
PYGL	121	3.25665e-101	1.14608e-99	0.482931	0.166473	0.187945	0.192249	0.482931
IL15	121	5.13709e-67	1.01825e-65	0.351953	0.318589	0.351953	0.163688	0.340034
AL121761.1	121	5.19951e-33	4.48626e-32	0.114386	0.0791935	0.0711186	0.110273	0.114386
SRGAP2C	122	4.80957e-189	6.48407e-187	1.08107	1.08107	-0.642788	-0.180854	1.76308
TXNIP	122	9.09524e-67	1.79506e-65	0.427709	0.365382	0.427709	0.156595	-0.290259
CMPK2	122	1.36561e-28	1.017e-27	0.127681	0.107578	0.0951189	0.127681	0.107635
FABP5	123	1.17248e-66	2.31155e-65	0.22754	0.13534	0.22754	-0.0606698	-0.0650296
MAPKAP1	123	2.88903e-188	3.86645e-186	0.720754	0.720754	0.185859	-0.160102	0.336122
KCNK13	123	9.58752e-101	3.35472e-99	0.480688	0.0662589	-0.41685	-0.203359	0.480688
COLEC12	124	6.42011e-33	5.51606e-32	0.215967	0.137802	0.215967	0.214938	0.229938
HCK	124	2.26696e-100	7.90203e-99	0.803901	0.297295	-0.187354	-0.270805	0.803901
SESN1	124	1.97707e-148	1.536e-146	0.713687	0.713687	0.506061	0.327405	0.676546
ZNF609	124	3.23828e-188	4.30245e-186	0.843232	0.843232	0.0225999	0.143314	0.173544
ANKRD22	125	1.09728e-99	3.78171e-98	0.357581	0.128615	-0.0810734	-0.111356	0.357581
MANBA	125	7.66615e-188	1.01122e-185	0.768515	0.768515	0.071309	0.0483465	0.881689
MAP1B	125	3.21691e-66	6.26136e-65	0.373483	0.100937	0.373483	0.273538	-0.357073
PSTPIP2	125	1.94019e-76	4.5842e-75	0.454085	0.454085	0.319044	0.40192	0.556897
ARHGAP22	126	1.78197e-99	6.11843e-98	1.02628	0.472713	-0.341304	-0.296307	1.02628
DSE	126	1.80878e-73	4.04438e-72	0.398091	0.398091	0.411972	0.193919	0.711016
HRH2	126	6.88217e-63	1.26185e-61	0.333177	0.144957	0.0871045	0.23704	0.333177
MFSD1	127	2.13488e-185	2.73727e-183	0.676543	0.676543	0.334326	0.091779	0.989679
SIGLEC10	127	2.46451e-99	8.44612e-98	0.368134	0.113832	0.123267	0.0870351	0.368134
FGD2	128	4.8492e-99	1.65568e-97	0.994182	0.46914	-0.09963	0.35789	0.994182
SOD2	128	1.53299e-65	2.9401e-64	0.399809	0.283743	0.399809	0.335307	-0.263956
TRIO	128	2.64987e-184	3.37398e-182	0.729192	0.729192	0.149103	0.0991014	1.0418
APLNR	128	2.29388e-27	1.65845e-26	0.0784988	0.0493595	0.0743262	0.0784988	-0.0959477
MGAT4A	129	7.84751e-183	9.85508e-181	0.838345	0.838345	-0.0216076	-0.380935	0.810923
PTGDS	129	3.0883e-27	2.22142e-26	0.119427	-0.072157	0.0150162	0.119427	-0.0656288
MT-ATP6	130	7.12596e-40	7.43623e-39	0.284939	0.284939	0.196217	0.335766	-0.177292
CSF2RA	131	2.19178e-98	7.45571e-97	1.11619	0.402502	-0.370404	-0.420042	1.11619
ITPR1	131	3.47162e-107	1.36593e-105	0.586297	0.586297	0.489177	0.214694	0.222584
SERPING1	131	7.06594e-27	5.01758e-26	0.125197	0.0865616	0.0803655	0.125197	0.0849786
DOCK11	132	8.42726e-179	1.03009e-176	0.747621	0.747621	0.233812	0.13605	0.356694
GRID2	132	7.10803e-27	5.04552e-26	0.281756	0.0569691	0.0181527	0.281756	0.15404
LINC01094	132	3.33436e-98	1.12588e-96	0.819444	0.410398	-0.0469536	0.0656192	0.819444
CLEC7A	133	1.68489e-97	5.61681e-96	1.04634	0.382608	0.231298	-0.308509	1.04634
SMAP2	133	1.43286e-178	1.73983e-176	0.866649	0.866649	-0.0668966	-0.0732986	0.640742
CHKA	134	4.04423e-149	3.21e-147	0.717032	0.717032	-0.0907296	0.0773154	1.14602
SDCCAG8	134	5.43298e-178	6.55354e-176	0.771009	0.771009	-0.147287	-0.30603	1.07454
CLEC4E	134	8.09112e-41	8.69073e-40	0.126724	0.0961745	0.126724	0.119022	0.129203
CDC42BPB	135	2.68326e-96	8.67683e-95	0.661671	0.263062	-0.179589	-0.111843	0.661671
NAIP	135	4.29891e-177	5.11821e-175	0.712193	0.712193	0.118061	0.303828	0.89046
CTSB	136	2.6601e-121	1.29371e-119	0.708337	0.708337	-0.011829	-0.180622	1.49284
GTDC1	136	1.67842e-126	8.84305e-125	0.616152	0.616152	0.47352	0.343958	0.266515
ABCA1	137	2.09266e-174	2.41314e-172	0.968492	0.968492	0.238062	-0.0908684	1.24672
CTSA	137	8.31757e-73	1.82638e-71	0.439421	0.261385	0.353729	0.258495	0.439421
EIF4G3	137	2.92171e-176	3.43395e-174	0.85119	0.85119	-0.12316	-0.190628	0.472125
WASH3P	137	2.14116e-61	3.81148e-60	0.257987	0.257987	0.115164	0.250828	0.173282
ANKRD36B	138	1.39472e-68	2.84452e-67	0.370211	0.370211	0.266631	0.325814	-0.168698
LINC02232	138	5.89305e-96	1.89228e-94	0.54343	0.0294067	-0.797711	0.0127272	0.54343
N4BP2L2	138	9.3536e-176	1.09235e-173	0.630163	0.630163	0.0891756	0.0444396	0.0704355
ANKRD17	139	1.63278e-175	1.89475e-173	0.733398	0.733398	-0.0662068	0.0204705	-0.00672325
RNF135	139	2.12733e-125	1.09872e-123	0.532343	0.532343	0.209808	-0.0463925	0.872292
TGFBI	139	1.19242e-61	2.12883e-60	0.231373	0.085897	0.231373	0.180803	0.190899
ZDHHC14	139	2.39731e-110	9.87744e-109	0.674017	0.674017	-0.117449	0.522825	0.697159
JDP2	140	9.10834e-96	2.91451e-94	0.4745	0.0970349	-0.0880876	-0.18875	0.4745
MCTP1	140	3.30501e-61	5.86047e-60	0.376707	0.30911	0.376707	0.105718	0.407471
HTRA4	140	1.14457e-30	9.12821e-30	0.1367	0.1367	0.126488	0.144858	0.154289
FLVCR2	141	5.52643e-95	1.7561e-93	0.428943	0.286394	0.309433	0.0847436	0.428943
STAG1	141	4.50199e-174	5.159e-172	0.78129	0.78129	-0.217914	-0.229744	-0.106852
DANT2	141	1.55273e-38	1.56683e-37	0.175306	0.175306	0.124879	0.179865	0.203579
GOLIM4	142	8.45723e-129	4.742e-127	0.55435	0.55435	0.407374	-0.0250082	0.674196
LHFPL2	142	2.85008e-94	8.91745e-93	1.04869	0.459567	0.0162273	-0.502579	1.04869
SNX29	142	5.0789e-174	5.78396e-172	0.749248	0.749248	-0.20901	-0.178394	0.90386
BLVRA	142	7.81093e-42	8.65337e-41	0.14635	0.115418	0.14635	0.136818	0.0418953
GGTA1P	143	3.40365e-94	1.06313e-92	0.624449	0.253731	0.00937139	0.293739	0.624449
ACSL1	144	1.28166e-126	6.77212e-125	0.645604	0.645604	0.142195	0.0148155	1.08145
EIF1AY	144	1.43851e-25	9.71098e-25	0.0651493	0.013632	0.00775414	0.0651493	-0.0571266
PLTP	144	4.48876e-78	1.08864e-76	0.640788	0.398094	0.459573	0.337051	0.640788
CBLB	145	8.09595e-86	2.20892e-84	0.489592	0.489592	0.43492	0.406838	-1.50991
COG5	145	1.85897e-172	2.0783e-170	0.696436	0.696436	0.122234	-0.00733785	-0.0805284
DLEU7	145	1.52773e-145	1.15748e-143	0.747584	0.747584	-0.161935	0.131567	1.13666
GALC	145	2.82244e-76	6.66017e-75	0.323076	0.323076	0.304081	0.0845295	0.233956
AL078590.3	146	6.20381e-93	1.90212e-91	0.440122	0.118367	-0.38442	-0.645508	0.440122
MEGF9	146	7.42994e-78	1.79484e-76	0.412848	0.412848	0.254097	0.34382	0.231992
GOLGA8A	147	3.49104e-25	2.32588e-24	0.210413	-0.0283183	-0.0564413	0.210413	-0.70394
MT1E	147	2.56206e-58	4.23966e-57	0.212707	0.0958198	0.212707	-0.24466	-0.159609
PRKCD	147	1.06389e-92	3.25108e-91	0.350233	0.0656491	-0.153566	-0.0323432	0.350233
RNASEH2B-AS1	148	6.47632e-92	1.9627e-90	0.834504	0.433109	-0.335804	-0.000441362	0.834504
RHOBTB1	149	7.14046e-92	2.1604e-90	0.307643	0.20671	0.148485	0.125272	0.307643
RSRP1	149	1.32137e-36	1.26579e-35	0.250979	0.250979	0.0632472	0.326596	0.0517988
TRPM2	149	4.20974e-170	4.64973e-168	0.731344	0.731344	0.12115	-0.363752	1.0122
CTTNBP2NL	150	2.45644e-91	7.4077e-90	0.896068	0.356337	0.0885931	0.0766938	0.896068
DLEU2	150	4.066e-169	4.4375e-167	0.767054	0.767054	0.286561	-0.00662992	0.320309
CDYL2	150	1.84539e-39	1.9116e-38	0.212104	0.212104	0.217606	0.226019	-0.126638
HNRNPC	151	2.10328e-168	2.26845e-166	0.694974	0.694974	-0.0413232	-0.251954	-0.204192
NPL	151	5.55511e-112	2.36318e-110	0.632337	0.632337	0.102382	0.183201	0.983997
NTRK2	151	6.15282e-25	4.06529e-24	0.109926	0.0104299	0.0110433	0.109926	-0.116792
DENND1B	152	4.81429e-84	1.27928e-82	0.393468	0.393468	0.34692	0.294115	-0.416768
HLA-DRA	152	2.07553e-33	1.81214e-32	0.297361	0.297361	0.186828	0.362574	0.368037
KLF7	152	4.10475e-105	1.54539e-103	0.512549	0.512549	-0.00901429	0.172924	0.875617
LARP4B	152	4.13457e-168	4.43317e-166	0.655514	0.655514	0.0161051	-0.170608	0.11544
ARID1B	153	1.31976e-167	1.40684e-165	0.7055	0.7055	-0.0890989	0.0117025	-0.21525
PTAFR	153	2.02837e-90	6.03737e-89	0.557044	0.193619	-0.347994	-0.188677	0.557044
TLE4	153	2.4939e-30	1.96501e-29	0.244289	0.117829	0.244289	0.284507	-0.211261
WDFY4	154	3.73553e-90	1.10469e-88	0.709317	0.263373	-0.41232	-0.221871	0.709317
CADPS2	154	1.84578e-24	1.19542e-23	0.109718	0.0622071	-0.0306988	0.109718	0.0880153
PAN3	155	1.20754e-166	1.26515e-164	0.701767	0.701767	-0.0656087	-0.0670885	0.0515423
MAST4	155	2.22827e-24	1.43857e-23	0.115927	0.0769182	0.0871955	0.115927	-0.220578
RAB39A	155	1.32085e-89	3.87486e-88	0.288502	0.109687	-0.128561	0.0354275	0.288502
CYTH1	156	1.50362e-166	1.56641e-164	0.71166	0.71166	0.374958	-0.211059	-0.364139
GPR34	156	1.70954e-89	4.99911e-88	0.358694	0.0946393	0.014537	0.125951	0.358694
TNFAIP8	156	4.00308e-50	5.47735e-49	0.352567	0.330896	0.352567	0.343799	-1.03906
BCAS3	157	2.09083e-165	2.15367e-163	0.804962	0.804962	0.165526	0.0362795	0.234229
PSD3	157	3.18783e-89	9.24824e-88	0.557609	0.557609	0.467211	0.256769	0.846625
SAMD9L	157	1.08878e-54	1.66357e-53	0.25266	0.25266	0.165486	0.237469	0.0679117
TMEM144	157	1.94127e-89	5.6677e-88	0.440802	0.0580033	-0.162849	0.122852	0.440802
GCLC	158	2.20501e-112	9.42396e-111	0.505732	0.505732	0.384978	0.348813	0.560016
PUM2	158	2.52687e-165	2.58827e-163	0.666172	0.666172	0.00129643	-0.0698963	-0.0644523
BCAT1	159	4.5538e-89	1.31694e-87	0.65115	0.326918	0.282566	0.332719	0.65115
MT-ND2	159	6.06981e-24	3.85754e-23	0.199809	0.0928502	0.0616536	0.199809	-0.142214
PTPRJ	159	1.32109e-164	1.34568e-162	0.991465	0.991465	-0.051218	-0.414421	0.457692
MVB12B	160	2.54847e-85	6.90195e-84	0.47329	0.47329	-0.0123263	0.386708	0.534136
USP9X	160	1.81518e-164	1.83875e-162	0.675757	0.675757	0.26914	-0.321201	0.269386
ARHGAP10	161	1.68719e-25	1.13688e-24	0.189471	0.147106	0.189471	0.210533	-0.178254
PTPRC	161	6.43653e-164	6.41379e-162	0.639582	0.639582	0.270942	-0.154946	-0.797198
SIRPB2	161	8.33835e-89	2.39629e-87	0.295395	0.0966695	-0.03718	0.0262619	0.295395
CREG1	162	1.02619e-88	2.93988e-87	0.577797	0.313151	-0.00815493	0.181753	0.577797
MAML3	162	4.17636e-163	4.13911e-161	0.882618	0.882618	-0.174204	-0.230165	1.28784
SLC25A24	162	3.03084e-70	6.37276e-69	0.293928	0.293928	0.275102	0.227171	0.242611
IFNGR2	163	1.38882e-88	3.97254e-87	0.841824	0.351065	-0.0154421	-0.274843	0.841824
SMIM3	163	1.43777e-70	3.03704e-69	0.342929	0.342929	0.321746	0.121814	0.456658
ZFHX3	163	7.60291e-163	7.45452e-161	0.764651	0.764651	-0.174335	-0.227481	1.2553
MIR4300HG	163	1.96111e-49	2.6439e-48	0.277418	0.277418	0.258659	0.242381	0.0162496
DCAF6	164	3.02763e-162	2.93712e-160	0.855413	0.855413	0.424107	0.103408	0.687447
PPARG	164	1.51063e-88	4.31425e-87	0.606992	0.396102	0.0888453	0.109397	0.606992
AAK1	165	1.06141e-148	8.35232e-147	0.598185	0.598185	0.362295	0.380866	-0.321071
APBB1IP	165	5.01966e-162	4.84398e-160	0.86923	0.86923	0.0102809	-0.190397	0.604621
PVT1	165	2.96602e-71	6.33822e-70	0.4658	0.4658	0.426442	-0.204469	-0.394023
CTTNBP2	166	2.02825e-88	5.76558e-87	0.725512	0.189778	-0.564522	-0.036358	0.725512
LRRFIP1	166	1.10807e-110	4.63848e-109	0.546448	0.546448	0.399417	0.191649	0.100544
MAML2	166	7.17675e-162	6.8893e-160	0.912343	0.912343	-0.165278	0.0743671	0.358726
MGP	166	9.76035e-34	8.63271e-33	0.104427	0.0893453	0.104427	0.0984679	-0.0676762
IRAK3	167	2.22044e-159	2.03559e-157	0.688899	0.688899	0.300818	0.224225	1.0461
MLLT10	167	7.74354e-162	7.39467e-160	0.689809	0.689809	0.0254308	0.0598544	0.292431
ZNF438	167	3.06364e-112	1.30632e-110	0.592332	0.592332	0.430164	0.346292	0.646388
CAMSAP2	168	7.98323e-88	2.24154e-86	0.534421	0.228415	-0.0456434	-0.079308	0.534421
KIAA1958	168	2.52525e-52	3.62572e-51	0.237144	0.198873	0.237144	0.18112	0.195943
SLC7A8	168	6.92806e-72	1.50149e-70	0.545566	0.408225	0.0927825	0.332237	0.545566
WASF2	168	9.11487e-162	8.65913e-160	0.732075	0.732075	-0.226971	0.0613653	0.73715
HLA-B	169	4.23827e-52	6.0568e-51	0.329315	0.143166	0.329315	0.0220535	-0.834643
UBAC2	169	1.24821e-161	1.17969e-159	0.666422	0.666422	0.188022	0.130008	-0.127053
MACROD2	169	2.05021e-26	1.43476e-25	0.467255	0.250516	-0.0583152	0.37601	0.467255
DTNA	170	2.23776e-93	6.90728e-92	0.601665	0.601665	0.478549	0.437169	0.999797
EPS8	170	9.05279e-87	2.49598e-85	0.771976	0.25945	0.098922	0.13906	0.771976
IGSF21	171	1.27206e-86	3.50199e-85	0.778808	0.282313	-0.55089	0.254304	0.778808
MYO6	171	1.01261e-22	6.15998e-22	0.127607	-0.0163102	-0.102496	0.127607	0.0577804
S100A11	171	6.27797e-52	8.923e-51	0.252969	0.12363	0.252969	0.0899321	-0.125877
SLC9A9	171	3.96405e-161	3.7082e-159	0.868658	0.868658	-0.055262	-0.0935882	0.977494
MT-CO3	172	1.10458e-54	1.6863e-53	0.353846	0.353846	0.352126	0.331452	-0.287858
PTPN1	172	1.75989e-51	2.47261e-50	0.390364	0.352895	0.390364	0.252841	0.0455147
KCNJ5	172	1.46023e-86	4.00798e-85	0.248254	0.15097	-0.0373574	0.0150567	0.248254
ADAP2	173	3.02127e-120	1.44258e-118	0.568948	0.568948	0.103571	0.0926737	1.01069
MT-ND1	173	1.75623e-22	1.05818e-21	0.249872	0.167282	0.131156	0.249872	-0.0873197
NIPBL	174	1.17958e-159	1.08681e-157	0.643181	0.643181	-0.0544732	-0.0172398	-0.000153643
PTPRM	174	6.13959e-119	2.84986e-117	0.601569	0.601569	0.235026	0.412869	0.641112
APBA1	175	1.47436e-85	4.0048e-84	0.447149	0.117951	-0.454247	0.0163143	0.447149
KCNAB2	175	1.64e-50	2.25916e-49	0.255483	0.186176	0.255483	0.142744	-0.217635
DOCK2	176	3.60529e-158	3.2887e-156	0.651708	0.651708	-0.13628	-0.114709	-0.0518287
HS3ST1	176	1.67231e-85	4.53578e-84	0.405231	0.121032	0.0254855	0.00748244	0.405231
PLIN2	176	2.59462e-22	1.55516e-21	0.217243	0.0928063	0.134042	0.217243	0.154691
C1QB	177	8.83155e-31	7.07103e-30	0.283185	0.283185	0.262212	0.343669	0.602303
TAOK3	177	5.39214e-158	4.8943e-156	0.716409	0.716409	0.260903	0.0423867	0.122997
CSF1R	178	7.85029e-84	2.07699e-82	0.83862	0.258481	-0.374254	-0.0200537	0.83862
PRRC2B	178	4.02724e-157	3.63741e-155	0.668077	0.668077	-0.193367	-0.212535	0.255293
ACYP2	179	1.29339e-156	1.16246e-154	0.745615	0.745615	0.287231	0.00249666	0.265857
CCDC26	179	1.14573e-83	3.02258e-82	0.815632	0.23738	0.0336005	0.12146	0.815632
HLA-DRB6	179	8.35572e-49	1.1142e-47	0.225742	0.156328	0.225742	0.203277	0.153619
EMP3	180	9.32282e-49	1.24135e-47	0.156833	0.0870907	0.156833	0.00393519	-0.291044
GAA	180	1.52821e-83	4.02582e-82	0.487711	0.174594	0.0633732	0.0256535	0.487711
CPNE8	181	1.69518e-53	2.51262e-52	0.275338	0.275338	0.274444	0.23223	0.198871
IL13RA1	181	2.36731e-83	6.21843e-82	0.871797	0.367536	-0.170406	-0.284772	0.871797
MYCBP2	181	2.67008e-156	2.3765e-154	0.688756	0.688756	0.154403	0.150702	0.226839
PLEKHG1	181	7.49935e-22	4.40707e-21	0.156842	0.0416953	0.0314181	0.156842	0.00602409
FCGR2B	182	4.1215e-55	6.35557e-54	0.19656	0.0909818	0.173643	0.143251	0.19656
KANSL1	182	3.55925e-156	3.1526e-154	0.640711	0.640711	-0.224677	-0.212151	-0.253913
GLIS3	183	1.61767e-21	9.38609e-21	0.232049	0.103175	0.0155521	0.232049	0.231882
NCOA2	183	5.93389e-156	5.23067e-154	0.713594	0.713594	0.119925	0.265544	-0.126347
WNT2B	183	6.86798e-83	1.7887e-81	0.381908	0.171593	-0.0473955	0.07209	0.381908
GFOD1	184	3.29043e-48	4.30007e-47	0.215595	0.145519	0.215595	0.162791	-0.682462
TGFBR2	184	6.7635e-156	5.93343e-154	0.853212	0.853212	0.0614926	-0.0203949	0.00576546
NFE2L3	184	3.13656e-23	1.94681e-22	0.129915	0.129915	0.074534	0.164087	0.017132
REPS2	184	6.97845e-83	1.81489e-81	0.436196	0.25647	0.183011	0.156032	0.436196
GPR137B	185	5.67269e-124	2.84955e-122	0.555084	0.555084	0.359225	0.350711	0.531435
BIRC6	186	2.06366e-155	1.79323e-153	0.619495	0.619495	-0.0487832	-0.104093	-0.209681
MUC20-OT1	186	4.28486e-33	3.70579e-32	0.250994	0.250994	0.0595399	0.308847	0.344449
SLC2A5	186	4.18257e-82	1.07858e-80	0.856052	0.220046	-0.207121	-0.401897	0.856052
EMILIN2	187	1.08946e-47	1.40374e-46	0.248492	0.239812	0.248492	0.179427	0.292055
GIMAP5	187	3.44396e-21	1.96408e-20	0.0900186	0.0723367	0.0515338	0.0900186	-0.0136932
TANC2	187	2.09326e-155	1.81037e-153	0.74515	0.74515	0.296094	-0.465602	0.973615
CAMK1D	188	4.3434e-154	3.73879e-152	0.792401	0.792401	-0.117423	-0.317077	0.437212
CSGALNACT2	188	7.81545e-48	1.00984e-46	0.274154	0.274154	0.289103	0.134379	0.00229618
EPHB2	188	6.28036e-82	1.61275e-80	0.310115	0.149514	-0.0327622	0.132185	0.310115
ATF6	189	3.29178e-153	2.82032e-151	0.658312	0.658312	-0.0256157	-0.00607364	0.537777
LPCAT2	189	6.62506e-81	1.67084e-79	0.801186	0.245334	-0.41352	-0.281858	0.801186
PMP22	189	3.97784e-47	5.05431e-46	0.227153	0.150406	0.227153	-0.0129458	0.24422
TMEM236	189	5.03792e-21	2.85358e-20	0.062884	0.0107076	0.042488	0.062884	0.0445635
AC012368.1	190	2.15522e-80	5.41315e-79	0.300437	0.0841308	-0.163399	0.00804447	0.300437
AOAH	190	5.11708e-153	4.36379e-151	0.830065	0.830065	0.0394386	0.161063	0.138447
TRIM14	190	1.05052e-105	4.00444e-104	0.416513	0.416513	0.302547	0.146619	0.0464344
KIFC3	191	1.03549e-46	1.3004e-45	0.29204	0.247799	0.29204	0.077522	0.405798
ASPH	192	1.1678e-46	1.45955e-45	0.321945	0.293998	0.321945	0.138307	0.2989
GRK3	192	3.14272e-141	2.16624e-139	0.646869	0.646869	0.0970072	-0.0378466	0.990259
NCOA4	192	1.37688e-63	2.55259e-62	0.317873	0.317873	0.188742	0.265445	0.404597
STX6	192	1.34417e-152	1.13573e-150	0.615333	0.615333	0.170566	-0.229357	0.628863
GNB4	193	1.39554e-94	4.38137e-93	0.529532	0.529532	-0.0284786	-0.44334	0.925188
SDHAP1	193	5.17229e-57	8.34806e-56	0.235853	0.235853	0.0878347	0.212046	0.267202
LINC00937	194	5.57109e-33	4.79558e-32	0.144381	0.144381	0.137497	0.144749	0.165688
SLC2A9	194	4.14451e-90	1.2217e-88	0.441766	0.441766	0.121695	0.105998	0.661861
CLASP1	195	6.69578e-152	5.58032e-150	0.639099	0.639099	0.105132	0.00287766	-0.272988
IGFBP2	195	2.79523e-46	3.45354e-45	0.136898	0.0351588	0.136898	-0.552638	-0.268514
ALDOA	196	2.95357e-46	3.64426e-45	0.229679	0.0345038	0.229679	-0.292635	-0.193314
LINC01268	196	3.13029e-78	7.61193e-77	0.288977	0.0857526	-0.0414504	-0.046687	0.288977
FBXO2	196	3.95769e-20	2.1558e-19	0.0535262	0.00186829	0.0338111	0.0535262	-0.0349894
ATP5F1E	197	5.1368e-46	6.29988e-45	0.259824	0.170196	0.259824	-0.649333	-0.396625
ELF2	197	2.54163e-151	2.10864e-149	0.677899	0.677899	0.241193	0.159593	0.560702
CRYAB	198	1.30099e-45	1.58496e-44	0.286585	0.189325	0.286585	0.173507	-0.175217
FCGRT	198	3.65334e-94	1.13918e-92	0.488046	0.488046	0.0346312	-0.103078	0.895917
GPR155	198	8.71609e-89	2.50093e-87	0.448359	0.448359	0.17986	0.338419	0.362347
TAOK1	198	2.97326e-151	2.45562e-149	0.620967	0.620967	0.0766299	-0.0289055	0.1541
PPM1L	199	5.30351e-91	1.5941e-89	0.528992	0.528992	0.405836	0.325063	0.716338
RNF130	199	5.42037e-151	4.43672e-149	0.650899	0.650899	-0.0255698	0.101925	0.943875
SH3RF1	199	2.16888e-77	5.21186e-76	0.362093	0.187823	0.0919726	0.170465	0.362093
APOE	200	1.3048e-46	1.62634e-45	0.425465	0.425465	0.437125	0.0478645	0.309771
LYN	200	4.80296e-121	2.32354e-119	0.623086	0.623086	0.0131467	-0.402258	1.04546
PALLD	200	5.61203e-30	4.38347e-29	0.167594	0.149999	0.167594	0.175635	0.166371
GSK3B	201	9.19523e-150	7.45993e-148	0.639572	0.639572	-0.0294695	-0.102328	-0.114367
MPZL1	201	6.85086e-77	1.62708e-75	0.972497	0.518587	0.205542	0.238817	0.972497
IFIT3	201	7.3651e-20	3.96824e-19	0.0782859	0.0447634	0.0629135	0.0782859	0.0516374
GAL3ST4	202	1.00675e-76	2.38484e-75	0.372035	0.206327	-0.0631661	0.0404513	0.372035
SAMHD1	202	1.19874e-149	9.68235e-148	0.636212	0.636212	0.141719	0.0214904	0.145984
SP100	203	1.78611e-149	1.43633e-147	0.633419	0.633419	0.0805571	-0.0989798	-0.10034
MS4A14	205	1.02255e-75	2.38227e-74	0.247316	0.126083	-0.0428838	-0.0781391	0.247316
TBC1D14	205	3.6788e-149	2.94545e-147	0.722111	0.722111	0.321346	-0.021775	0.921903
CUX1	206	3.72471e-149	2.96924e-147	0.683089	0.683089	-0.0284829	-0.328833	0.466881
CYBB	206	1.21919e-75	2.8296e-74	0.339539	0.0686279	0.0320066	0.0120376	0.339539
DICER1	206	8.53435e-85	2.29439e-83	0.399107	0.399107	0.289837	0.292135	0.343633
IGFBP5	206	5.72986e-44	6.69579e-43	0.175981	0.0782941	0.175981	-0.00341845	-0.154933
SHTN1	207	1.99357e-75	4.60355e-74	0.59884	0.150093	-0.148758	-0.00451859	0.59884
AP1S2	208	2.44732e-43	2.83101e-42	0.238607	0.220053	0.238607	0.153736	0.252346
GSAP	208	1.03611e-148	8.18841e-147	0.633241	0.633241	-0.00215292	0.374763	0.6454
ITSN1	208	2.83314e-24	1.82329e-23	0.101616	0.0700873	0.101616	0.109054	0.113209
RBMS2	208	2.60599e-75	6.00262e-74	0.625244	0.379398	-0.0497805	-0.00378915	0.625244
AHNAK	209	4.38195e-27	3.13106e-26	0.134448	0.102624	0.134448	0.135517	-0.157817
SPRED1	209	7.91339e-75	1.80913e-73	0.901778	0.40991	0.019478	-0.622985	0.901778
FAM172A	210	1.24831e-148	9.78107e-147	0.671228	0.671228	0.0944902	0.111175	-0.299005
NAV3	210	5.02904e-44	5.89184e-43	0.487291	-0.297508	-0.78758	0.346107	0.487291
RIN2	210	8.43621e-75	1.92625e-73	0.786485	0.209448	-0.269804	-0.359486	0.786485
HERC1	211	1.57063e-148	1.22543e-146	0.606026	0.606026	0.234771	0.235235	-0.207014
SIGLEC8	211	9.7093e-75	2.21418e-73	0.254898	0.0683369	-0.113893	-0.0595039	0.254898
PLXND1	212	6.6767e-78	1.615e-76	0.328883	0.328883	0.26263	0.192568	0.440138
PTPRO	212	1.19645e-74	2.72171e-73	0.377685	0.187308	0.140029	-0.080695	0.377685
NPIPB12	212	2.66018e-98	8.99897e-97	0.435559	0.435559	-0.0012546	0.300802	0.0996677
CPQ	213	2.55787e-148	1.97053e-146	0.692879	0.692879	0.0882563	0.33125	0.618222
MYOF	213	2.0428e-74	4.61834e-73	0.63396	0.222463	-0.0885699	-0.0672901	0.63396
USP18	213	1.11586e-24	7.30164e-24	0.0982574	0.0982574	0.0809718	0.101987	0.00719347
IGF2R	214	4.22462e-147	3.24094e-145	0.753504	0.753504	0.20326	0.135392	-0.247713
TLR1	214	2.17775e-74	4.91736e-73	0.490795	0.194162	-0.0615314	-0.0650405	0.490795
SEMA3C	215	3.69897e-19	1.94273e-18	0.113238	0.0818938	0.066263	0.113238	0.0911706
SPARCL1	215	1.64084e-41	1.79933e-40	0.261651	0.0792277	0.261651	-0.641266	-0.143882
TBC1D9	215	6.18763e-74	1.39203e-72	0.606542	0.193325	-0.431277	0.189579	0.606542
MYL6	216	2.97999e-41	3.24454e-40	0.230049	0.0629333	0.230049	-0.267514	-0.35665
SKAP2	216	2.17635e-146	1.65574e-144	0.67115	0.67115	0.171737	0.189852	0.897399
VENTX	216	1.59312e-38	1.60582e-37	0.144787	0.0781335	0.0682989	0.115709	0.144787
CYBRD1	218	1.14925e-73	2.57913e-72	0.332295	0.179665	-0.0441687	-0.0365683	0.332295
RNF111	218	1.59151e-145	1.20083e-143	0.613372	0.613372	0.0470044	0.0220265	0.259033
UBTD2	218	1.2442e-40	1.32784e-39	0.252834	0.252834	0.140351	0.257885	0.250133
FGD6	219	2.3267e-73	5.18348e-72	0.332751	0.215965	0.17944	0.168605	0.332751
HELZ	219	2.45641e-145	1.84583e-143	0.588246	0.588246	0.151667	0.182007	0.160519
RNF149	219	4.24757e-122	2.08233e-120	0.624954	0.624954	0.362524	0.0346246	0.493553
STK3	220	3.31494e-145	2.48079e-143	0.633318	0.633318	0.211411	0.178492	0.907914
TDRD9	220	8.80726e-19	4.54876e-18	0.10742	0.0815257	0.0903758	0.10742	0.107855
CPEB4	221	1.17212e-96	3.83766e-95	0.503117	0.503117	0.350177	0.230166	0.738873
DTNB	221	3.50853e-145	2.61499e-143	0.70176	0.70176	0.204094	0.144902	0.531163
SIAH2	221	2.03372e-25	1.36587e-24	0.143715	0.143715	0.150378	0.167296	0.114325
SMPDL3A	221	5.02119e-73	1.1092e-71	0.303699	0.23639	0.176964	0.0490855	0.303699
NAV2	222	1.31205e-18	6.71407e-18	0.232936	-0.130967	-0.76318	0.232936	0.190481
NFAM1	222	7.93876e-73	1.74529e-71	0.386936	0.225752	-0.0970262	0.0888386	0.386936
GPNMB	223	1.64326e-60	2.86127e-59	0.447882	0.236764	0.148002	0.285569	0.447882
PRKCE	223	7.47438e-143	5.3324e-141	0.732098	0.732098	0.418903	0.402273	0.716766
SMARCA2	223	2.75277e-144	2.01888e-142	0.668744	0.668744	0.138782	0.233767	0.018081
DIP2B	224	5.71167e-144	4.17225e-142	0.771643	0.771643	-0.276414	-0.0766858	0.821657
SYT17	224	8.9357e-73	1.95976e-71	0.406971	0.0808547	-0.164439	0.0086077	0.406971
SLC40A1	224	4.81102e-47	6.09607e-46	0.23223	0.23223	0.164635	0.201002	0.29078
GAP43	225	6.01672e-40	6.28585e-39	0.151754	-0.00399833	0.151754	-0.00397715	-0.0380683
IFI16	225	1.07993e-143	7.85736e-142	0.582337	0.582337	0.092325	0.299648	-0.0481129
PCGF5	225	1.09036e-26	7.68615e-26	0.162847	0.162847	0.125682	0.189177	-0.236214
USP6NL	225	1.03426e-72	2.26562e-71	0.693574	0.280935	-0.206322	0.0552032	0.693574
USP34	226	3.14433e-143	2.27871e-141	0.616631	0.616631	-0.12506	-0.168152	-0.253012
WNT5A	226	1.30696e-72	2.85957e-71	0.288083	0.0353765	-0.196837	-0.255642	0.288083
SUSD6	227	3.44931e-143	2.48989e-141	0.699439	0.699439	-0.484436	-0.245322	0.694326
CPEB3	228	3.49948e-143	2.51619e-141	0.643212	0.643212	-0.0942373	-0.0229438	0.672097
SWAP70	228	1.92173e-97	6.39472e-96	0.52121	0.52121	-0.0888049	-0.0662061	0.861243
FGL1	228	3.47211e-25	2.31495e-24	0.1234	0.0543788	0.00697208	0.109988	0.1234
DENND3	229	4.5007e-72	9.77728e-71	0.954382	0.341028	-0.0971195	-0.561614	0.954382
GADD45B	229	9.65222e-40	1.00496e-38	0.157077	-0.0194174	0.157077	0.119982	0.092811
STAT2	229	4.43781e-42	4.94934e-41	0.25345	0.25345	0.135189	0.250496	0.245822
CTSL	230	2.89719e-30	2.27885e-29	0.22291	0.169786	0.22291	0.22247	0.338509
KMT2C	230	8.20328e-143	5.82973e-141	0.631115	0.631115	-0.138738	-0.213574	-0.0398646
RNF217	230	6.38581e-72	1.38561e-70	0.46784	0.24605	0.109336	0.236635	0.46784
TRAPPC9	231	1.12729e-142	7.98025e-141	0.617769	0.617769	0.0231137	-0.0736967	-0.154536
FAM20A	232	5.34799e-39	5.45661e-38	0.198936	0.147938	0.198936	0.114156	0.247813
SPG11	232	2.20754e-142	1.55674e-140	0.60145	0.60145	0.087328	0.0287843	0.202782
ZC3H12D	232	1.06617e-77	2.56876e-76	0.330561	0.330561	0.147754	0.247972	0.362729
KCNIP1	232	6.21883e-71	1.32298e-69	0.430481	-0.00632068	-0.981851	0.0845431	0.430481
AP1B1	233	1.91589e-131	1.12951e-129	0.638309	0.638309	-0.21646	-0.2089	0.964296
RAB7A	233	2.60487e-142	1.8299e-140	0.610012	0.610012	0.0241112	-0.0486455	0.195598
PPM1B	234	1.09497e-141	7.63354e-140	0.617448	0.617448	0.3113	0.240377	0.246955
ALPK1	235	4.07961e-107	1.60091e-105	0.567283	0.567283	0.253046	0.0160544	0.944927
ZBTB20	235	1.12761e-141	7.83134e-140	0.680675	0.680675	-0.0278824	0.0749123	-0.421093
ESR1	236	1.63734e-69	3.39984e-68	0.389892	0.389892	0.312643	-0.0853705	0.405297
ITFG1	236	1.50891e-141	1.044e-139	0.590908	0.590908	0.13779	0.0594193	0.198552
TENM4	237	9.04752e-70	1.88507e-68	0.774581	0.419466	-0.426946	0.194591	0.774581
ARHGEF10L	238	9.87453e-70	2.05505e-68	0.328618	0.120799	-0.15555	-0.253797	0.328618
C3AR1	238	5.67197e-69	1.16587e-67	0.607833	0.278362	0.110852	0.30888	0.607833
RAP1B	238	4.96253e-141	3.40779e-139	0.589156	0.589156	0.130869	0.164694	-0.518929
CD74	239	7.72973e-111	3.25056e-109	0.642362	0.642362	0.333627	0.383239	0.971683
EAF2	240	2.93366e-65	5.60298e-64	0.337409	0.337409	0.278336	0.213617	0.474182
ENTPD1	240	1.96613e-69	4.07334e-68	0.444515	0.0974219	-0.186457	-0.161671	0.444515
RNF213	240	5.58779e-105	2.09514e-103	0.52334	0.52334	0.117644	0.336545	-0.287072
CRYBG1	241	5.29331e-48	6.87343e-47	0.211634	0.211634	0.198495	0.140221	-0.313461
TNFRSF11A	241	2.02814e-69	4.19705e-68	0.461893	0.296011	0.272204	0.246635	0.461893
CTSD	242	1.93588e-21	1.11864e-20	0.179846	0.110803	0.179846	0.202344	0.105655
RASAL2	242	5.62029e-69	1.15654e-67	0.742997	0.330194	-0.804681	-0.490184	0.742997
TNPO1	242	3.55805e-140	2.39841e-138	0.615851	0.615851	0.251872	-0.0503861	0.631577
CRYL1	243	1.10422e-114	4.86678e-113	0.496488	0.496488	0.310332	0.192002	0.528822
MT-ND4	243	3.01009e-22	1.79713e-21	0.188198	0.188198	0.0778033	0.237448	-0.15019
AC138207.5	244	6.71419e-69	1.37855e-67	0.170565	0.0859361	0.0369718	0.0306265	0.170565
IQSEC1	244	3.23779e-21	1.84995e-20	0.157619	0.157619	0.131462	0.201796	-0.269315
NLK	245	1.116e-139	7.44066e-138	0.631163	0.631163	0.136918	0.317379	0.314696
USP24	246	2.47978e-139	1.62963e-137	0.610545	0.610545	0.160773	0.134737	0.192784
KHDRBS2	246	1.96001e-36	1.86394e-35	0.202317	0.18576	0.202317	0.165736	0.217767
TMEM165	247	2.98687e-138	1.942e-136	0.589148	0.589148	0.141672	-0.0796229	0.188426
MOG	247	1.61071e-17	7.80246e-17	0.0398276	-0.00111201	-0.008027	0.0398276	0.0117495
LINC00854	247	1.58735e-68	3.23019e-67	0.68996	0.363723	0.0274205	0.0296962	0.68996
ADORA3	248	2.6092e-68	5.30373e-67	0.167007	0.0611142	-0.00970491	0.0362239	0.167007
PAM	248	7.70444e-22	4.5218e-21	0.13046	0.0348294	0.13046	0.13732	-0.719957
RPL36	248	1.08279e-35	1.01239e-34	0.234285	0.0189263	0.234285	-0.787654	-0.603472
SLC11A2	248	5.71615e-138	3.70338e-136	0.621662	0.621662	0.245442	-0.169301	0.879693
PHLPP1	249	4.12755e-42	4.61174e-41	0.276936	0.276936	0.193194	0.262099	0.223448
STIM1	249	5.75604e-138	3.71609e-136	0.604385	0.604385	0.112143	0.164981	-0.741972
AC100858.3	249	2.89242e-68	5.87293e-67	0.208665	0.114366	-0.0249499	0.116455	0.208665
LINC02432	250	1.63329e-45	1.98715e-44	0.149623	0.081712	0.135519	-0.115083	0.149623
NSMCE2	250	3.72536e-137	2.38827e-135	0.666114	0.666114	-0.00200614	-0.134917	0.183771
SLC15A2	250	4.29612e-66	8.33539e-65	0.348364	0.0922027	-0.0263009	0.203481	0.348364
SELENOM	251	3.54854e-17	1.6961e-16	0.0662104	0.0200562	0.0574569	0.0662104	-0.0778374
SGK3	251	3.8448e-137	2.45625e-135	0.643262	0.643262	0.112864	0.0861366	0.665191
EML1	252	3.10416e-67	6.19987e-66	0.325529	0.00142247	-0.318872	-0.273494	0.325529
PTPN2	252	2.53224e-57	4.11967e-56	0.365384	0.365384	0.306109	0.197778	0.350988
TET3	252	4.59335e-137	2.92427e-135	0.625314	0.625314	0.108672	0.147119	0.63953
FAM135A	253	5.65769e-137	3.5894e-135	0.659008	0.659008	-0.0488273	-0.437196	0.894209
MNDA	253	7.51856e-67	1.48548e-65	0.415115	0.207359	0.231049	0.0643378	0.415115
CDKAL1	254	1.01051e-136	6.38888e-135	0.642373	0.642373	-0.025963	-0.0619599	-0.2654
FGGY	254	9.81737e-71	2.08094e-69	0.390612	0.390612	0.19645	0.301441	0.313897
SPARC	254	3.595e-35	3.32229e-34	0.167743	0.103023	0.167743	-0.227919	-0.1856
SIGLEC14	254	1.90894e-66	3.73936e-65	0.19613	0.0885563	-0.0325029	-0.0263597	0.19613
SPPL3	255	1.24069e-136	7.81718e-135	0.650646	0.650646	-0.0225918	0.0626317	0.0844449
UGGT2	255	1.99074e-66	3.89544e-65	0.520598	0.211832	-0.118198	-0.0998569	0.520598
PTK2B	256	3.91936e-58	6.45655e-57	0.35147	0.35147	0.293108	0.228727	-0.320108
WDR7	256	2.36725e-136	1.48642e-134	0.568208	0.568208	0.154819	0.0653434	0.156837
DDX17	257	2.99652e-136	1.87513e-134	0.499014	0.499014	0.033464	0.101477	-0.106388
GLDN	257	2.47682e-66	4.83112e-65	0.481597	0.101138	-0.543568	0.0100639	0.481597
ALDH1A1	257	1.37703e-32	1.1678e-31	0.129277	0.121809	0.129277	0.117733	0.126631
HOOK3	258	7.02458e-121	3.38936e-119	0.538046	0.538046	0.306712	0.162457	0.592707
RENBP	258	4.19004e-66	8.13819e-65	0.252553	0.131135	0.0526414	0.112784	0.252553
SGMS1	258	8.15085e-95	2.57222e-93	0.537542	0.537542	0.0569305	0.338984	0.127822
CCND3	259	1.42113e-134	8.77323e-133	0.763867	0.763867	-0.0660941	-0.0700981	-1.11284
GABRB2	259	5.93796e-17	2.81179e-16	0.100066	0.0554763	0.0258361	0.100066	0.102058
RUNX2	260	5.35289e-134	3.29346e-132	0.714088	0.714088	0.190521	0.0316189	-0.126186
TLR7	260	4.70006e-66	9.10947e-65	0.207659	0.0967882	0.0556064	0.0309072	0.207659
DAAM2	260	6.07486e-17	2.87365e-16	0.0598886	0.0397357	0.0452761	0.0598886	0.0520564
PRLR	260	8.28635e-34	7.35383e-33	0.152156	0.140199	0.152156	0.119933	0.154553
TMEM106A	261	4.88047e-66	9.44915e-65	0.315893	0.10789	-0.00962017	0.0700255	0.315893
OAS2	261	7.31804e-17	3.44395e-16	0.0499684	0.0359354	0.0374713	0.0499684	-0.00167143
GNS	262	2.24592e-58	3.72323e-57	0.319967	0.319967	0.262723	0.149997	0.38671
LYZ	262	1.1907e-33	1.04959e-32	0.111615	0.0746491	0.111615	0.0949959	0.115745
NSD1	262	9.16177e-132	5.4717e-130	0.597167	0.597167	-0.0481778	-0.0104982	-0.0119892
TRIP12	263	1.10851e-131	6.59888e-130	0.557491	0.557491	0.0132369	0.00113172	0.135996
MOBP	263	1.08209e-16	5.04711e-16	0.0546822	-0.0278307	0.00187513	0.0546822	0.00629304
SIPA1L2	264	2.96044e-65	5.64825e-64	0.589406	0.069291	-0.288024	-0.270829	0.589406
MT-RNR2	264	1.81586e-86	4.97664e-85	0.57854	0.57854	0.358787	-0.368107	-0.494016
MTATP6P1	264	1.1777e-16	5.48743e-16	0.0939459	0.0131961	0.0574292	0.0939459	-0.0363182
UBE2K	265	2.29351e-131	1.3435e-129	0.603377	0.603377	-0.174363	-0.0443301	0.163269
AGAP1	266	1.82833e-16	8.42272e-16	0.200614	0.0993324	0.110529	0.200614	0.0458564
AP3B1	266	1.05365e-130	6.15245e-129	0.564863	0.564863	0.106944	0.0276121	0.127591
NCKAP5L	266	3.91476e-65	7.4535e-64	0.301024	0.121596	-0.0548902	-0.121117	0.301024
TMIGD3	267	6.15616e-65	1.16605e-63	0.436936	0.0905971	-0.0893961	0.0199881	0.436936
VPS8	267	1.36087e-130	7.89606e-129	0.583832	0.583832	0.171219	0.0292599	0.379312
CCNY	268	7.84743e-130	4.52411e-128	0.605385	0.605385	-0.100996	0.0708574	0.238267
GK	268	6.17561e-65	1.16852e-63	0.553915	0.21841	0.125756	-0.119906	0.553915
HLA-DRB1	268	1.6825e-42	1.90189e-41	0.301728	0.301728	0.115001	0.278322	0.461665
CXorf21	269	6.6212e-65	1.25154e-63	0.185383	0.0536228	0.0072333	-0.0649298	0.185383
HDAC9	269	8.93136e-76	2.08873e-74	0.647089	0.647089	0.00590385	0.411696	0.985664
TMEM176B	269	3.07622e-33	2.67564e-32	0.183327	0.128915	0.183327	0.121052	0.24476
WWOX	269	7.87123e-130	4.52411e-128	0.893877	0.893877	0.0626333	-0.258267	0.494845
MDK	270	3.52692e-33	3.06329e-32	0.0916669	0.0537053	0.0916669	-0.105207	-0.0204198
R3HDM2	270	1.18435e-129	6.74379e-128	0.609422	0.609422	0.0691992	0.00719109	-0.0349254
ZNF846	270	6.56634e-89	1.89298e-87	0.494106	0.494106	-0.176392	-0.0396553	0.81248
ASH1L	271	5.71711e-129	3.21543e-127	0.585471	0.585471	-0.110866	-0.0480549	-0.112893
NAV1	271	4.58423e-23	2.82907e-22	0.193864	0.123095	0.134837	0.144006	0.193864
MBOAT1	271	3.62555e-33	3.14449e-32	0.138766	0.122073	0.138766	0.108011	-0.0615583
FARP1	272	5.58676e-64	1.04311e-62	0.477903	0.265435	-0.336048	-0.0413278	0.477903
KLHL2	272	3.77205e-54	5.65036e-53	0.328679	0.328679	0.278309	-0.0160078	0.439617
ACSM5	273	2.00418e-63	3.69313e-62	0.176851	0.0586774	-0.121025	-0.00911746	0.176851
ARHGEF3	273	2.70541e-64	5.06677e-63	0.323646	0.323646	0.250933	0.174372	-0.94955
PRKG1	273	1.54496e-17	7.49187e-17	0.105085	0.105085	0.00641745	0.136304	0.0910335
AGFG1	274	8.91685e-108	3.55414e-106	0.536577	0.536577	0.303619	0.259772	0.351492
TRPM7	274	2.42433e-128	1.34697e-126	0.573091	0.573091	0.090237	0.0574421	-0.027342
AC034195.1	274	4.69905e-51	6.53695e-50	0.289532	0.289532	0.140616	0.238556	0.370794
C1QA	275	4.87477e-33	4.21201e-32	0.267016	0.183978	0.267016	0.228765	0.480216
MFSD14C	275	2.90375e-128	1.60847e-126	0.54013	0.54013	0.0186339	0.00507333	0.331174
PELI2	275	1.00944e-30	8.06804e-30	0.391607	0.213301	0.100547	0.238527	0.391607
ATP9B	276	3.37624e-128	1.86456e-126	0.551418	0.551418	0.0457154	0.0925234	0.170326
CEP170	276	3.90962e-127	2.08988e-125	0.605932	0.605932	-0.122941	-0.231636	0.971946
LITAF	276	1.12644e-70	2.3849e-69	0.424716	0.424716	0.309961	0.0219591	0.404879
BACH1	277	3.56236e-128	1.96144e-126	0.700068	0.700068	0.262622	0.0500216	0.879956
CSTB	277	5.27781e-33	4.55168e-32	0.159828	0.0361425	0.159828	0.0683325	-0.0743697
GAB2	277	8.08581e-95	2.55609e-93	0.554868	0.554868	-0.181615	-0.0856028	0.893254
WNK1	278	4.37155e-128	2.39977e-126	0.592728	0.592728	-0.0580701	-0.133138	-0.447837
SLC41A2	278	9.79995e-16	4.35804e-15	0.0936607	0.0228344	0.00793586	0.0936607	0.0352007
ARHGAP6	279	1.00719e-62	1.84116e-61	0.671502	0.224157	-0.504499	0.0814576	0.671502
PRMT2	279	1.19661e-71	2.5751e-70	0.379233	0.379233	0.0479168	0.277096	0.320691
SEL1L3	279	7.07149e-33	6.06718e-32	0.180758	0.141788	0.180758	0.108529	-0.535255
VTI1A	279	5.23396e-128	2.86461e-126	0.657097	0.657097	-0.0839034	0.00675423	-0.142857
SLC31A2	280	1.12165e-62	2.04427e-61	0.294125	0.19533	0.110444	0.169455	0.294125
PRKACB	281	7.45564e-55	1.14297e-53	0.313431	0.313431	0.262512	-0.168225	-0.216838
PRRC2C	281	7.8741e-128	4.28402e-126	0.538898	0.538898	-0.0937834	-0.0475857	-0.280551
USP53	281	1.44177e-86	3.96325e-85	0.620956	0.620956	0.282315	-0.121135	0.959472
XAF1	281	4.71509e-30	3.69765e-29	0.171501	0.171501	0.0433945	0.173081	0.104004
ABCC5	282	4.4216e-90	1.30129e-88	0.412571	0.412571	0.216508	0.257409	0.469721
PKN2	282	1.11903e-127	6.07026e-126	0.563396	0.563396	-0.0615403	-0.0902926	0.364384
FNDC3A	283	2.17954e-117	9.8428e-116	0.561666	0.561666	0.3002	0.224175	0.299488
SAA1	283	8.29022e-22	4.86093e-21	0.0615832	0.032354	0.0615832	0.0571206	-0.019712
C22orf34	283	2.58374e-127	1.39332e-125	0.658681	0.658681	0.304033	0.0167562	0.0999284
GSDME	284	3.03008e-62	5.47355e-61	0.24902	0.0862625	0.00535376	-0.109376	0.24902
LRBA	284	2.91202e-127	1.56575e-125	0.605442	0.605442	-0.0103922	-0.0809973	-0.890993
SOS2	284	7.94239e-121	3.82214e-119	0.547002	0.547002	0.305683	0.205836	0.379556
ACP5	284	1.76271e-15	7.74484e-15	0.0500411	0.0436972	0.0446621	0.0500411	0.0219631
GALNT2	285	3.3332e-127	1.78697e-125	0.66502	0.66502	-0.0732323	-0.104134	0.755957
EDA	285	5.68428e-62	1.02278e-60	0.581837	0.312213	0.16551	0.24337	0.581837
AC012414.5	285	1.80128e-33	1.57645e-32	0.130414	0.130414	0.133914	0.043414	0.112011
CUEDC1	286	6.80936e-62	1.22282e-60	0.353423	0.197533	0.0361205	0.163375	0.353423
JARID2	287	4.13136e-127	2.20199e-125	0.631507	0.631507	0.191709	0.239394	0.0358152
GAREM1	287	9.3591e-62	1.67577e-60	0.693364	0.264209	-0.132884	0.14478	0.693364
PPIE	288	6.31613e-21	3.55671e-20	0.125118	0.125118	0.130545	0.151557	0.0799439
S100A9	288	3.41405e-32	2.8466e-31	0.0981454	0.023967	0.0981454	0.0442242	0.0512937
SORT1	288	1.10179e-61	1.96894e-60	0.658874	0.183716	-0.474341	-0.279237	0.658874
SLC39A11	288	5.031e-127	2.67372e-125	0.684491	0.684491	0.103812	-0.0475481	0.286945
HOPX	289	3.80394e-32	3.16451e-31	0.110768	0.0131257	0.110768	-0.552285	-0.108613
SDC4	289	1.00529e-17	4.9178e-17	0.0547972	0.0394234	0.0547972	0.0552054	-0.00788257
CACNA1A	290	1.08992e-20	6.07406e-20	0.290506	-0.0426618	-0.530947	0.204213	0.290506
DBI	290	3.96588e-32	3.29621e-31	0.21298	0.000889773	0.21298	-1.3529	-0.350225
PPARGC1B	290	5.98958e-83	1.56437e-81	0.426097	0.426097	-0.0435775	0.122562	0.621305
KIF13B	291	1.85453e-126	9.74294e-125	0.603076	0.603076	0.240841	0.295005	0.0937344
N4BP2L1	291	4.17825e-30	3.28086e-29	0.169611	0.169611	0.0811968	0.172453	0.105346
ST14	291	4.58565e-61	8.09998e-60	0.248769	0.184634	0.164348	0.0137316	0.248769
NEURL2	291	6.12637e-35	5.62478e-34	0.159344	0.0801941	0.139375	0.109103	0.159344
MT1M	292	5.97042e-32	4.93765e-31	0.0971639	0.0409743	0.0971639	-0.053683	-0.100426
LINC02391	292	7.17122e-61	1.26306e-59	0.400378	0.150816	-0.0598152	-0.0441027	0.400378
AL928970.1	294	8.51672e-26	5.80283e-25	0.117335	0.117335	0.0206727	0.127122	0.0509318
GNB1	295	2.53622e-125	1.30623e-123	0.579084	0.579084	0.0189158	-0.188525	0.153004
RNF6	295	6.99827e-17	3.29854e-16	0.119962	0.119962	0.102161	0.152199	0.155397
LPAR6	296	2.2272e-60	3.87068e-59	0.472939	0.146472	0.140193	0.121867	0.472939
RFPL1S	296	2.47258e-16	1.12942e-15	0.15462	0.0648963	-0.0260688	0.132058	0.15462
FCGR1B	297	2.31434e-60	4.01831e-59	0.261429	0.0228863	0.00649251	0.110383	0.261429
RBM6	297	3.59227e-125	1.83978e-123	0.564913	0.564913	-0.0448205	-0.0191413	0.0393894
TEC	297	2.4092e-46	2.98262e-45	0.215948	0.215948	0.17785	0.178434	0.214265
MCOLN2	297	1.48848e-31	1.21945e-30	0.13162	0.11543	0.13162	0.114087	-0.30297
ERBIN	298	6.11395e-125	3.11387e-123	0.571742	0.571742	0.0293315	-0.0425855	-0.0164273
PRUNE2	298	8.40542e-27	5.94573e-26	0.155786	0.155786	0.108552	0.161223	0.199659
TTC7B	298	2.49493e-60	4.32777e-59	0.529379	0.268481	-0.254228	0.00127061	0.529379
EPDR1	298	1.61743e-31	1.32332e-30	0.125699	0.10824	0.125699	-0.00550391	0.137007
IDH1	299	3.70194e-39	3.80039e-38	0.263711	0.263711	0.254156	0.117944	0.486337
RNF175	299	2.63952e-60	4.57425e-59	0.339263	0.17194	0.0836899	0.120466	0.339263
WASH7P	299	7.36656e-48	9.5251e-47	0.21367	0.21367	0.0433388	0.185268	0.112016
ORMDL1	300	3.77852e-60	6.52346e-59	0.308989	0.308989	0.242715	0.192859	0.260739
TCF4	300	3.35433e-119	1.56493e-117	0.614344	0.614344	0.295057	-0.111754	0.945849
UPP1	300	1.29342e-23	8.11594e-23	0.121681	0.0596386	0.121681	0.122305	-0.00237878
MAP3K2	301	1.82922e-124	9.23931e-123	0.586712	0.586712	0.0812006	-0.203557	0.402348
AC139495.1	301	3.09388e-81	7.88961e-80	0.367225	0.367225	0.16048	0.141946	0.581731
MILR1	302	4.97884e-60	8.5796e-59	0.36632	0.126299	-0.11438	-0.139725	0.36632
STX2	302	7.0105e-31	5.62774e-30	0.154102	0.140833	0.154102	0.13206	-0.00711606
SYK	302	2.90613e-124	1.46385e-122	0.57388	0.57388	-0.0830264	-0.00932147	0.846453
LINC01503	303	5.18012e-60	8.91808e-59	0.246926	0.162641	0.0753868	-0.0229208	0.246926
LY96	303	6.88722e-67	1.36369e-65	0.334743	0.334743	0.250374	0.216888	0.485499
CNTRL	304	1.42774e-123	7.11347e-122	0.540064	0.540064	0.154554	0.157487	0.292971
DYRK4	304	5.19991e-60	8.94375e-59	0.210116	0.147145	0.0929249	0.0748108	0.210116
SDCBP	304	7.29741e-41	7.85661e-40	0.273083	0.273083	0.257222	0.150944	0.411261
SLPI	304	3.97997e-15	1.7166e-14	0.0337355	0.0252135	0.0337355	0.0337355	0.0180711
NFIA	306	3.90766e-123	1.9364e-121	0.65957	0.65957	0.109979	-0.189753	0.820938
ZSWIM6	306	5.18623e-104	1.90943e-102	0.672441	0.672441	-0.348035	-0.351682	1.0309
AC068446.2	306	3.46355e-31	2.79878e-30	0.120185	0.120185	0.123413	0.0521659	0.103172
CR381670.1	306	8.98892e-15	3.81421e-14	0.0390583	0.0257762	0.0115479	0.0390583	0.0331516
LPAR1	307	9.17024e-60	1.57137e-58	0.524714	0.106823	-0.134054	-0.33108	0.524714
C2orf40	307	1.00593e-14	4.25266e-14	0.0370785	0.0308666	0.0310278	0.0370785	-0.0213683
ATF7IP	308	1.23899e-122	6.10668e-121	0.600819	0.600819	0.0157429	-0.0612623	-0.331656
GAS2L3	309	2.0262e-52	2.92062e-51	0.265294	0.265294	0.215524	0.186644	0.331512
PCM1	309	2.81943e-122	1.38591e-120	0.537814	0.537814	-0.0854316	0.0965073	-0.092598
RGS18	309	1.02572e-59	1.75271e-58	0.285985	0.135744	-0.0124205	-0.0445329	0.285985
ANO5	309	1.10395e-14	4.6595e-14	0.0432557	0.0289562	0.0370713	0.0432557	0.0269259
AC025569.1	310	1.14994e-59	1.96314e-58	0.283689	-0.044591	-0.310042	0.0245024	0.283689
BLM	310	7.10958e-38	7.02339e-37	0.197602	0.197602	0.185389	0.0472915	0.0545371
DISC1	311	1.91209e-118	8.76454e-117	0.677217	0.677217	-0.13928	-0.115525	1.06501
HLA-C	311	5.58492e-30	4.36672e-29	0.237986	0.146481	0.237986	0.10084	-0.717723
ABCA8	311	5.67234e-21	3.20303e-20	0.0642601	0.0186065	0.0420251	0.0584839	0.0642601
ARL11	312	1.32112e-59	2.2491e-58	0.171584	0.0808153	0.00684139	0.0199759	0.171584
ADGRE2	313	1.93396e-59	3.28326e-58	0.468675	0.217565	0.0525113	-0.258874	0.468675
TXN	313	5.99738e-30	4.67724e-29	0.160348	0.0968027	0.160348	-0.0225463	-0.0232421
PDS5A	314	2.85098e-121	1.38288e-119	0.580459	0.580459	-0.00996085	-0.0207854	-0.0968041
TCN2	314	1.54441e-33	1.35552e-32	0.115416	0.115416	0.112418	0.0910261	0.123045
SLC22A23	315	3.00395e-59	5.08095e-58	0.540812	0.344492	-0.336274	0.207986	0.540812
VNN2	315	4.62257e-32	3.83333e-31	0.139685	0.139685	0.141481	0.0514764	0.06187
OSBPL5	315	2.50134e-14	1.03902e-13	0.0724533	0.0538524	0.0364613	0.0724533	-0.0574566
AL450405.1	316	7.92464e-30	6.16454e-29	0.0776712	0.0619271	0.0776712	-0.25845	-0.0892958
ADAM9	317	9.80735e-59	1.63918e-57	0.554544	0.192234	-0.0541506	-0.312706	0.554544
SERF2	318	2.13472e-29	1.63698e-28	0.187343	0.0202684	0.187343	-0.239567	-0.296744
NBPF25P	318	4.18219e-29	3.1778e-28	0.125608	0.125608	0.0611412	0.121601	0.0951296
WWC2	319	1.16177e-58	1.93999e-57	0.542877	0.205686	-0.170013	-0.03349	0.542877
MAG	319	3.46317e-14	1.4298e-13	0.0318893	-0.0224376	-0.00152551	0.0318893	0.0123089
CELF1	320	5.70729e-120	2.70396e-118	0.54734	0.54734	0.0161379	0.0651408	0.13597
EIF2AK2	320	1.39679e-58	2.32819e-57	0.32609	0.32609	0.184646	0.237451	0.147699
TPD52	320	7.7681e-35	7.11074e-34	0.276184	0.276184	0.264384	0.114962	-0.231531
AP003354.2	320	1.92392e-58	3.19521e-57	0.411962	0.088547	-0.33689	-0.0711593	0.411962
ATP1B2	321	5.91492e-29	4.47032e-28	0.146664	0.0566099	0.146664	-0.336045	-0.115335
AL031733.2	321	9.29131e-120	4.39063e-118	0.54257	0.54257	0.0520042	0.145745	0.145505
MYO1D	321	3.78251e-14	1.55778e-13	0.126295	0.0915275	0.0892923	0.126295	-0.173547
CDK19	322	1.41713e-119	6.67946e-118	0.646479	0.646479	-0.0691358	-0.388227	0.294331
AATK	322	4.16029e-14	1.70876e-13	0.0672872	0.0433175	0.0331496	0.0672872	0.066726
FP236383.3	322	9.24165e-29	6.92463e-28	0.235151	0.220663	0.235151	-0.0860209	-0.231828
SAMD4A	323	1.44123e-61	2.57052e-60	0.437488	0.437488	-0.0421725	0.247842	0.692995
LTF	323	4.55025e-14	1.86433e-13	0.0307719	0.0184854	0.0297555	0.0307719	-0.0332164
CNTLN	324	4.77476e-94	1.48634e-92	0.461226	0.461226	0.148409	0.118145	0.74308
STX7	324	2.9807e-119	1.39416e-117	0.527401	0.527401	-0.0716344	0.13835	0.775126
RUFY4	324	1.95857e-18	9.95021e-18	0.070706	0.070706	0.0699523	0.0704923	0.0660151
CHID1	325	2.76812e-30	2.17826e-29	0.17111	0.17111	0.177197	0.022746	0.174984
SH3TC1	325	2.77472e-57	4.51015e-56	0.719934	0.294875	-0.569248	-0.023974	0.719934
TBL1X	325	4.85741e-14	1.98663e-13	0.153215	0.096206	0.0467615	0.153215	-0.313646
AHR	326	2.15446e-28	1.59927e-27	0.0846263	0.0419375	0.0846263	0.0707486	0.0487167
AKAP10	326	3.68765e-119	1.71607e-117	0.531747	0.531747	0.188795	-0.00266815	0.399085
ASAH1	326	3.53587e-61	6.25171e-60	0.370393	0.370393	0.0299806	0.0439756	0.717663
RIPOR3	326	1.6643e-19	8.85777e-19	0.0987172	0.0987172	0.100009	0.111769	0.0774535
CBWD3	327	5.67294e-14	2.31244e-13	0.269396	0.152021	-0.153931	0.269396	0.221202
SRP14	327	2.28265e-28	1.69374e-27	0.177032	0.0527504	0.177032	-0.129258	-0.242632
SNX7	327	6.14904e-57	9.90708e-56	0.20771	0.118526	0.0341952	0.0203807	0.20771
ATP6V1B2	328	6.4316e-57	1.03532e-55	0.512351	0.210628	0.0496414	0.0198334	0.512351
EFR3A	328	2.82413e-82	7.31361e-81	0.375346	0.375346	0.241882	0.130196	0.0751579
RIC1	328	7.91928e-119	3.66667e-117	0.595161	0.595161	-0.030876	-0.0381006	0.402205
ANXA4	329	4.71557e-53	6.93901e-52	0.330092	0.330092	0.103276	0.257423	0.535398
CCDC88A	329	8.84677e-57	1.41788e-55	0.754127	0.263555	0.05828	-0.0992648	0.754127
KIF1B	329	2.44651e-62	4.44567e-61	0.365695	0.365695	0.266169	0.224487	0.451945
LCOR	329	1.27468e-118	5.88696e-117	0.567349	0.567349	0.0219664	-0.0672296	0.236497
CORO1C	330	6.07091e-73	1.33786e-71	0.416744	0.416744	0.0588571	-0.275949	0.736902
HERC4	330	1.70505e-118	7.85481e-117	0.580073	0.580073	0.0335082	0.170295	-0.294025
BCL11A	330	7.61289e-14	3.08333e-13	0.047956	0.0173026	0.0434861	0.047956	0.020178
APOC1	331	8.05801e-56	1.26385e-54	0.374527	0.374527	0.286729	0.0578705	0.368384
KAT6A	331	1.7198e-118	7.90288e-117	0.531386	0.531386	0.102375	0.116391	-0.173617
CYSLTR2	331	7.79291e-14	3.15554e-13	0.0518388	0.0419	0.0432945	0.0518388	-0.00779861
JHY	332	8.14169e-28	5.96396e-27	0.110816	0.104311	0.110816	0.0121599	0.0609582
PGM5	332	2.03617e-56	3.23792e-55	0.314272	0.0383376	-0.297391	-0.105155	0.314272
ADCY9	332	8.31505e-14	3.36252e-13	0.100817	0.0662311	-0.00120277	0.100817	-0.0574368
GABPB1-AS1	333	1.01718e-13	4.08723e-13	0.20805	0.133375	0.131806	0.20805	-0.139207
NPC2	333	8.84135e-28	6.46872e-27	0.193044	0.174908	0.193044	0.0767367	0.278974
SHMT1	333	1.08657e-65	2.09267e-64	0.391819	0.391819	-0.151819	0.113512	0.633278
SOAT1	333	4.05106e-118	1.85227e-116	0.581117	0.581117	0.27417	-0.0908889	0.699503
FCGBP	334	3.5529e-56	5.61573e-55	0.878028	0.540869	0.402166	0.0221839	0.878028
SLC4A7	334	4.1115e-118	1.87523e-116	0.638266	0.638266	-0.0481689	-0.0918893	0.256504
LATS2	334	6.84685e-39	6.95111e-38	0.193044	0.193044	0.175748	0.156513	0.205659
FNIP2	335	3.68048e-56	5.81237e-55	0.710348	0.302154	-0.33258	0.0902616	0.710348
TBC1D22A	335	4.67404e-118	2.12651e-116	0.620803	0.620803	-0.265496	-0.236066	0.418461
AL162414.1	335	1.20961e-53	1.79872e-52	0.2351	0.0901743	-0.229565	0.157788	0.2351
CCL2	336	1.0835e-13	4.3461e-13	0.065638	-0.0132863	0.0577661	0.065638	-0.0289148
NEAT1	336	3.99728e-56	6.30724e-55	1.13952	0.359633	0.212112	-0.179163	1.13952
RPS28	336	1.04241e-27	7.60546e-27	0.226308	0.0182015	0.226308	-0.551112	-0.694842
RYR1	337	4.29157e-56	6.75995e-55	0.54855	0.0886128	-0.642247	-0.275513	0.54855
PLBD1	337	2.0529e-35	1.90872e-34	0.170365	0.170365	0.125739	0.154055	0.216379
CREBRF	338	4.36833e-116	1.96307e-114	0.541711	0.541711	0.199904	0.183734	0.405767
AC005165.1	338	6.88206e-56	1.08033e-54	0.194517	0.0710265	-0.0836576	0.0216508	0.194517
PCCA	339	5.17819e-116	2.32132e-114	0.545924	0.545924	-0.103035	-0.217174	0.257477
SP110	339	1.20567e-44	1.43639e-43	0.283454	0.283454	0.075007	0.239126	0.0339877
PROS1	339	9.19218e-56	1.43927e-54	0.251218	0.123084	-0.0267876	-0.0617684	0.251218
RIMKLB	339	5.93016e-43	6.77442e-42	0.213876	0.213876	0.18797	0.162768	0.250461
CFD	340	1.27783e-15	5.65782e-15	0.0726727	0.0518201	0.0726727	0.0799372	0.0765241
LINC01146	340	2.05616e-29	1.5774e-28	0.160156	0.160156	0.163055	-0.0349618	0.184544
SNCA	340	1.09112e-55	1.70552e-54	0.43257	0.139587	-0.0575292	0.011832	0.43257
ACTB	341	4.01302e-27	2.87193e-26	0.287496	-0.0719998	0.287496	-0.445296	-0.819585
FLI1	341	1.30009e-115	5.78571e-114	0.566185	0.566185	-0.0639639	0.0314398	0.0457726
AC090559.1	341	1.17934e-55	1.84184e-54	0.165064	0.0992162	-0.0123277	0.02028	0.165064
FOXO3	342	9.38239e-115	4.14521e-113	0.67856	0.67856	0.0872435	0.264549	0.519021
KCTD12	342	1.55134e-55	2.41458e-54	0.261524	0.0306595	-0.0290921	0.0778112	0.261524
PDGFB	343	1.90368e-55	2.95295e-54	0.179861	-0.0232756	-0.215198	-0.0977035	0.179861
MCTP2	343	2.5583e-13	1.00722e-12	0.0788882	0.00762252	0.0556042	0.0788882	-0.953148
RANBP17	343	7.00253e-45	8.41358e-44	0.228548	0.228548	0.189803	0.141919	0.253671
BEX2	344	2.85223e-13	1.1203e-12	0.0298294	-0.053867	-0.00540716	0.0298294	-0.0589862
BNIP3L	344	7.58681e-38	7.48275e-37	0.261896	0.261896	0.242283	0.227286	0.448697
CHD9	345	4.28067e-114	1.87766e-112	0.604293	0.604293	-0.424751	-0.583699	0.610581
EBI3	345	2.7497e-55	4.2545e-54	0.223228	0.0556881	-0.198749	0.0570098	0.223228
AC243772.3	345	1.17732e-34	1.06916e-33	0.268993	0.268993	0.141044	0.237746	0.29495
DOCK8	346	1.24145e-113	5.41951e-112	0.668798	0.668798	-0.326445	-0.176918	0.0229129
GRIP1	346	3.98832e-13	1.55256e-12	0.100634	0.0722932	0.0491337	0.100634	-0.0230623
RBM26	347	3.51705e-113	1.52447e-111	0.497644	0.497644	0.0448847	0.0970632	0.0341303
TRIM25	347	1.3992e-36	1.33825e-35	0.211583	0.211583	0.19657	0.164763	0.10854
BACE2	347	3.99955e-13	1.55661e-12	0.0560768	0.0367398	0.0246656	0.0560768	0.0297937
MACF1	348	4.3587e-113	1.88483e-111	0.589682	0.589682	0.11043	-0.0542251	-0.253957
CSRP2	348	7.61694e-27	5.3984e-26	0.0910138	0.0733798	0.0910138	-0.191052	-0.0322782
HS3ST2	348	2.27397e-13	8.97593e-13	0.123491	0.101435	0.123491	0.125444	0.100486
MGST2	349	6.33207e-55	9.72349e-54	0.464428	0.164292	-0.167238	-0.141553	0.464428
CEP85L	350	4.57298e-60	7.88763e-59	0.388953	0.388953	0.284159	0.23317	-0.511132
CLIC2	350	8.25315e-55	1.26312e-53	0.195403	0.110083	0.00648392	0.0120288	0.195403
SEC14L1	350	8.66111e-113	3.7365e-111	0.702782	0.702782	-0.19189	0.107435	0.834741
IFIT1	350	4.7577e-13	1.84463e-12	0.0545706	0.0391935	0.0428154	0.0545706	0.0407012
ANKRD11	351	8.91304e-113	3.83616e-111	0.575598	0.575598	-0.284125	-0.376379	-0.074557
GARNL3	351	1.14518e-54	1.74683e-53	0.459809	0.0944902	-0.189115	0.131245	0.459809
CDC42SE2	352	2.16073e-112	9.2563e-111	0.545523	0.545523	0.130346	0.16174	-0.910957
IRS2	352	1.23036e-54	1.87364e-53	0.409805	0.116376	-0.167226	-0.0644483	0.409805
KIF1A	352	5.56075e-13	2.14826e-12	0.0492469	-0.0265559	0.0108677	0.0492469	-0.013912
RTKN2	352	1.72852e-26	1.21288e-25	0.0975496	0.0471088	0.0975496	-0.00542913	0.00368494
OLR1	353	2.64718e-54	3.99144e-53	0.319451	-0.145031	-0.173877	-0.332885	0.319451
GOLGA8B	354	6.07294e-13	2.33972e-12	0.127323	0.0140202	-0.0357663	0.127323	-0.708197
NUAK1	354	3.72251e-54	5.58072e-53	0.264374	0.0985547	-0.0830575	0.0528106	0.264374
TNS1	354	2.05314e-26	1.43626e-25	0.121895	0.0744908	0.121895	0.0990765	0.100165
CIITA	355	4.91738e-54	7.354e-53	0.608322	0.273922	-0.169846	-0.256535	0.608322
SERTAD2	355	1.1376e-41	1.25273e-40	0.303866	0.303866	-0.115633	0.262809	0.339442
LINC00639	356	6.35477e-13	2.44522e-12	0.07146	0.0585471	0.00243787	0.07146	0.0719599
C3	357	1.22312e-53	1.81734e-52	0.725734	0.060721	-0.460642	-0.458558	0.725734
TAB2	357	1.37242e-111	5.79798e-110	0.551267	0.551267	-0.102922	-0.138808	0.345473
MARCO	357	3.26048e-13	1.27628e-12	0.0433828	0.0353873	0.0420692	0.0433828	0.0433828
GSN	358	2.06982e-78	5.03986e-77	0.455851	0.455851	-0.0246146	-0.0562011	0.810265
CERS6	358	4.42069e-111	1.86329e-109	0.535173	0.535173	0.278327	0.226147	0.393038
TMCC3	359	1.76266e-53	2.61053e-52	0.650194	0.241911	-0.473908	-0.0309091	0.650194
NKX6-2	359	7.98921e-13	3.06e-12	0.0297419	0.000216651	-0.00295381	0.0297419	0.0157029
PHKB	360	8.48854e-111	3.56149e-109	0.512027	0.512027	0.15382	0.132971	0.174544
STOM	360	9.14535e-59	1.52993e-57	0.310666	0.310666	0.225642	0.172986	0.302543
TNFRSF21	360	1.79388e-53	2.65462e-52	0.232948	0.146781	0.139787	0.0757812	0.232948
C4A	360	8.23479e-13	3.15011e-12	0.0359298	0.0186379	0.0159174	0.0359298	-0.0134249
PTPN22	361	7.65975e-26	5.23059e-25	0.119942	0.0873916	0.119942	0.00658691	-0.503705
SDK1	361	2.23815e-53	3.3094e-52	0.744401	0.285272	-1.17415	-0.343367	0.744401
PID1	361	9.99065e-13	3.80908e-12	0.0764502	-0.0576665	-0.195352	0.0764502	0.0517271
DERA	362	1.1737e-97	3.93415e-96	0.431482	0.431482	0.243066	0.149311	0.510105
IRF7	362	1.0052e-12	3.83089e-12	0.0673572	0.0321942	0.0479211	0.0673572	0.0346713
STRN3	362	1.32837e-110	5.53539e-109	0.564385	0.564385	0.128549	-0.00958171	0.122047
TACC3	363	8.5547e-26	5.82654e-25	0.121919	0.108134	0.121919	-0.0453306	-0.0211687
TRAK1	363	1.706e-110	7.09287e-109	0.573954	0.573954	0.016833	-0.0823295	0.601473
PIR	363	1.15303e-12	4.37697e-12	0.0665465	0.0348165	0.0406588	0.0665465	0.0429496
AC023157.3	364	1.27296e-12	4.82125e-12	0.069952	0.0466433	0.0450569	0.069952	0.0560475
ISG15	364	1.02859e-25	6.98227e-25	0.0986567	0.0670801	0.0986567	0.0289661	-0.0443167
PUM1	365	1.96163e-110	8.11884e-109	0.521525	0.521525	-0.0399913	-0.251467	0.105854
RGS12	366	3.78946e-53	5.58968e-52	0.317803	0.0686382	-0.299787	-0.13289	0.317803
TLK2	366	2.3257e-110	9.60401e-109	0.505673	0.505673	0.0333424	0.0570186	0.163937
NABP1	367	1.79694e-31	1.46692e-30	0.244954	0.244954	0.240199	0.237009	0.197821
FBXL20	368	2.40637e-110	9.89255e-109	0.543826	0.543826	0.12477	0.0209153	0.135637
IL6R	368	4.89102e-53	7.18564e-52	0.561279	0.230171	0.0234665	-0.405729	0.561279
SYCP3	368	4.75719e-18	2.36505e-17	0.0709258	0.0709258	0.0468676	0.0757171	0.082727
FAM114A1	369	4.90597e-53	7.20184e-52	0.252066	0.0726173	0.0103727	-0.0279807	0.252066
NCOA3	369	3.0546e-110	1.25293e-108	0.644387	0.644387	-0.0834379	0.0382249	0.23092
TSPAN33	369	1.75891e-12	6.6126e-12	0.074946	0.0480824	0.0324949	0.074946	0.0706001
IBSP	369	2.21496e-25	1.48596e-24	0.095129	0.0581233	0.095129	0.0722051	0.0597269
HLA-DMB	370	7.38847e-53	1.07856e-51	0.387533	0.167882	0.0204982	0.0577608	0.387533
PIP4K2A	370	4.10333e-110	1.67934e-108	0.564844	0.564844	0.0893436	0.0399185	-1.38049
JAZF1	371	6.29817e-110	2.56615e-108	0.72948	0.72948	0.0317153	-0.491336	0.543188
FPR1	372	5.8084e-52	8.26841e-51	0.217586	0.0290086	0.0316729	0.0741103	0.217586
GBP2	372	2.68326e-25	1.79684e-24	0.12316	0.0777444	0.12316	0.0630025	-0.0576719
ITSN2	372	8.13925e-110	3.30894e-108	0.492374	0.492374	0.0990638	0.129133	0.167034
FRMD3	372	2.12613e-36	2.01983e-35	0.211781	0.211781	0.123207	0.183213	0.177626
BABAM2	373	8.25075e-110	3.34685e-108	0.588553	0.588553	0.0233051	-0.121404	0.154804
METRNL	373	3.01371e-25	2.01371e-24	0.0965598	0.0340376	0.0965598	0.0598773	0.0623719
ABLIM3	373	1.9794e-18	1.00532e-17	0.0444143	0.0189606	0.0383636	0.0405635	0.0444143
ALPK3	374	1.7713e-40	1.87944e-39	0.123212	0.0657959	0.0140108	0.0882277	0.123212
EEF2K	374	4.65739e-61	8.21879e-60	0.301199	0.301199	0.212834	0.169216	0.290012
NF1	374	1.30956e-109	5.30039e-108	0.514627	0.514627	-0.036437	-0.0943626	0.564867
P2RY13	374	7.04146e-52	1.00004e-50	0.196332	0.0606016	-0.0741384	0.0182705	0.196332
PLA2G15	375	1.10328e-51	1.56086e-50	0.286265	0.153181	-0.0237799	0.0035477	0.286265
VAMP8	375	1.05416e-15	4.68105e-15	0.0937133	0.0937133	0.0906609	0.119159	0.03826
ZMYM2	375	2.76447e-108	1.10911e-106	0.564166	0.564166	-0.0485418	0.0347721	-0.0464147
RSRC1	376	3.47806e-108	1.39236e-106	0.538092	0.538092	0.0137683	0.0552408	0.183651
SIGLEC9	376	1.16206e-51	1.64274e-50	0.31215	0.134086	-0.0276769	0.0120965	0.31215
PARP9	377	5.81982e-48	7.54642e-47	0.29401	0.29401	0.235095	0.20365	0.23188
PRKN	377	4.21271e-108	1.68279e-106	0.697666	0.697666	-0.088598	-0.0979697	0.939517
TPD52L1	377	2.69372e-12	1.00405e-11	0.0384659	0.0237623	0.0317524	0.0384659	0.024727
AC239798.2	378	1.4648e-51	2.06275e-50	0.215674	0.0917928	0.063969	0.0905738	0.215674
AQP9	378	1.34692e-12	5.09402e-12	0.028197	0.00701651	0.0265089	0.028197	0.028197
KLF6	378	5.22133e-25	3.45981e-24	0.21531	-0.0684209	0.21531	0.121577	0.256671
EPAS1	379	7.95263e-25	5.22809e-24	0.0932693	0.0795477	0.0932693	-0.000877845	-0.0789382
BLVRB	380	9.06324e-31	7.25301e-30	0.173148	0.173148	0.108399	0.154361	0.192172
FAM91A1	380	2.28545e-52	3.28915e-51	0.241353	0.241353	0.185291	0.0849246	0.247969
PHACTR1	380	2.80669e-51	3.9313e-50	0.61342	0.276602	-0.0662619	0.194693	0.61342
GAS6	381	3.2916e-51	4.60698e-50	0.263606	0.069064	-0.0411118	0.0801446	0.263606
MKLN1	381	1.25335e-107	4.98485e-106	0.546182	0.546182	0.0828712	0.0273166	0.353527
DSC2	381	8.89328e-50	1.20784e-48	0.246157	0.1544	0.119309	0.144799	0.246157
AXL	382	8.49798e-57	1.36317e-55	0.395642	0.395642	-0.55239	-0.195617	0.707314
HLA-F	382	3.27809e-12	1.21643e-11	0.095329	0.0463632	0.0306417	0.095329	-0.344981
TBC1D2	382	4.13599e-35	3.81072e-34	0.190019	0.190019	0.168277	0.0666362	0.243817
HMOX1	383	3.93908e-51	5.50901e-50	0.428154	0.157805	0.0949712	-0.103435	0.428154
SETD2	383	1.32899e-107	5.27424e-106	0.511065	0.511065	-0.173913	-0.0577299	-0.0794862
CAPZA1	384	2.01397e-107	7.9754e-106	0.528436	0.528436	0.0433308	-0.219015	-0.187202
TMEM52B	384	4.21732e-51	5.88467e-50	0.154162	-0.145883	-0.127116	-0.203317	0.154162
FANCL	384	9.9302e-68	1.99858e-66	0.335844	0.335844	0.22178	0.138106	0.197796
ITGAD	384	3.64057e-12	1.34794e-11	0.0557855	0.0496357	0.0385213	0.0557855	-0.124923
TIMP2	385	4.62209e-51	6.43477e-50	0.524109	0.244463	-0.0200541	-0.101585	0.524109
ZNF638	385	3.45817e-107	1.36356e-105	0.489019	0.489019	-0.0703138	-0.0135225	-0.0758478
FZD5	385	5.46493e-13	2.11302e-12	0.0446429	0.0363588	0.0446429	0.0474883	0.0411509
HAMP	386	2.44712e-24	1.57819e-23	0.116217	-0.048002	0.116217	0.0891973	0.128271
SLC22A18	386	3.8192e-12	1.41123e-11	0.068475	0.0351217	0.0532142	0.068475	0.0627027
TXK	387	8.11432e-18	3.9865e-17	0.087899	0.087899	0.0860716	0.0927171	-0.654459
ACTN1	388	2.75551e-24	1.77396e-23	0.106627	0.0521198	0.106627	0.0401142	0.0134369
PCED1B	388	4.08633e-107	1.60091e-105	0.55605	0.55605	0.161242	-0.355645	-0.416424
PPM1H	388	6.99691e-53	1.02385e-51	0.231021	0.231021	0.129843	0.14416	0.287236
CCDC141	388	4.56103e-12	1.67655e-11	0.0551048	0.0437403	0.0390297	0.0551048	-0.392919
HIPK2	389	4.46893e-107	1.74708e-105	0.543281	0.543281	0.149801	0.199262	0.324545
MIR34AHG	389	6.18942e-83	1.61427e-81	0.486813	0.486813	0.0503226	0.13644	0.764474
ATXN2	390	1.24769e-106	4.84669e-105	0.515146	0.515146	0.0171067	0.0570376	0.351021
ELL2	390	4.77172e-67	9.46856e-66	0.529024	0.529024	0.302309	0.0840765	0.966397
PLA2G7	390	3.21854e-21	1.83999e-20	0.116561	0.0875264	-0.0606278	0.0956643	0.116561
FBXL17	391	1.42931e-106	5.54048e-105	0.57897	0.57897	0.0674368	-0.0305443	-0.164936
HS3ST3A1	391	4.36075e-13	1.69359e-12	0.058974	0.0541416	0.058974	0.061834	0.0549976
AMBRA1	392	2.57983e-106	9.95815e-105	0.504547	0.504547	0.0295314	-0.201491	-0.0419387
FABP7	392	3.84515e-24	2.45991e-23	0.0977469	-0.0328691	0.0977469	-0.871003	-0.17121
TFCP2L1	392	3.28823e-50	4.50933e-49	0.227657	0.13745	0.0407362	-0.00995623	0.227657
BCL6	393	4.12811e-24	2.63908e-23	0.131157	0.0149275	0.131157	0.0240266	0.137072
KIF13A	393	3.29408e-50	4.51397e-49	0.419919	0.235273	0.183078	0.0936743	0.419919
ST6GAL1	393	2.61167e-106	1.00599e-104	0.808111	0.808111	-0.345403	-0.385355	1.05706
L3MBTL4	394	2.16146e-90	6.42307e-89	0.506901	0.506901	-0.00390147	0.23365	0.800665
SPATS2L	394	3.43971e-106	1.32216e-104	0.525883	0.525883	0.0357945	-0.0204181	0.609467
ANKRD36	395	1.15634e-75	2.68714e-74	0.392114	0.392114	0.132566	0.237523	-0.342102
PPP1R21	395	1.17251e-103	4.27396e-102	0.487573	0.487573	0.25564	0.239335	0.1639
USP15	395	4.72809e-106	1.8098e-104	0.513959	0.513959	0.0578884	-0.0980991	0.0167389
ARFGEF1	396	5.54012e-106	2.11621e-104	0.503439	0.503439	0.0197195	-0.0988149	-0.00430377
B3GALT4	396	4.02976e-13	1.5667e-12	0.0545839	0.0545839	0.0348092	0.0666196	0.0298131
AC098869.1	396	6.86778e-50	9.35518e-49	0.137837	0.0766397	0.0337068	0.0407647	0.137837
OCIAD2	397	6.49081e-24	4.11938e-23	0.0744792	0.0523276	0.0744792	-0.0104305	-0.11171
SPATA7	397	6.98623e-51	9.66736e-50	0.242614	0.242614	0.14261	-0.0581655	0.339678
GLUL	398	6.89876e-24	4.36921e-23	0.224901	-0.0581516	0.224901	0.0093072	0.351458
SGPL1	398	2.49573e-61	4.42973e-60	0.301019	0.301019	0.15271	0.200364	0.268039
VASH1	398	7.57824e-50	1.03153e-48	0.553056	0.14806	-0.609686	-0.636333	0.553056
SPDYE6	398	1.11134e-105	4.22746e-104	0.426168	0.426168	0.103193	0.0281414	0.120838
CD84	399	2.15834e-61	3.83832e-60	0.318555	0.318555	0.185614	0.219205	0.389488
DYRK1A	399	1.22758e-105	4.65999e-104	0.51271	0.51271	-0.019281	-0.153627	-0.0912504
NMB	399	7.01905e-24	4.44386e-23	0.0947272	0.0828836	0.0947272	-0.0547259	-0.0404098
SPTLC2	399	5.48796e-103	1.98857e-101	0.665626	0.665626	0.267632	-0.224551	0.909836
AFAP1	400	1.10076e-11	3.95423e-11	0.0939533	0.034269	-0.0372197	0.0939533	-0.116565
SUCLG2	400	1.33832e-105	5.06986e-104	0.523453	0.523453	0.0875596	-0.145341	-0.368514
TECR	400	8.13724e-24	5.13526e-23	0.175716	0.149045	0.175716	0.0928991	0.00893659
FP671120.1	401	1.69293e-105	6.39998e-104	0.642831	0.642831	0.231834	0.0410918	-0.518006
ABL1	402	2.66441e-105	1.00518e-103	0.59804	0.59804	0.0276074	-0.0083829	0.297778
CCDC149	402	1.40154e-49	1.89367e-48	0.283813	0.174051	0.0277335	-0.0160538	0.283813
ERC2	402	8.86778e-47	1.11593e-45	0.486057	0.225386	0.257634	0.00107205	0.486057
PTCHD4	402	4.18623e-24	2.67345e-23	0.132005	0.0307578	-0.111083	0.103114	0.132005
AGTPBP1	403	1.06241e-74	2.41978e-73	0.429677	0.429677	0.262599	0.0789703	0.10275
CCDC88C	403	1.28981e-11	4.61349e-11	0.0627367	0.0436804	0.0245254	0.0627367	-0.930323
AC087672.2	403	2.08864e-49	2.81375e-48	0.163387	0.0936628	0.0628649	0.0414944	0.163387
AC005162.3	404	3.75594e-49	5.034e-48	0.161985	0.0928893	0.0623638	0.0577514	0.161985
NAMPT	404	1.2341e-23	7.74903e-23	0.213792	-0.0215874	0.213792	0.114971	0.193999
ANKRD10	405	5.92024e-105	2.21526e-103	0.470269	0.470269	0.0222694	-0.0488277	0.261777
FPR3	405	9.90247e-22	5.79144e-21	0.079725	0.0582994	0.0563625	0.064387	0.079725
AC146944.2	405	8.36794e-77	1.98482e-75	0.311987	0.311987	0.170693	0.0707632	0.43758
ATE1	406	1.45394e-104	5.38546e-103	0.502078	0.502078	0.0853344	-0.0566796	0.277358
SLC43A2	406	1.25995e-48	1.67399e-47	0.437251	0.238625	0.0334631	-0.22753	0.437251
EPC2	407	2.37299e-104	8.77192e-103	0.498423	0.498423	-0.00451101	-0.0383769	0.189996
MCF2L	407	1.26175e-48	1.67518e-47	0.313967	-0.0838756	-0.503968	-0.271147	0.313967
STAT1	407	3.06504e-32	2.56376e-31	0.195596	0.195596	0.140965	0.167383	-0.034962
ARHGAP21	408	8.00518e-72	1.7288e-70	0.453986	0.453986	-0.0355779	-0.120092	0.818999
MTMR3	408	4.85619e-104	1.79151e-102	0.515857	0.515857	0.150071	0.0270105	0.383845
SASH1	408	3.35067e-28	2.4762e-27	0.234253	0.160774	0.164498	0.135316	0.234253
FGF13	408	9.55204e-19	4.9251e-18	0.186135	0.138639	0.135799	0.146897	0.186135
CLIC4	409	2.28412e-23	1.42495e-22	0.172948	0.155367	0.172948	0.0822065	0.220544
NOS1AP	409	1.71676e-11	6.09659e-11	0.0750735	-0.0714201	-0.0897692	0.0750735	0.0509808
RCSD1	410	1.01327e-103	3.70823e-102	0.544448	0.544448	0.0190315	0.0539825	0.203553
SEPT9	410	1.54467e-37	1.51533e-36	0.250798	0.250798	0.210948	0.0148674	-0.435046
HESX1	410	1.80729e-48	2.38566e-47	0.171849	0.128338	0.104058	0.103757	0.171849
BLNK	411	2.20766e-48	2.90161e-47	0.336399	-0.0407207	-0.54058	-0.203603	0.336399
PLXNB2	412	3.0119e-48	3.94452e-47	0.232643	0.0496746	-0.0925825	-0.0327251	0.232643
CD200R1	412	1.91427e-11	6.77572e-11	0.0418172	0.0317543	0.0392727	0.0418172	-0.124656
LILRB1	413	3.19985e-26	2.21561e-25	0.232858	0.104515	0.0192966	0.14122	0.232858
PHACTR4	413	7.57132e-103	2.73807e-101	0.494039	0.494039	0.111254	0.172187	0.274805
SCG2	413	3.34461e-23	2.07524e-22	0.0748935	0.0244448	0.0748935	0.0175341	-0.0456829
UNC13B	413	3.62328e-48	4.72496e-47	0.255031	0.170405	0.119638	0.135214	0.255031
FRYL	414	9.70921e-103	3.5043e-101	0.508886	0.508886	0.0317547	0.0816525	-0.175719
RNASE1	414	3.52904e-23	2.1882e-22	0.146209	0.0979741	0.146209	0.10386	0.16911
TK2	414	3.8383e-48	4.99824e-47	0.341108	0.198366	0.102923	-0.0553621	0.341108
GOLGA4	415	1.53855e-102	5.53124e-101	0.548737	0.548737	0.064544	-0.0232304	0.401368
GSN-AS1	415	4.78487e-48	6.21762e-47	0.163985	0.0346456	-0.0641811	-0.0172374	0.163985
PAK1	415	4.50622e-32	3.74361e-31	0.403753	0.216536	0.0115596	0.207853	0.403753
LRP1	416	1.26574e-47	1.62859e-46	0.588594	0.250294	-0.0798112	0.102478	0.588594
SMG1P5	416	1.63331e-102	5.86042e-101	0.44444	0.44444	0.0248957	0.160807	-0.0582315
PARD3B	416	2.53246e-11	8.89004e-11	0.163972	0.117387	-0.0279551	0.163972	0.174304
DST	417	5.62467e-87	1.55783e-85	0.517359	0.517359	-0.0997022	-0.0574989	0.825688
EXOC6B	417	3.04568e-102	1.09068e-100	0.528601	0.528601	0.147535	0.172692	0.202721
NFKBIZ	417	7.70779e-23	4.71861e-22	0.157553	0.0259504	0.157553	0.05751	0.103403
RCAN1	417	1.35376e-23	8.48585e-23	0.146272	0.146272	0.147279	0.145664	0.156099
GPR65	418	4.572e-32	3.79654e-31	0.184924	0.184924	0.167838	-0.0418269	0.128158
PLA2G4C	418	2.68673e-11	9.41716e-11	0.0698427	-0.00799748	-0.0836569	0.0698427	0.0422263
AC139272.1	418	3.23188e-102	1.1551e-100	0.406088	0.406088	0.115243	0.138288	0.208908
DYM	419	9.27714e-102	3.29644e-100	0.508442	0.508442	0.00270612	-0.105567	-0.254409
LILRB5	419	8.78301e-14	3.5455e-13	0.0397022	0.0300903	0.0296633	0.0377768	0.0397022
SOS1	420	1.23162e-101	4.36785e-100	0.514195	0.514195	0.108404	0.141906	-0.243521
ABI1	421	1.93053e-101	6.83327e-100	0.541162	0.541162	-0.129094	-0.264352	0.128943
PCNX1	421	1.32411e-74	3.00466e-73	0.4616	0.4616	0.266241	0.136987	-0.847104
RB1	422	2.82947e-101	9.99584e-100	0.510987	0.510987	0.0283809	-0.075946	0.518008
CU633967.1	422	1.04009e-28	7.77416e-28	0.125599	0.125599	0.11844	-0.115584	0.0540128
EIF4E3	422	3.07344e-11	1.07351e-10	0.0541606	0.0379675	0.0470353	0.0541606	-0.464528
ERC1	423	2.9724e-101	1.04806e-99	0.569006	0.569006	-0.11061	-0.106407	0.214228
FLNB	423	3.58813e-22	2.13737e-21	0.116562	0.0108531	0.116562	0.057965	-0.0476488
LRRC63	423	1.0327e-11	3.71557e-11	0.0434503	0.0353012	0.0434503	0.0456802	-0.0196985
CDCP1	424	4.16617e-47	5.28994e-46	0.279839	0.12809	-0.117369	-0.0403928	0.279839
RAP1GDS1	424	1.52135e-54	2.30911e-53	0.334162	0.334162	0.0567219	0.227763	-0.680116
S100A8	424	4.13201e-22	2.451e-21	0.0711646	-0.0115884	0.0711646	0.0378893	0.0574714
MAP4	425	9.50029e-58	1.55386e-56	0.379541	0.379541	0.0309504	0.26331	-0.523984
TPK1	425	5.67825e-101	1.99446e-99	0.57454	0.57454	0.121901	-0.225626	0.673037
UBR5	426	6.32395e-101	2.21701e-99	0.516891	0.516891	0.0609524	-0.0924295	0.216362
BTG1	427	9.60472e-22	5.6191e-21	0.151965	-0.00956927	0.151965	0.0461977	-0.742943
DNER	427	3.77237e-11	1.31071e-10	0.0681763	0.000731049	0.0283879	0.0681763	-0.0129696
NUTM2A-AS1	427	1.21424e-100	4.24059e-99	0.484641	0.484641	0.047119	-0.0113582	-0.130569
C1QC	428	3.04892e-42	3.42117e-41	0.479996	0.109629	0.131129	0.200911	0.479996
GRB2	428	3.07524e-100	1.06992e-98	0.524591	0.524591	0.0900566	-0.223363	0.398711
UNC5B	428	1.12828e-46	1.41208e-45	0.251373	0.136047	-0.0823431	-0.0227924	0.251373
RNF150	429	1.15398e-46	1.44327e-45	0.547867	0.279426	-0.389431	-0.424834	0.547867
SULT1C2	429	7.12293e-16	3.18845e-15	0.0449301	0.0334338	0.00803452	0.0410793	0.0449301
SMG1P3	429	3.87802e-100	1.34666e-98	0.476571	0.476571	-0.0142946	0.0739294	-0.169069
ETS2	430	2.04777e-46	2.5386e-45	0.393314	-0.035572	-0.0920419	-0.0142054	0.393314
SNX24	430	4.20494e-100	1.45467e-98	0.492644	0.492644	0.111428	0.00878588	0.611302
SPATA9	430	1.69069e-24	1.09575e-23	0.0708544	0.0599395	0.0675081	0.0339445	0.0708544
ACAP2	431	4.98176e-100	1.72016e-98	0.52905	0.52905	-0.112723	-0.03051	0.103213
METRN	431	1.42211e-21	8.27232e-21	0.147289	0.126856	0.147289	0.00994196	-0.179221
IFIH1	431	2.43376e-24	1.57012e-23	0.108284	0.108284	0.0638122	0.0981036	0.0720544
CLASP2	432	1.57611e-99	5.42175e-98	0.505566	0.505566	0.0878875	0.0087484	0.204532
FLNA	432	1.51863e-21	8.81977e-21	0.0758347	0.00505922	0.0758347	-0.01946	-0.234155
SLC9A7	432	1.86165e-40	1.97417e-39	0.223537	0.223537	0.135199	0.174891	0.259063
YAF2	433	3.69077e-99	1.2625e-97	0.518027	0.518027	0.121618	-0.0549594	0.401163
FIG4	433	3.06457e-83	8.02698e-82	0.379503	0.379503	0.211648	0.116833	0.426186
AC010997.6	433	4.21507e-46	5.18819e-45	0.11138	0.034438	-0.00390005	0.0152547	0.11138
CDC14B	434	5.00146e-46	6.14211e-45	0.332287	0.0907891	-0.247545	-0.0697768	0.332287
ERO1B	434	9.76398e-38	9.61453e-37	0.262033	0.262033	0.0922257	0.209543	0.21991
NCOA1	434	1.06306e-98	3.62291e-97	0.536956	0.536956	-0.0270151	0.21287	-0.206267
SAMSN1	434	8.10238e-56	1.26972e-54	0.445532	0.445532	0.294743	-0.455788	0.474217
KCNC3	435	5.89598e-46	7.22612e-45	0.186735	0.0259395	-0.144498	-0.0935951	0.186735
PTPRZ1	435	1.66484e-21	9.65671e-21	0.138573	0.020124	0.138573	-0.757065	-0.162184
PLCH1	435	2.74599e-14	1.1378e-13	0.0792217	0.0792217	0.0740378	0.0873161	0.0651186
CAPZB	436	2.2126e-98	7.51259e-97	0.556209	0.556209	-0.205513	-0.307491	0.290421
CTNND1	436	7.96207e-46	9.73879e-45	0.442852	0.108445	-0.250851	-0.336025	0.442852
MMP19	437	6.1712e-13	2.37608e-12	0.04431	0.00855882	0.0386338	0.0423846	0.04431
UBL3	437	2.41666e-98	8.19028e-97	0.548569	0.548569	0.0466371	-0.107402	0.342424
RAB32	437	1.03787e-45	1.2661e-44	0.207055	0.131545	0.0785162	0.0250232	0.207055
SNX9	438	2.925e-79	7.24728e-78	0.49728	0.49728	0.26914	0.175619	0.654274
ARSB	439	7.23463e-58	1.18541e-56	0.342676	0.342676	0.127076	0.229043	0.439962
PCMTD1	439	6.29871e-98	2.12292e-96	0.468832	0.468832	0.0909873	-0.0125869	0.191908
HERC6	440	4.30927e-25	2.86374e-24	0.146556	0.146556	0.0591614	0.134371	-0.0508753
TBC1D1	441	1.1096e-97	3.73293e-96	0.559858	0.559858	-0.0634105	-0.219905	0.0112633
AC007448.3	441	2.72238e-17	1.30667e-16	0.0542368	0.0542368	0.049919	0.0538263	0.0489837
CNN3	442	3.21936e-21	1.83999e-20	0.108174	0.0516222	0.108174	-0.088235	-0.121106
PACSIN2	442	1.12042e-97	3.76243e-96	0.528658	0.528658	-0.0340155	-0.019191	0.67788
MEF2C-AS1	442	1.78875e-45	2.17484e-44	0.417689	0.101256	-0.257148	0.0182469	0.417689
PCAT1	442	5.18314e-20	2.81412e-19	0.0996297	0.0996297	0.059288	0.0967123	-0.299532
IGF1	443	1.81255e-45	2.20233e-44	0.125854	0.0630115	0.035016	-0.0158645	0.125854
PPDPF	443	3.80545e-21	2.16552e-20	0.0968318	0.00278223	0.0968318	-0.121391	-0.208511
MICAL2	443	1.08958e-14	4.60098e-14	0.115539	0.0946675	0.115539	0.132786	0.0259968
TTBK2	444	1.41147e-97	4.71391e-96	0.495511	0.495511	0.172097	0.161902	0.479445
ZNF189	444	1.66056e-32	1.40371e-31	0.16131	0.16131	0.0388794	0.135527	0.219226
BASP1	445	2.54955e-45	3.09576e-44	0.542394	0.214582	0.141289	0.0702975	0.542394
RPLP1	445	5.60653e-21	3.16782e-20	0.219996	0.0479436	0.219996	-0.684523	-1.00491
CREB5	446	7.04024e-21	3.95595e-20	0.130055	0.0176348	0.130055	0.0190663	0.0998094
TMEM117	446	2.07316e-97	6.88611e-96	0.539745	0.539745	-0.0972203	-0.0721446	0.547382
HGF	446	2.74958e-45	3.33423e-44	0.169741	0.0915815	0.0678913	0.0296721	0.169741
GSTK1	447	2.06426e-24	1.33456e-23	0.132031	0.132031	0.132931	0.0251972	0.0310875
TNRC6B	447	2.38664e-97	7.91302e-96	0.526307	0.526307	-0.128608	-0.185765	-0.726055
AL390036.1	447	2.36014e-15	1.02958e-14	0.0446101	0.0340915	0.0405447	0.0407593	0.0446101
GLB1	448	2.58408e-97	8.5522e-96	0.474636	0.474636	0.0596631	0.0983619	0.436657
GNG7	448	4.0542e-45	4.90652e-44	0.575574	0.151315	-0.604938	-0.403151	0.575574
ID3	448	9.13899e-21	5.10552e-20	0.091779	0.0666244	0.091779	-0.307407	-0.0369212
MTRNR2L12	448	8.73691e-11	2.97477e-10	0.0506333	-0.013048	0.0414753	0.0506333	0.0481467
CPOX	449	8.89714e-11	3.02764e-10	0.0699548	0.0372726	-0.00420779	0.0699548	-0.0283884
MTMR6	449	2.68215e-34	2.41065e-33	0.19014	0.19014	0.16354	0.0599446	0.124313
STX8	449	2.60996e-97	8.62227e-96	0.515924	0.515924	0.0966197	-0.0603991	0.117761
ALDH3B1	450	5.01222e-45	6.04599e-44	0.11544	0.0572756	0.0533463	0.0292681	0.11544
CD93	450	1.03649e-20	5.78333e-20	0.0832745	0.0101002	0.0832745	0.0758339	0.0960216
THADA	450	2.72375e-97	8.98201e-96	0.500144	0.500144	0.100882	0.0392437	0.0179266
ANKMY2	450	2.20096e-38	2.21e-37	0.166357	0.166357	0.115653	0.132482	0.0546294
XPO6	451	3.12576e-97	1.02892e-95	0.492207	0.492207	0.0622505	0.035417	-0.0567523
AC092171.1	451	7.10178e-45	8.52725e-44	0.113994	0.0607176	-0.00531283	0.00279212	0.113994
PBX3	452	6.07244e-97	1.99531e-95	0.57809	0.57809	0.184889	0.0253626	0.358593
ECHDC3	452	7.88195e-45	9.44546e-44	0.1468	0.0507992	0.00248131	0.0250545	0.1468
PDLIM5	453	2.60117e-46	3.21594e-45	0.287696	0.287696	0.206662	-0.0194074	0.247734
STAG2	453	9.49271e-97	3.11357e-95	0.508799	0.508799	-0.111693	-0.288606	-0.196388
TIAM1	453	7.08105e-17	3.33413e-16	0.220974	0.220974	-0.0738599	0.275421	0.494179
PECAM1	454	2.7066e-83	7.0995e-82	0.40486	0.40486	0.221139	0.176305	0.486944
LY86	454	1.31597e-44	1.56474e-43	0.309146	0.0695745	-0.281827	-0.0634088	0.309146
BTBD9	455	1.20955e-96	3.95314e-95	0.571455	0.571455	0.114863	0.0588635	-0.0713908
KIAA1551	455	1.4361e-87	4.00164e-86	0.459344	0.459344	0.237344	0.174833	-0.846449
NBPF1	455	2.75028e-49	3.69424e-48	0.229413	0.229413	0.0464362	0.164321	0.319773
NEDD4L	455	1.38961e-44	1.65016e-43	0.478934	0.175945	-0.130404	-0.114777	0.478934
C6orf62	456	1.46368e-96	4.77519e-95	0.473902	0.473902	-0.00217252	-0.355232	0.276183
SSR4	456	2.0431e-20	1.12968e-19	0.103871	0.0471172	0.103871	-0.175912	-0.221882
DENND4C	457	1.68426e-96	5.48508e-95	0.531201	0.531201	-0.264848	0.0259895	0.189756
FAM177B	457	1.62559e-44	1.92665e-43	0.434806	-0.114504	-0.429037	-0.60078	0.434806
ANXA5	458	2.12802e-20	1.17487e-19	0.174722	0.154362	0.174722	-0.126287	0.0277794
NBEA	458	2.00762e-44	2.37635e-43	0.48504	0.225444	-0.11215	0.139728	0.48504
RAB2A	458	1.8424e-96	5.98942e-95	0.461284	0.461284	0.0477164	-0.0507913	0.134631
RIMS3	458	1.43317e-11	5.11626e-11	0.0476588	0.0476588	0.041412	0.0550136	0.0407135
ATP10D	459	9.74722e-46	1.18985e-44	0.241252	0.241252	0.063244	0.177301	0.202588
TRAPPC8	459	1.92391e-96	6.24334e-95	0.457768	0.457768	-0.0362831	-0.0989006	0.27144
ADCK1	459	2.22249e-44	2.6273e-43	0.263091	0.114075	-0.0692266	-0.018005	0.263091
B4GALT5	460	9.86613e-42	1.08908e-40	0.287139	0.287139	0.217614	0.0408888	-0.187706
CXADR	460	1.73706e-21	1.00597e-20	0.196411	0.0416309	0.0430766	0.135174	0.196411
PADI2	460	2.75574e-44	3.25348e-43	0.472384	-0.0200755	-0.659867	-0.787171	0.472384
FBXW11	461	3.10003e-96	1.00069e-94	0.495724	0.495724	0.114071	-0.0170078	0.226725
MTCL1	461	1.42657e-10	4.77477e-10	0.0820548	0.0487747	-0.0876006	0.0820548	0.0565334
DLEU7-AS1	461	2.81548e-44	3.32187e-43	0.175511	0.0691915	-0.0623758	0.0484817	0.175511
CDKN2A	462	3.55781e-13	1.38911e-12	0.0486289	0.0373743	0.0486289	0.0517899	-0.0181402
SPDYE16	462	3.15877e-96	1.01786e-94	0.394616	0.394616	0.0310337	0.0910587	0.124661
STARD8	462	3.20879e-44	3.7762e-43	0.115557	0.072005	0.0491994	0.075923	0.115557
PTPRA	463	4.9852e-96	1.60357e-94	0.456875	0.456875	0.127482	-0.0375809	-0.241583
SLC46A3	463	1.45567e-60	2.53946e-59	0.300759	0.300759	0.187613	0.141197	0.299998
TRPM4	463	3.2506e-44	3.82295e-43	0.224268	0.101531	-0.0553049	0.092156	0.224268
UNC93B1	463	6.22181e-25	4.1094e-24	0.241271	0.111862	-0.00145515	0.136648	0.241271
SH3BGRL	464	1.01112e-91	3.05417e-90	0.466949	0.466949	0.231459	0.164969	0.53095
STAT3	464	6.32907e-96	2.02873e-94	0.48751	0.48751	0.225545	0.12486	0.437313
RARRES3	465	4.69674e-20	2.55155e-19	0.0807696	0.0624013	0.0807696	0.0651129	-0.251109
SMG1P1	465	1.45258e-95	4.63989e-94	0.445235	0.445235	-0.000490978	0.0462964	-0.16851
TEKT4P2	465	1.50448e-10	5.03094e-10	0.129974	0.0828229	-0.109497	0.129974	0.0637522
SND1	466	4.35195e-95	1.3853e-93	0.518759	0.518759	0.0125937	0.0518075	-0.00721941
SOCS3	466	6.38283e-20	3.4471e-19	0.0651368	-0.0125684	0.0651368	0.0491727	0.0285623
SYT6	467	7.23014e-44	8.43823e-43	0.123475	-0.00275932	-0.244234	-0.131194	0.123475
ZCCHC7	467	7.03928e-95	2.23296e-93	0.547622	0.547622	0.209313	0.168565	-0.391655
LPAR5	468	8.56793e-44	9.9805e-43	0.37228	0.0876861	-0.269842	-0.160869	0.37228
PLEKHA2	468	7.84557e-95	2.48443e-93	0.45183	0.45183	0.0883941	0.0766325	0.333114
RHOQ	468	6.24614e-55	9.59958e-54	0.287064	0.287064	0.189896	0.09465	0.378334
ERN1	469	4.60089e-16	2.07368e-15	0.115264	0.115264	0.0730689	0.129806	-0.532714
KCNJ2	469	9.11392e-44	1.06098e-42	0.186509	0.0594996	0.0985937	0.0658382	0.186509
MPC2	470	1.49888e-19	7.99125e-19	0.154862	0.136392	0.154862	0.00672848	0.153654
NDST1	470	1.31394e-43	1.52669e-42	0.19798	0.122293	0.0380944	-0.0793501	0.19798
SMARCC1	471	8.45097e-95	2.66235e-93	0.478961	0.478961	0.102392	-0.146054	-0.0125874
ZFYVE16	471	1.09422e-43	1.27219e-42	0.299549	0.299549	0.0725789	0.222244	0.475197
FOSL2	472	1.54186e-19	8.21323e-19	0.0770082	-0.0337324	0.0770082	0.0453483	-0.0215593
SERPINB6	472	1.98545e-43	2.30109e-42	0.560719	0.250034	-0.122031	0.020905	0.560719
WAC	472	1.19557e-94	3.76e-93	0.492961	0.492961	-0.0264995	-0.137706	-0.169578
AC138393.1	472	1.87267e-58	3.11291e-57	0.254743	0.254743	0.108895	0.165297	0.174329
F3	473	1.96072e-19	1.03961e-18	0.0713718	0.0280183	0.0713718	-0.0535583	-0.0788767
LINC01736	473	4.35486e-43	5.00918e-42	0.141066	-0.00206775	-0.137915	-0.0509754	0.141066
LYPLAL1	474	1.75112e-88	4.99329e-87	0.398515	0.398515	0.201438	0.16048	0.385291
MAN2A2	474	1.83748e-10	6.10221e-10	0.0571679	0.0392302	0.0320828	0.0571679	0.0233829
IFIT2	475	1.85463e-10	6.15801e-10	0.0468158	0.0318517	0.0340989	0.0468158	0.036197
KDM6A	475	2.02997e-94	6.36231e-93	0.503304	0.503304	-0.083986	-0.459855	-0.0918996
TLR6	475	5.02915e-43	5.76309e-42	0.105968	0.00992778	-0.0151695	-0.0270675	0.105968
AC116050.1	475	1.04459e-30	8.34172e-30	0.110057	0.110057	0.0943838	-0.0340732	0.0599176
IFNGR1	476	6.25289e-43	7.13421e-42	0.68917	0.204128	-0.0146478	0.0961839	0.68917
SMIM25	476	8.47328e-16	3.77448e-15	0.0403308	0.0244783	0.0336382	0.03648	0.0403308
SEPT10	477	1.19966e-42	1.36112e-41	0.227227	0.110778	-0.0269384	-0.00201322	0.227227
GPD2	478	5.18103e-94	1.61007e-92	0.507366	0.507366	0.0241387	-0.169984	0.376263
HLA-DPB1	478	9.38195e-35	8.55811e-34	0.242561	0.242561	0.194997	0.109616	0.209859
HTRA1	478	1.27114e-42	1.44134e-41	0.514148	0.0523723	-0.219303	-0.666759	0.514148
SGMS2	478	2.16819e-10	7.16931e-10	0.0297698	0.015016	0.0277371	0.0297698	0.0258537
ITPR2	479	7.75194e-94	2.40494e-92	0.608759	0.608759	-0.413871	-0.29026	0.645074
MCUB	479	1.3845e-52	2.00354e-51	0.345533	0.345533	0.229477	-0.0261629	-0.242619
ZMYND8	480	9.04303e-94	2.80074e-92	0.497259	0.497259	0.121974	0.178143	0.0541459
ATP10A	480	1.49643e-11	5.33586e-11	0.0600944	0.0534244	0.0600944	0.0640672	-0.635652
ABR	481	1.22734e-93	3.79481e-92	0.581196	0.581196	-0.572234	-0.278683	0.814156
SLC25A37	481	2.91421e-42	3.27402e-41	0.497548	-0.162491	-0.330197	-0.141432	0.497548
IGF1R	481	2.26476e-10	7.4738e-10	0.174366	0.112729	-0.038349	0.174366	0.0882013
MT-ND4L	482	2.37794e-10	7.83461e-10	0.0818036	0.0566141	0.056111	0.0818036	-0.00724282
PLSCR1	482	2.81794e-41	3.07176e-40	0.300252	0.300252	0.219943	0.0691327	0.511278
AL034397.3	483	3.92979e-42	4.39345e-41	0.282869	0.00670948	0.0756516	0.00413106	0.282869
SEC61G	483	4.11278e-19	2.15574e-18	0.096707	-0.0991044	0.096707	-0.137407	-0.0805954
MGAT1	484	3.50031e-55	5.4022e-54	0.3595	0.3595	0.200588	0.230691	0.433254
SPTLC3	484	4.26732e-42	4.7621e-41	0.210012	0.0772696	-0.1493	-0.00361616	0.210012
VRK2	484	2.89821e-93	8.93086e-92	0.497841	0.497841	0.113216	0.232962	0.455801
CACNA1D	485	4.91011e-42	5.46944e-41	0.30396	-0.0830478	-0.731491	-0.789652	0.30396
SUSD1	485	9.85999e-34	8.71663e-33	0.214843	0.214843	-0.099176	0.171968	0.170265
SMG1P2	485	3.02817e-93	9.31568e-92	0.428573	0.428573	-0.0305236	0.061403	0.0356843
S100A16	486	6.39322e-19	3.32255e-18	0.0581237	-0.000357411	0.0581237	-0.114957	-0.0998165
SCAPER	486	3.14098e-93	9.64654e-92	0.477018	0.477018	0.0833429	-0.101705	0.0664212
AP003481.1	486	5.15957e-42	5.74382e-41	0.154146	-0.152861	-0.464443	-0.179967	0.154146
HDAC2-AS2	486	2.66483e-10	8.73898e-10	0.048863	0.0214184	-0.0309635	0.048863	0.0463764
CDCA7L	487	6.46344e-19	3.3581e-18	0.0753711	0.0685706	0.0753711	0.00579434	0.0841368
IQSEC2	487	5.50528e-42	6.12125e-41	0.323243	0.170127	-0.134074	-0.0894921	0.323243
PLEKHA1	487	3.48534e-18	1.74505e-17	0.12956	0.12956	-0.11553	0.14793	-0.0170563
NDUFS5	488	6.61974e-19	3.43638e-18	0.113542	0.0164154	0.113542	-0.38686	-0.164144
POLR2J3	488	6.77205e-45	8.142e-44	0.268608	0.268608	0.18905	0.200186	0.0679016
BICRAL	488	4.69766e-92	1.42838e-90	0.493473	0.493473	0.0215449	0.0287496	0.00932648
NUPR1	489	6.8009e-19	3.52843e-18	0.114743	0.0693495	0.114743	0.00122401	0.0664958
MRO	489	6.86679e-42	7.62584e-41	0.200127	0.153375	0.0903606	-0.0479508	0.200127
WDR33	490	5.70226e-92	1.73098e-90	0.45679	0.45679	-0.0203303	-0.0787959	-0.145551
AL590617.2	490	7.10061e-42	7.88073e-41	0.216207	0.125021	0.00997131	0.0864393	0.216207
IL21R	490	7.16682e-19	3.71511e-18	0.110886	0.0489001	0.110886	0.0736432	-0.0908818
CDRT1	490	3.91785e-13	1.52643e-12	0.038222	0.0311047	0.038222	0.0380356	0.0297728
LIN7A	491	3.14842e-10	1.02625e-09	0.0406672	0.0262893	0.0335491	0.0406672	0.0366858
MFHAS1	492	1.50555e-24	9.78876e-24	0.173447	0.173447	0.109967	0.167943	-0.2019
PLD1	492	2.07011e-48	2.72669e-47	0.347972	0.347972	0.0455151	0.0438753	0.596506
MT-RNR1	492	3.43902e-43	3.97068e-42	0.359914	0.359914	0.246692	-0.153734	-0.368619
DPEP2	493	1.06882e-13	4.28815e-13	0.0648187	0.0478468	0.0272683	0.0553222	0.0648187
IRF5	493	1.03473e-41	1.14151e-40	0.260559	0.0838902	-0.176472	-0.0413076	0.260559
NUTM2B-AS1	493	6.72402e-91	2.01776e-89	0.446853	0.446853	-0.0139067	0.106933	-0.195457
RPS6KC1	494	7.74082e-81	1.94956e-79	0.450542	0.450542	0.0923808	0.247112	0.386667
S100B	494	9.45848e-19	4.87824e-18	0.146774	0.00759943	0.146774	-0.44804	-0.199396
THRAP3	494	9.0591e-91	2.71403e-89	0.447849	0.447849	0.0165379	-0.0549672	-0.087854
ARHGAP5	495	1.97554e-22	1.18643e-21	0.18329	0.18329	0.0690287	0.190579	0.107341
PELI1	495	8.92462e-42	9.86335e-41	0.685675	0.375454	-0.52816	-0.474984	0.685675
CAB39	496	9.90681e-91	2.96315e-89	0.475261	0.475261	-0.150139	-0.00493283	-0.0652984
B3GALNT1	496	1.30056e-41	1.43046e-40	0.128325	0.0744531	0.059313	0.05537	0.128325
PATL2	496	6.28392e-16	2.81839e-15	0.102831	0.102831	0.0282012	0.111807	-0.00398837
LILRB3	497	8.97104e-19	4.63074e-18	0.0682686	0.00310473	0.0312328	0.0575806	0.0682686
PIK3C2A	497	1.7276e-90	5.15887e-89	0.439164	0.439164	0.178534	0.136912	0.242603
PTN	497	1.25684e-18	6.44413e-18	0.126189	-0.054376	0.126189	-0.824018	-0.245605
TLR4	497	2.42657e-41	2.64828e-40	0.123554	0.0551876	0.0283571	0.0782091	0.123554
NUP98	498	1.75999e-90	5.24706e-89	0.484579	0.484579	-0.0697639	-0.296406	-0.169764
COQ2	498	3.99146e-41	4.32782e-40	0.231226	0.14933	0.0970685	-0.00167889	0.231226
PEBP1	499	1.28681e-18	6.59042e-18	0.152252	-0.0174878	0.152252	-0.149107	-0.159184
FTCDNL1	499	4.07942e-43	4.69825e-42	0.252837	0.252837	0.0183444	0.0371958	0.388549
NPIPB8	499	9.08759e-21	5.07836e-20	0.0868545	0.0868545	0.0333075	0.0866349	0.0607903
AL121944.1	500	5.61815e-12	2.05647e-11	0.0758763	0.0369613	0.0120083	0.0669823	0.0758763
ADD3	501	1.5528e-18	7.91729e-18	0.134627	0.111994	0.134627	0.0759862	-0.588912
NBPF9	501	5.07906e-57	8.20481e-56	0.26424	0.26424	0.0485873	0.174163	0.146725
UVRAG	501	3.27511e-90	9.70099e-89	0.491447	0.491447	-0.201585	0.149782	0.236478
ZNF516	501	6.36762e-41	6.86363e-40	0.441553	0.241228	0.11947	0.146714	0.441553
NSRP1	502	3.85399e-90	1.13789e-88	0.482028	0.482028	-0.00531273	-0.126624	0.0976392
PCSK5	502	6.78975e-41	7.31434e-40	0.401346	0.239087	0.154681	0.0231796	0.401346
PI4KAP1	502	4.4335e-10	1.43208e-09	0.0961853	0.0645835	-0.0656851	0.0961853	0.0141218
FP671120.3	502	1.6348e-18	8.33075e-18	0.163999	0.138837	0.163999	-0.111515	-0.201593
AC114763.1	503	1.84578e-29	1.41837e-28	0.27068	0.176512	0.064126	0.159071	0.27068
ATP6V0A1	504	8.46803e-41	9.08493e-40	0.436137	0.150056	0.0781714	0.139677	0.436137
PIAS2	505	8.53668e-90	2.50833e-88	0.480198	0.480198	0.0988775	0.124216	0.513121
RELL1	505	5.33027e-40	5.57186e-39	0.211073	0.211073	0.156394	0.101644	0.117815
JAK2	506	1.64673e-89	4.82313e-88	0.480995	0.480995	-0.0409624	0.203974	0.486266
LIMD1	506	1.24727e-33	1.0984e-32	0.240338	0.240338	0.19098	-0.0844278	0.144647
LTC4S	506	9.01821e-41	9.65823e-40	0.23015	0.0282267	-0.223351	-0.411409	0.23015
NR3C1	506	6.14981e-65	1.16605e-63	0.393067	0.393067	0.0474586	0.234789	-0.0356427
CALCOCO2	507	1.36821e-35	1.2773e-34	0.192685	0.192685	0.0184868	0.156742	-0.0042757
RASA1	507	1.99326e-89	5.81024e-88	0.487403	0.487403	-0.0140892	-0.0743597	-0.282061
AC006453.2	507	3.26125e-34	2.92826e-33	0.130238	0.130238	0.103373	-0.0621034	0.0959429
AC138207.4	507	9.31809e-41	9.97356e-40	0.202556	0.130179	0.0829414	-0.00540253	0.202556
MYO9B	508	2.21633e-89	6.45024e-88	0.502205	0.502205	-0.0784405	-0.0111778	0.263526
NLN	508	1.44084e-40	1.53147e-39	0.304153	0.201112	0.149579	0.0921988	0.304153
LY6E	508	3.03618e-18	1.52391e-17	0.0610968	0.0293308	0.0610968	0.0486672	-0.11489
CPED1	509	1.76741e-40	1.8764e-39	0.466988	0.023494	-0.402832	-0.256841	0.466988
OSBPL3	509	2.47063e-89	7.17892e-88	0.505489	0.505489	-0.469441	-0.272784	0.0797733
ABHD12B	509	2.18938e-13	8.64575e-13	0.0305581	0.0173773	0.0170484	0.0286327	0.0305581
LAMA2	509	7.59324e-33	6.49963e-32	0.188808	0.188808	0.153428	0.0679552	0.224778
FTH1P10	510	4.20016e-18	2.09437e-17	0.0653964	0.0176016	0.0653964	0.0568185	-0.000364368
LIMS1	511	4.43075e-89	1.28338e-87	0.565951	0.565951	0.0185265	-0.446781	0.625822
GABBR2	511	5.73288e-10	1.83731e-09	0.0664532	0.0322319	0.0337937	0.0664532	-0.0189692
AC116667.1	512	2.98861e-40	3.1492e-39	0.101207	0.0158804	-0.0726858	-0.0541342	0.101207
AC093627.4	512	2.98667e-10	9.75777e-10	0.0215024	0.0156568	0.0120581	0.0215024	0.0215024
FOXO1	513	2.86869e-10	9.38068e-10	0.143176	0.143176	-0.154984	0.218212	-0.98609
COX6A1	514	6.65307e-18	3.28532e-17	0.104269	-0.0272006	0.104269	-0.201325	-0.15827
UBR5-AS1	514	1.01585e-39	1.05648e-38	0.179539	0.0891718	0.00487276	0.0255818	0.179539
SAMMSON	514	6.62293e-10	2.11406e-09	0.0278948	0.0168787	-0.0105256	0.0278948	0.0102398
CU638689.4	515	1.61691e-15	7.12131e-15	0.261921	0.0914685	-0.235206	0.162284	0.261921
FBXO11	515	2.37319e-88	6.73567e-87	0.495464	0.495464	0.00683043	-0.0750141	0.158919
HK2	515	1.23833e-39	1.28712e-38	0.343999	0.000931598	0.072944	-0.356701	0.343999
GRAMD1B	516	2.60115e-88	7.37125e-87	0.507679	0.507679	-0.058844	0.097997	0.435652
POLR2L	516	7.23642e-18	3.5664e-17	0.0868308	0.0102201	0.0868308	-0.104733	-0.132548
TPCN1	516	2.41913e-71	5.19377e-70	0.392798	0.392798	-0.0150598	-0.152907	0.571852
CARNS1	516	6.85649e-10	2.18594e-09	0.0332757	0.000176804	-0.0132689	0.0332757	-0.0026998
ATRX	517	2.9443e-88	8.33082e-87	0.460981	0.460981	-0.185397	-0.161971	-0.181841
PARP11	517	9.81682e-47	1.23451e-45	0.227555	0.227555	0.156064	0.0815655	0.0502883
CLDN11	517	7.47931e-10	2.38078e-09	0.0509653	-0.0386155	0.00866509	0.0509653	0.0107386
PLBD1-AS1	517	1.66253e-39	1.72315e-38	0.12073	0.0838531	0.0715332	0.0769172	0.12073
VPS13C	518	3.37391e-88	9.53169e-87	0.430615	0.430615	-0.0471889	0.188894	-0.0570865
OPHN1	518	1.89493e-39	1.96069e-38	0.378678	0.234127	0.0460467	0.0121323	0.378678
NCAM2	518	7.59091e-10	2.41463e-09	0.0577555	-0.0163262	-0.0379163	0.0577555	-0.00685995
DENND5A	519	2.35385e-39	2.42869e-38	0.632205	0.274553	-0.0972465	-0.247601	0.632205
SPIN1	519	3.80474e-88	1.07323e-86	0.488035	0.488035	-0.0435444	0.0332467	0.525525
CRYBG3	520	2.40405e-39	2.4777e-38	0.199632	0.0957847	0.0238494	0.0786003	0.199632
HLA-DPA1	520	6.4975e-14	2.6415e-13	0.148343	0.148343	0.0713647	0.176517	0.218319
KDM4C	520	3.92474e-88	1.10538e-86	0.467615	0.467615	0.045272	-0.0808046	-0.18126
PDP1	520	9.68255e-18	4.74298e-17	0.0784226	0.0673803	0.0784226	0.0741931	0.0534146
MTHFD1L	521	2.73711e-39	2.81937e-38	0.711931	0.30405	-0.845179	-0.540007	0.711931
PTPN12	521	1.06201e-87	2.97737e-86	0.496824	0.496824	0.183503	0.176099	0.539503
TUBA1C	521	3.54191e-10	1.15184e-09	0.0774823	0.0409063	0.00786895	0.0665563	0.0774823
CHSY1	522	4.37201e-54	6.54373e-53	0.39197	0.39197	0.241874	-0.0561046	0.5061
ITGAV	522	2.79094e-39	2.87321e-38	0.584251	0.297136	0.107017	-0.569556	0.584251
UGCG	522	1.07798e-87	3.01752e-86	0.531046	0.531046	0.105623	0.148656	0.445954
TAPT1-AS1	522	8.36392e-17	3.92306e-16	0.146965	0.146965	-0.0848053	0.166479	0.207051
FGF20	523	3.32003e-39	3.41215e-38	0.101207	0.0204121	-0.0730121	-0.0351728	0.101207
ITGB1	523	1.60384e-41	1.76087e-40	0.271746	0.271746	0.19184	0.0736038	-0.296902
ZMYM4	523	1.38832e-87	3.88032e-86	0.464639	0.464639	-0.104977	-0.0756014	0.354751
CD59	524	7.85043e-20	4.226e-19	0.11697	0.11697	0.120975	0.0232245	-0.000189839
GOLGB1	524	1.39323e-87	3.8881e-86	0.465447	0.465447	0.129286	0.0740272	0.363526
TRIM36	524	3.79414e-39	3.89069e-38	0.120938	-0.0257164	-0.14527	-0.0432346	0.120938
AIM2	524	5.32875e-26	3.65654e-25	0.111088	0.111088	0.0901744	0.0952476	0.0954231
AKAP6	525	8.74468e-10	2.7701e-09	0.11669	0.0727197	0.0759776	0.11669	0.126128
HSD17B14	525	4.0237e-39	4.12149e-38	0.184944	0.120569	0.00744185	0.0630406	0.184944
AP005131.6	525	3.63776e-27	2.60744e-26	0.119355	0.119355	0.104633	-0.132445	0.123262
FAM13A	526	4.16919e-41	4.51252e-40	0.333205	0.333205	-0.00737389	0.0598613	0.707585
AC093157.1	526	1.89082e-25	1.2713e-24	0.141196	0.141196	0.127307	0.0430754	0.0890391
ATXN7L1	526	2.10597e-87	5.85932e-86	0.461731	0.461731	-0.0507923	0.0477932	0.238849
AGBL4	526	1.00155e-09	3.16284e-09	0.0981172	0.0639828	-0.0138243	0.0981172	0.0904928
FP671120.4	527	8.98062e-30	6.9712e-29	0.319906	0.319906	0.244659	-0.673523	-0.368459
NAALADL2	527	4.99784e-39	5.10788e-38	0.604312	0.312857	-0.378095	0.124132	0.604312
ABHD12	528	2.6149e-87	7.26427e-86	0.50497	0.50497	-0.0335111	-0.0779426	0.643186
GTF2IRD1	528	5.18778e-39	5.2961e-38	0.307819	0.176476	-0.0459836	0.0252555	0.307819
MAATS1	528	1.00935e-09	3.18693e-09	0.0209875	0.0126169	0.002396	0.0209875	0.00303236
SLA	529	1.02049e-09	3.22098e-09	0.129159	0.0504351	0.0347128	0.129159	-0.0109752
ARHGAP32	529	5.38621e-39	5.49256e-38	0.371262	0.0527031	-0.310587	-0.227796	0.371262
CD33	530	5.71305e-39	5.81937e-38	0.145381	0.0502808	0.0212246	0.0111773	0.145381
GATAD2B	530	3.23272e-87	8.96701e-86	0.517721	0.517721	-0.205875	-0.304939	-0.369754
ISG20	530	1.98788e-17	9.58646e-17	0.0904592	0.0782381	0.0904592	0.0724406	-0.320347
MIR99AHG	531	6.74534e-39	6.85184e-38	0.590293	0.242716	-0.467499	-0.593941	0.590293
ZNF334	531	2.91837e-26	2.0253e-25	0.116873	0.116873	0.102634	0.0874851	0.145065
FFAR4	532	8.0615e-39	8.17972e-38	0.10484	0.0501133	0.00121164	-0.0477771	0.10484
VAMP5	532	2.37173e-17	1.14166e-16	0.0745975	0.0530913	0.0745975	0.0571555	-0.095248
WWP2	532	6.71381e-87	1.85388e-85	0.448572	0.448572	0.0573942	-0.16088	0.200468
LINC00900	532	1.07128e-15	4.75475e-15	0.0360966	0.0275552	0.0327503	0.0322457	0.0360966
IRF8	533	8.60951e-39	8.73094e-38	0.327657	0.0444437	-0.0948248	-0.10637	0.327657
ROBO1	533	1.83287e-34	1.65627e-33	0.217144	0.217144	0.162607	-0.0677063	0.193038
NDUFA4	535	2.68606e-17	1.28991e-16	0.13622	-0.0634585	0.13622	-0.654418	-0.298374
SELENOP	535	1.83528e-15	8.05407e-15	0.0924023	0.0759051	0.0924023	0.0890675	0.108587
PKIB	536	1.244e-17	6.06295e-17	0.140825	0.0972696	0.10404	0.0573361	0.140825
CD24	536	1.29393e-09	4.05751e-09	0.01987	-0.0158089	-0.0115985	0.01987	-0.00200116
CD72	537	1.97302e-21	1.13974e-20	0.100625	0.100625	0.0762304	0.0952749	-0.000613618
DLG1	537	3.43359e-86	9.38225e-85	0.458257	0.458257	0.0317363	-0.00732364	-0.220431
LINC01632	537	1.75454e-38	1.76756e-37	0.091597	0.00585442	-0.132866	-0.0194255	0.091597
AL035446.1	538	3.42617e-20	1.87351e-19	0.0512932	0.0411548	0.0485887	0.00668158	0.0512932
SORBS3	538	5.60379e-30	4.37961e-29	0.127462	0.127462	0.0293353	0.104221	0.155137
FAM157A	538	1.89817e-38	1.91015e-37	0.401278	-0.00656497	0.0448812	-0.085524	0.401278
KCNMB1	539	2.16819e-38	2.17828e-37	0.238225	-0.108453	-0.432145	-0.00935242	0.238225
PLPP3	539	3.65684e-17	1.74604e-16	0.101071	0.0929976	0.101071	0.0879492	0.0979106
RAB10	539	9.29603e-86	2.53258e-84	0.491821	0.491821	-0.0683164	-0.0346895	0.200143
TTC33	539	2.31344e-49	3.11431e-48	0.237056	0.237056	0.152245	0.156284	0.0643842
CDK18	540	3.11617e-38	3.11192e-37	0.100186	0.0211753	0.0013395	0.0575003	0.100186
DGLUCY	540	1.17739e-85	3.20289e-84	0.42455	0.42455	0.201356	0.135167	-0.120457
LPIN3	540	1.3452e-15	5.95181e-15	0.0567727	0.0318267	0.0064763	0.0472109	0.0567727
SH2B2	541	4.70167e-38	4.66984e-37	0.132155	0.0628966	0.025268	0.000487152	0.132155
AC005972.1	542	5.17028e-38	5.12416e-37	0.169256	0.102916	0.040964	0.0471046	0.169256
ZNF90	542	1.72136e-09	5.35751e-09	0.0799759	0.0529204	-0.0244545	0.0799759	0.0503426
CTSS	543	2.72414e-85	7.36684e-84	0.428643	0.428643	0.184486	0.158008	0.488795
LAIR1	543	5.26585e-38	5.21606e-37	0.425963	0.194702	0.117674	0.180871	0.425963
ARHGAP12	544	2.42012e-69	5.00258e-68	0.488191	0.488191	-0.0464813	-0.12266	0.733047
PRKCH	544	2.8047e-85	7.57352e-84	0.532757	0.532757	-0.0687109	0.106098	-1.27286
RASA4	544	1.82012e-09	5.65242e-09	0.0946521	0.0635912	-0.0482417	0.0946521	0.0685008
TES	544	5.07423e-17	2.41088e-16	0.0835301	0.0606218	0.0835301	0.0296284	-0.192466
CEBPD	545	7.60669e-38	7.49832e-37	0.550896	0.0923626	-0.0640131	-0.158299	0.550896
SVIP	545	1.88574e-09	5.85124e-09	0.051633	0.0179639	0.0315533	0.051633	-0.068516
CENPP	545	4.5755e-43	5.25968e-42	0.296418	0.296418	0.206213	-0.202156	0.15248
TNFRSF14	546	1.95983e-09	6.0678e-09	0.0952951	0.041684	0.0675106	0.0952951	0.0608144
TNRC18	546	4.9878e-85	1.34487e-83	0.494832	0.494832	-0.409707	-0.269102	0.599739
BST1	546	6.01429e-17	2.8472e-16	0.0543702	0.0460944	0.0543702	0.0378416	0.0550668
NLRP3	547	1.03214e-37	1.0158e-36	0.237551	-0.0626293	-0.138394	-0.052948	0.237551
SELENBP1	547	1.9756e-09	6.1156e-09	0.0231348	-0.00522947	0.00627881	0.0231348	0.016928
AC118549.1	548	5.74607e-85	1.54705e-83	0.473498	0.473498	-0.00676209	-0.0961935	0.0198095
INTS10	548	7.02521e-43	8.0104e-42	0.277615	0.277615	0.0787645	0.141281	0.517758
NPIPA5	548	5.71519e-15	2.4466e-14	0.0796653	0.0796653	-0.00584102	0.0925412	0.0429932
INPP4B	549	1.33367e-29	1.03003e-28	0.172252	0.172252	0.140468	0.064218	-1.26959
PCTP	549	1.4884e-37	1.46091e-36	0.224429	0.157828	0.0860634	0.0542323	0.224429
UBR2	550	1.10511e-84	2.96665e-83	0.430125	0.430125	-0.0810711	0.00866526	-0.20061
ST7	550	8.04121e-17	3.77556e-16	0.0817809	0.0735401	0.0817809	0.00912413	0.0797418
ZNF727	550	2.09918e-09	6.48419e-09	0.021075	0.00781077	0.00413258	0.021075	0.0171589
RTN3	551	1.32855e-55	2.07134e-54	0.358227	0.358227	0.218598	0.224343	0.447094
CR786580.1	551	5.78824e-17	2.74302e-16	0.0980441	0.0980441	0.0158899	0.107614	0.150329
HEXA	552	9.96029e-24	6.2649e-23	0.147704	0.147704	0.135571	0.111988	0.199987
SCPEP1	552	2.04638e-37	2.00215e-36	0.314583	0.130732	-0.0264534	-0.0210165	0.314583
SNX30	552	1.17508e-84	3.14987e-83	0.455406	0.455406	-0.149983	-0.213863	0.610893
ADGRA3	553	4.90645e-28	3.61139e-27	0.12259	0.12259	0.0967841	0.0974649	0.0827278
MARK3	553	1.70404e-84	4.56109e-83	0.454654	0.454654	-0.245566	0.0470005	-0.227972
FAR2	553	1.72775e-82	4.48067e-81	0.529709	0.529709	0.136654	-0.0349518	0.748302
OSTF1	554	2.50432e-84	6.68366e-83	0.438532	0.438532	0.0878039	0.0848259	0.294677
PXK	554	2.49978e-32	2.09668e-31	0.192503	0.192503	0.152822	0.0586267	0.143176
FBLN5	554	3.04241e-15	1.31936e-14	0.063669	0.0540855	0.063669	0.0562892	0.0456051
SGK1	555	4.35683e-37	4.23779e-36	0.457199	-0.219577	-0.630835	-0.449049	0.457199
SLC25A13	555	3.88528e-84	1.03391e-82	0.458088	0.458088	0.0576082	0.00319319	0.540337
PLAG1	557	1.40045e-14	5.88926e-14	0.136158	0.136158	-0.10917	0.158752	0.246296
SCN1B	557	6.5966e-37	6.37915e-36	0.168912	0.0614952	-0.0339398	0.0696413	0.168912
INPP5D	558	5.17797e-84	1.37392e-82	0.528009	0.528009	-0.599453	-0.30364	0.164214
NPIPB15	558	1.35752e-18	6.94093e-18	0.0919766	0.0919766	0.0149388	0.0929194	0.0929043
CENPE	559	3.81724e-17	1.82121e-16	0.0904729	0.0904729	0.0937529	0.00643879	-0.0177904
FES	559	4.69893e-23	2.89791e-22	0.151543	0.0901736	0.0711263	0.0957818	0.151543
CAV1	560	1.64678e-16	7.6093e-16	0.0469868	0.0324058	0.0469868	-0.121461	-0.0142112
COL4A3BP	560	1.80818e-83	4.75652e-82	0.477219	0.477219	0.100937	0.185052	0.205826
FRY	560	1.86406e-09	5.78693e-09	0.0810357	0.0628692	0.0487688	0.0810357	-0.0861303
PRAM1	561	1.10569e-36	1.06149e-35	0.235392	0.0174033	-0.438747	-0.255867	0.235392
ZDHHC21	561	8.03153e-43	9.14079e-42	0.25613	0.25613	-0.00558051	0.188575	0.128838
EVA1C	561	2.59292e-18	1.30751e-17	0.102778	0.102778	0.102481	0.0868926	-0.256168
CARD6	562	4.92683e-26	3.38708e-25	0.120863	0.120863	0.10376	0.0568696	0.128765
DOC2A	562	1.24402e-36	1.19295e-35	0.115578	0.0675901	0.0220498	0.0772794	0.115578
AC092535.1	562	5.99085e-10	1.91764e-09	0.0478423	0.0478423	0.0110171	0.0595698	0.0568222
CEP192	563	4.83201e-83	1.26384e-81	0.412245	0.412245	0.074519	0.0117161	-0.0479318
OST4	563	1.84141e-16	8.4787e-16	0.074897	0.0153349	0.074897	-0.0670699	-0.133598
RASA4B	563	1.01992e-11	3.67102e-11	0.0601577	0.0601577	-0.080456	0.0740401	0.0648516
BTBD19	564	1.44977e-36	1.38445e-35	0.244277	0.047739	-0.0778322	-0.0998335	0.244277
TPM4	564	1.86316e-16	8.57672e-16	0.169681	0.149496	0.169681	0.0156714	-0.0346074
DAGLB	565	8.24476e-40	8.58907e-39	0.332336	0.332336	-0.374108	-0.460289	0.61616
HLA-A	565	2.35334e-16	1.07602e-15	0.181255	0.0678952	0.181255	0.0809913	-0.949113
HMGB2	566	2.9487e-16	1.34321e-15	0.0826322	0.00625559	0.0826322	-0.143546	-0.0623384
UBASH3B	566	9.77934e-83	2.53972e-81	0.569897	0.569897	0.0570921	0.0882446	-0.195574
SLC26A6	566	3.70719e-09	1.12691e-08	0.0188401	0.00430162	0.0104121	0.0188401	0.00709183
TMEM39A	568	1.77667e-41	1.94712e-40	0.253057	0.253057	0.171025	-0.0520005	0.294964
STEAP3	568	1.75075e-36	1.6684e-35	0.155514	0.0731584	0.0444538	0.0254299	0.155514
TESC	568	3.75271e-09	1.1403e-08	0.0319445	-0.0196854	-0.0670315	0.0319445	-0.0559063
TMEM51-AS1	569	2.27453e-36	2.15968e-35	0.100042	0.0583266	0.0448809	0.0509251	0.100042
CNOT4	570	4.20051e-82	1.08169e-80	0.423028	0.423028	-0.0654637	-0.0400721	-0.0451027
ACPP	570	6.51519e-36	6.12909e-35	0.144291	0.0562506	0.00965917	-0.00834374	0.144291
ICA1	571	1.4471e-36	1.38263e-35	0.222612	0.222612	0.0634363	-0.0771864	0.367628
MDM2	571	1.84406e-66	3.61614e-65	0.484733	0.484733	-0.0795443	0.263494	0.35278
SNTB2	571	8.45908e-22	4.95835e-21	0.104336	0.104336	0.09772	0.0902059	-0.459088
TFCP2	571	5.50587e-82	1.41585e-80	0.452431	0.452431	0.0710564	-0.00651275	0.131353
AC243772.2	572	1.11883e-35	1.04556e-34	0.134488	0.0431924	0.0134201	0.038321	0.134488
RPL28	572	3.95618e-16	1.78926e-15	0.157698	-0.0439899	0.157698	-0.596699	-0.828076
ABHD6	573	2.69189e-29	2.05992e-28	0.153226	0.153226	0.0396661	0.12362	0.178556
FAM214A	573	9.54509e-82	2.44768e-80	0.44991	0.44991	0.182657	0.101522	-0.348285
LINC01504	573	1.11946e-35	1.04561e-34	0.158992	0.103754	0.0669215	0.0795645	0.158992
LMNA	574	4.38958e-16	1.97941e-15	0.0729248	0.0239293	0.0729248	-0.024005	0.030962
NCEH1	574	2.47767e-71	5.31323e-70	0.382233	0.382233	0.136415	0.16602	0.455951
SLC9B1	574	1.80266e-10	5.99197e-10	0.0682467	0.0682467	0.0287102	0.0845098	0.0604874
AGPAT4	575	5.01373e-15	2.15336e-14	0.103732	0.103732	0.0736971	0.109907	-0.0375205
RHOC	575	5.1434e-16	2.31365e-15	0.0556127	0.020338	0.0556127	-0.0585042	-0.0456457
SPAG1	576	7.31783e-16	3.2733e-15	0.0833703	0.0833703	0.0245773	0.0864081	-0.200189
ACTG1	577	5.73013e-16	2.5719e-15	0.149078	-0.106227	0.149078	-0.216812	-0.494046
CHN2	577	2.20955e-35	2.05333e-34	0.148246	0.0785264	0.0663787	0.0707437	0.148246
TMTC2	577	4.34419e-09	1.31307e-08	0.109989	0.0576888	0.0463072	0.109989	-0.0979655
SMIM14	578	2.25975e-35	2.09891e-34	0.397195	0.184448	0.0278731	-0.0135854	0.397195
AC005082.1	578	4.42836e-09	1.33807e-08	0.0309146	0.020095	0.0121467	0.0309146	0.0308493
GUSBP1	578	3.89751e-81	9.92513e-80	0.411327	0.411327	0.0181622	-0.0125382	-0.0274201
EEPD1	579	2.44041e-35	2.26557e-34	0.47271	0.304788	-0.40066	-0.0782223	0.47271
RC3H1	579	4.0091e-81	1.01951e-79	0.42959	0.42959	-0.100196	-0.0448653	-0.0135858
MLXIP	580	4.05195e-81	1.02898e-79	0.450029	0.450029	-0.00065508	-0.0431218	0.547782
COMMD10	581	4.15166e-81	1.05284e-79	0.48472	0.48472	0.0115129	0.117737	0.0896792
HDGFL3	581	2.86213e-35	2.65439e-34	0.366347	0.183794	-0.12537	-0.0327129	0.366347
MAPK13	581	7.00896e-16	3.1382e-15	0.0610448	0.0325898	0.0610448	0.04392	0.0243011
AGO4	582	4.65863e-81	1.17978e-79	0.440317	0.440317	0.140788	0.0348465	0.667779
ERMAP	582	3.23417e-35	2.99487e-34	0.309043	0.149438	-0.0881566	-0.0738885	0.309043
SDC3	582	7.23508e-16	3.23707e-15	0.0844444	0.0692752	0.0844444	0.0791594	0.105623
BST2	583	7.45614e-16	3.33272e-15	0.0902466	0.0798842	0.0902466	0.0100947	0.00645172
RHBDF2	583	3.25565e-35	3.01325e-34	0.611652	0.120219	-0.485127	-0.430698	0.611652
SCAF8	583	4.702e-81	1.18912e-79	0.431979	0.431979	-0.0165295	-0.188071	-0.05019
FOLR2	583	1.30654e-25	8.82989e-25	0.116238	0.0487882	-0.0144571	0.0775986	0.116238
JKAMP	584	1.30116e-10	4.36698e-10	0.0550227	0.0550227	0.0435567	0.0707791	0.0648142
PSAP	584	2.55571e-74	5.7637e-73	0.464112	0.464112	0.10245	0.0422937	0.689422
DOCK7	585	2.99609e-54	4.50642e-53	0.32326	0.32326	0.0931521	0.157026	0.514637
PTPN18	585	5.44916e-81	1.37618e-79	0.426297	0.426297	-0.00666974	0.160211	0.610465
RASSF3	585	7.16713e-67	1.41758e-65	0.409554	0.409554	0.059961	0.235133	0.0397925
TMEM26	585	7.57717e-19	3.9245e-18	0.0587392	0.0482101	0.0550957	0.0452614	0.0587392
ACO1	586	1.37535e-29	1.06177e-28	0.153642	0.153642	0.0676501	0.124104	0.0507227
VWA8	586	1.16465e-78	2.8548e-77	0.416239	0.416239	0.203801	0.0400233	-0.106657
TNFRSF11B	587	5.79815e-20	3.13967e-19	0.060922	0.0409477	0.0554567	0.0121324	0.060922
PARN	588	2.23128e-80	5.59651e-79	0.431695	0.431695	0.0266178	-0.184522	0.0499864
TFRC	588	9.90684e-16	4.40344e-15	0.173703	0.098037	0.173703	0.0244113	0.0150944
MAIP1	588	6.77817e-22	3.98966e-21	0.0996118	0.0996118	0.0862601	0.0886049	0.00660766
SPIRE1	589	2.0115e-72	4.39057e-71	0.412723	0.412723	0.0218569	0.0212263	0.576824
RRN3P1	589	3.13752e-40	3.30422e-39	0.182881	0.182881	0.123582	0.0808311	-0.0182132
ARL4C	590	1.00984e-15	4.48533e-15	0.0786123	-0.0189556	0.0786123	0.0684146	-0.443598
ZNF33A	590	4.60596e-80	1.15212e-78	0.426487	0.426487	0.135489	0.0566091	0.231526
DZIP1L	590	9.95248e-35	9.06952e-34	0.150772	0.101329	0.0333693	0.032981	0.150772
PRR5L	590	1.506e-15	6.64402e-15	0.0820023	0.0820023	0.0457042	0.0825292	-0.233633
KIAA1841	591	4.83583e-36	4.5633e-35	0.168444	0.168444	0.12182	0.120595	0.166161
MLLT3	591	3.09687e-09	9.47301e-09	0.0652396	0.034064	0.0652396	0.0786978	-1.07595
AC090517.4	591	1.02963e-34	9.36423e-34	0.27988	0.177918	0.0761577	0.0804052	0.27988
PDSS2	591	8.83741e-80	2.20755e-78	0.452337	0.452337	0.0048565	0.0247227	0.0878206
CREBL2	592	3.99413e-62	7.20083e-61	0.352938	0.352938	-0.0849847	0.0412162	0.531165
MAP3K5	592	9.04223e-80	2.25564e-78	0.494779	0.494779	-0.0959492	0.126233	0.146966
MYO7B	592	6.27442e-09	1.87313e-08	0.0183251	0.010819	0.0085835	0.0183251	0.00266078
LSM14A	593	1.06838e-79	2.66152e-78	0.408461	0.408461	-0.0474741	-0.010864	-0.216046
LINC01909	593	1.34479e-34	1.22003e-33	0.113976	0.0282588	-0.167035	-0.0586317	0.113976
NCOR1	594	1.11799e-79	2.78133e-78	0.410513	0.410513	-0.113193	-0.0555778	-0.436227
THBS1	594	3.60336e-10	1.171e-09	0.0409332	-0.00747028	0.0409332	0.0395159	0.0375252
AL161935.3	594	1.57595e-34	1.42692e-33	0.135072	0.0408679	-0.0877118	-0.0393887	0.135072
AKR1A1	595	1.82355e-34	1.64866e-33	0.438832	0.177247	-0.0723089	-0.157923	0.438832
FLCN	595	6.46527e-09	1.92843e-08	0.0840515	0.0226555	0.0186779	0.0840515	0.094379
ITCH	595	1.1404e-79	2.83322e-78	0.449611	0.449611	-0.0105382	-0.160013	-0.293394
SPP1	596	1.79102e-15	7.86546e-15	0.368249	-0.193507	0.368249	-0.362251	0.381773
UBXN2B	597	2.6699e-79	6.62417e-78	0.418057	0.418057	0.100637	-0.177745	0.491587
PTPRB	597	2.52479e-34	2.27144e-33	0.0994889	0.00652439	-0.0902928	0.0253419	0.0994889
FAM198B	598	6.44484e-30	5.02407e-29	0.217991	0.0956215	0.060737	0.122709	0.217991
UBR3	599	3.35333e-79	8.29735e-78	0.428289	0.428289	-0.0621066	-0.0303522	0.262058
CDC42EP3	599	2.23228e-11	7.86185e-11	0.0933087	0.0933087	0.00899078	0.1135	-0.279081
TRAPPC10	600	4.05089e-79	1.00098e-77	0.401822	0.401822	-0.0451933	-0.162629	-0.280954
FAM117B	600	3.71325e-71	7.91656e-70	0.416589	0.416589	0.212317	0.211175	0.423553
LINC00578	600	7.88935e-34	7.0117e-33	0.209412	0.0263744	0.0321832	-0.140766	0.209412
DAPK2	600	7.43593e-09	2.20897e-08	0.0298846	0.0160969	0.00702477	0.0298846	-0.144972
NBAS	601	4.80007e-79	1.18451e-77	0.414714	0.414714	-0.00564148	-0.0984282	0.100723
HINT1	602	2.80599e-15	1.21828e-14	0.123549	0.0244939	0.123549	-0.194037	-0.338713
WAPL	602	6.4261e-79	1.58364e-77	0.414407	0.414407	-0.0310344	-0.169639	0.229667
TMEM65	603	2.39884e-37	2.34575e-36	0.285211	0.285211	-0.0335761	0.209803	0.25588
TSPAN14	603	7.0023e-79	1.72332e-77	0.435816	0.435816	-0.196722	-0.048232	0.00451326
DDX60	604	1.35775e-44	1.61337e-43	0.232005	0.232005	0.11519	0.151369	0.0422449
FAM157C	604	1.15449e-33	1.01963e-32	0.286043	0.0432753	0.0374207	0.046985	0.286043
RHOT1	604	7.4065e-79	1.82035e-77	0.418091	0.418091	-0.00219349	-0.0912803	0.411047
ASXL2	605	8.9314e-79	2.1922e-77	0.411545	0.411545	-0.0172951	-0.0131414	-0.0466185
PTGR1	605	1.17575e-33	1.03741e-32	0.174904	0.113695	0.0727452	0.0340253	0.174904
ATP1B3	606	2.80228e-33	2.43969e-32	0.26223	0.26223	0.189994	0.0276017	0.269376
PTGS1	606	1.52603e-33	1.34003e-32	0.135462	-0.00121429	-0.17008	-0.182388	0.135462
SPON2	606	1.43452e-10	4.8005e-10	0.0569725	0.0569725	0.023019	0.0670501	-0.439318
FAH	607	1.92966e-33	1.68719e-32	0.142171	0.0791365	0.0268934	0.00482578	0.142171
JRKL	607	1.89995e-09	5.89137e-09	0.0485778	0.0485778	0.0308058	0.0624435	0.05455
LINC00923	607	1.53305e-24	9.96046e-24	0.0964102	0.0704105	0.0736422	0.0202551	0.0964102
RAP1A	608	1.47427e-78	3.6089e-77	0.475825	0.475825	-0.389224	-0.217245	-0.0195095
CXCL14	608	3.89394e-15	1.68108e-14	0.0527017	-0.0078137	0.0527017	0.0101037	-0.0244733
DTX4	608	1.08492e-08	3.1822e-08	0.0309146	0.0230542	0.0151576	0.0309146	0.0308493
MFSD13A	609	2.96827e-16	1.35146e-15	0.0793367	0.0793367	0.0808739	0.0807024	0.107924
PHTF2	609	5.64491e-64	1.05289e-62	0.382261	0.382261	0.200568	0.115323	-0.354976
RABGAP1	609	1.65967e-78	4.05194e-77	0.419405	0.419405	0.0326094	-0.0420124	0.33124
PTTG1IP	610	4.85796e-19	2.54197e-18	0.153061	0.153061	0.145971	0.0524509	0.0991578
TNRC6A	610	1.90701e-78	4.64961e-77	0.402459	0.402459	-0.033855	0.0393753	0.143014
AC104389.4	610	2.8985e-21	1.66179e-20	0.117476	0.117476	0.0577896	0.108011	0.121736
FAM151B	610	1.9984e-33	1.74562e-32	0.0937663	0.0570809	0.0298328	0.0581619	0.0937663
LINC01637	611	2.10553e-33	1.83745e-32	0.0834265	0.0515854	0.0278622	0.0457175	0.0834265
AC099343.3	611	3.30584e-16	1.50217e-15	0.0654417	0.0654417	0.053461	0.0643555	0.0363498
CLTC	612	1.0735e-68	2.19918e-67	0.389034	0.389034	0.191021	-0.0110254	0.352015
USP4	612	4.27815e-78	1.03894e-76	0.423833	0.423833	-0.0465094	-0.107583	0.455677
AC012150.1	612	3.36959e-33	2.92803e-32	0.08327	0.00894601	-0.0635361	-0.0120566	0.08327
PFKFB4	613	5.88219e-15	2.51633e-14	0.094167	0.0453513	0.094167	0.0912474	0.13599
PSPC1	613	6.53585e-78	1.58302e-76	0.421807	0.421807	-0.126743	-0.149053	-0.245492
RNASET2	613	3.55206e-33	3.08367e-32	0.528156	-0.0384069	-0.157429	-0.0663008	0.528156
ITIH5	613	1.31825e-08	3.84529e-08	0.0366844	0.0173989	0.0039159	0.0366844	0.0307123
ARRB1	614	4.13496e-33	3.58122e-32	0.460718	0.244994	-0.300011	0.0591767	0.460718
C9orf66	614	1.91115e-15	8.37698e-15	0.0737983	0.0349197	0.0257071	0.0549748	0.0737983
TAGLN2	615	6.80231e-15	2.90385e-14	0.0607439	0.0221525	0.0607439	-0.00139713	-0.108151
ADAMTSL2	615	4.26487e-33	3.69025e-32	0.115892	-0.123233	-0.249515	-0.207568	0.115892
BAHCC1	615	3.42276e-10	1.11468e-09	0.037236	0.0332851	0.037236	0.0393833	0.0310552
RBP1	616	7.38772e-15	3.1457e-14	0.041321	0.00347056	0.041321	-0.0161557	-0.00370378
AC135983.2	616	1.01334e-77	2.44469e-76	0.34048	0.34048	0.100481	0.095777	0.253406
SH2D4A	617	5.4324e-33	4.6828e-32	0.207515	0.133448	0.0428754	-0.0352343	0.207515
ZNF366	617	2.0645e-13	8.1579e-13	0.0363978	0.0244577	0.0289861	0.0333461	0.0363978
LRCH1	618	2.34556e-77	5.62904e-76	0.523417	0.523417	-0.109133	-0.275061	0.352261
ST5	618	5.89235e-33	5.06499e-32	0.312066	0.153587	-0.111279	-0.254121	0.312066
TLK1	619	2.66585e-77	6.38934e-76	0.416177	0.416177	0.0775624	-0.0806527	-0.291325
TNFSF10	619	6.23645e-20	3.37103e-19	0.117741	0.117741	0.111127	0.0326059	-0.141117
TEX14	619	1.47342e-08	4.28473e-08	0.0702311	0.0255405	-0.00501965	0.0702311	0.0514187
ABCC3	620	1.56385e-30	1.23911e-29	0.208124	0.130282	0.1212	0.0684681	0.208124
TOP1	620	2.94703e-77	7.05403e-76	0.417092	0.417092	0.0436717	-0.0118295	0.239715
TMEM255B	620	7.74392e-33	6.62551e-32	0.125349	0.0741865	0.0323708	0.0551837	0.125349
CU633906.2	620	5.4265e-10	1.74247e-09	0.223211	0.107194	-0.25763	0.15661	0.223211
AC079015.1	621	8.1611e-33	6.97268e-32	0.0785865	-0.0368137	-0.191834	-0.0772645	0.0785865
BRWD1	621	3.25812e-77	7.78848e-76	0.436638	0.436638	-0.0727857	-0.139599	-0.0616461
FCGR3A	621	2.09408e-17	1.00907e-16	0.227076	0.0153812	0.126334	0.036526	0.227076
TNFSF15	621	7.5558e-09	2.24276e-08	0.0214065	0.00803616	0.0099768	0.0214065	0.0214065
AC097534.2	623	9.28721e-15	3.93531e-14	0.0574717	0.0233117	0.0574717	0.0199028	0.0502143
AC011481.3	623	1.03132e-32	8.77455e-32	0.117447	0.0810867	0.00276411	0.0257435	0.117447
DIAPH2	624	5.68977e-77	1.35483e-75	0.540466	0.540466	-0.344177	-0.129926	0.513184
FCGR1A	624	1.20227e-32	1.02054e-31	0.259206	0.0108053	0.0210713	0.103657	0.259206
GPATCH8	625	5.91774e-77	1.40729e-75	0.409334	0.409334	-0.0171086	-0.00495081	-0.338684
AC016745.2	625	1.61362e-08	4.6798e-08	0.0239105	-0.017892	-0.00927612	0.0239105	0.0219198
LINC00891	625	1.35381e-32	1.14864e-31	0.0824808	0.0417751	-0.0381703	0.0290413	0.0824808
S100Z	626	1.39721e-32	1.18437e-31	0.487343	0.188005	-0.149066	-0.326282	0.487343
FGFR2	626	1.62559e-08	4.71229e-08	0.0416651	0.0198733	0.011672	0.0416651	0.0297211
TPRG1-AS1	626	9.91953e-15	4.19821e-14	0.0436342	0.0327224	0.0436342	0.0280446	0.0413919
KIAA1109	627	1.26665e-76	2.99664e-75	0.388572	0.388572	-0.114812	0.0465546	-0.154753
SOGA1	627	2.12238e-32	1.78668e-31	0.345957	0.0775434	-0.303874	-0.157962	0.345957
SPECC1	628	2.37555e-32	1.99431e-31	0.610948	0.247348	-0.352149	-0.141722	0.610948
ARMC2	629	7.20119e-30	5.60891e-29	0.147833	0.147833	0.114682	0.100897	0.0667482
CD36	629	1.41901e-10	4.75121e-10	0.0682688	0.0682688	0.0635317	0.0695517	0.0724076
HSDL2	630	8.67878e-23	5.29183e-22	0.122594	0.122594	0.106444	0.0450779	0.129208
HSPBAP1	630	2.91822e-76	6.87733e-75	0.416629	0.416629	-0.0369528	-0.111524	0.529784
IL10RA	630	7.53171e-53	1.0986e-51	0.260515	0.260515	-0.025566	0.159561	0.0226349
OSBPL11	630	2.6741e-32	2.23982e-31	0.50855	0.233463	-0.099255	-0.172073	0.50855
ABCA5	631	1.28704e-14	5.42481e-14	0.083439	0.0533821	0.083439	0.0442741	-0.200472
ACBD6	631	2.96165e-76	6.97072e-75	0.400679	0.400679	0.167493	0.0361834	0.229346
CCDC112	631	3.12334e-32	2.61133e-31	0.173025	0.0806092	0.0351347	0.0730275	0.173025
AC009093.2	631	1.69468e-09	5.27807e-09	0.0322184	0.0322184	0.0317096	0.0359932	0.0156168
TET2	632	3.14668e-76	7.39671e-75	0.421569	0.421569	-0.0196725	0.0489164	0.319469
FAM155A	632	1.85621e-08	5.35879e-08	0.0614776	0.0288852	0.0180774	0.0614776	0.0328121
HERC2	633	7.1319e-76	1.67217e-74	0.392451	0.392451	0.00228959	0.0686768	0.161039
LINC01678	633	3.93015e-32	3.26799e-31	0.186326	0.0549338	-0.0369811	0.0418136	0.186326
PDXK	633	9.2003e-22	5.38593e-21	0.353436	0.176253	0.0543865	0.166094	0.353436
NES	634	1.45472e-14	6.1105e-14	0.065803	0.0246967	0.065803	-0.175097	0.00497501
SMURF2	634	8.87996e-76	2.07936e-74	0.446853	0.446853	-0.284735	-0.118663	-0.0111415
ZNF710	634	1.68224e-58	2.80143e-57	0.42515	0.42515	-0.505493	-0.206533	0.634413
NRP2	635	6.08099e-31	4.88584e-30	0.207304	0.207304	0.0875752	0.161812	0.331893
CD14	636	1.23223e-29	9.52884e-29	0.34322	-0.0250897	0.152828	0.159376	0.34322
ERMN	636	1.99863e-08	5.75362e-08	0.0394312	-0.0169937	-0.00858606	0.0394312	0.00760665
SLC20A2	636	9.25364e-76	2.16134e-74	0.428237	0.428237	0.141114	-0.363447	0.111955
SNX13	637	9.56284e-76	2.23072e-74	0.41099	0.41099	-0.0080176	-0.133805	0.489037
CA2	637	2.05325e-08	5.90647e-08	0.0524935	0.00323556	0.0411945	0.0524935	-0.043585
WDR11-AS1	637	1.32482e-28	9.87021e-28	0.153925	0.103171	0.0930147	0.00778368	0.153925
BCL2	638	1.05944e-75	2.46508e-74	0.551887	0.551887	-0.0109102	0.0107681	-1.23662
EHD4	638	1.39554e-24	9.08314e-24	0.169104	0.169104	0.141654	0.0861657	0.259389
KCNE3	638	7.01911e-32	5.79448e-31	0.0766411	0.0465289	0.0337819	0.0439092	0.0766411
BCAS1	639	2.11896e-08	6.08952e-08	0.0511702	0.020516	0.0169971	0.0511702	0.021735
ARHGEF37	640	2.18705e-08	6.28026e-08	0.0762033	0.0424692	-0.00694547	0.0762033	0.0580792
LIMK2	640	8.5655e-29	6.42851e-28	0.230041	0.230041	0.172998	-0.202126	0.261162
PPP2R5C	640	1.53333e-75	3.55418e-74	0.416741	0.416741	-0.114921	-0.0949857	-0.705326
FP565260.3	640	8.81355e-32	7.24648e-31	0.1021	0.0299526	-0.132198	-0.0164486	0.1021
PPP6R3	641	1.64805e-75	3.81528e-74	0.425925	0.425925	-0.218875	-0.234385	-0.293357
RCN3	641	1.09204e-31	8.96663e-31	0.204689	0.106032	-0.00230481	0.00814645	0.204689
MYO5B	641	2.20422e-08	6.32761e-08	0.0517048	0.0377318	0.0360577	0.0517048	-0.056653
MARCH7	642	1.93427e-75	4.47224e-74	0.376244	0.376244	0.0668512	0.045449	0.165249
ZDHHC18	642	4.21318e-13	1.63732e-12	0.0578791	0.0514342	0.0578791	0.0593365	-0.0792896
CASP4	643	2.58072e-14	1.07126e-13	0.107862	0.0887072	0.107862	0.0977045	-0.0976429
CHST15	643	1.22194e-31	1.00288e-30	0.318613	-0.013179	-0.176823	-0.251106	0.318613
NEK7	643	2.57316e-75	5.93445e-74	0.391429	0.391429	0.0788229	0.135148	-0.213558
TTLL4	643	2.55578e-08	7.30023e-08	0.0928575	0.0199149	-0.0306609	0.0928575	0.0922741
CMIP	644	2.84638e-75	6.54811e-74	0.489137	0.489137	-0.314274	-0.179578	0.00569947
HIVEP2	644	4.66462e-15	2.00577e-14	0.142592	0.142592	0.148523	0.138335	-0.400365
KCTD3	644	1.46759e-31	1.20287e-30	0.195618	0.109896	0.0318867	0.0417296	0.195618
AC245140.2	644	2.57467e-08	7.35192e-08	0.016479	0.00349349	0.00195289	0.016479	0.00864681
CEP135	645	1.11384e-38	1.12768e-37	0.224226	0.224226	0.151934	0.0893417	0.0875186
AC240565.1	645	2.22369e-31	1.80804e-30	0.345286	0.114605	0.0313998	0.0188996	0.345286
DMXL1	646	3.77147e-75	8.65456e-74	0.410037	0.410037	0.161986	0.18277	0.330559
NOTCH2NL	646	6.55088e-11	2.24548e-10	0.0514354	0.0514354	0.0477714	0.0595204	0.041204
LRRC25	647	2.88407e-31	2.3367e-30	0.139366	0.0672375	-0.0107806	0.0698927	0.139366
METTL15	647	5.4279e-75	1.24245e-73	0.418163	0.418163	0.0441601	-0.0604178	0.187528
FAM241A	647	2.73302e-08	7.78951e-08	0.0458538	0.0292667	0.0154162	0.0458538	-0.0327347
SEC24D	648	3.91638e-15	1.69037e-14	0.131802	0.131802	0.0242499	0.149736	0.187638
TESK2	648	1.72731e-21	1.00095e-20	0.171342	0.171342	0.148151	0.14033	0.104943
SIRPA	649	3.90619e-31	3.1509e-30	0.339532	0.119162	-0.17027	-0.12733	0.339532
TEX2	649	1.02423e-24	6.71409e-24	0.150327	0.150327	0.0588644	0.127754	0.1791
ZSWIM1	649	1.03431e-27	7.55238e-27	0.0740704	0.0408471	0.056409	0.034436	0.0740704
ARIH1	650	1.25097e-74	2.84219e-73	0.435577	0.435577	0.0344019	0.0043651	0.055299
MOB3B	650	4.54373e-31	3.66195e-30	0.384634	0.195561	0.0486992	0.164113	0.384634
MT1G	650	3.06525e-14	1.26808e-13	0.0424684	-0.0234899	0.0424684	0.023108	-0.00327548
ATAD2	651	4.87828e-37	4.73495e-36	0.235486	0.235486	0.157011	-0.0697178	-0.039751
C9orf72	651	4.74026e-31	3.81866e-30	0.477116	0.187123	-0.0242211	-0.0608464	0.477116
TNFSF8	651	2.84966e-20	1.5648e-19	0.104999	0.104999	0.01079	0.0975001	-0.159649
EP300	652	1.70242e-74	3.85833e-73	0.42833	0.42833	-0.087025	-0.145107	0.159865
AC109826.1	652	1.09306e-37	1.07518e-36	0.172432	0.172432	0.1165	0.0519466	0.22024
AL136164.3	652	5.55494e-31	4.46514e-30	0.109019	0.0489637	-0.0295549	0.0541917	0.109019
DIP2C	653	6.13837e-31	4.92978e-30	0.303255	0.151551	-0.056761	0.0584628	0.303255
PACS1	653	1.75226e-74	3.96637e-73	0.491233	0.491233	-0.0495513	0.0564823	-0.717349
TRIM22	653	8.97903e-12	3.24395e-11	0.100181	0.100181	-0.0769524	0.13111	0.0022853
NUMB	654	1.83432e-54	2.77953e-53	0.351776	0.351776	-0.0377768	-0.17159	0.597513
PMP2	654	4.74729e-14	1.94333e-13	0.105871	0.0260863	0.105871	-0.0355443	-0.0472809
TDRD6	654	9.90176e-15	4.19185e-14	0.0401567	0.0293492	-0.0163468	0.0343804	0.0401567
LGALS9	655	1.71657e-18	8.74261e-18	0.204345	0.102497	-0.0371159	0.113196	0.204345
UBE3C	655	3.05059e-74	6.87133e-73	0.394808	0.394808	-0.0744507	-0.0512246	-0.0252395
CCNYL1	656	1.82582e-27	1.32318e-26	0.174946	0.174946	0.133675	0.140709	0.188776
NDRG1	656	5.83049e-14	2.37402e-13	0.0974603	0.00618016	0.0974603	0.078234	0.00618779
RAB3GAP1	656	7.42151e-74	1.66757e-72	0.40702	0.40702	0.00024397	-0.0428266	0.333067
SENP7	657	1.16517e-73	2.61166e-72	0.39302	0.39302	0.0399019	-0.019318	-0.0977568
PCP4	657	3.60988e-08	1.01968e-07	0.0371963	0.0163643	0.0239556	0.0371963	0.003081
AC007255.1	657	9.06676e-31	7.25301e-30	0.0816476	0.0544696	0.00891162	-2.17959e-05	0.0816476
TBX1	657	6.86688e-14	2.78919e-13	0.0423178	0.0384025	0.0423178	0.031889	0.0117474
PARP10	658	5.4282e-29	4.10925e-28	0.143549	0.143549	0.0316209	0.114273	0.102446
P2RY6	658	9.66434e-31	7.72768e-30	0.0951977	0.0143944	-0.053374	0.0383793	0.0951977
HERC2P9	658	1.19908e-73	2.6844e-72	0.385183	0.385183	-0.0325155	0.0113755	0.292703
ZFPM2	659	3.68304e-08	1.0397e-07	0.0778612	0.0186023	-0.014355	0.0778612	0.0682452
ARPC3	660	8.64161e-14	3.48919e-13	0.127948	0.106247	0.127948	-0.0874543	-0.0696207
PHC2	660	1.25303e-30	9.97147e-30	0.351393	0.0413282	-0.147613	0.0214437	0.351393
CENPF	661	8.80014e-14	3.55085e-13	0.0673216	0.0437778	0.0673216	-0.0580939	-0.0449411
RRAGD	661	1.29487e-30	1.02955e-29	0.167269	0.0851746	0.0196134	0.0522194	0.167269
SMG1P7	661	5.56885e-25	3.68476e-24	0.121465	0.121465	0.0207759	0.101587	0.0541408
MARK2	662	2.13145e-73	4.76005e-72	0.420035	0.420035	-0.163527	-0.1959	-0.128863
MT-ATP8	662	3.86372e-08	1.08936e-07	0.023483	0.0100495	0.0116993	0.023483	-0.008211
SYNDIG1	662	1.3728e-30	1.0901e-29	0.448318	-0.0811956	-1.42205	-0.199458	0.448318
SMYD3	663	2.21782e-73	4.94692e-72	0.568925	0.568925	0.0120934	-0.219915	-0.422244
ZYG11B	663	7.29662e-47	9.20107e-46	0.271238	0.271238	-0.00907098	-0.0244576	0.424646
ARL8B	664	2.53277e-48	3.32415e-47	0.291422	0.291422	0.165101	0.0311914	0.28896
UBE4B	664	3.10716e-73	6.90543e-72	0.403455	0.403455	0.0650988	-0.0734123	0.123572
TRPV4	664	1.1549e-29	8.9346e-29	0.105761	0.0753701	0.0589831	0.0708421	0.105761
CDK13	665	3.56453e-73	7.9123e-72	0.423955	0.423955	-0.152632	0.0230843	-0.278434
NAA38	665	1.60099e-13	6.38132e-13	0.0986483	0.0713076	0.0986483	-0.166028	-0.182058
HS3ST4	665	2.67995e-09	8.22924e-09	0.224361	-0.440806	-1.65364	0.192859	0.224361
TMEM268	666	9.61633e-39	9.74657e-38	0.186811	0.186811	0.0429724	0.0835608	0.258813
TRERF1	666	4.09713e-08	1.15234e-07	0.129826	0.0446822	-0.106021	0.129826	-0.65364
SLC25A20	666	3.57788e-73	7.93234e-72	0.349359	0.349359	0.0482229	0.170442	0.317087
LCP2	667	2.9215e-48	3.83159e-47	0.366274	0.366274	0.208918	-0.17199	-0.209907
ZNF407	667	3.60267e-73	7.97765e-72	0.444007	0.444007	0.11362	0.0496655	-0.0913997
NPIPB11	667	9.89326e-41	1.0583e-39	0.221469	0.221469	-0.0405316	0.147003	0.051403
TUBA1A	668	1.66868e-13	6.63382e-13	0.131652	-0.148809	0.131652	-0.470445	-0.169488
ZNF148	668	4.73727e-73	1.04774e-71	0.426307	0.426307	-0.124853	-0.0442305	-0.0894762
HRH1	668	1.49819e-32	1.26762e-31	0.165569	0.165569	0.0101696	0.0733435	0.219468
SVIL-AS1	668	2.55416e-38	2.55764e-37	0.202469	0.202469	0.0809239	0.145343	0.200878
DGKH	669	1.5634e-16	7.23677e-16	0.114658	0.114658	-0.0195109	0.113769	-0.311541
BRIP1	669	2.08369e-16	9.56069e-16	0.11835	0.11835	0.111322	-0.0733542	-0.121904
CLEC2B	670	1.84104e-13	7.29692e-13	0.0914801	0.0838483	0.0914801	-0.0612219	-0.286581
MIR29B2CHG	670	3.39268e-25	2.26364e-24	0.226185	0.226185	-0.147186	0.199432	0.0994477
RBM39	670	7.14796e-73	1.57332e-71	0.373582	0.373582	-0.0738723	-0.156882	-0.216258
AL159163.1	670	4.49415e-30	3.52741e-29	0.264388	0.0539265	-0.24678	-0.233955	0.264388
FHAD1	671	4.5193e-30	3.54563e-29	0.146573	0.0677756	0.00854184	-0.00687727	0.146573
LAP3	671	7.30351e-28	5.35618e-27	0.198208	0.198208	0.150644	0.102919	0.30383
LDLR	671	4.72422e-08	1.32357e-07	0.0275235	-0.00546329	-0.0174974	0.0275235	-0.0270725
SLC29A1	672	4.79143e-30	3.75591e-29	0.143446	0.061418	-0.0188404	-0.00457238	0.143446
WDR26	672	1.44189e-72	3.15101e-71	0.398739	0.398739	0.109551	0.0403047	0.284745
CD109	673	8.98785e-12	3.2465e-11	0.0675887	-0.0192688	0.0675887	0.0665325	0.015761
FOS	674	5.53169e-30	4.32694e-29	0.239053	-0.333316	-0.0830282	-0.107257	0.239053
MFSD14B	674	2.02053e-72	4.40505e-71	0.377924	0.377924	0.0452603	-0.0318665	0.192526
ASB13	675	5.61352e-30	4.38347e-29	0.149322	0.0985491	0.0198241	0.0500861	0.149322
CYP7B1	675	5.22137e-08	1.45713e-07	0.0317298	0.0131316	0.0255208	0.0317298	0.00876253
LDHA	676	3.44496e-13	1.34677e-12	0.112913	-0.0410606	0.112913	-0.256241	0.00509564
SNAP23	676	3.7688e-72	8.19703e-71	0.401002	0.401002	-0.0204354	-0.00994338	0.533638
C9orf106	676	5.63618e-30	4.39929e-29	0.0684041	0.02662	0.00491993	0.0130392	0.0684041
RNA5-8SN4	676	5.22682e-08	1.45843e-07	0.0411459	-0.210613	-0.0198583	0.0411459	-0.040339
ZFR	677	7.33944e-72	1.58877e-70	0.397727	0.397727	-0.0575326	-0.0273042	-0.166371
BPTF	678	7.71608e-72	1.66833e-70	0.406058	0.406058	-0.0432599	-0.0889261	-0.36186
SON	678	4.75267e-24	3.02991e-23	0.20355	0.20355	0.0388632	0.186123	-0.0235368
DUSP10	680	5.61765e-33	4.8334e-32	0.204167	0.204167	0.140136	0.0215545	0.0954891
MBD5	680	9.24196e-72	1.99354e-70	0.474496	0.474496	-0.0449251	-0.0721045	-0.29305
HAVCR2	681	7.51155e-30	5.84568e-29	0.590549	0.183885	-0.238809	-0.326554	0.590549
SETBP1	681	5.47252e-08	1.5256e-07	0.140601	-0.0846159	-0.183251	0.140601	-0.0293686
AC091271.1	682	5.49707e-08	1.53221e-07	0.0306603	0.0160524	0.0234349	0.0306603	0.0240228
TBCK	683	1.95701e-71	4.20655e-70	0.385064	0.385064	0.017972	0.106577	0.240231
GUCY1B1	683	5.52011e-08	1.53838e-07	0.0178977	0.00079035	0.00663152	0.0178977	0.0061494
ARAP2	684	2.37444e-53	3.50809e-52	0.299683	0.299683	0.162896	0.15542	-0.729533
AC136759.1	684	5.76251e-08	1.6023e-07	0.0426619	0.0279529	0.0145733	0.0426619	0.00811595
MYL12A	685	5.13983e-13	1.98942e-12	0.0814199	0.0420588	0.0814199	0.0282202	-0.431731
REL	685	2.49398e-52	3.58363e-51	0.381045	0.381045	-0.0634583	-0.10954	0.640686
LY6H	685	5.91084e-08	1.64155e-07	0.031049	-0.0169776	0.0140821	0.031049	-0.0516258
DHRSX	686	2.65415e-71	5.68503e-70	0.421458	0.421458	0.106603	0.18327	0.139489
MICALL2	686	5.98075e-08	1.65996e-07	0.0458607	0.0244641	0.031219	0.0458607	0.0281054
FAM13B	687	2.91207e-71	6.2302e-70	0.390284	0.390284	-0.0112281	-0.0664258	0.125187
HS2ST1	687	8.85763e-42	9.79522e-41	0.27457	0.27457	0.154195	0.177929	0.202876
TMEM72-AS1	687	1.84137e-29	1.41558e-28	0.226775	0.133288	0.0983384	0.0579777	0.226775
CNR2	688	6.21992e-08	1.72373e-07	0.0266198	0.0178954	0.0149282	0.0266198	-0.0233947
CU633904.1	688	1.13194e-18	5.82329e-18	0.0723391	0.0723391	0.0641598	-0.0161341	0.0173335
AIG1	689	1.91094e-29	1.46783e-28	0.419605	0.179469	-0.263471	-0.0571155	0.419605
GIMAP7	689	6.29986e-08	1.7451e-07	0.060021	0.0421451	0.042374	0.060021	-0.49145
HIPK3	689	3.3992e-71	7.25546e-70	0.405124	0.405124	0.182206	0.0260278	0.465498
C1R	690	5.8683e-13	2.26421e-12	0.0377134	0.0202908	0.0377134	-0.00842171	-0.05289
MTM1	691	4.57367e-51	6.3722e-50	0.241675	0.241675	0.134999	0.147761	0.0498105
AC008957.1	691	2.70077e-29	2.06586e-28	0.176035	0.083412	-0.025727	0.018578	0.176035
ARL5A	692	2.7396e-29	2.09468e-28	0.446282	0.222896	-0.162239	-0.216426	0.446282
LUCAT1	692	5.22826e-11	1.80528e-10	0.0465377	-0.0495668	0.0465377	0.0429108	0.0401241
DRAM2	693	6.21983e-71	1.32298e-69	0.359765	0.359765	-0.000607766	0.136923	0.406334
ZCCHC14	693	2.81814e-47	3.59323e-46	0.271019	0.271019	0.155099	-0.0332269	0.288063
FUCA1	693	5.73746e-23	3.52889e-22	0.118991	0.118991	0.0922691	0.101933	0.157158
CABYR	693	2.90258e-29	2.21745e-28	0.0761	0.0271375	-0.00932279	0.0306893	0.0761
ENOSF1	694	1.15573e-27	8.40883e-27	0.209847	0.209847	0.157605	0.0488681	0.0185207
P2RX7	694	3.23075e-29	2.46611e-28	0.42884	0.153886	-0.190156	0.00942744	0.42884
DHRS9	694	1.63216e-13	6.4971e-13	0.0409854	-0.0465469	-0.0859103	0.0352092	0.0409854
FAM49A	696	3.51539e-29	2.67892e-28	0.46931	0.231544	-0.372785	0.0286668	0.46931
XRN1	696	8.70167e-71	1.84873e-69	0.378227	0.378227	0.0309659	0.030142	-0.207723
ABCG1	697	9.38731e-71	1.99209e-69	0.370941	0.370941	0.16698	-0.090538	0.426816
CLIP4	697	1.59843e-22	9.65005e-22	0.159891	0.159891	0.127127	0.120741	-0.358807
TREML1	697	3.61416e-29	2.75189e-28	0.0930351	0.0175191	-0.0720344	-0.0367043	0.0930351
GPR183	698	7.7869e-08	2.14052e-07	0.0339241	-0.0442438	0.00774097	0.0339241	-0.0285693
SLC8B1	698	4.18651e-29	3.17977e-28	0.35943	0.172895	-0.10788	-0.167261	0.35943
B3GNT2	698	1.66717e-14	6.98367e-14	0.0699937	0.0699937	0.0697881	0.0584631	-0.0105596
AC013652.1	699	7.91641e-08	2.17482e-07	0.0330702	0.02107	0.0197468	0.0330702	0.0146845
IKBKB	700	1.14442e-70	2.42018e-69	0.366671	0.366671	0.0554241	-0.0287863	0.284452
NOD2	700	1.74768e-11	6.2016e-11	0.0455446	0.01617	0.0455446	0.0451583	0.0327836
FER	701	2.60792e-62	4.7296e-61	0.394052	0.394052	-0.294741	0.106464	0.611721
SLC39A8	701	9.02392e-11	3.06964e-10	0.0464745	0.0306311	0.0464745	0.0453655	-0.0892199
C5AR1	702	1.34684e-18	6.88825e-18	0.208894	0.0358346	0.0344526	0.129695	0.208894
MMP14	702	6.14116e-29	4.6394e-28	0.142488	0.0712136	0.0340839	-0.0220674	0.142488
BMPR2	703	1.54013e-70	3.24952e-69	0.433006	0.433006	-0.141732	0.034233	0.409215
SCARB2	703	1.56946e-49	2.11745e-48	0.270833	0.270833	0.0781836	0.135329	0.398508
TPI1	703	1.02803e-12	3.91543e-12	0.0769909	-0.0720089	0.0769909	-0.192129	-0.07613
ITGA11	703	7.64972e-13	2.93242e-12	0.0421934	0.0421934	0.0196064	0.0417042	0.0465508
CCM2	704	2.25708e-70	4.75674e-69	0.434699	0.434699	-0.0697227	-0.119611	-0.167929
ENG	705	9.33029e-29	6.98819e-28	0.302476	0.171962	0.0672709	0.0662802	0.302476
PTBP3	705	2.94822e-70	6.20615e-69	0.392397	0.392397	0.0192745	0.124623	0.0742672
STX12	705	9.05222e-60	1.5526e-58	0.338028	0.338028	0.165692	0.0460709	0.339367
CD37	706	9.3889e-08	2.56627e-07	0.10265	0.0527004	-0.00950671	0.10265	0.0247061
CLIC1	707	1.29493e-12	4.90143e-12	0.0780227	0.0214888	0.0780227	-0.0678003	-0.216496
AC131392.1	707	3.26534e-70	6.85796e-69	0.321221	0.321221	0.0538554	0.0908258	0.0237493
BCORL1	707	2.43548e-09	7.49237e-09	0.0520448	0.0520448	-0.0243092	0.0653023	0.0269056
CEPT1	708	4.91476e-70	1.03103e-68	0.341711	0.341711	0.0658261	0.0356393	0.224125
TSPAN15	708	2.93595e-23	1.82415e-22	0.122479	0.122479	0.0185849	0.103019	0.178052
GLIPR2	709	1.35181e-12	5.11145e-12	0.075027	0.061225	0.075027	0.0291852	-0.186131
CHCHD3	709	5.22274e-70	1.09314e-68	0.371956	0.371956	0.0288355	-0.0802032	0.160599
CMC1	710	5.26269e-70	1.10024e-68	0.3836	0.3836	0.166661	0.0197365	-0.159639
NBPF20	710	9.40769e-10	2.97602e-09	0.0442911	0.0442911	0.0109086	0.053808	0.043689
COLGALT1	711	1.70134e-32	1.43686e-31	0.236125	0.236125	-0.0552078	0.0361819	0.488871
PAFAH1B1	711	7.24643e-70	1.51153e-68	0.400077	0.400077	-0.0531962	-0.0668809	-0.151755
TKT	711	7.0527e-17	3.32249e-16	0.124148	0.124148	0.118942	-0.0273796	0.166524
AC003092.1	712	7.20972e-08	1.98812e-07	0.0391364	0.0303743	0.0101769	0.0391364	0.0307431
FILIP1L	713	1.58049e-12	5.96017e-12	0.0740163	0.05653	0.0740163	0.0296315	0.070756
GCC2	713	4.53475e-25	3.01249e-24	0.217089	0.217089	-0.0310321	0.186223	-0.0289841
RGS1	713	2.72183e-28	2.01473e-27	0.359215	-0.368174	-0.382496	-0.645023	0.359215
CTBP2	714	3.01358e-28	2.22888e-27	0.562919	0.184552	-0.282795	0.0978143	0.562919
PBRM1	714	9.9127e-70	2.06065e-68	0.405963	0.405963	0.0190655	0.0223921	0.24664
BCL2A1	715	1.72956e-12	6.5076e-12	0.0699133	-0.0317546	0.0699133	0.0296127	0.0851773
MOV10L1	715	2.09026e-10	6.91786e-10	0.0423444	-0.0211889	0.0167383	0.0366334	0.0423444
KCMF1	716	1.69897e-69	3.52383e-68	0.412221	0.412221	0.0628322	-0.0188469	-0.118202
XYLB	716	3.97045e-28	2.92833e-27	0.190969	0.0940536	0.000318897	0.0310438	0.190969
CACNA2D3	716	8.02673e-13	3.07308e-12	0.0816139	0.0816139	0.0833967	0.0895246	0.111018
ST3GAL4	717	1.8917e-12	7.09871e-12	0.0605968	0.0473361	0.0605968	0.0271397	0.00480454
ADAMTS10	718	7.00485e-28	5.14353e-27	0.178372	0.0445786	-0.123705	-0.0196176	0.178372
ARID1A	718	2.65761e-69	5.4873e-68	0.419687	0.419687	-0.198643	-0.0535893	-0.154153
CNRIP1	718	2.36496e-20	1.30293e-19	0.1282	0.1282	0.0107418	0.116369	0.18278
KDM2A	719	2.74781e-69	5.66716e-68	0.40674	0.40674	-0.0398799	-0.0918701	0.0650707
USP40	720	1.27624e-55	1.99148e-54	0.289909	0.289909	0.0256016	0.0657018	0.401678
CU638689.5	720	4.98581e-17	2.3701e-16	0.0555479	0.0555479	0.0499665	-0.0200059	0.0480004
IL7	720	1.2283e-07	3.33347e-07	0.0497021	0.0377217	0.0299479	0.0497021	-0.00528863
GRN	721	4.65004e-27	3.32003e-26	0.296086	0.173037	0.129576	0.0891198	0.296086
KLHL36	721	1.24286e-07	3.37199e-07	0.0868513	0.0569537	0.013887	0.0868513	0.0524471
WASHC4	721	9.43265e-55	1.44243e-53	0.323467	0.323467	-0.0400558	0.168576	0.525463
TYW1	721	3.7281e-69	7.6803e-68	0.382389	0.382389	-0.0540746	-0.158967	-0.0381791
DOCK10	722	7.50855e-69	1.53992e-67	0.470516	0.470516	-0.2135	-0.0798814	-0.44268
CHRFAM7A	722	1.80407e-27	1.30793e-26	0.0654893	0.0395818	-0.00625019	0.0285794	0.0654893
FLNC	722	1.25006e-07	3.38969e-07	0.0149341	0.00934724	0.00781966	0.0149341	-0.00693711
HS3ST3B1	722	2.11133e-12	7.90672e-12	0.0588921	0.055221	0.0588921	-0.00408837	-0.333767
TSPAN4	723	2.12687e-12	7.96326e-12	0.0484083	0.0378487	0.0484083	0.0278379	0.0464655
SEMA4B	723	1.27742e-07	3.46268e-07	0.0581574	0.0413127	0.0372722	0.0581574	0.0197344
C4orf48	724	3.87554e-10	1.25633e-09	0.0718846	0.0186933	0.0718846	0.0833058	-0.0933568
PTGER4	724	2.14765e-12	8.0378e-12	0.0435431	0.00862578	0.0435431	0.0341352	0.00383566
C9orf3	724	1.14102e-68	2.3349e-67	0.396405	0.396405	0.0896938	-0.0934809	0.331645
AL138999.1	724	2.39928e-27	1.73329e-26	0.0950841	0.0702696	0.0149141	0.03241	0.0950841
MED13	725	1.17075e-68	2.39306e-67	0.399682	0.399682	-0.103778	-0.173823	-0.00715069
THEMIS2	725	2.56845e-27	1.85476e-26	0.313394	0.141478	-0.21275	-0.118747	0.313394
ABCC6	725	3.14116e-21	1.7981e-20	0.117465	0.0778569	0.0626023	0.0769387	0.117465
VPS13D	727	4.061e-68	8.22745e-67	0.387407	0.387407	-0.0740679	-0.174806	0.0798616
PRKAR2B	727	2.61482e-12	9.75237e-12	0.03888	0.0188946	0.03888	0.035351	0.00906787
EGFEM1P	727	2.13891e-19	1.13278e-18	0.0740898	0.0506528	0.0420503	0.0537747	0.0740898
ATP8B4	728	4.27864e-43	4.9246e-42	0.396904	0.396904	-0.553363	-0.426565	0.706252
DENND6A	728	6.03983e-68	1.2223e-66	0.377894	0.377894	0.0919405	-0.108054	0.00430883
LACC1	728	1.39091e-07	3.75807e-07	0.0382174	0.0259738	0.0133506	0.0382174	0.0388478
SNX2	729	6.20997e-68	1.25535e-66	0.350697	0.350697	0.035541	-0.0147291	0.486979
SRGAP2-AS1	729	2.88775e-27	2.07961e-26	0.0644686	0.00376027	-0.0355193	-0.00132248	0.0644686
ELL	730	6.67317e-68	1.3475e-66	0.380139	0.380139	0.137859	-0.0512866	0.219855
AC009961.1	730	1.64878e-17	7.98267e-17	0.0974745	0.0974745	0.0319022	0.0891421	0.114769
YPEL2	731	8.89131e-68	1.79145e-66	0.376853	0.376853	0.0771638	0.133726	0.527739
IL1R1	731	1.62491e-08	4.71106e-08	0.0367895	0.0233295	0.0367895	0.0394185	0.0144655
AL137145.2	732	3.99558e-27	2.86056e-26	0.519952	0.20403	-0.397179	-0.31146	0.519952
FTO	733	1.0675e-67	2.14612e-66	0.39741	0.39741	-0.0722997	-0.116729	0.121237
WAC-AS1	733	5.46298e-12	2.00047e-11	0.0765954	0.0765954	0.0424906	0.0895365	-0.00319288
AC215217.1	733	4.11224e-27	2.94178e-26	0.0684621	-0.0566908	-0.187719	-0.174835	0.0684621
FAM120B	734	1.095e-67	2.199e-66	0.354542	0.354542	0.074535	-0.0567701	0.127807
GABRG1	734	1.47495e-07	3.97487e-07	0.0152353	0.00613228	0.00456369	0.0152353	0.00740314
DTNBP1	735	1.19503e-67	2.39724e-66	0.354775	0.354775	0.138645	0.0999088	0.317088
HK3	735	1.17824e-19	6.30194e-19	0.0696957	0.040051	0.0519323	0.0463289	0.0696957
MCOLN1	736	9.10718e-27	6.43965e-26	0.172889	0.0876832	0.0801924	0.0923973	0.172889
PPP1R14B	736	3.76334e-12	1.39143e-11	0.0720103	0.0374219	0.0720103	-0.170638	-0.0900267
LINC02345	736	5.03517e-27	3.59221e-26	0.0832919	0.0267018	0.0258668	0.0383532	0.0832919
MAMDC2	737	5.32394e-27	3.7938e-26	0.0741579	0.0207218	-0.00477487	-0.00304083	0.0741579
EMB	738	4.27627e-45	5.16845e-44	0.302324	0.302324	0.171048	0.0928505	-1.03667
MAFG	738	5.34079e-27	3.80285e-26	0.138595	0.00288592	0.00426581	0.00720516	0.138595
P2RX1	738	1.6195e-07	4.34689e-07	0.0231818	0.0112133	-0.0170719	0.0231818	0.0110682
ARHGEF40	739	6.6704e-27	4.73854e-26	0.170722	0.0308775	-0.250458	-0.101494	0.170722
ETNK1	739	2.72356e-67	5.45157e-66	0.398058	0.398058	0.117519	-0.00657896	0.0946591
H2AFY	739	3.54321e-44	4.15908e-43	0.272978	0.272978	0.15285	0.100854	0.467072
LCORL	740	2.88646e-67	5.77134e-66	0.374462	0.374462	0.0519111	0.0330545	0.285738
MYLK	740	1.5074e-07	4.05787e-07	0.0545513	0.0389147	0.0394032	0.0545513	0.024879
CUL1	741	2.05896e-40	2.18088e-39	0.290635	0.290635	-0.00211717	0.186283	0.0564722
EIF2AK4	741	2.8542e-54	4.29654e-53	0.279277	0.279277	0.0393428	0.144946	0.395336
RCOR1	741	3.9233e-67	7.81887e-66	0.430363	0.430363	-0.058091	-0.0683944	0.398747
IP6K1	742	4.12861e-67	8.21912e-66	0.369689	0.369689	-0.00806933	-0.02187	0.15802
ZNF644	743	4.27876e-67	8.50879e-66	0.392238	0.392238	-0.0876804	-0.0883421	-0.314581
AL645568.1	743	8.22475e-33	7.02379e-32	0.1876	0.1876	0.125868	0.0427677	-0.363542
CAST	744	6.15511e-59	1.03441e-57	0.355182	0.355182	0.131223	0.19553	-0.0325932
TMEM258	744	4.79771e-12	1.76143e-11	0.0697751	-0.0059119	0.0697751	-0.153605	-0.155915
XRCC5	744	4.46186e-67	8.86329e-66	0.359586	0.359586	-0.0494718	-0.132696	-0.10563
NIPSNAP3B	745	1.01773e-26	7.18803e-26	0.115356	0.0167701	-0.106086	-0.0313812	0.115356
ADGRB3	745	1.86275e-07	4.9772e-07	0.0833426	-0.0249732	-0.0543902	0.0833426	0.0307445
RAB3IP	746	1.86792e-07	4.98956e-07	0.0333704	-0.00101067	0.00852856	0.0333704	-0.100509
AC079193.2	746	1.31756e-26	9.26282e-26	0.0642549	0.0247554	-0.0929281	-0.0190128	0.0642549
PALMD	746	5.38065e-12	1.97072e-11	0.0514579	0.0478538	0.0514579	0.0245115	0.0363495
ATG4C	747	7.10407e-47	8.96443e-46	0.271468	0.271468	-0.112506	0.040818	0.422374
ZP3	747	7.60013e-10	2.41714e-09	0.0680384	0.0680384	-0.0078109	0.0868848	0.0587423
PARP12	748	3.11421e-27	2.23918e-26	0.133688	0.133688	0.096888	0.102023	0.0178629
CDH7	748	1.75887e-26	1.23322e-25	0.0871475	0.0449863	-0.0208323	-0.138607	0.0871475
PDE3A	748	5.19424e-09	1.56074e-08	0.0713734	0.0713734	0.0706565	0.086509	-0.00793554
ENO1	749	7.18764e-12	2.61427e-11	0.131087	-0.0309967	0.131087	-0.153938	-0.170128
GPCPD1	749	1.24669e-66	2.45522e-65	0.446952	0.446952	-0.108521	-0.490503	0.119478
PDE4D	749	2.02822e-07	5.40907e-07	0.15406	0.101961	0.0028203	0.15406	-0.186955
AC096667.1	749	1.95332e-26	1.36852e-25	0.0597851	0.0358209	0.0349229	-0.0241338	0.0597851
FBXW4	750	1.29564e-66	2.54887e-65	0.371235	0.371235	-0.106819	-0.00793298	-0.213521
SPOCD1	750	3.27596e-09	1.00074e-08	0.0251616	0.0103078	0.0251616	0.0253761	-0.0416336
AL732372.2	750	2.00033e-26	1.40092e-25	0.294093	0.135719	0.0580921	0.0466586	0.294093
IL1R2	751	1.19923e-08	3.50683e-08	0.037148	0.00618239	0.037148	0.0361353	0.0337793
PHF21A	751	1.67505e-66	3.29176e-65	0.425234	0.425234	0.104781	0.110175	0.0589639
ARRDC4	751	7.7044e-12	2.79945e-11	0.0385748	0.0203632	0.0385748	0.0292223	0.0345027
TCAF2	752	8.52505e-12	3.08358e-11	0.0472761	0.00191865	0.0472761	0.0405128	-0.156995
VPS39	752	1.74708e-66	3.42963e-65	0.332541	0.332541	0.0690474	0.0359968	0.274176
APLP2	753	1.38175e-40	1.46951e-39	0.305805	0.305805	0.103705	-0.0691528	0.527947
[truncated: 16,336 more rows]

## Sheet: mgTAM
	Top	p.value	FDR	summary.logFC	logFC.Myel1	logFC.moTAM	logFC.prTAM	logFC.Tcell			p.value is exact p value for differential expression using the negative binomial model (see methods for details)
DOCK4	1	0	0	1.85951	1.85951	0.628387	-0.197343	3.16489			FDR is false discovery rate adjusted p value for differential expression
RASGEF1C	1	0	0	1.37276	1.05386	1.37276	1.03249	1.58534
HS3ST4	1	7.50575e-305	3.82272e-302	1.65364	1.21283	1.65364	1.8465	1.878
FAM149A	2	0	0	1.45975	1.45975	1.47493	0.507677	1.88583
FRMD4A	2	0	0	1.89028	1.89028	0.712352	0.00267612	2.94862
LINC02232	2	0	0	1.34114	0.827117	0.797711	0.810438	1.34114
FOXP2	2	2.16629e-239	4.84376e-237	1.03061	0.465849	0.564141	1.03061	0.995888
SFMBT2	3	0	0	1.65733	1.65733	0.416299	-0.0473313	1.20913
UTY	3	3.96978e-206	6.06549e-204	0.795217	0.224752	-0.0625056	0.795217	-0.272154
DSCAM	3	0	0	1.51037	1.27056	1.51037	1.14532	1.73579
KCNIP1	3	0	0	1.41233	0.97553	0.981851	1.06639	1.41233
SRGAP2C	4	0	0	1.72385	1.72385	0.642788	0.461933	2.40587
AC244021.1	4	7.80844e-271	2.80721e-268	0.885866	0.459871	0.394093	0.297831	0.885866
FGF7P6	4	3.41057e-189	4.34256e-187	0.593941	0.427246	0.293198	0.593941	0.553652
ITGAX	5	0	0	1.07406	1.07406	1.17417	0.874634	1.45745
LILRB4	5	1.41225e-243	3.3628e-241	0.72625	0.355377	0.161283	0.0139176	0.72625
SRGAP2B	5	0	0	1.75535	1.75535	0.615357	0.454262	2.54027
LINC00278	5	9.15853e-160	7.88365e-158	0.718147	0.297802	-0.291939	0.718147	0.22474
ADAM28	6	3.42954e-237	7.3117e-235	0.73205	0.222298	0.265221	0.28178	0.73205
SRGAP2	6	0	0	1.74395	1.74395	0.560317	0.388531	2.60422
USP9Y	6	1.60388e-152	1.21517e-150	0.5404	0.189334	0.0292683	0.5404	-0.0270794
ST6GALNAC3	6	2.60556e-278	1.16519e-275	1.60139	1.31087	1.60139	0.476415	1.86211
ABCC4	7	0	0	1.25965	1.25965	1.19605	0.370844	1.51728
NAV3	7	7.77434e-192	1.02549e-189	1.27487	0.490072	0.78758	1.13369	1.27487
SLCO2B1	7	0	0	1.28943	1.28943	0.392219	0.301813	2.33673
SYNDIG1	7	1.72064e-237	3.80096e-235	1.34085	1.34085	1.42205	1.22259	1.87037
NAV2	8	1.21993e-132	7.12338e-131	0.996116	0.632213	0.76318	0.996116	0.953661
KCNK13	8	2.84453e-230	5.73126e-228	0.897538	0.483108	0.41685	0.21349	0.897538
ABR	9	0	0	1.15343	1.15343	0.572234	0.293551	1.38639
CMKLR1	9	9.56947e-225	1.86656e-222	0.844197	0.597512	0.244419	0.375782	0.844197
TMEM156	9	3.63369e-228	7.16383e-226	0.96963	0.96963	1.03128	0.331261	0.900401
PLP1	9	5.78909e-119	2.69398e-117	0.380915	0.00487761	0.138895	0.380915	0.201367
AKT3	10	7.74664e-257	2.25452e-254	0.946171	0.946171	0.979592	0.845485	0.757811
APBA1	10	1.37508e-221	2.59918e-219	0.901396	0.572198	0.454247	0.470562	0.901396
MED13L	10	0	0	1.22959	1.22959	0.32527	0.396881	1.00133
TTTY14	10	9.9893e-115	4.28932e-113	0.492564	0.138093	-0.0624625	0.492564	0.295721
INPP5D	11	0	0	1.12746	1.12746	0.599453	0.295814	0.763667
AC008691.1	11	8.09044e-217	1.4543e-214	1.1264	0.785633	0.93785	0.221241	1.1264
AC090833.1	11	1.29708e-114	5.53069e-113	0.775528	0.367705	0.223544	0.775528	0.756278
CACNA1A	12	9.72628e-114	4.03464e-112	0.735159	0.488285	0.530947	0.735159	0.821453
LRMDA	12	0	0	1.67252	1.67252	0.0838126	-0.0786534	2.87029
PLA2G4A	12	3.25147e-215	5.67769e-213	0.839981	0.388528	0.270248	-0.114193	0.839981
AL078590.3	13	2.21894e-213	3.76707e-211	0.824542	0.502787	0.38442	-0.261089	0.824542
CELF2	13	0	0	1.31794	1.31794	0.108431	0.0286142	0.17075
SORL1	13	3.43784e-304	1.70359e-301	1.06493	1.06493	0.860949	0.323688	1.24481
AUTS2	14	2.06814e-243	4.86146e-241	1.15802	1.15802	1.06611	1.06947	0.675766
CACNA1D	14	2.47258e-213	4.15915e-211	1.03545	0.648443	0.731491	-0.0581616	1.03545
PALD1	14	0	0	1.19543	1.19543	0.599516	0.0901128	1.8343
TNFRSF13C	14	3.42181e-120	1.62958e-118	0.39208	0.318924	0.39208	0.384606	0.388722
UBE2E2	15	0	0	1.22154	1.22154	0.40768	0.479465	1.85788
WIPF3	15	5.07983e-113	2.10245e-111	0.469004	0.469004	0.454882	0.513732	0.485339
RASAL2	16	0	0	1.13488	1.13488	0.804681	0.314497	1.54768
AC087564.1	16	1.50365e-200	2.17082e-198	0.820401	0.545245	0.682364	0.281209	0.820401
NLGN4Y	16	2.19234e-97	6.99069e-96	0.411235	0.139745	0.169087	0.411235	0.303989
AC090630.1	17	9.4842e-124	4.79043e-122	0.453606	0.305859	-0.0565498	0.420612	0.453606
NPIPB3	17	0	0	1.04433	1.04433	0.024233	0.196841	-0.103121
NPIPB4	18	0	0	1.01486	1.01486	0.0610709	0.192512	-0.126323
PTPRE	18	1.37813e-172	1.41162e-170	0.901875	0.755604	0.901875	0.52193	1.11219
SDK1	19	0	0	1.45942	1.45942	1.17415	0.83078	1.91855
CTTNBP2	20	2.23185e-184	2.69217e-182	1.29003	0.754299	0.564522	0.528164	1.29003
MTHFD1L	20	0	0	1.14923	1.14923	0.845179	0.305171	1.55711
PLXDC2	20	0	0	1.6482	1.6482	0.0312785	-0.311985	3.14288
TLN2	21	2.6173e-188	3.2645e-186	0.839266	0.839266	0.854164	0.135449	1.2881
ADAMTS17	21	7.7696e-90	2.18156e-88	0.532516	0.516628	0.532516	0.522628	0.201798
KHDRBS3	22	6.68018e-151	4.95875e-149	0.69649	0.410123	0.69649	0.608466	0.788588
QKI	22	0	0	1.14812	1.14812	0.140754	-0.0171638	1.63867
FAM198B-AS1	22	1.1327e-180	1.28994e-178	0.584401	0.293504	0.201386	0.389317	0.584401
SUSD6	23	0	0	1.18388	1.18388	0.484436	0.239114	1.17876
MCF2L	24	3.38328e-179	3.80567e-177	0.817935	0.420092	0.503968	0.232821	0.817935
NPIPB5	24	0	0	0.943504	0.943504	0.0634222	0.198254	-0.0950453
OXR1	24	8.74264e-167	8.17838e-165	0.915948	0.915948	0.922213	0.0695429	1.018
CXCL12	24	8.84981e-71	1.74474e-69	0.263486	0.175503	0.0980129	0.263486	0.260266
BLNK	25	2.43435e-176	2.68878e-174	0.876978	0.499859	0.54058	0.336977	0.876978
FMNL3	25	0	0	1.00717	1.00717	0.716515	0.0231182	1.06255
MEF2A	25	0	0	1.24062	1.24062	0.262283	-0.307023	1.85097
TTTY15	25	1.0045e-70	1.97824e-69	0.210701	0.038106	0.00361607	0.210701	-0.0150909
IGSF21	26	1.54332e-174	1.65478e-172	1.3297	0.833202	0.55089	0.805193	1.3297
KDM5D	26	9.13897e-70	1.75642e-68	0.184663	0.0502662	-0.0170811	0.184663	-0.0108535
CHD9	27	0	0	1.02904	1.02904	0.424751	-0.158948	1.03533
AP003481.1	28	1.78934e-171	1.79277e-169	0.618589	0.311582	0.464443	0.284476	0.618589
KBTBD12	28	1.68301e-112	6.90334e-111	0.500093	0.233425	0.362086	0.417482	0.500093
IL6ST	29	6.27857e-181	7.19485e-179	0.78023	0.78023	0.710326	0.336125	0.671882
RPS4Y1	29	7.40355e-66	1.31919e-64	0.193909	0.0256528	-0.00445435	0.193909	-0.222506
ITGA9	29	4.23727e-171	4.2223e-169	0.624043	0.237851	-0.116787	-0.193842	0.624043
ELMO1	30	0	0	1.30509	1.30509	-0.0912769	-4.32441e-05	1.19947
PTAFR	30	7.29571e-171	7.23064e-169	0.905038	0.541613	0.347994	0.159317	0.905038
CD86	31	7.86823e-163	6.96928e-161	1.02946	0.542387	0.244041	-0.0296437	1.02946
PICALM	31	0	5.15944e-307	1.24756	1.24756	0.05214	-0.0154196	0.968136
AZIN2	31	2.13173e-143	1.41613e-141	0.603048	0.603048	0.614825	0.00607035	0.787659
LOXL3	32	3.9115e-162	3.43145e-160	0.461273	0.283632	0.0947631	0.0553767	0.461273
ZFY	32	2.22262e-62	3.65159e-61	0.194698	0.075721	0.0231321	0.194698	0.0252638
PIP5K1B	32	2.1363e-132	1.23953e-130	0.673289	0.618843	0.673289	0.500871	0.964641
AC007336.1	33	3.91442e-159	3.32273e-157	0.409222	0.162931	0.0766669	-0.0779384	0.409222
STAG1	33	1.43476e-288	6.92271e-286	0.999204	0.999204	0.217914	-0.0118304	0.111062
SMIM35	33	1.91771e-91	5.49393e-90	0.549451	0.45132	0.386458	0.46359	0.549451
PRAM1	34	9.8828e-158	8.19915e-156	0.674139	0.45615	0.438747	0.182881	0.674139
SNX29	34	2.97227e-281	1.39735e-278	0.958258	0.958258	0.20901	0.0306153	1.11287
SUSD3	34	7.81704e-128	4.17858e-126	0.525191	0.430909	0.525191	0.396638	0.121814
CSF3R	35	1.39102e-157	1.14884e-155	1.07008	0.487972	0.342308	-0.141336	1.07008
RAPGEF1	35	2.33753e-279	1.07147e-276	1.03009	1.03009	0.620904	0.127058	0.540046
VASH1	35	1.58146e-217	2.8709e-215	0.757746	0.757746	0.609686	-0.026647	1.16274
EML1	36	2.04353e-155	1.63616e-153	0.644401	0.320295	0.318872	0.0453786	0.644401
MYO6	36	1.39993e-53	1.94895e-52	0.230103	0.086186	0.102496	0.230103	0.160277
RIN3	36	7.96504e-278	3.47712e-275	1.13918	1.13918	0.153798	0.410949	1.20424
AKAP13	37	1.52523e-277	6.50352e-275	0.957414	0.957414	0.0874394	-0.175155	0.479257
ANOS1	37	5.57344e-155	4.38579e-153	0.835565	0.458762	0.0798502	-0.14033	0.835565
PID1	37	3.37343e-53	4.65751e-52	0.271802	0.137685	0.195352	0.271802	0.247079
CHSY3	38	4.24433e-277	1.76863e-274	1.04935	1.04935	0.446313	-0.0238367	1.4199
KANSL1	39	8.52236e-277	3.47239e-274	0.865388	0.865388	0.224677	0.0125258	-0.0292365
RYR1	39	4.81947e-176	5.25982e-174	0.73086	0.73086	0.642247	0.366735	1.1908
SOCS6	39	5.95145e-154	4.62372e-152	0.963452	0.450921	0.314076	-0.181788	0.963452
TJP1	39	2.30676e-105	8.49286e-104	0.437309	0.390391	0.437309	0.396454	0.495502
IPCEF1	40	5.89988e-113	2.43636e-111	0.688922	0.31271	0.688922	0.174243	0.62288
TBC1D9	40	1.03044e-145	7.07605e-144	1.03782	0.624602	0.431277	0.620856	1.03782
TBXAS1	40	1.66631e-276	6.64168e-274	1.23801	1.23801	-0.101569	0.0288392	1.96004
ADGRG1	41	3.09706e-111	1.2563e-109	0.44378	0.244634	0.44378	-0.018076	0.428654
AXL	41	2.5071e-275	9.78036e-273	0.948032	0.948032	0.55239	0.356773	1.2597
AL162414.1	41	1.1039e-97	3.54467e-96	0.464665	0.319739	0.229565	0.387353	0.464665
AC025569.1	42	3.09925e-153	2.39767e-151	0.59373	0.265451	0.310042	0.334544	0.59373
OSBPL3	42	1.27358e-273	4.86483e-271	0.97493	0.97493	0.469441	0.196657	0.549215
DIP2B	43	1.43252e-273	5.36024e-271	1.04806	1.04806	0.276414	0.199728	1.09807
MAF	43	2.70504e-196	3.70126e-194	0.720693	0.720693	0.413236	0.590812	0.815401
SPI1	43	3.71545e-153	2.85639e-151	0.870021	0.420503	0.0895103	-0.109252	0.870021
WASF2	44	4.38411e-273	1.60765e-270	0.959046	0.959046	0.226971	0.288336	0.964121
HCG22	44	4.0803e-64	6.97226e-63	0.192725	0.16549	0.180492	0.180047	0.192725
INSR	45	1.80344e-47	2.1797e-46	0.440159	0.277371	-0.138254	0.440159	0.516133
KCNMB1	45	8.35369e-152	6.30308e-150	0.670369	0.323692	0.432145	0.422792	0.670369
TNRC18	45	1.3873e-270	4.89158e-268	0.90454	0.90454	0.409707	0.140605	1.00945
GNAQ	46	1.38521e-269	4.79204e-267	1.11017	1.11017	-0.201646	-0.204948	1.39552
WDFY4	46	2.7141e-197	3.74159e-195	0.675692	0.675692	0.41232	0.190449	1.12164
CYFIP1	47	1.76993e-210	2.87183e-208	0.998248	0.998248	0.589885	0.404454	1.7627
SGK1	47	1.2207e-118	5.6519e-117	1.08803	0.411257	0.630835	0.181786	1.08803
ZFAND3	47	1.23938e-265	4.20815e-263	0.989966	0.989966	-0.0586109	-0.130597	0.272164
AC074327.1	48	1.43866e-150	1.05511e-148	1.35963	0.873463	-0.124502	0.2092	1.35963
FTX	48	2.98295e-265	9.94407e-263	1.03505	1.03505	-0.0778587	0.0134484	0.244049
MYO1E	48	5.79925e-123	2.86602e-121	0.817329	0.817329	0.131434	0.723211	0.916124
TTC7A	48	7.84649e-263	2.48044e-260	0.972799	0.972799	0.634859	0.469271	1.03283
KCNQ3	49	1.95424e-251	5.19289e-249	1.26635	1.26635	0.395978	0.217312	2.0922
PRRC2B	49	1.64469e-263	5.38488e-261	0.861444	0.861444	0.193367	-0.0191678	0.44866
PTPRG	49	1.78469e-48	2.20947e-47	0.444194	0.444194	0.373395	0.454008	0.475612
ATP8B4	50	3.9582e-262	1.23006e-259	0.950267	0.950267	0.553363	0.126798	1.25962
CU638689.4	50	3.52637e-54	4.98121e-53	0.326675	0.326675	0.235206	0.39749	0.497127
SSH2	50	1.7976e-263	5.78226e-261	1.17102	1.17102	0.0951081	-0.00748579	0.691442
GLDN	51	9.57131e-150	6.90905e-148	1.02517	0.644706	0.543568	0.553632	1.02517
NOL4L	51	1.13966e-99	3.79232e-98	0.478731	0.428339	0.478731	0.385029	0.0600479
CU633906.2	51	2.60903e-64	4.48748e-63	0.364824	0.364824	0.25763	0.414239	0.480841
MEF2C	52	7.20275e-224	1.39013e-221	0.912929	0.912929	0.493309	0.0842223	1.80402
PRDM11	52	1.37294e-99	4.5603e-98	0.457167	0.368061	0.457167	0.248803	0.457071
ATG7	53	4.71797e-262	1.44173e-259	1.05491	1.05491	-0.184234	-0.0108048	0.716874
SH3TC1	53	7.53569e-230	1.50181e-227	0.864123	0.864123	0.569248	0.545274	1.28918
MTUS1	54	6.67807e-145	4.56875e-143	0.784164	0.364259	0.161387	0.0998137	0.784164
PREX1	54	8.80686e-262	2.64711e-259	1.00277	1.00277	0.177512	-0.0132579	0.536314
STRBP	54	1.61462e-101	5.56468e-100	0.521738	0.521738	0.544555	0.193326	0.235491
GUCY1A1	54	4.10599e-39	4.04532e-38	0.169108	0.134058	0.169108	0.178525	0.176666
CHST11	55	9.78643e-262	2.8941e-259	1.20051	1.20051	-0.00283321	-0.200378	0.0543611
GOLGA8A	55	1.41803e-38	1.37709e-37	0.266854	0.028123	0.0564413	0.266854	-0.647499
PADI2	55	8.56442e-145	5.83749e-143	1.13225	0.639791	0.659867	-0.127305	1.13225
MLXIPL	56	6.38964e-144	4.2757e-142	0.459428	0.245388	0.356149	0.256265	0.459428
UST	56	9.03366e-110	3.54673e-108	0.547764	0.547764	0.534354	0.479392	0.429266
HIVEP3	57	1.89548e-139	1.1984e-137	0.722339	0.722339	0.651774	0.192602	0.669188
TCF12	57	3.93008e-256	1.11596e-253	1.0813	1.0813	-0.346804	-0.382405	0.858148
ZDHHC14	57	8.96975e-155	7.02822e-153	0.791466	0.791466	0.117449	0.640274	0.814608
ANKRD44	58	3.95622e-256	1.11596e-253	0.944256	0.944256	0.487774	0.318313	-0.134096
DDX3Y	58	1.66935e-37	1.56882e-36	0.103103	-0.0181205	0.000390347	0.103103	-0.00357341
OSBPL6	58	3.25756e-95	1.01062e-93	0.409132	0.311393	0.409132	0.248781	0.472718
SCIN	58	6.4594e-144	4.30666e-142	0.600788	0.134354	-0.0753444	-0.103338	0.600788
CLIP2	59	1.77996e-106	6.6876e-105	0.467929	0.467929	0.47096	0.279304	0.575254
CYP27A1	59	5.27687e-37	4.88397e-36	0.16912	0.0317992	-0.0365283	0.16912	0.159197
FAM49B	59	4.57356e-255	1.27055e-252	0.926592	0.926592	0.0956925	-0.276558	0.537758
RAB20	59	5.87339e-143	3.88768e-141	0.531005	0.281596	0.0993583	0.163157	0.531005
ZNF710	60	1.15122e-252	3.1504e-250	0.930643	0.930643	0.505493	0.29896	1.13991
PRKCD	61	1.35271e-142	8.88957e-141	0.5038	0.219215	0.153566	0.121223	0.5038
SDCCAG8	61	2.52896e-252	6.8189e-250	0.918295	0.918295	0.147287	-0.158743	1.22183
SLC22A23	61	6.44653e-117	2.89699e-115	0.680766	0.680766	0.336274	0.544259	0.877086
TANC1	61	1.5056e-106	5.66843e-105	0.713953	0.476861	0.518261	0.213974	0.713953
GNG7	62	5.51259e-180	6.2391e-178	0.756253	0.756253	0.604938	0.201787	1.18051
PGM5	62	4.58075e-142	2.96777e-140	0.611663	0.335729	0.297391	0.192236	0.611663
TENM4	62	1.91924e-149	1.37458e-147	0.846412	0.846412	0.426946	0.621538	1.20153
AC012368.1	63	2.68912e-141	1.71794e-139	0.463836	0.24753	0.163399	0.171444	0.463836
ITPR2	63	3.15745e-248	8.27025e-246	1.02263	1.02263	0.413871	0.123611	1.05894
TTC28	63	3.02452e-175	3.28133e-173	0.841135	0.841135	0.668095	0.266771	1.17567
DHRS9	63	2.06678e-43	2.27458e-42	0.126896	0.0393634	0.0859103	0.121119	0.126896
MERTK	64	1.15015e-150	8.50324e-149	0.949323	0.949323	-0.583761	-0.241142	1.71974
TBC1D22A	64	3.54958e-248	9.1664e-246	0.8863	0.8863	0.265496	0.0294302	0.683958
SPNS2	64	7.53989e-100	2.5227e-98	0.35044	0.230853	0.310776	0.112661	0.35044
BMP2K	65	9.00825e-248	2.29398e-245	1.03998	1.03998	0.208775	-0.270113	1.64044
PTK2	65	1.12766e-92	3.28705e-91	0.575203	0.521585	0.575203	0.26679	0.934596
RNASEH2B-AS1	65	3.02954e-166	2.80538e-164	0.768913	0.768913	0.335804	0.335363	1.17031
BTK	66	1.89837e-138	1.18794e-136	0.374241	0.19525	0.0674195	0.0717122	0.374241
ARHGAP24	67	2.28605e-233	4.76304e-231	1.27433	1.27433	0.217369	-0.260545	2.34755
ARHGAP6	67	1.79355e-142	1.17028e-140	0.728656	0.728656	0.504499	0.585957	1.176
BNC2	67	2.87422e-247	7.21902e-245	1.06091	1.06091	0.0406385	-0.142873	1.43716
TAL1	67	2.15359e-128	1.16136e-126	0.361362	0.258867	0.311099	0.0636446	0.361362
AP1B1	68	9.56695e-247	2.37041e-244	0.854769	0.854769	0.21646	0.00755961	1.18076
C12orf75	68	1.06703e-90	3.0238e-89	0.343825	0.232193	0.343825	0.197361	0.115728
SERPINE1	69	7.66355e-58	1.15268e-56	0.547743	0.436053	0.430037	0.46651	0.547743
TMEM144	69	2.55777e-137	1.57372e-135	0.603651	0.220852	0.162849	0.285701	0.603651
ZSWIM6	69	1.59071e-244	3.88875e-242	1.02048	1.02048	0.348035	-0.00364689	1.37893
EIF4G3	70	2.65848e-244	6.41359e-242	0.97435	0.97435	0.12316	-0.0674684	0.595285
AP003354.2	70	4.67854e-137	2.86893e-135	0.748852	0.425437	0.33689	0.265731	0.748852
LINC00173	70	7.47298e-33	6.21393e-32	0.111471	0.0988893	0.0904288	0.111471	0.113331
ARL17B	71	2.28108e-128	1.2265e-126	0.497528	0.497528	0.445981	0.173244	0.33174
SLC7A7	71	2.00664e-136	1.22232e-134	0.713345	0.432456	0.0735862	0.0614167	0.713345
CADPS2	71	1.14256e-31	9.14797e-31	0.140416	0.0929059	0.0306988	0.140416	0.118714
ANKRD11	72	9.84751e-242	2.28549e-239	0.859723	0.859723	0.284125	-0.0922544	0.209568
CBWD3	72	1.12496e-40	1.16007e-39	0.305953	0.305953	0.153931	0.423328	0.375133
WNT5A	72	1.24663e-135	7.56853e-134	0.48492	0.232213	0.196837	-0.0588054	0.48492
ARHGAP22	73	8.59366e-175	9.26852e-173	0.814018	0.814018	0.341304	0.044997	1.36758
RAP1A	73	1.28541e-241	2.946e-239	0.865049	0.865049	0.389224	0.171979	0.369715
NOS1AP	73	2.04667e-31	1.62801e-30	0.164843	0.0183491	0.0897692	0.164843	0.14075
GRID2	74	2.4272e-31	1.92736e-30	0.263603	0.0388164	-0.0181527	0.263603	0.135887
MAML3	74	1.43531e-239	3.24894e-237	1.05682	1.05682	0.174204	-0.0559613	1.46204
FARP1	75	5.66114e-133	3.33752e-131	0.813951	0.601483	0.336048	0.29472	0.813951
PLA2G4C	75	3.37402e-31	2.66879e-30	0.1535	0.0756595	0.0836569	0.1535	0.125883
RGS12	76	1.01378e-132	5.95757e-131	0.61759	0.368425	0.299787	0.166897	0.61759
ZFHX3	76	1.95933e-237	4.2767e-235	0.938986	0.938986	0.174335	-0.0531458	1.42964
PCLO	76	3.40882e-31	2.69284e-30	0.163532	0.098285	0.116649	0.163532	0.154143
KCNMA1	77	1.93034e-168	1.84338e-166	0.897492	0.897492	-0.455661	0.698874	1.26677
MS4A7	77	1.47895e-132	8.60845e-131	0.723071	0.124138	-0.236344	-0.14274	0.723071
PIK3R5	77	2.77772e-237	5.9917e-235	0.913117	0.913117	0.0204945	-0.135095	0.415485
RAP1GAP2	77	1.2057e-101	4.19479e-100	0.529319	0.529319	0.507566	0.267423	0.679136
LPCAT2	78	1.01197e-131	5.79826e-130	1.21471	0.658854	0.41352	0.131662	1.21471
ST6GAL1	78	1.47525e-235	3.10904e-233	1.15351	1.15351	0.345403	-0.039952	1.40246
HCK	79	4.08747e-131	2.31308e-129	0.991256	0.48465	0.187354	-0.0834502	0.991256
SETBP1	79	8.3166e-31	6.49424e-30	0.323852	0.0986352	0.183251	0.323852	0.153883
DOCK2	80	2.86239e-232	5.89685e-230	0.787988	0.787988	0.13628	0.0215711	0.084451
MKNK1	80	1.56522e-96	4.948e-95	0.518841	0.518841	0.509303	0.0584	0.967751
PDGFC	80	4.17035e-131	2.35272e-129	0.875933	0.499992	-0.23598	0.243361	0.875933
FGD2	81	4.26602e-121	2.04758e-119	0.56877	0.56877	0.09963	0.45752	1.09381
LDLRAD4	81	7.96029e-231	1.62169e-228	1.14772	1.14772	-0.270584	-0.649663	1.29928
RHBDF2	81	1.20856e-130	6.75577e-129	0.605346	0.605346	0.485127	0.0544289	1.09678
SLC1A3	81	2.29665e-172	2.3394e-170	0.81143	0.81143	-0.0555717	-0.0955445	1.85036
MRC2	82	2.30087e-81	5.40852e-80	0.407065	0.407065	0.413838	0.058131	0.561627
NBPF14	82	5.42311e-82	1.29301e-80	0.390689	0.390689	-0.222012	0.370341	0.278434
RTTN	83	1.92977e-79	4.38987e-78	0.729414	0.729414	0.739336	-0.0724651	0.823521
RAB39A	83	8.94902e-131	5.03314e-129	0.417063	0.238248	0.128561	0.163989	0.417063
PTCHD4	83	5.88884e-45	6.77364e-44	0.243089	0.141841	0.111083	0.214197	0.243089
SH3RF3	84	8.96416e-198	1.25464e-195	0.901148	0.901148	0.361638	-0.0395679	1.52276
MTCL1	84	7.0665e-30	5.38728e-29	0.169655	0.136375	0.0876006	0.169655	0.144134
SUZ12P1	84	2.55874e-207	4.00979e-205	0.702602	0.702602	0.45049	0.172326	0.725373
CDC42BPB	85	2.3782e-130	1.32536e-128	0.841261	0.442652	0.179589	0.0677469	0.841261
FOXN3	85	4.45034e-223	8.49968e-221	0.899207	0.899207	0.0856915	0.160023	0.537672
LYST	85	3.26846e-126	1.70733e-124	0.628763	0.628763	0.35111	0.479781	0.0831557
MAML2	86	1.83586e-221	3.43474e-219	1.07762	1.07762	0.165278	0.239645	0.524005
ARHGAP26	87	3.70503e-219	6.8618e-217	1.02618	1.02618	-0.0597936	-0.194127	0.9139
EPB41L2	87	1.16391e-217	2.13402e-215	0.987281	0.987281	0.0649679	-0.136714	1.83444
TESC	87	1.74078e-29	1.31184e-28	0.098976	0.0473461	0.0670315	0.098976	0.0111252
SYT6	88	6.04511e-130	3.3587e-128	0.36771	0.241475	0.244234	0.11304	0.36771
MACROD2	88	8.64459e-32	6.96697e-31	0.52557	0.308831	0.0583152	0.434325	0.52557
NXN	88	7.28729e-72	1.45865e-70	0.389351	0.351639	0.389351	0.240313	0.522153
PPFIBP2	89	6.11467e-129	3.35666e-127	0.538941	0.348205	-0.0566888	-0.160195	0.538941
NAALADL2	89	3.05471e-127	1.61873e-125	0.690953	0.690953	0.378095	0.502228	0.982407
SCARB1	90	6.41358e-129	3.51024e-127	0.60199	0.274957	0.0688982	-0.0705685	0.60199
SYTL3	90	2.14841e-109	8.36328e-108	0.615804	0.615804	0.530132	0.220509	-0.482136
TEKT4P2	90	1.78414e-37	1.67411e-36	0.19232	0.19232	0.109497	0.239471	0.173249
CSGALNACT1	91	1.61548e-216	2.87571e-214	1.13113	1.13113	-0.206017	-0.253984	1.51431
PLCG2	91	1.32988e-135	8.0473e-134	0.655887	0.655887	0.493559	0.209136	0.772277
DOCK8	92	1.71631e-215	3.02582e-213	0.995243	0.995243	0.326445	0.149527	0.349358
RAPH1	92	1.75847e-128	9.51076e-127	0.915347	0.418941	-0.00578648	-0.0933297	0.915347
SERPINB9	92	2.1375e-94	6.52098e-93	0.627382	0.627382	0.55617	0.310141	0.860915
RASA4B	92	5.15103e-38	4.93181e-37	0.140614	0.140614	0.080456	0.154496	0.145308
KMT2C	93	1.10383e-214	1.90931e-212	0.769853	0.769853	0.138738	-0.0748355	0.0988738
P3H2	93	4.63953e-86	1.19307e-84	0.557129	0.357502	0.401108	0.201265	0.557129
PLA2G7	93	4.04955e-43	4.42746e-42	0.177189	0.148154	0.0606278	0.156292	0.177189
CD99	94	3.0174e-27	2.1116e-26	0.374357	0.219571	0.234582	0.374357	-0.286516
DENND4C	94	5.16e-214	8.84193e-212	0.796049	0.796049	0.264848	0.290837	0.454604
PDGFB	94	1.98927e-127	1.0572e-125	0.39506	0.191923	0.215198	0.117495	0.39506
PELI1	94	1.1461e-211	1.89314e-209	0.903614	0.903614	0.52816	0.0531754	1.21384
CSF2RA	95	3.33411e-182	3.86905e-180	0.772905	0.772905	0.370404	-0.0496385	1.4866
IFI44L	95	3.83891e-27	2.67833e-26	0.293204	0.160712	-0.561879	0.293204	0.129878
SH3KBP1	95	8.43956e-212	1.40672e-209	0.836586	0.836586	0.398721	-0.0868448	0.121934
JDP2	96	9.13959e-124	4.64195e-122	0.562587	0.185122	0.0880876	-0.100663	0.562587
PDE9A	96	1.61627e-112	6.64445e-111	0.502836	0.502836	0.418516	0.192077	0.583074
PLEKHA1	96	7.70835e-50	9.85583e-49	0.24509	0.24509	0.11553	0.26346	0.0984735
LGMN	97	9.22566e-124	4.67272e-122	0.69597	0.381314	-0.0243204	0.0264521	0.69597
NR3C2	97	5.04981e-28	3.62091e-27	0.213604	0.213604	0.165991	0.285131	0.084887
CAMK1D	98	5.70364e-211	9.33716e-209	0.909824	0.909824	0.117423	-0.199654	0.554635
MPRIP	98	1.34254e-93	4.00903e-92	0.453073	0.453073	0.411475	0.273701	0.393923
HBA1	99	1.95581e-26	1.33656e-25	0.170389	-0.0910292	-0.193965	0.170389	-0.475237
MED12L	100	1.1555e-35	1.03498e-34	0.193353	0.134883	0.193353	0.206674	0.273795
NPIPB13	100	1.20503e-209	1.9381e-207	0.675391	0.675391	-0.010905	0.268397	-0.035317
ARID1B	101	2.58995e-208	4.12928e-206	0.794599	0.794599	0.0890989	0.100801	-0.126151
ST3GAL6	101	2.78208e-123	1.3937e-121	0.883064	0.360101	-0.0252062	-0.342175	0.883064
ACY3	101	4.67601e-26	3.15781e-25	0.0623906	0.0451758	0.0608457	0.0623906	0.0623906
BCO2	102	9.40288e-26	6.29893e-25	0.199734	0.138898	0.145374	0.199734	0.221085
CX3CR1	102	4.76334e-69	9.02229e-68	0.579271	0.248096	0.421495	-0.088368	0.579271
DIAPH2	102	2.25474e-207	3.56385e-205	0.884643	0.884643	0.344177	0.214251	0.857361
AC008957.3	102	5.41615e-123	2.68392e-121	0.322135	0.143769	-0.00712741	0.00599673	0.322135
CSF1R	103	2.37666e-166	2.21198e-164	0.632735	0.632735	0.374254	0.3542	1.21287
ITGAM	103	4.96396e-62	8.09735e-61	0.382093	0.354273	0.382093	0.182759	0.602325
PLCL1	103	9.18733e-76	1.95872e-74	0.488291	0.488291	0.27006	0.416186	0.487659
ANKRD17	104	3.31418e-207	5.14962e-205	0.799605	0.799605	0.0662068	0.0866774	0.0594836
SORT1	104	5.10645e-134	3.03983e-132	0.658057	0.658057	0.474341	0.195104	1.13322
KRT17P6	104	1.34504e-28	9.79789e-28	0.0714422	0.0639116	0.067235	0.0695168	0.0714422
GAB1	105	7.30457e-122	3.57145e-120	0.737443	0.337808	-0.200556	0.0430553	0.737443
UBE2K	105	1.7734e-206	2.73238e-204	0.777739	0.777739	0.174363	0.130033	0.337632
RUBCNL	106	1.94241e-121	9.42172e-120	0.555194	0.197248	-0.0159132	0.0306093	0.555194
TGFB1	106	5.12557e-78	1.13226e-76	0.402351	0.402351	0.380083	0.281017	0.344081
USP34	106	3.13507e-205	4.75054e-203	0.741691	0.741691	0.12506	-0.043092	-0.127952
ZFYVE9	106	2.43638e-29	1.82554e-28	0.1821	0.160816	0.1821	0.202986	0.218763
FCHSD2	107	2.10564e-204	3.1645e-202	1.0009	1.0009	-0.385911	0.260428	1.01557
SSBP2	107	4.18977e-46	4.94016e-45	0.423199	0.423199	0.282396	0.465529	0.636268
CU634019.6	108	3.48878e-41	3.63241e-40	0.219789	0.219789	0.14117	0.236678	0.300902
SMAP2	108	3.67532e-204	5.47862e-202	0.933545	0.933545	0.0668966	-0.00640204	0.707638
FRMD4B	109	1.77363e-201	2.62254e-199	0.893747	0.893747	-0.21407	-0.218136	1.32256
ETV6	110	3.9348e-201	5.77156e-199	0.886068	0.886068	0.0154146	-0.0352358	0.951949
FAM177B	110	2.07248e-119	9.74332e-118	0.863843	0.314533	0.429037	-0.171743	0.863843
IL3RA	110	3.27245e-63	5.48951e-62	0.314298	0.314298	0.317351	0.294453	0.352115
HNRNPA1P48	110	6.5675e-59	1.01274e-57	0.285747	0.217897	0.285747	0.209546	0.317748
BAZ2B	111	4.77864e-201	6.95367e-199	0.783198	0.783198	-0.0225589	-0.206275	0.940904
TMCC3	111	2.66377e-154	2.07831e-152	0.715819	0.715819	0.473908	0.442999	1.1241
TNFAIP2	111	3.67727e-119	1.72437e-117	0.513268	0.288131	-0.10858	0.0745922	0.513268
LPP	112	1.67439e-200	2.39843e-198	0.864518	0.864518	-0.0962763	0.0460724	0.0251509
MVB12B	112	1.8505e-84	4.61618e-83	0.485616	0.485616	0.0123263	0.399034	0.546462
EBI3	112	3.72053e-119	1.7402e-117	0.421977	0.254437	0.198749	0.255759	0.421977
XYLT1	112	9.09581e-117	4.0577e-115	0.6181	0.6181	0.473899	0.40727	-0.244186
ELF1	113	2.36949e-200	3.36779e-198	0.794644	0.794644	0.0282184	0.0531532	0.218671
SERTAD2	113	3.28591e-73	6.73906e-72	0.419498	0.419498	0.115633	0.378442	0.455075
KCNQ1	113	4.07916e-76	8.72713e-75	0.37634	0.37634	0.35585	0.282462	0.576292
PIAS1	114	2.31259e-199	3.26164e-197	0.747351	0.747351	-0.0158851	-0.0713169	0.444413
RBM47	114	3.64591e-118	1.67119e-116	1.43253	0.695797	-0.674232	-0.411225	1.43253
AC079015.1	115	4.55564e-117	2.05228e-115	0.270421	0.155021	0.191834	0.11457	0.270421
FOXO1	115	5.21927e-34	4.48011e-33	0.298161	0.298161	0.154984	0.373196	-0.831105
PHF20	115	3.0015e-151	2.24622e-149	0.704464	0.704464	0.45581	0.14006	0.251222
DLEU7	116	1.02977e-197	1.43037e-195	0.909518	0.909518	0.161935	0.293502	1.2986
HBA2	116	4.68424e-24	2.96464e-23	0.191556	-0.128407	-0.249606	0.191556	-0.580231
SLC8A1	116	3.40657e-187	4.22023e-185	1.04509	1.04509	-0.322644	-0.432912	1.93493
KCNN4	117	5.09065e-24	3.2163e-23	0.0757005	0.0439438	0.0630317	0.0757005	0.00225398
SIGLEC8	117	7.11512e-117	3.18963e-115	0.368791	0.18223	0.113893	0.0543895	0.368791
FGD4	118	1.90784e-115	8.32861e-114	1.3078	0.629169	-0.165377	-0.48364	1.3078
ACSM5	119	3.67219e-115	1.59549e-113	0.297876	0.179702	0.121025	0.111908	0.297876
MARK3	119	9.82644e-196	1.33458e-193	0.70022	0.70022	0.245566	0.292567	0.0175947
SAMD12	119	4.19016e-28	3.01991e-27	0.143974	0.143974	0.092025	0.166542	0.0310648
ARHGEF10L	120	1.1218e-114	4.80566e-113	0.484168	0.27635	0.15555	-0.0982467	0.484168
FER	120	7.38218e-169	7.0865e-167	0.688793	0.688793	0.294741	0.401205	0.906462
CPEB3	121	1.5503e-194	2.09006e-192	0.737449	0.737449	0.0942373	0.0712935	0.766335
DIP2A	121	3.60209e-64	6.16085e-63	0.402957	0.402957	0.299454	0.383761	0.128155
MIR99AHG	121	1.43475e-150	1.05511e-148	0.710215	0.710215	0.467499	-0.126443	1.05779
TMEM51	121	1.70595e-114	7.24042e-113	0.511604	0.202953	-0.165815	0.0428077	0.511604
ANKRD22	122	4.1644e-114	1.76338e-112	0.438654	0.209689	0.0810734	-0.0302827	0.438654
SMURF2	122	6.94922e-194	9.30029e-192	0.731587	0.731587	0.284735	0.166071	0.273593
EIF1AY	123	3.78442e-23	2.31755e-22	0.0573952	0.00587789	-0.00775414	0.0573952	-0.0648807
SLC9A9	123	8.05039e-194	1.06959e-191	0.92392	0.92392	0.055262	-0.0383262	1.03276
SYT17	123	5.32618e-114	2.23468e-112	0.571409	0.245293	0.164439	0.173046	0.571409
PAN3	124	1.59405e-191	2.08764e-189	0.767376	0.767376	0.0656087	-0.00147978	0.117151
LINC01235	124	4.53137e-23	2.76298e-22	0.103729	0.0866535	0.0859589	0.103729	0.0955318
CMIP	125	2.00727e-191	2.61017e-189	0.803412	0.803412	0.314274	0.134696	0.319974
PTGDS	125	6.8944e-23	4.17328e-22	0.104411	-0.0871732	-0.0150162	0.104411	-0.080645
CDH23	125	2.03338e-91	5.81622e-90	0.502397	0.351649	0.333778	0.266922	0.502397
FKBP5	126	1.32412e-190	1.7097e-188	1.10601	1.10601	-0.541858	-0.229922	0.227397
FMNL2	126	7.34032e-119	3.40721e-117	0.783424	0.783424	-0.730293	-0.101358	1.46679
ITGB5	126	2.03054e-78	4.54023e-77	0.448079	0.0941431	-0.137042	0.282762	0.448079
MGAT4A	127	7.96913e-190	1.02178e-187	0.859952	0.859952	0.0216076	-0.359328	0.832531
SIPA1L2	127	7.0391e-113	2.90027e-111	0.87743	0.357315	0.288024	0.0171954	0.87743
ZBTB46	127	3.62093e-91	1.03411e-89	0.385225	0.385225	0.322911	0.232969	0.512252
PI4KAP1	127	1.23206e-25	8.20554e-25	0.130269	0.130269	0.0656851	0.16187	0.0798069
ATP13A3	128	1.92338e-75	4.04882e-74	0.44245	0.44245	0.407844	0.112106	0.501245
WDR70	128	4.49475e-189	5.68354e-187	0.754597	0.754597	-0.0479382	0.00318365	0.315075
CEP170	129	7.14776e-189	8.97631e-187	0.728873	0.728873	0.122941	-0.108695	1.09489
MAN1A1	129	7.47076e-89	2.05055e-87	0.545844	0.545844	-0.172524	0.433	0.595355
RECK	129	1.13045e-90	3.19859e-89	0.433397	0.433397	0.366678	0.303995	0.52381
DNMT3A	130	5.51897e-107	2.09504e-105	0.475159	0.475159	0.367048	0.137597	0.420888
PLAG1	130	5.64588e-40	5.68463e-39	0.245328	0.245328	0.10917	0.267921	0.355465
LY86	130	7.01983e-112	2.86656e-110	0.590972	0.351401	0.281827	0.218418	0.590972
MAP4K4	131	1.57164e-101	5.43698e-100	0.642202	0.642202	0.472393	0.188421	0.444369
TLR5	131	2.61656e-111	1.0661e-109	0.445447	0.226943	-0.0222411	0.0321512	0.445447
LRP6	131	2.10017e-22	1.25062e-21	0.113096	0.0789282	0.0921444	0.113096	0.120997
ENTPD1	132	2.7568e-111	1.12075e-109	0.630972	0.283879	0.186457	0.0247865	0.630972
HNRNPC	132	5.97178e-186	7.34849e-184	0.736297	0.736297	0.0413232	-0.21063	-0.162869
RGS10	132	5.09037e-142	3.28633e-140	0.581407	0.581407	0.380489	-0.135501	0.79617
TMIGD2	132	2.89801e-22	1.71791e-21	0.0664304	0.0247243	0.0460372	0.0664304	-0.0534138
ALOX5	133	1.07364e-110	4.29808e-109	0.709378	0.212841	0.0335137	0.0637045	0.709378
ATM	133	5.03572e-185	6.15533e-183	0.746243	0.746243	0.377562	0.050655	0.443575
MT-CYB	133	2.90067e-22	1.71893e-21	0.219754	0.0959905	-0.102566	0.219754	-0.33103
RAB31	134	1.34152e-115	5.88441e-114	0.724424	0.724424	-0.0602669	-0.140507	1.30736
TBC1D5	134	1.08641e-184	1.31916e-182	0.8027	0.8027	-0.160047	0.0169434	0.0390369
EMID1	134	2.32727e-64	4.00662e-63	0.335804	0.189982	0.260585	0.216756	0.335804
ARHGAP15	135	2.86945e-184	3.43865e-182	0.755485	0.755485	-0.10018	-0.220431	-0.651226
OLFML2B	135	2.66309e-110	1.05688e-108	0.382211	0.172033	-0.138345	0.12211	0.382211
SLC29A3	135	8.24911e-84	2.0329e-82	0.365948	0.365948	0.307338	0.184947	0.50876
ARHGAP20	136	4.10793e-49	5.173e-48	0.286299	0.169163	0.134139	0.209538	0.286299
NIPBL	136	4.04704e-184	4.81834e-182	0.697654	0.697654	0.0544732	0.0372334	0.0543196
TFEC	137	2.99907e-109	1.165e-107	0.718367	0.28613	-0.15575	-0.142416	0.718367
LRRC37A3	137	4.74146e-183	5.60869e-181	0.598307	0.598307	0.269547	0.228466	0.243904
NCAM2	137	4.87572e-22	2.86987e-21	0.0956718	0.0215901	0.0379163	0.0956718	0.0310564
ASH1L	138	1.07027e-182	1.25791e-180	0.696337	0.696337	0.110866	0.0628115	-0.00202635
MOG	138	8.10724e-22	4.73245e-21	0.0478546	0.00691499	0.008027	0.0478546	0.0197765
NTRK2	139	1.30355e-21	7.56111e-21	0.0988829	-0.000613388	-0.0110433	0.0988829	-0.127835
SETD2	139	2.91212e-182	3.40087e-180	0.684978	0.684978	0.173913	0.116183	0.0944267
SLC15A2	140	3.31648e-75	6.96536e-74	0.374664	0.118504	0.0263009	0.229782	0.374664
SLC2A5	140	7.66876e-109	2.96639e-107	1.06317	0.427167	0.207121	-0.194776	1.06317
MARCH3	141	1.51375e-165	1.38083e-163	0.80168	0.80168	0.465742	-0.0698409	0.898213
SUSD1	141	1.48403e-57	2.22483e-56	0.314019	0.314019	0.099176	0.271144	0.269441
COP1	142	1.70722e-181	1.96867e-179	0.716344	0.716344	-0.0647588	-0.0778105	0.0526186
RIN2	142	4.64953e-108	1.78345e-106	1.05629	0.479251	0.269804	-0.0896828	1.05629
ULK2	142	2.31735e-102	8.21831e-101	0.530484	0.530484	0.394114	0.332234	0.726039
SLC47A1	142	6.17381e-47	7.40817e-46	0.20002	0.20002	0.115179	0.174845	0.22991
CPED1	143	4.15961e-95	1.28611e-93	0.86982	0.426326	0.402832	0.145992	0.86982
MIR29B2CHG	143	9.12054e-65	1.58507e-63	0.373371	0.373371	0.147186	0.346619	0.246634
C3	144	2.39597e-100	8.09027e-99	1.18638	0.521363	0.460642	0.00208361	1.18638
TRERF1	144	6.34156e-21	3.57212e-20	0.235846	0.150703	0.106021	0.235846	-0.54762
FHIT	145	4.05825e-179	4.53707e-177	0.956189	0.956189	-0.13989	-0.112115	1.2562
FNIP2	145	5.85631e-118	2.67769e-116	0.634735	0.634735	0.33258	0.422842	1.04293
LTC4S	145	1.47923e-106	5.58061e-105	0.453501	0.251577	0.223351	-0.188058	0.453501
CHKA	146	1.53211e-177	1.7025e-175	0.807762	0.807762	0.0907296	0.168045	1.23675
FAM49A	146	5.4443e-106	2.04134e-104	0.60433	0.60433	0.372785	0.401452	0.842095
LINC01094	147	1.12778e-105	4.21138e-104	0.866398	0.457352	0.0469536	0.112573	0.866398
ZNF609	147	2.83383e-176	3.11127e-174	0.820632	0.820632	-0.0225999	0.120714	0.150944
KIF26B	147	1.86823e-57	2.79168e-56	0.315965	0.315965	0.301415	0.0420194	0.359757
MITF	148	7.04404e-135	4.23451e-133	0.817684	0.817684	-0.378657	0.00707352	1.06574
MPDZ	148	5.70934e-21	3.22293e-20	0.111735	0.10556	0.111735	0.11892	0.0967221
TBC1D12	150	9.86285e-118	4.48723e-116	0.565192	0.565192	-0.0206209	-0.128922	0.988577
KCNIP4	150	1.82071e-20	1.00641e-19	0.167679	0.0521245	0.111898	0.167679	0.0683041
CBWD1	151	5.9577e-42	6.35084e-41	0.286196	0.286196	0.174187	0.318978	0.403475
CMTM7	151	1.95448e-174	2.08345e-172	0.729311	0.729311	0.369135	0.336672	0.578147
AC215217.1	151	1.44381e-96	4.57207e-95	0.256181	0.131029	0.187719	0.0128849	0.256181
CAPZB	152	5.06031e-174	5.36305e-172	0.761722	0.761722	0.205513	-0.101978	0.495934
CTBP2	152	2.33076e-75	4.90074e-74	0.467347	0.467347	0.282795	0.380609	0.845714
LTBR	152	2.86961e-103	1.02762e-101	0.298317	0.10084	-0.00923277	-0.0486108	0.298317
ANKS1A	153	5.95914e-174	6.27936e-172	0.821929	0.821929	-0.154488	0.0349735	1.03227
BIN1	153	1.30656e-45	1.5239e-44	0.323963	0.164559	0.323963	0.223556	0.419879
IL13RA1	153	1.03369e-102	3.68014e-101	1.0422	0.537943	0.170406	-0.114366	1.0422
RFPL1S	153	5.58214e-21	3.15404e-20	0.180689	0.0909652	0.0260688	0.158127	0.180689
DEF6	154	5.15338e-77	1.11687e-75	0.381364	0.381364	0.31892	0.00796908	-0.261035
PDE4B	154	1.64876e-105	6.10709e-104	0.635222	0.635222	-0.196683	0.422494	0.374865
TTC7B	154	8.98979e-116	3.9622e-114	0.52271	0.52271	0.254228	0.255499	0.783607
AC145138.1	154	4.62539e-173	4.84608e-171	0.743475	0.743475	-0.202312	-0.0404417	0.818726
BIRC6	155	4.76519e-173	4.96419e-171	0.668278	0.668278	0.0487832	-0.0553101	-0.160897
IVD	155	1.21588e-69	2.32948e-68	0.294057	0.294057	0.257893	0.106334	0.308838
NPIPB12	155	1.16334e-104	4.23212e-103	0.436814	0.436814	0.0012546	0.302057	0.100922
OSBPL1A	156	3.18716e-102	1.12812e-100	0.946563	0.514503	-0.0120312	0.0422425	0.946563
PUM2	156	8.13476e-173	8.4266e-171	0.664875	0.664875	-0.00129643	-0.0711927	-0.0657488
RGS1	156	9.99486e-79	2.24854e-77	0.741711	0.0143214	0.382496	-0.262527	0.741711
ZNF652	156	5.53623e-114	2.31751e-112	0.538734	0.538734	0.344527	0.349129	0.17755
CACNB4	157	6.13752e-64	1.04583e-62	0.506918	0.220596	0.305253	-0.0123639	0.506918
VPS13B	157	8.47648e-173	8.73125e-171	0.697287	0.697287	-0.113897	-0.0872993	-0.318582
WNT2B	157	4.09164e-102	1.4427e-100	0.429304	0.218988	0.0473955	0.119485	0.429304
FGL1	157	4.39746e-28	3.1631e-27	0.116428	0.0474067	-0.00697208	0.103016	0.116428
SIRPB2	158	5.32242e-102	1.87306e-100	0.332575	0.13385	0.03718	0.0634419	0.332575
UVRAG	158	1.81114e-165	1.64392e-163	0.693033	0.693033	0.201585	0.351368	0.438063
FAF1	159	4.32641e-172	4.38258e-170	0.678747	0.678747	-0.0513536	-0.233549	-0.123109
PCNX2	159	6.84438e-158	5.70417e-156	0.709212	0.709212	0.390906	-0.0597864	0.202648
RNF150	159	1.32048e-123	6.65138e-122	0.668856	0.668856	0.389431	-0.0354029	0.937298
MANBA	160	1.41177e-171	1.42224e-169	0.697206	0.697206	-0.071309	-0.0229625	0.81038
USP6NL	160	1.59755e-101	5.51621e-100	0.899896	0.487257	0.206322	0.261525	0.899896
STK32B	160	8.49827e-78	1.86606e-76	0.530575	0.351019	0.33004	-0.0215829	0.530575
GLIS3	161	1.91207e-19	1.01323e-18	0.216497	0.087623	-0.0155521	0.216497	0.21633
PPP6R3	161	1.91116e-170	1.88394e-168	0.6448	0.6448	0.218875	-0.0155098	-0.0744815
CDC14B	162	5.39661e-101	1.84947e-99	0.579832	0.338334	0.247545	0.177768	0.579832
GOLGA8B	162	2.01329e-19	1.06594e-18	0.163089	0.0497865	0.0357663	0.163089	-0.672431
HPSE	162	1.2336e-79	2.81671e-78	0.369441	0.369441	0.293566	0.0697634	0.372047
PRRC2C	162	2.20845e-170	2.16535e-168	0.632681	0.632681	0.0937834	0.0461977	-0.186768
CPVL	163	1.29744e-100	4.41346e-99	0.845691	0.528227	-0.124908	0.242105	0.845691
MBNL1	163	3.70354e-170	3.61194e-168	0.760043	0.760043	-0.0874909	0.139876	-0.937996
PPARD	163	9.89387e-120	4.67536e-118	0.692674	0.692674	0.444618	-0.459939	0.754228
TAPT1-AS1	163	3.66155e-35	3.24322e-34	0.231771	0.231771	0.0848053	0.251285	0.291856
DISC1	164	1.37975e-169	1.3385e-167	0.816497	0.816497	0.13928	0.0237548	1.20429
ADAMTSL2	164	2.04425e-100	6.92814e-99	0.365407	0.126282	0.249515	0.0419469	0.365407
CCDC92	164	2.24951e-39	2.23307e-38	0.201298	0.201298	0.11924	0.19613	0.0881991
ARRB1	165	1.61225e-124	8.28027e-123	0.545005	0.545005	0.300011	0.359188	0.760729
ATRX	165	7.13656e-169	6.88678e-167	0.646378	0.646378	0.185397	0.0234259	0.00355546
KLF12	165	1.48841e-43	1.64596e-42	0.248561	0.191027	0.248561	0.181067	-0.997768
NFAM1	166	3.77589e-100	1.27029e-98	0.483962	0.322779	0.0970262	0.185865	0.483962
TMC8	166	1.13384e-46	1.35344e-45	0.21682	0.21682	0.224521	0.138395	-0.336997
RNA5-8SN4	166	4.44727e-19	2.32243e-18	0.0610042	-0.190755	0.0198583	0.0610042	-0.0204806
SHTN1	167	4.24283e-100	1.42477e-98	0.747599	0.298852	0.148758	0.14424	0.747599
MAGI3	167	5.46483e-29	4.03535e-28	0.191752	0.191752	0.143339	0.213025	0.163759
ARHGEF11	168	6.77163e-100	2.26979e-98	0.492243	0.213494	-0.141466	0.00681689	0.492243
CCNY	168	3.65436e-168	3.47164e-166	0.706381	0.706381	0.100996	0.171853	0.339263
GSAP	168	1.7575e-140	1.11501e-138	0.635394	0.635394	0.00215292	0.376916	0.647553
PTPRJ	169	3.30221e-167	3.12093e-165	1.04268	1.04268	0.051218	-0.363203	0.50891
HDAC2-AS2	169	8.3266e-19	4.29688e-18	0.0798264	0.0523818	0.0309635	0.0798264	0.0773399
AFAP1	170	9.14556e-19	4.71022e-18	0.131173	0.0714887	0.0372197	0.131173	-0.0793453
CAMK2D	170	4.51746e-126	2.35306e-124	0.64449	0.64449	0.404552	0.0605804	0.19927
NCOR2	170	6.2959e-167	5.91976e-165	0.674751	0.674751	0.359593	0.00833285	0.793853
TNS3	170	8.89841e-162	7.76916e-160	0.721507	0.721507	-0.173457	-0.216372	1.18866
ARHGEF40	172	3.8394e-93	1.13541e-91	0.42118	0.281335	0.250458	0.148964	0.42118
CAMSAP2	172	9.5943e-98	3.08617e-96	0.580065	0.274058	0.0456434	-0.0336647	0.580065
GARNL3	172	3.89993e-88	1.05465e-86	0.648925	0.283606	0.189115	0.320361	0.648925
DOCK6	173	1.52212e-37	1.43192e-36	0.143099	0.0839557	0.0766784	0.113222	0.143099
CTSB	174	8.47144e-127	4.45054e-125	0.720166	0.720166	0.011829	-0.168793	1.50466
FAM118A	174	2.28623e-74	4.75801e-73	0.306455	0.306455	0.216136	0.231297	0.298785
RASSF2	174	5.56346e-82	1.32475e-80	0.469124	0.469124	0.366667	-0.0663355	0.663153
VTI1A	174	6.99346e-166	6.44347e-164	0.741	0.741	0.0839034	0.0906576	-0.0589534
DAGLB	175	6.64106e-151	4.94975e-149	0.706444	0.706444	0.374108	-0.0861805	0.990268
RERE	175	1.26595e-165	1.16056e-163	0.754361	0.754361	-0.0654854	-0.00875795	0.611309
ETV5	176	5.70437e-96	1.79092e-94	0.641772	0.123217	-0.0552322	-0.252824	0.641772
DNM3	176	4.13237e-40	4.1814e-39	0.291868	0.231039	0.291868	0.26872	0.384447
DMXL2	177	6.7681e-96	2.12125e-94	0.598925	0.255544	-0.203704	0.120194	0.598925
KCNQ1OT1	177	6.61032e-42	7.03018e-41	0.316175	0.291341	0.316175	0.223641	0.513916
GATAD2B	178	2.00022e-165	1.8066e-163	0.723596	0.723596	0.205875	-0.0990644	-0.163879
ITM2B	178	2.10904e-117	9.57158e-116	0.537977	0.537977	0.247088	0.320397	0.288267
CCND3	179	1.09031e-164	9.79946e-163	0.829962	0.829962	0.0660941	-0.00400401	-1.04675
MYO18A	179	9.69085e-65	1.681e-63	0.337804	0.337804	0.29567	0.0560291	0.341484
CERCAM	179	6.39869e-18	3.17768e-17	0.100374	0.0649062	0.0771795	0.100374	0.0922485
PLEKHG5	180	5.03027e-74	1.04215e-72	0.280442	0.202922	0.203779	0.097897	0.280442
RASA4	180	1.44303e-20	8.00544e-20	0.111833	0.111833	0.0482417	0.142894	0.116742
RNF130	180	9.53468e-164	8.52772e-162	0.676469	0.676469	0.0255698	0.127495	0.969445
GSK3B	181	1.08114e-163	9.62267e-162	0.669042	0.669042	0.0294695	-0.0728582	-0.0848976
LINC01268	181	1.48194e-94	4.53613e-93	0.330427	0.127203	0.0414504	-0.00523665	0.330427
TMEM119	181	4.60382e-89	1.27702e-87	0.249322	0.151551	0.175419	0.104145	0.249322
CBWD5	182	7.00991e-40	7.031e-39	0.30423	0.30423	0.141333	0.312844	0.535607
LRMP	182	1.46864e-91	4.22723e-90	0.445843	0.445843	0.32155	0.0618344	0.55517
ZBTB20	182	8.21069e-163	7.23764e-161	0.708557	0.708557	0.0278824	0.102795	-0.393211
GGTA1P	182	2.31415e-94	7.04815e-93	0.615077	0.244359	-0.00937139	0.284368	0.615077
ADAM10	183	6.13394e-112	2.5104e-110	0.536329	0.536329	0.34184	0.238622	0.0838681
COL9A2	183	2.57702e-27	1.80618e-26	0.138509	0.0925028	0.107095	0.110988	0.138509
LINC01736	183	2.43522e-94	7.38592e-93	0.278981	0.135847	0.137915	0.0869394	0.278981
CUX1	184	7.18813e-161	6.24618e-159	0.711572	0.711572	0.0284829	-0.30035	0.495364
EPHB2	184	2.79794e-94	8.45144e-93	0.342877	0.182277	0.0327622	0.164948	0.342877
MICU3	184	3.99972e-87	1.04764e-85	0.38959	0.38959	0.299559	0.141802	0.612184
FYB1	185	5.90042e-160	5.10303e-158	0.802263	0.802263	-0.0646309	-0.0290257	0.286009
LPAR5	185	6.65973e-94	2.00174e-92	0.642122	0.357528	0.269842	0.108973	0.642122
ZEB1	185	9.94975e-106	3.72304e-104	0.596843	0.596843	0.411558	0.0492221	-0.0324951
EXOC4	186	2.88915e-159	2.47535e-157	0.727367	0.727367	-0.179936	-0.155339	0.0808947
LHFPL2	186	1.21077e-93	3.62144e-92	1.03246	0.44334	-0.0162273	-0.518806	1.03246
NEO1	186	1.5791e-17	7.71045e-17	0.121529	0.0789159	0.0807635	0.121529	0.068985
B4GALT1	187	1.18721e-109	4.65118e-108	0.554275	0.554275	0.357159	0.310758	0.531835
MS4A14	187	1.46987e-93	4.375e-92	0.2902	0.168967	0.0428838	-0.0352553	0.2902
SYK	187	3.02279e-159	2.5778e-157	0.656906	0.656906	0.0830264	0.0737049	0.929479
SERPINB9P1	187	1.63743e-30	1.26944e-29	0.195752	0.128145	0.112513	0.145966	0.195752
RASSF8	188	1.30627e-66	2.36431e-65	0.618862	0.283544	0.347122	0.147663	0.618862
TRIM22	188	2.49308e-29	1.8665e-28	0.177133	0.177133	0.0769524	0.208063	0.0792377
LARP4B	189	4.24133e-159	3.58363e-157	0.639409	0.639409	-0.0161051	-0.186713	0.0993353
APPL2	190	1.6515e-142	1.08144e-140	0.581782	0.581782	0.328256	0.284758	0.801162
PCCA	190	1.73827e-158	1.46198e-156	0.648959	0.648959	0.103035	-0.114139	0.360512
WDFY3	190	1.76874e-110	7.06534e-109	0.554188	0.554188	-0.238385	-0.178917	1.05144
BRINP2	190	2.11636e-17	1.029e-16	0.0677286	0.0349376	0.0414185	0.0677286	0.0676634
PCM1	191	4.52526e-158	3.78861e-156	0.623245	0.623245	0.0854316	0.181939	-0.00716631
RSRP1	191	2.64803e-22	1.57125e-21	0.187732	0.187732	-0.0632472	0.263348	-0.0114484
CD226	192	5.50234e-89	1.52165e-87	0.485838	0.485838	0.3587	0.137222	0.15997
OLR1	192	4.05354e-93	1.19681e-91	0.493328	0.0288464	0.173877	-0.159008	0.493328
KCNC3	193	9.33153e-93	2.72442e-91	0.331234	0.170438	0.144498	0.050903	0.331234
AC140134.1	193	3.08332e-157	2.5351e-155	0.674209	0.674209	-0.0967971	0.121937	0.726969
KLF7	194	3.33846e-99	1.09893e-97	0.521563	0.521563	0.00901429	0.181938	0.884631
ZNF846	194	4.72321e-157	3.86607e-155	0.670498	0.670498	0.176392	0.136736	0.988871
TRPM3	194	1.23758e-45	1.44528e-44	0.332154	0.216787	0.245792	0.192933	0.332154
EVI5	195	1.39209e-156	1.1344e-154	0.680659	0.680659	-0.0740447	-0.148861	1.00766
LRRC4C	195	4.32546e-17	2.06853e-16	0.128473	0.0598625	0.0719414	0.128473	0.0816564
FMNL1	196	2.79881e-39	2.77385e-38	0.238936	0.180658	0.238936	0.0419763	0.156721
HBB	196	4.57885e-17	2.18571e-16	0.158592	-0.162681	-0.283412	0.158592	-0.619859
PKN2	196	1.56893e-156	1.27285e-154	0.624936	0.624936	0.0615403	-0.0287523	0.425924
ARHGAP32	196	2.08903e-92	6.07011e-91	0.681849	0.36329	0.310587	0.0827914	0.681849
GAL3ST4	197	2.2445e-92	6.51155e-91	0.435201	0.269493	0.0631661	0.103617	0.435201
PTEN	197	5.30158e-156	4.28213e-154	0.735614	0.735614	-0.0679228	0.208995	0.239243
ALOX15B	198	2.13493e-67	3.94596e-66	0.232299	0.144801	-0.14112	0.156733	0.232299
SEC14L1	198	1.00001e-155	8.04172e-154	0.894672	0.894672	0.19189	0.299325	1.02663
CREG1	199	2.82438e-92	8.18087e-91	0.585952	0.321306	0.00815493	0.189908	0.585952
TSPAN14	199	2.06418e-155	1.64551e-153	0.632538	0.632538	0.196722	0.14849	0.201235
ADK	200	3.87838e-147	2.6834e-145	0.745806	0.745806	0.300137	0.379687	0.18401
SPIDR	200	2.19715e-155	1.74393e-153	0.728843	0.728843	-0.338731	-0.0596044	0.0977432
SRGAP1	200	4.43803e-92	1.27942e-90	1.04686	0.370193	-0.635635	-0.622508	1.04686
GALNT2	201	2.58831e-155	2.04554e-153	0.738252	0.738252	0.0732323	-0.0309015	0.82919
SOGA1	201	1.46427e-79	3.33509e-78	0.649831	0.381417	0.303874	0.145911	0.649831
PFKFB3	202	6.34532e-120	3.01403e-118	0.687135	0.687135	0.422685	0.125447	0.780616
DLG2	202	1.06208e-23	6.6326e-23	0.233338	0.233338	0.113084	0.289219	0.359505
ARAP1	203	8.05441e-102	2.82366e-100	0.443881	0.443881	0.298495	0.119368	0.64631
HDAC9	203	1.27645e-87	3.38693e-86	0.641185	0.641185	-0.00590385	0.405792	0.97976
PTGS1	203	6.20178e-91	1.76568e-89	0.305542	0.168866	0.17008	-0.0123079	0.305542
IFNGR2	204	1.44023e-90	4.06882e-89	0.857266	0.366507	0.0154421	-0.2594	0.857266
MLLT10	204	3.72336e-153	2.85639e-151	0.664378	0.664378	-0.0254308	0.0344236	0.267
SLC25A37	204	1.29893e-84	3.26693e-83	0.827745	0.167706	0.330197	0.188765	0.827745
PITPNM2	204	1.65877e-19	8.81297e-19	0.0941703	0.0941703	0.0969996	0.111541	-0.0280625
GAB2	205	5.68977e-153	4.34674e-151	0.736483	0.736483	0.181615	0.0960121	1.07487
ATF6	206	1.43982e-152	1.0954e-150	0.683928	0.683928	0.0256157	0.019542	0.563392
MEF2C-AS1	206	1.63625e-89	4.57328e-88	0.674838	0.358405	0.257148	0.275395	0.674838
PLD4	206	1.26615e-21	7.3465e-21	0.0763744	0.0454708	0.0763744	0.0776721	0.0871686
SMAD3	206	4.32871e-37	4.02265e-36	0.266434	0.215797	0.266434	0.241689	-0.0315192
AL137145.2	207	5.79344e-104	2.08689e-102	0.60121	0.60121	0.397179	0.0857196	0.917132
JMJD1C	207	2.3993e-151	1.80291e-149	0.729123	0.729123	-0.108909	0.136818	0.20465
SPECC1	209	2.79256e-121	1.34741e-119	0.599497	0.599497	0.352149	0.210427	0.963098
KCNJ5	209	8.79467e-89	2.41032e-87	0.285612	0.188328	0.0373574	0.0524141	0.285612
DOCK3	209	2.45686e-38	2.36963e-37	0.265692	0.265692	0.159529	0.257433	0.258919
MYOF	210	1.13534e-88	3.10693e-87	0.72253	0.311033	0.0885699	0.0212799	0.72253
EXPH5	210	2.48428e-16	1.15548e-15	0.0874757	0.0543697	0.0666678	0.0874757	0.0687802
IRS2	211	1.22873e-88	3.35248e-87	0.577031	0.283601	0.167226	0.102777	0.577031
CBWD4P	211	1.22425e-30	9.52745e-30	0.202348	0.202348	0.115205	0.214909	0.235156
FAM135A	212	1.48577e-150	1.08532e-148	0.707835	0.707835	0.0488273	-0.388369	0.943037
CA8	212	2.72088e-16	1.26361e-15	0.069856	0.00244668	0.0597069	0.069856	0.053761
ABI1	213	2.26177e-150	1.64562e-148	0.670256	0.670256	0.129094	-0.135257	0.258037
ATP2C1	213	2.66875e-118	1.22635e-116	0.566256	0.566256	0.320878	-0.108452	0.689788
MILR1	213	5.8198e-88	1.56461e-86	0.4807	0.240679	0.11438	-0.0253455	0.4807
NFIC	214	2.68409e-150	1.94517e-148	0.625307	0.625307	0.273099	0.0923545	0.784373
SALL1	214	5.47033e-43	5.96659e-42	0.192975	0.122863	0.148774	0.0452418	0.192975
UGGT2	214	6.99546e-88	1.87517e-86	0.638797	0.33003	0.118198	0.0183414	0.638797
MOBP	214	3.96108e-16	1.82708e-15	0.0528071	-0.0297058	-0.00187513	0.0528071	0.00441792
ERC1	215	1.70942e-149	1.22911e-147	0.679616	0.679616	0.11061	0.00420323	0.324839
TLR1	215	7.57425e-88	2.0244e-86	0.552326	0.255694	0.0615314	-0.00350903	0.552326
EEPD1	216	1.34954e-142	8.88957e-141	0.705448	0.705448	0.40066	0.322437	0.87337
BCAR3	216	1.57285e-51	2.0867e-50	0.54113	0.302392	0.287529	0.126327	0.54113
BEX2	217	4.46356e-16	2.05524e-15	0.0352366	-0.0484598	0.00540716	0.0352366	-0.0535791
IRF5	217	9.35742e-88	2.49373e-86	0.437031	0.260362	0.176472	0.135164	0.437031
TNFRSF25	217	4.10185e-35	3.6297e-34	0.137713	0.112959	0.137713	0.0694204	0.0036085
WNK1	217	2.92088e-149	2.08383e-147	0.650798	0.650798	0.0580701	-0.075068	-0.389767
ACAP2	218	5.31524e-149	3.77732e-147	0.641773	0.641773	0.112723	0.082213	0.215936
SPATA13	218	5.07684e-35	4.48381e-34	0.180301	0.116251	0.180301	0.117259	0.208406
LINC01632	218	1.90776e-87	5.04017e-86	0.224463	0.13872	0.132866	0.11344	0.224463
NBPF19	219	6.19573e-51	8.09684e-50	0.314214	0.314214	-0.266797	0.277806	0.146775
ZNF638	219	7.49511e-149	5.3059e-147	0.559333	0.559333	0.0703138	0.0567913	-0.00553397
PLAT	220	1.15637e-34	1.01446e-33	0.242336	0.209777	0.242336	-0.0621039	0.356426
SETX	220	1.27947e-148	9.02274e-147	0.602277	0.602277	0.253886	0.224636	0.24964
AC005165.1	220	5.29859e-87	1.3839e-85	0.278175	0.154684	0.0836576	0.105308	0.278175
CARNS1	220	5.09967e-16	2.34459e-15	0.0465446	0.0134457	0.0132689	0.0465446	0.0105691
CDKAL1	221	1.49199e-148	1.04811e-146	0.668336	0.668336	0.025963	-0.0359969	-0.239437
EPN2	222	4.29966e-49	5.40701e-48	0.275955	0.275955	0.254028	0.110064	0.288572
STX7	222	5.68428e-148	3.97791e-146	0.599035	0.599035	0.0716344	0.209984	0.84676
TMEM52B	222	1.7196e-86	4.45322e-85	0.281277	-0.0187675	0.127116	-0.0762015	0.281277
SH2B3	223	9.79536e-148	6.82882e-146	0.601168	0.601168	0.264487	0.128074	0.614324
TIAM1	223	2.08062e-27	1.46274e-26	0.294834	0.294834	0.0738599	0.349281	0.568039
VAV1	224	1.86321e-147	1.29401e-145	0.648161	0.648161	0.26895	0.0287672	0.282506
HS6ST1	224	1.52899e-44	1.73478e-43	0.324053	0.204147	0.208049	0.141057	0.324053
PLEKHG1	224	7.35798e-16	3.35844e-15	0.125424	0.0102772	-0.0314181	0.125424	-0.025394
ALCAM	225	1.87886e-31	1.49713e-30	0.567903	0.260034	-0.460217	0.34028	0.567903
LRRK1	225	4.46423e-86	1.1496e-84	0.877965	0.243922	-0.219092	0.0713002	0.877965
TAB2	226	3.07613e-146	2.12034e-144	0.654189	0.654189	0.102922	-0.0358862	0.448395
AL159163.1	226	1.43867e-78	3.22075e-77	0.511167	0.300706	0.24678	0.0128243	0.511167
PRKG1	226	2.71305e-18	1.36809e-17	0.0986678	0.0986678	-0.00641745	0.129887	0.0846161
CAB39	227	1.10796e-144	7.52387e-143	0.6254	0.6254	0.150139	0.145207	0.084841
RGPD5	227	6.72595e-127	3.5539e-125	0.486267	0.486267	0.281112	0.228504	0.459751
TRIM36	227	3.0449e-85	7.75393e-84	0.266208	0.119553	0.14527	0.102035	0.266208
ADGRB3	227	1.09902e-15	4.97791e-15	0.137733	0.029417	0.0543902	0.137733	0.0851347
ABCA1	228	2.12693e-144	1.43901e-142	0.730431	0.730431	-0.238062	-0.32893	1.00866
FLI1	229	4.15473e-144	2.80062e-142	0.630149	0.630149	0.0639639	0.0954036	0.109736
SLC11A1	229	6.35359e-85	1.60902e-83	1.00236	0.213843	-0.285809	-0.666312	1.00236
TNFRSF10B	229	1.35576e-53	1.8889e-52	0.304963	0.304963	0.262853	0.220623	0.359092
MIPOL1	229	1.59003e-15	7.16297e-15	0.104083	0.0784298	0.0533418	0.104083	0.114579
NSD1	230	4.73588e-144	3.18067e-142	0.645344	0.645344	0.0481778	0.0376796	0.0361887
CTNNA3	230	5.58479e-34	4.78939e-33	0.201511	0.201511	0.146857	0.192097	0.221977
WWC2	231	8.69782e-85	2.19662e-83	0.71289	0.3757	0.170013	0.136523	0.71289
TMIGD3	232	1.02455e-84	2.58039e-83	0.526332	0.179993	0.0893961	0.109384	0.526332
MAG	233	1.91036e-15	8.56185e-15	0.0334148	-0.020912	0.00152551	0.0334148	0.0138344
CTNND1	234	1.54463e-84	3.87426e-83	0.693703	0.359296	0.250851	-0.0851744	0.693703
RBMX	234	2.85188e-74	5.92848e-73	0.394213	0.394213	0.292893	0.141658	0.353123
HS3ST1	235	2.04981e-84	5.10642e-83	0.379745	0.0955466	-0.0254855	-0.0180031	0.379745
SENP6	235	3.0883e-142	2.00794e-140	0.567925	0.567925	0.200708	0.154264	0.161737
PI4KAP2	235	4.4086e-34	3.80026e-33	0.164167	0.164167	0.0660376	0.157477	0.00345158
TNFRSF1B	236	2.05007e-72	4.13966e-71	0.402199	0.402199	0.290065	0.228681	0.280355
CAMKK1	237	4.30236e-22	2.53782e-21	0.119912	0.119912	0.0761492	0.135693	0.160662
GPR34	237	2.94992e-84	7.33879e-83	0.344157	0.0801023	-0.014537	0.111414	0.344157
NCOA3	237	7.64759e-142	4.91995e-140	0.727825	0.727825	0.0834379	0.121663	0.314357
CYBRD1	238	1.59068e-83	3.89908e-82	0.376464	0.223834	0.0441687	0.00760038	0.376464
RNF216	238	8.7668e-142	5.62026e-140	0.579495	0.579495	0.23571	0.0941416	0.306252
CNTN5	238	1.15783e-17	5.68984e-17	0.0933423	0.0933423	0.0844556	0.120383	0.0882969
GAB3	239	6.53158e-141	4.15821e-139	0.588616	0.588616	0.238512	0.0386026	0.48984
LIMD2	239	2.67029e-32	2.18181e-31	0.154889	0.134612	0.154889	0.122329	-0.0270843
MGST2	239	3.24322e-83	7.90751e-82	0.631666	0.33153	0.167238	0.0256852	0.631666
STK24	239	4.51308e-72	9.08314e-71	0.436794	0.436794	0.110622	0.300913	0.194093
NCKAP5	240	3.79818e-83	9.23602e-82	0.871442	0.466525	-0.475717	0.107153	0.871442
PARD3B	240	1.58931e-15	7.16146e-15	0.145342	0.145342	0.0279551	0.191927	0.20226
FSCN1	241	3.55957e-32	2.90195e-31	0.174185	0.110757	0.174185	0.100561	0.193191
RBMS2	241	4.96015e-83	1.20297e-81	0.675024	0.429179	0.0497805	0.0459914	0.675024
EPHA1-AS1	242	4.64858e-15	2.04785e-14	0.0865941	0.0198467	-0.129864	0.0865941	-0.389859
NCKAP5L	242	6.5686e-83	1.59096e-81	0.355915	0.176486	0.0548902	-0.0662272	0.355915
CPM	243	1.26877e-82	3.06495e-81	0.872835	0.487899	-1.13179	-0.0945316	0.872835
RBM6	243	2.45517e-139	1.54693e-137	0.609734	0.609734	0.0448205	0.0256793	0.08421
JUP	243	4.98907e-15	2.19521e-14	0.0646076	0.0452648	0.0337651	0.0646076	0.0562796
MUC20-OT1	244	2.15256e-21	1.23877e-20	0.191454	0.191454	-0.0595399	0.249307	0.28491
SPPL3	244	3.55042e-139	2.22935e-137	0.673237	0.673237	0.0225918	0.0852234	0.107037
SPTLC3	244	2.00699e-82	4.82916e-81	0.359312	0.22657	0.1493	0.145684	0.359312
AL035587.1	245	9.49508e-66	1.68858e-64	0.294232	0.294232	0.22241	0.0448751	0.411136
NAGK	245	9.20192e-33	7.63426e-32	0.318388	0.138388	0.0932961	0.185226	0.318388
STAG2	245	2.82815e-138	1.76374e-136	0.620492	0.620492	0.111693	-0.176912	-0.0846946
LPAR1	245	2.54134e-82	6.08297e-81	0.658768	0.240878	0.134054	-0.197026	0.658768
TNRC6B	246	3.67214e-138	2.28233e-136	0.654915	0.654915	0.128608	-0.0571567	-0.597447
MIR646HG	246	2.48421e-48	3.05692e-47	0.833904	0.41042	0.38532	-0.130788	0.833904
AC100858.3	246	1.42718e-78	3.19894e-77	0.233615	0.139316	0.0249499	0.141405	0.233615
GNB4	247	1.11214e-98	3.63477e-97	0.558011	0.558011	0.0284786	-0.414861	0.953666
ZMAT3	247	1.18687e-48	1.47334e-47	0.288138	0.288138	0.254287	0.1819	0.35783
NECTIN3	247	1.00022e-14	4.33853e-14	0.0950851	0.0284219	0.0571257	0.0950851	0.0422538
PILRA	248	2.26417e-52	3.07507e-51	0.28957	0.28957	0.155761	0.232382	0.448132
ZNF507	248	5.75245e-31	4.5131e-30	0.135055	0.123196	0.135055	0.0358615	-0.00738332
PRKN	248	7.09696e-138	4.39604e-136	0.786264	0.786264	0.088598	-0.00937174	1.02811
CDK19	249	1.32436e-137	8.17583e-136	0.715615	0.715615	0.0691358	-0.319091	0.363467
AL133410.1	249	6.17556e-31	4.83884e-30	0.158416	0.140267	0.158416	0.0790428	0.0750776
FKRP	250	7.17274e-15	3.13124e-14	0.117823	0.0857497	0.066659	0.117823	0.101858
TBC1D16	250	2.37117e-81	5.56664e-80	0.865623	0.497302	-0.456679	-0.427369	0.865623
ZMYM2	250	1.57194e-136	9.6072e-135	0.612707	0.612707	0.0485418	0.0833139	0.00212711
SWAP70	251	3.07772e-135	1.85625e-133	0.610015	0.610015	0.0888049	0.0225989	0.950048
KIAA0513	251	6.29184e-63	1.05065e-61	0.340438	0.340438	0.10572	0.254346	0.0947789
HEATR5B	252	1.29995e-86	3.37601e-85	0.454622	0.454622	0.111662	0.295764	0.402288
NKX6-2	253	1.58932e-14	6.8292e-14	0.0326957	0.00317046	0.00295381	0.0326957	0.0186567
DENND3	254	1.31042e-80	3.05292e-79	1.0515	0.438147	0.0971195	-0.464494	1.0515
AL135960.1	254	4.648e-49	5.84106e-48	0.123067	0.0688154	0.101778	0.0643573	0.123067
ACSL1	255	1.53799e-80	3.57402e-79	0.93925	0.503409	-0.142195	-0.127379	0.93925
ARID1A	255	4.46893e-134	2.6777e-132	0.61833	0.61833	0.198643	0.145054	0.0444905
ARRDC2	255	7.9815e-42	8.46389e-41	0.187481	0.187481	0.125682	0.162163	0.215034
MDM2	256	1.7178e-87	4.54487e-86	0.564277	0.564277	0.0795443	0.343038	0.432325
PUM1	256	4.84376e-134	2.89284e-132	0.561516	0.561516	0.0399913	-0.211476	0.145845
FP565260.3	256	4.57579e-80	1.05398e-78	0.234298	0.162151	0.132198	0.115749	0.234298
CTTNBP2NL	257	7.91925e-80	1.81499e-78	0.807475	0.267743	-0.0885931	-0.0118993	0.807475
MT-CO1	257	2.11928e-14	9.03649e-14	0.217107	0.00984169	-0.206029	0.217107	-0.482506
RPS6KA3	257	3.80855e-132	2.19591e-130	0.659796	0.659796	0.324235	0.048828	0.0244105
KLHL5	258	2.12551e-133	1.26121e-131	0.657381	0.657381	0.304574	0.0923414	0.802312
NUAK1	258	1.32962e-79	3.03216e-78	0.347432	0.181612	0.0830575	0.135868	0.347432
IL1RAPL1	258	1.11164e-17	5.46727e-17	0.111498	0.111498	0.0803652	0.139572	0.15237
PRKCA	259	4.00885e-80	9.25721e-79	0.62457	0.62457	0.393811	-0.116937	0.282694
SLC4A7	259	2.71891e-133	1.6081e-131	0.686435	0.686435	0.0481689	-0.0437204	0.304673
P2RY12	259	3.27065e-44	3.67447e-43	0.10643	0.0583651	0.077504	0.0802731	0.10643
NPL	260	1.43228e-87	3.79492e-86	0.529955	0.529955	-0.102382	0.0808187	0.881616
TMEM117	260	1.04454e-132	6.11872e-131	0.636965	0.636965	0.0972203	0.0250757	0.644602
TDRD6	260	1.11624e-22	6.70365e-22	0.0565034	0.045696	0.0163468	0.0507272	0.0565034
NSMCE2	261	2.33171e-132	1.34864e-130	0.66812	0.66812	0.00200614	-0.132911	0.185778
SRSF5	261	2.96423e-29	2.21022e-28	0.216307	0.16446	0.216307	0.20629	0.121818
SIGLEC14	261	2.65995e-79	6.0434e-78	0.228633	0.121059	0.0325029	0.00614322	0.228633
CHD7	263	3.27282e-73	6.71973e-72	0.387884	0.387884	0.272444	0.154864	0.68447
GAREM1	263	1.17769e-78	2.64618e-77	0.826247	0.397093	0.132884	0.277664	0.826247
LRBA	264	6.58361e-132	3.78403e-130	0.615835	0.615835	0.0103922	-0.0706051	-0.880601
SEMA4D	264	5.43608e-29	4.01573e-28	0.236764	0.209395	0.236764	0.0789459	-0.73939
IGF1R	264	2.20417e-14	9.38319e-14	0.212715	0.151078	0.038349	0.212715	0.12655
NAIP	265	2.10638e-131	1.20313e-129	0.594132	0.594132	-0.118061	0.185767	0.772399
ELOVL6	265	5.51692e-29	4.07053e-28	0.162286	0.127047	0.162286	0.0813935	-0.389815
APBA2	266	5.78106e-14	2.41668e-13	0.116057	0.0705863	0.0701263	0.116057	-0.605482
MYO1F	266	2.19888e-131	1.25206e-129	0.573567	0.573567	0.153336	0.011324	0.409941
SMAD6	266	1.16771e-45	1.3663e-44	0.26131	0.149224	0.178775	-0.087434	0.26131
EDA2R	267	2.51696e-19	1.32839e-18	0.100528	0.0925018	0.100528	0.106543	0.135056
MARK2	267	2.51035e-131	1.42499e-129	0.583562	0.583562	0.163527	-0.0323727	0.0346644
MMRN1	267	1.64305e-28	1.19545e-27	0.148834	0.135988	0.148834	-0.110176	0.182961
LDLR	268	7.12297e-14	2.96818e-13	0.0450209	0.0120341	0.0174974	0.0450209	-0.00957511
CDCP1	269	2.04444e-78	4.56575e-77	0.397208	0.245459	0.117369	0.0769765	0.397208
MYO9B	269	1.12536e-130	6.30993e-129	0.580646	0.580646	0.0784405	0.0672627	0.341967
SLC25A29	269	8.32149e-34	7.09319e-33	0.149159	0.0812563	0.0934158	0.105843	0.149159
EPB41	270	3.38717e-89	9.43827e-88	0.522717	0.522717	0.307024	-0.0786284	-0.251695
P2RY13	270	3.57523e-78	7.93606e-77	0.270471	0.13474	0.0741384	0.0924089	0.270471
CD24	270	8.50774e-14	3.53637e-13	0.0314685	-0.00421042	0.0115985	0.0314685	0.00959729
PSPC1	271	1.11786e-129	6.19211e-128	0.54855	0.54855	0.126743	-0.0223098	-0.118749
LINC01909	271	5.60653e-78	1.23701e-76	0.281011	0.195294	0.167035	0.108403	0.281011
PLVAP	271	2.24618e-68	4.21532e-67	0.196483	0.114233	0.135456	-0.0248827	0.196483
TRAPPC9	272	1.92071e-129	1.06073e-127	0.594655	0.594655	-0.0231137	-0.0968104	-0.17765
P2RX1	272	1.04406e-13	4.32118e-13	0.0402537	0.0282852	0.0170719	0.0402537	0.0281401
CDK13	273	1.98554e-129	1.09324e-127	0.576587	0.576587	0.152632	0.175716	-0.125801
ZNF90	273	1.24299e-13	5.12601e-13	0.10443	0.0773749	0.0244545	0.10443	0.0747971
CCDC26	274	2.34684e-77	5.10431e-76	0.782031	0.20378	-0.0336005	0.0878592	0.782031
PLPP1	274	2.78704e-56	4.06851e-55	0.352215	0.352215	0.270181	0.0431944	0.297338
AC004918.1	275	2.01481e-27	1.41756e-26	0.143143	0.104727	0.143143	0.0836317	0.189799
RASSF4	275	1.1196e-76	2.40373e-75	0.476326	0.00692507	-0.481828	-0.286718	0.476326
TGFBR2	275	6.54667e-129	3.57242e-127	0.791719	0.791719	-0.0614926	-0.0818874	-0.0557271
SYT1	275	1.38449e-13	5.70057e-13	0.0849948	-0.10967	0.0352832	0.0849948	-0.0493476
APBB1IP	276	8.50736e-129	4.62856e-127	0.858949	0.858949	-0.0102809	-0.200678	0.594341
CCDC40	277	3.53592e-76	7.58258e-75	0.329345	0.139905	-0.154796	-0.238035	0.329345
LPIN2	277	4.0936e-103	1.46308e-101	0.501231	0.501231	0.273549	-0.161112	0.417863
SNX30	277	1.43069e-128	7.76088e-127	0.605389	0.605389	0.149983	-0.0638798	0.760876
ADCY9	277	1.55523e-13	6.39497e-13	0.10202	0.0674339	0.00120277	0.10202	-0.056234
AC008105.3	278	2.87785e-29	2.14668e-28	0.156116	0.156116	0.161127	0.102264	-0.053584
ADAP2	278	3.04047e-88	8.23443e-87	0.465377	0.465377	-0.103571	-0.0108972	0.907123
CHD1	279	4.43275e-93	1.30457e-91	0.490615	0.490615	0.277629	-0.176373	0.304729
LYN	279	1.7414e-119	8.20787e-118	0.609939	0.609939	-0.0131467	-0.415405	1.03231
RAB7A	279	3.47067e-128	1.86067e-126	0.585901	0.585901	-0.0241112	-0.0727567	0.171487
WBP2NL	279	1.24689e-38	1.21476e-37	0.235229	0.235229	0.182733	0.208747	0.393593
PLXNB2	280	1.88689e-75	3.97657e-74	0.325226	0.142257	0.0925825	0.0598574	0.325226
NBEA	281	1.06617e-59	1.66652e-58	0.59719	0.337594	0.11215	0.251878	0.59719
SBF2	281	1.17141e-127	6.24356e-126	0.624808	0.624808	-0.159956	0.0900717	0.623017
SHMT1	282	3.43467e-111	1.39017e-109	0.543638	0.543638	0.151819	0.265331	0.785097
COX10-AS1	282	1.9345e-56	2.83525e-55	0.414293	0.414293	0.305362	0.128628	0.265982
BOD1L1	283	2.93361e-67	5.40038e-66	0.342381	0.342381	0.237374	0.12998	0.388682
CIITA	283	6.80059e-83	1.64497e-81	0.443768	0.443768	0.169846	-0.0866893	0.778168
RAD51B	284	7.81148e-127	4.11562e-125	0.773549	0.773549	-0.156663	0.00180437	0.376767
SIRT1	284	2.4069e-82	5.77624e-81	0.402014	0.402014	0.24586	0.226572	0.421653
ZNF618	284	2.09059e-74	4.35579e-73	0.535494	0.212264	-0.248434	-0.0327862	0.535494
AL359091.1	284	1.99379e-13	8.15804e-13	0.0358521	0.0218569	0.0220272	0.0358521	0.0338614
ICOSLG	285	8.46378e-71	1.67223e-69	0.258676	0.17431	0.14849	0.131765	0.258676
CBFA2T3	285	2.48074e-13	1.00875e-12	0.032313	0.0133059	0.0237722	0.032313	0.02219
AIG1	286	3.45284e-89	9.60666e-88	0.44294	0.44294	0.263471	0.206355	0.683076
DOCK10	286	1.5797e-126	8.27535e-125	0.684017	0.684017	0.2135	0.133619	-0.22918
MT-ND2	286	2.51205e-13	1.02057e-12	0.138156	0.0311966	-0.0616536	0.138156	-0.203867
FCGRT	287	2.38574e-89	6.65792e-88	0.453415	0.453415	-0.0346312	-0.137709	0.861286
ARHGAP27P1-BPTFP1-KPNA2P3	287	2.60921e-93	7.75361e-92	0.414681	0.414681	0.239182	-0.0847064	0.49137
ITGAL	288	5.96909e-26	4.01332e-25	0.149351	0.149351	0.0950805	0.151675	-0.628363
SPNS3	288	4.90616e-26	3.30958e-25	0.135116	0.124947	0.135116	0.094912	0.136305
ADORA3	289	2.28746e-73	4.71773e-72	0.176712	0.0708191	0.00970491	0.0459288	0.176712
AOAH	289	5.23846e-126	2.72088e-124	0.790626	0.790626	-0.0394386	0.121624	0.0990083
MRC1	289	3.16388e-13	1.28029e-12	0.116141	-0.227831	-0.605316	0.116141	0.109196
N4BP2L2	290	5.59021e-126	2.89538e-124	0.540987	0.540987	-0.0891756	-0.044736	-0.01874
SKIL	290	3.71681e-89	1.03254e-87	0.541081	0.541081	0.306669	-0.225083	0.72036
AL445623.2	290	7.56041e-23	4.56739e-22	0.08938	0.0321838	0.0671674	0.0748412	0.08938
GAK	291	7.77453e-63	1.2947e-61	0.322041	0.322041	0.227537	0.0578515	0.344081
NLRP3	291	4.15251e-73	8.48324e-72	0.375945	0.0757648	0.138394	0.0854461	0.375945
STON2	291	6.11484e-21	3.44759e-20	0.158341	0.146998	0.158341	0.153103	0.195958
RREB1	292	1.21006e-125	6.24969e-124	0.639341	0.639341	-0.219634	-0.0837445	0.418336
SEMA4C	292	4.94409e-73	1.00834e-71	0.328142	0.172088	0.169235	-0.00539616	0.328142
SLC41A2	292	3.8837e-13	1.56431e-12	0.0857248	0.0148986	-0.00793586	0.0857248	0.0272648
HRH2	293	4.2415e-41	4.40362e-40	0.246072	0.0578522	-0.0871045	0.149936	0.246072
RGL3	293	4.67494e-51	6.13565e-50	0.261083	0.178855	0.156553	0.0759469	0.261083
ZMYM4	293	1.3532e-125	6.96937e-124	0.569616	0.569616	0.104977	0.0293755	0.459728
LINC02391	293	7.0499e-73	1.43463e-71	0.460194	0.210632	0.0598152	0.0157125	0.460194
[truncated: 17,551 more rows]

## Sheet: prTAM
	Top	p.value	FDR	summary.logFC	logFC.Myel1	logFC.moTAM	logFC.mgTAM	logFC.Tcell			p.value is exact p value for differential expression using the negative binomial model (see methods for details)
[truncated: 18,335 more rows]

[truncated: 2 more sheets: Tcell, top_markers]
