# Supplementary material for: Re-convolving the compositional landscape of primary and recurrent glioblastoma reveals prognostic and targetable tissue states
Source: Nat Commun. 2023 May 4;14:2586. doi: 10.1038/s41467-023-38186-1 (PMC10160047; doi:10.1038/s41467-023-38186-1)
Supplement: Supplementary file 9 — Supplementary dataset 6 [file 41467_2023_38186_MOESM9_ESM.xlsx]

## Sheet: Cerulenin_Astrocyte_Cx_dge_
	baseMean	log2FoldChange	lfcSE	stat	pvalue	padj			p.value is exact p value for differential expression (see methods for details)
DDX11L1	0.106555	0	7.79641	0	1	NA			FDR is false discovery rate adjusted p value for differential expression
WASH7P	0.00733693	0	7.79641	0	1	NA
FAM138A	0	NA	NA	NA	NA	NA
FAM138F	0	NA	NA	NA	NA	NA
OR4F5	0	NA	NA	NA	NA	NA
LOC729737	0.191749	1.20522	6.3009	0.191277	0.848309	NA
LOC100132287	0	NA	NA	NA	NA	NA
LOC100132062	0	NA	NA	NA	NA	NA
LOC100133331	0.0195386	0	7.79622	0	1	NA
OR4F29	0	NA	NA	NA	NA	NA
OR4F16	0	NA	NA	NA	NA	NA
OR4F3	0	NA	NA	NA	NA	NA
LOC100288069	0.395154	1.99132	2.33076	0.854367	0.392902	NA
LINC00115	0.599279	-1.59487	1.24586	-1.28013	0.200498	NA
LOC643837	3.27573	-0.95631	0.557144	-1.71645	0.0860795	NA
FAM41C	0.444669	1.93835	1.75542	1.10421	0.269504	NA
LOC100130417	0.00176592	0	7.79641	0	1	NA
SAMD11	0.0631331	0	7.79621	0	1	NA
NOC2L	0.229219	0.196661	4.1023	0.0479391	0.961765	NA
KLHL17	3.10372	1.48316	0.448843	3.30442	0.000951742	NA
PLEKHN1	0.34521	-0.523747	2.52216	-0.207658	0.835496	NA
C1orf170	0.923736	1.18897	1.25578	0.946804	0.343739	NA
HES4	2.51916	-0.0972511	0.596338	-0.16308	0.870455	NA
ISG15	4.10501	0.692858	0.540546	1.28177	0.199922	NA
RNF223	0.0688243	0.1634	7.79579	0.02096	0.983278	NA
C1orf159	0.179311	-0.452936	3.92153	-0.1155	0.908049	NA
LOC254099	0.0593706	0.430367	7.79639	0.0552008	0.955978	NA
MIR200B	0	NA	NA	NA	NA	NA
MIR200A	0	NA	NA	NA	NA	NA
MIR429	0	NA	NA	NA	NA	NA
TTLL10	0.252359	0.40821	7.79617	0.0523603	0.958242	NA
TNFRSF18	0.0135281	0	7.79641	0	1	NA
TNFRSF4	0	NA	NA	NA	NA	NA
FAM132A	0.0378726	0.972472	7.79444	0.124765	0.90071	NA
SCNN1D	0.451571	-0.283975	2.69778	-0.105263	0.916167	NA
ACAP3	2.05932	-0.176348	0.661029	-0.266778	0.78964	NA
PUSL1	0.279418	1.59037	2.55601	0.622208	0.533805	NA
CPSF3L	0.612706	-1.17685	1.39831	-0.841623	0.399999	NA
TAS1R3	0	NA	NA	NA	NA	NA
LOC148413	0.0555413	0	7.79637	0	1	NA
ANKRD65	0.172399	-0.150567	3.44056	-0.0437624	0.965094	NA
TMEM88B	0	NA	NA	NA	NA	NA
ATAD3C	2.17987	0.348239	0.937214	0.371569	0.710214	NA
ATAD3B	0.616828	0.148942	1.20192	0.12392	0.901379	NA
ATAD3A	4.57777	0.017203	0.51256	0.033563	0.973226	NA
TMEM240	0.0857262	0.230592	7.79609	0.0295779	0.976404	NA
C1orf233	0.693028	1.31709	1.16628	1.12931	0.258769	NA
MIB2	3.01673	0.617348	0.565795	1.09112	0.275221	NA
MMP23B	0	NA	NA	NA	NA	NA
MMP23A	0.00141314	0	7.79633	0	1	NA
CDK11B	0.18652	1.09451	4.81159	0.227474	0.820055	NA
SLC35E2B	2.25655	-0.132211	0.73639	-0.17954	0.857514	NA
CDK11A	0.0288936	1.89792	7.78654	0.243743	0.80743	NA
CALML6	0	NA	NA	NA	NA	NA
TMEM52	0.0862976	0.871334	7.79609	0.111766	0.911009	NA
KIAA1751	2.07023	-0.0660766	1.1663	-0.0566547	0.95482	NA
GABRD	0.0359146	0.557168	7.79621	0.0714665	0.943026	NA
PRKCZ	0.22682	-0.0898097	3.4245	-0.0262257	0.979077	NA
C1orf86	3.57404	1.1309	0.54447	2.07706	0.037796	NA
MORN1	0.270583	0.223737	3.55949	0.0628565	0.949881	NA
LOC100129534	1.32185	-1.03215	1.24031	-0.832173	0.405311	NA
PEX10	0.216097	0.117614	3.38263	0.0347701	0.972263	NA
PLCH2	0.277329	0.705433	4.88095	0.144528	0.885084	NA
PANK4	2.01134	-1.45456	0.862963	-1.68554	0.091885	NA
HES5	0.015679	0	7.79637	0	1	NA
LOC115110	0.0934431	-0.62564	7.79465	-0.0802653	0.936026	NA
LOC100133445	0	NA	NA	NA	NA	NA
TNFRSF14	0.292469	-0.86128	2.95296	-0.291667	0.770541	NA
MMEL1	0.0788274	0	7.79626	0	1	NA
TTC34	0.0433314	0.337687	7.79594	0.0433157	0.96545	NA
ACTRT2	0.046342	0	7.7964	0	1	NA
FLJ42875	4.31292	-1.3113	0.590371	-2.22115	0.0263411	NA
MIR4251	0.0125399	0	7.79641	0	1	NA
ARHGEF16	0.0347448	0.360468	7.79588	0.0462383	0.96312	NA
MEGF6	1.21478	-0.0678135	1.01476	-0.0668272	0.946719	NA
MIR551A	0	NA	NA	NA	NA	NA
TPRG1L	1.70778	1.46701	0.641807	2.28575	0.022269	NA
WRAP73	3.00686	-0.201611	0.579977	-0.347618	0.728127	NA
TP73	0.60828	0.450297	1.19042	0.378267	0.705232	NA
CCDC27	0.994158	1.50439	1.33004	1.13109	0.258018	NA
SMIM1	0.0814583	-0.030002	7.79627	-0.00384826	0.99693	NA
DFFB	2.82771	-0.315923	0.704418	-0.448488	0.653801	NA
LOC100133612	0.437758	-0.578249	2.33469	-0.247677	0.804385	NA
LOC728716	0.582457	0.341198	7.79628	0.0437642	0.965092	NA
LOC284661	0.238317	0.3036	4.02726	0.0753861	0.939908	NA
AJAP1	1.03507	0.122853	1.26681	0.0969779	0.922744	NA
MIR4417	0.00364739	0	7.79641	0	1	NA
MIR4689	0	NA	NA	NA	NA	NA
NPHP4	4.10729	0.324276	0.569532	0.569373	0.569103	NA
CHD5	1.49982	0.508887	0.899374	0.565823	0.571514	NA
RNF207	1.49386	0.629155	0.882325	0.713065	0.475806	NA
HES3	0.0547621	0	7.79649	0	1	NA
GPR153	1.71999	1.16356	0.583881	1.9928	0.0462832	NA
HES2	1.63606	-0.0946673	0.860676	-0.109992	0.912416	NA
ESPN	0.27671	0.688722	3.16407	0.217669	0.827687	NA
MIR4252	0	NA	NA	NA	NA	NA
TNFRSF25	1.30681	-1.3805	1.17795	-1.17195	0.241218	NA
PLEKHG5	4.83651	-0.210006	0.504845	-0.415981	0.677424	NA
TAS1R1	0.488236	0.033655	2.57257	0.0130822	0.989562	NA
ZBTB48	1.32343	1.61725	0.834199	1.93868	0.0525398	NA
KLHL21	2.8602	1.27294	0.505697	2.51721	0.0118289	NA
THAP3	0.545506	0.90605	1.45787	0.621487	0.534279	NA
DNAJC11	2.00945	0.896621	0.859138	1.04363	0.296657	NA
UTS2	0.40701	0.917343	2.0475	0.448031	0.654131	NA
SLC45A1	0.374515	0.0520675	2.28933	0.0227435	0.981855	NA
ENO1-AS1	0.206659	-0.234682	3.70332	-0.0633708	0.949471	NA
CA6	0.867607	1.73471	1.34007	1.2945	0.195494	NA
SLC2A7	0.202086	1.63095	3.26282	0.499858	0.617175	NA
SLC2A5	0.381629	-0.759259	2.22236	-0.341645	0.732618	NA
GPR157	0.184022	1.28955	6.43747	0.200319	0.841231	NA
MIR34A	0.0367074	0	7.79641	0	1	NA
TMEM201	5.33928	-0.110876	0.410075	-0.270381	0.786867	NA
PIK3CD	3.27972	0.0467603	0.570576	0.0819529	0.934684	NA
C1orf200	0.365133	1.25723	1.94885	0.645115	0.518853	NA
LZIC	2.54375	1.15475	0.563744	2.04835	0.0405253	NA
NMNAT1	3.35757	0.430209	0.544175	0.790572	0.429194	NA
RBP7	0.657106	0.552477	1.3066	0.422835	0.672415	NA
APITD1-CORT	0	NA	NA	NA	NA	NA
APITD1	1.91867	-1.02963	0.704534	-1.46143	0.143897	NA
CORT	0.502529	-0.4185	2.82718	-0.148027	0.882321	NA
PEX14	3.90495	-0.123577	0.464636	-0.265964	0.790267	NA
C1orf127	1.33232	0.957831	1.11535	0.858774	0.390465	NA
MASP2	0.801864	-0.307542	1.10115	-0.279292	0.780021	NA
MTOR-AS1	0.888628	0.991185	1.09996	0.901112	0.367529	NA
ANGPTL7	0.776034	0.141884	1.69936	0.0834928	0.93346	NA
UBIAD1	5.88053	0.287005	0.451808	0.635238	0.525273	NA
PTCHD2	0.170035	0.994863	5.03043	0.197769	0.843226	NA
FBXO2	0.342033	0.987695	2.0017	0.493427	0.621711	NA
FBXO6	1.60463	-0.0779185	0.904973	-0.0861004	0.931387	NA
DRAXIN	0.4512	1.17063	1.87629	0.623905	0.53269	NA
AGTRAP	0.999768	1.82291	0.754438	2.41624	0.0156816	NA
NPPA-AS1	0.56083	0.923866	1.76541	0.523314	0.600756	NA
NPPA	0.13561	0.481571	7.79604	0.0617712	0.950745	NA
NPPB	2.0407	-0.00832539	0.974755	-0.00854101	0.993185	NA
MIIP	4.11745	-0.0983264	0.492727	-0.199555	0.841828	NA
TNFRSF8	0.547185	0.851033	1.47741	0.576031	0.564594	NA
TNFRSF1B	3.87103	-0.961981	0.616861	-1.55948	0.118883	NA
MIR4632	0	NA	NA	NA	NA	NA
SNORA59B	0	NA	NA	NA	NA	NA
SNORA59A	0	NA	NA	NA	NA	NA
DHRS3	5.41964	0.0654081	0.628651	0.104045	0.917134	NA
AADACL4	0.335273	1.03201	3.62491	0.2847	0.775874	NA
AADACL3	0.673839	0.304115	1.90195	0.159896	0.872963	NA
C1orf158	0.474034	-0.421117	1.99084	-0.211528	0.832475	NA
PRAMEF12	0.0968618	0.708071	7.79628	0.0908216	0.927634	NA
PRAMEF1	1.3689	-0.605765	0.99021	-0.611754	0.540701	NA
PRAMEF11	0.449675	-0.74722	2.36874	-0.315451	0.752419	NA
LOC649330	0	NA	NA	NA	NA	NA
HNRNPCL1	0.138736	0.438721	7.79596	0.0562754	0.955122	NA
PRAMEF2	1.48147	-0.264464	1.20502	-0.219469	0.826285	NA
PRAMEF4	0.208241	0.14004	7.4449	0.0188103	0.984992	NA
PRAMEF10	0.107379	0	7.79641	0	1	NA
PRAMEF8	0.159061	0.546202	7.79548	0.0700664	0.944141	NA
PRAMEF7	0	NA	NA	NA	NA	NA
PRAMEF6	0	NA	NA	NA	NA	NA
PRAMEF22	0	NA	NA	NA	NA	NA
PRAMEF5	0.0483526	0	7.79633	0	1	NA
LOC440563	1.03934	2.66766	1.23742	2.15582	0.0310978	NA
PRAMEF3	0	NA	NA	NA	NA	NA
PRAMEF9	0	NA	NA	NA	NA	NA
PRAMEF15	0	NA	NA	NA	NA	NA
PRAMEF14	0.0126616	0	7.79632	0	1	NA
PRAMEF13	0	NA	NA	NA	NA	NA
PRAMEF19	0	NA	NA	NA	NA	NA
PRAMEF18	0	NA	NA	NA	NA	NA
PRAMEF16	0.0242871	1.33282	7.79572	0.170968	0.864249	NA
PRAMEF20	0	NA	NA	NA	NA	NA
PRAMEF21	0	NA	NA	NA	NA	NA
PRAMEF17	0.0561184	0	7.79637	0	1	NA
LRRC38	0.973965	-1.69627	1.3499	-1.25659	0.208903	NA
KAZN	3.79299	0.491307	0.731582	0.671568	0.501859	NA
TMEM51-AS1	0.626669	0.531053	1.61472	0.328881	0.742245	NA
TMEM51	1.05772	-0.0148177	0.898058	-0.0164997	0.986836	NA
FHAD1	3.76969	-0.871073	0.927182	-0.939484	0.347482	NA
CTRC	0.0806132	-0.516147	7.79542	-0.0662116	0.947209	NA
CELA2A	0.401221	0.454474	2.98905	0.152047	0.87915	NA
CELA2B	0.231383	0.421635	4.81559	0.0875562	0.930229	NA
CASP9	4.35368	0.504455	0.394026	1.28026	0.200455	NA
AGMAT	2.15078	0.949446	0.654385	1.4509	0.146808	NA
DDI2	0.685906	1.83642	1.43647	1.27843	0.201099	NA
RSC1A1	0.348838	0.177891	2.92289	0.0608612	0.95147	NA
PLEKHM2	3.67712	1.26866	0.562565	2.25513	0.024125	NA
SLC25A34	1.04215	-0.578572	0.946141	-0.611507	0.540864	NA
TMEM82	0.355813	1.64842	5.4363	0.303225	0.761718	NA
UQCRHL	1.15903	0.0299098	0.919485	0.0325289	0.97405	NA
FLJ37453	3.84397	-0.349576	0.565989	-0.617636	0.536815	NA
ZBTB17	2.69291	-0.110922	0.5575	-0.198964	0.842291	NA
C1orf64	0.147977	0.0438886	7.79567	0.00562987	0.995508	NA
HSPB7	0.0313606	-0.423496	7.79571	-0.0543243	0.956677	NA
CLCNKA	0.181588	-0.0936311	4.87533	-0.0192051	0.984678	NA
CLCNKB	0.136463	0.257944	7.79622	0.0330857	0.973606	NA
FAM131C	0.156397	1.82803	7.787	0.234755	0.814399	NA
ARHGEF19	0.0876328	1.04726	7.78464	0.134529	0.892984	NA
RSG1	0.389022	0.789914	1.62419	0.486343	0.626724	NA
SPATA21	0.435034	-0.248739	2.25617	-0.110248	0.912212	NA
CROCCP3	2.28043	0.93138	0.708272	1.315	0.188509	NA
MIR3675	0.322544	-0.06392	3.97557	-0.0160782	0.987172	NA
MST1P2	0.1214	0.507092	7.7964	0.0650419	0.948141	NA
ESPNP	0.906634	-0.317884	1.11742	-0.284481	0.776042	NA
MST1L	1.53042	1.10676	1.04208	1.06207	0.288205	NA
MFAP2	2.71036	1.16705	0.747919	1.5604	0.118665	NA
PADI2	3.0797	-0.373376	0.768887	-0.485606	0.627247	NA
PADI1	0.931297	0.956507	1.24452	0.768576	0.442145	NA
PADI3	0.493534	1.32414	2.12928	0.621869	0.534028	NA
PADI4	1.86587	0.619813	1.15632	0.536022	0.591944	NA
PADI6	0.256949	1.26598	3.43426	0.368632	0.712402	NA
ARHGEF10L	1.44549	0.160778	0.847176	0.189782	0.84948	NA
ACTL8	0.24302	1.36124	4.69057	0.290208	0.771657	NA
IGSF21	0.2923	0.674562	2.53407	0.266197	0.790088	NA
KLHDC7A	0.469109	1.34621	1.97192	0.682689	0.494803	NA
PAX7	1.14465	1.05715	1.27097	0.831766	0.405541	NA
TAS1R2	0.19473	-14.0074	6.90376	-2.02895	0.0424633	NA
ALDH4A1	1.12509	0.792117	0.934208	0.847902	0.396492	NA
MIR4695	0	NA	NA	NA	NA	NA
AKR7L	0.629347	-0.0659909	1.25167	-0.0527222	0.957953	NA
AKR7A3	0.538524	2.30116	1.93227	1.19091	0.233689	NA
LOC100506730	3.7447	-1.67503	0.689115	-2.4307	0.0150697	NA
PQLC2	2.5297	1.182	0.623713	1.8951	0.0580791	NA
C1orf151-NBL1	0	NA	NA	NA	NA	NA
NBL1	0.0163769	0.458865	7.79641	0.058856	0.953067	NA
HTR6	0.0109065	0	7.79646	0	1	NA
TMCO4	1.73408	-0.530306	0.764126	-0.694003	0.48768	NA
RNF186	0.623949	0.661985	1.87367	0.35331	0.723856	NA
PLA2G2E	0	NA	NA	NA	NA	NA
PLA2G2A	0.439847	2.17347	1.83539	1.1842	0.236333	NA
PLA2G5	0.918308	0.0234003	1.53593	0.0152352	0.987845	NA
PLA2G2D	0.438391	-0.243017	2.05216	-0.11842	0.905735	NA
PLA2G2F	0.118531	0	7.79601	0	1	NA
PLA2G2C	0.293708	-0.610941	6.47662	-0.0943301	0.924847	NA
UBXN10	0.931487	0.708747	1.68188	0.421402	0.673462	NA
VWA5B1	0.733195	0.390534	1.49507	0.261214	0.793928	NA
LOC339505	1.3576	-1.57954	1.36473	-1.1574	0.247108	NA
MUL1	3.11213	0.813812	0.440271	1.84844	0.0645393	NA
FAM43B	0.345881	0.759015	2.42639	0.312816	0.75442	NA
CDA	0.306049	0.382147	2.97285	0.128546	0.897717	NA
PINK1	3.17813	0.84221	0.44444	1.89499	0.0580936	NA
KIF17	0.493973	0.052519	1.29979	0.0404059	0.96777	NA
SH2D5	1.38525	0.699497	0.726797	0.962439	0.335829	NA
LOC100506801	0.298239	0.0972605	2.81044	0.0346069	0.972393	NA
NBPF3	1.62901	-0.666865	0.956441	-0.697236	0.485655	NA
ALPL	3.27772	-0.864705	0.695107	-1.24399	0.213504	NA
RAP1GAP	0.304618	1.60697	2.72538	0.589633	0.555436	NA
LDLRAD2	0.246501	0.0314334	7.79583	0.00403208	0.996783	NA
HSPG2	1.65381	0.201836	0.929545	0.217135	0.828103	NA
CELA3B	0.521099	0.263487	2.01966	0.130461	0.896202	NA
CELA3A	1.1123	1.51377	1.49072	1.01546	0.309885	NA
LINC00339	3.45456	0.440525	0.524355	0.840126	0.400838	NA
WNT4	0.63618	-1.854	1.66708	-1.11213	0.266083	NA
EPHA8	0.304896	0.174801	3.22307	0.0542345	0.956748	NA
C1QA	0.399668	1.5371	2.92845	0.524886	0.599663	NA
C1QC	0.182302	0.102138	7.1625	0.0142601	0.988622	NA
C1QB	0.130165	0	7.79617	0	1	NA
MIR4684	0	NA	NA	NA	NA	NA
MIR4253	0	NA	NA	NA	NA	NA
LOC729059	0.770758	0.708599	1.7186	0.412311	0.680111	NA
MIR3115	0.0349655	0	7.79637	0	1	NA
HTR1D	3.85808	1.07875	0.713357	1.51221	0.130479	NA
C1orf213	1.36735	1.3908	0.805988	1.72559	0.0844216	NA
TCEA3	1.33051	0.992614	0.877142	1.13165	0.257783	NA
ASAP3	2.92742	0.451802	0.783895	0.576355	0.564375	NA
E2F2	1.91905	1.0087	0.719649	1.40166	0.161018	NA
MDS2	1.49256	1.5756	1.02995	1.52978	0.126072	NA
LOC100506963	0.272104	0.885494	3.1306	0.282852	0.777291	NA
CNR2	0.906507	-1.20872	1.80635	-0.669149	0.503401	NA
MIR378F	0.0799213	0	7.79643	0	1	NA
MYOM3	3.41187	1.02847	0.669507	1.53616	0.124498	NA
IL22RA1	0.727694	1.25004	1.4002	0.89276	0.371986	NA
IFNLR1	1.37728	-0.225318	0.987978	-0.22806	0.8196	NA
LOC284632	0.358879	2.07369	3.31086	0.62633	0.531099	NA
GRHL3	0.922317	-1.48177	1.37427	-1.07822	0.280933	NA
STPG1	1.8004	0.497478	0.759152	0.655307	0.51227	NA
RCAN3AS	0.567172	1.0439	2.1057	0.495748	0.620072	NA
NCMAP	2.8432	1.47942	0.733311	2.01745	0.0436489	NA
RUNX3	2.03697	-0.451531	0.723056	-0.624475	0.532315	NA
RHD	1.09314	1.09751	1.12264	0.97761	0.328267	NA
RHCE	0.229394	0.0560468	3.20419	0.0174917	0.986044	NA
LDLRAP1	1.4971	-0.658096	0.788797	-0.834303	0.40411	NA
MAN1C1	0.707751	-0.153625	1.36419	-0.112612	0.910338	NA
MTFR1L	3.46936	-0.460097	0.490649	-0.937731	0.348383	NA
LOC646471	0.385138	-0.370523	3.05881	-0.121133	0.903586	NA
AUNIP	1.89418	0.537136	0.785974	0.683401	0.494353	NA
PAQR7	1.07436	-0.488507	1.14422	-0.426934	0.669427	NA
MIR3917	0	NA	NA	NA	NA	NA
EXTL1	0.0495203	0.767533	7.79593	0.098453	0.921573	NA
SLC30A2	0.0339509	0.278884	7.79546	0.0357751	0.971462	NA
TRIM63	0.371836	3.13539	2.68658	1.16706	0.243188	NA
PDIK1L	3.79789	1.60408	0.612963	2.61693	0.00887244	NA
FAM110D	0.169763	0.145296	6.03774	0.0240646	0.980801	NA
ZNF593	3.48771	0.494102	0.567873	0.870093	0.384249	NA
CNKSR1	0.757705	0.126365	1.34607	0.0938771	0.925207	NA
CATSPER4	0.551334	0.300971	1.96994	0.152782	0.87857	NA
UBXN11	1.35206	-1.11958	0.933085	-1.19987	0.23019	NA
CD52	0.0726055	0.496971	7.79637	0.063744	0.949174	NA
AIM1L	0.901728	0.0770217	1.49053	0.051674	0.958788	NA
ZNF683	0.793926	-0.796148	1.74669	-0.455804	0.648531	NA
LIN28A	2.11159	0.203204	1.02845	0.197583	0.843371	NA
DHDDS	4.34229	-0.244498	0.578145	-0.422901	0.672368	NA
RPS6KA1	1.30252	-1.35114	0.99872	-1.35287	0.176096	NA
MIR1976	0	NA	NA	NA	NA	NA
PIGV	1.60702	0.939933	0.868257	1.08255	0.279007	NA
ZDHHC18	0.873839	2.14826	0.999395	2.14956	0.0315899	NA
SFN	0.0945947	0.967682	7.79581	0.124128	0.901214	NA
GPN2	3.04226	0.370929	0.496101	0.747688	0.454648	NA
GPATCH3	0.731932	0.358958	1.18599	0.302666	0.762144	NA
NR0B2	0.0723085	-0.288807	7.79575	-0.0370468	0.970448	NA
C1orf172	0.488456	1.24717	1.71589	0.726838	0.467325	NA
TRNP1	2.30846	-0.578354	0.678178	-0.852806	0.393767	NA
FAM46B	0.561732	-1.23518	1.33206	-0.927267	0.353788	NA
SLC9A1	5.04821	0.804177	0.386773	2.07919	0.0375995	NA
WDTC1	1.57848	0.0453451	0.903432	0.050192	0.959969	NA
TMEM222	2.45938	0.376238	0.64086	0.587083	0.557148	NA
LOC644961	1.78385	1.24297	0.789873	1.57363	0.115573	NA
SYTL1	1.67349	0.572654	0.768379	0.745275	0.456105	NA
FCN3	0.526704	4.086	2.19312	1.8631	0.0624477	NA
CD164L2	0.280956	-0.380349	3.15571	-0.120527	0.904065	NA
GPR3	4.08274	0.33511	0.562841	0.595389	0.551583	NA
FGR	0.933534	0.0829561	1.19397	0.0694791	0.944608	NA
SCARNA1	0.00477315	0	7.79641	0	1	NA
THEMIS2	0.638712	-0.497101	1.52459	-0.326056	0.744382	NA
SMPDL3B	0.491429	-0.145551	1.61382	-0.0901908	0.928136	NA
XKR8	3.76704	0.219669	0.47425	0.463191	0.643227	NA
PTAFR	1.62617	-1.21509	1.153	-1.05385	0.29195	NA
MED18	2.59279	0.792902	0.645147	1.22903	0.219062	NA
RCC1	3.50342	-0.649661	0.468819	-1.38574	0.165826	NA
TRNAU1AP	2.38633	-0.0766591	0.625812	-0.122495	0.902507	NA
SNHG12	1.77372	-1.48502	0.798402	-1.85999	0.0628866	NA
SNORD99	0.0172591	1.41648	7.79615	0.18169	0.855826	NA
SNORA61	0.10039	0.843049	7.79414	0.108165	0.913865	NA
SNORA44	0.0435724	0	7.79619	0	1	NA
SNORA16A	0.00741172	0	7.79641	0	1	NA
RAB42	0.522862	0.957743	1.48269	0.64595	0.518312	NA
RNU11	0.0473629	0.641401	7.79621	0.0822708	0.934431	NA
OPRD1	0.0173827	0.659619	7.79624	0.0846073	0.932574	NA
TMEM200B	0.0376412	1.90883	7.78976	0.245043	0.806423	NA
PTPRU	3.50806	0.63296	0.565492	1.11931	0.263008	NA
MATN1	1.1727	-0.739523	1.28128	-0.577176	0.563821	NA
MATN1-AS1	0.262892	0.10602	3.92892	0.0269846	0.978472	NA
LAPTM5	0.178448	0.639856	5.36347	0.119299	0.905039	NA
MIR4420	0	NA	NA	NA	NA	NA
SNORD103B	0	NA	NA	NA	NA	NA
SNORD103A	0	NA	NA	NA	NA	NA
SNORD85	0	NA	NA	NA	NA	NA
NKAIN1	1.61725	-1.0487	1.03485	-1.01339	0.310876	NA
FABP3	1.33891	-0.984765	1.11105	-0.88634	0.375434	NA
SERINC2	0.605867	0.487122	1.091	0.44649	0.655243	NA
LOC149086	0.181441	-0.241043	7.79383	-0.0309274	0.975327	NA
LOC284551	2.74982	0.344284	0.826746	0.416432	0.677094	NA
TINAGL1	0.696971	-0.194799	1.18878	-0.163864	0.869838	NA
HCRTR1	0.381739	0.892809	7.79458	0.114542	0.908808	NA
COL16A1	5.84505	-0.956378	0.503979	-1.89765	0.0577418	NA
BAI2	0.598986	2.03307	1.61607	1.25803	0.20838	NA
MIR4254	0	NA	NA	NA	NA	NA
TMEM39B	3.17665	-0.588015	0.641821	-0.916165	0.35958	NA
CCDC28B	0.506823	-0.604218	1.29908	-0.465113	0.64185	NA
IQCC	1.13675	-0.711626	1.53148	-0.464665	0.642171	NA
DCDC2B	0.478973	-0.692621	1.91498	-0.361685	0.717587	NA
TMEM234	0.484292	0.171548	1.38955	0.123456	0.901746	NA
MTMR9LP	0.88228	-0.0316672	1.27814	-0.024776	0.980234	NA
FAM167B	0.697945	0.450636	1.21154	0.371954	0.709927	NA
LCK	0.51313	1.45269	2.05428	0.707152	0.479472	NA
FAM229A	0.239643	0.534911	3.37384	0.158547	0.874026	NA
TSSK3	0.367877	0.77825	3.2025	0.243013	0.807995	NA
ZBTB8B	1.14252	1.04413	1.06953	0.97625	0.328941	NA
SYNC	0.344903	0.372166	2.4704	0.15065	0.880252	NA
KIAA1522	2.2652	0.407719	0.660341	0.617437	0.536947	NA
FNDC5	1.87303	0.991011	0.939554	1.05477	0.291532	NA
HPCA	0.00374869	0	7.79641	0	1	NA
TMEM54	0.322062	0.749081	1.71779	0.436072	0.662785	NA
ADC	0.45293	0.980212	1.68299	0.582424	0.560281	NA
MIR3605	0	NA	NA	NA	NA	NA
ZSCAN20	1.93747	0.790181	0.630665	1.25293	0.21023	NA
HMGB4	0.486858	0.23619	2.179	0.108394	0.913683	NA
LOC402779	0.250374	0.98996	3.29813	0.300158	0.764057	NA
C1orf94	1.64432	0.403203	0.962708	0.418822	0.675346	NA
GJB5	0.0496591	0	7.79624	0	1	NA
GJB4	0.751814	0.150946	1.66101	0.0908762	0.927591	NA
GJB3	0.0206847	0.260661	7.79601	0.0334352	0.973328	NA
GJA4	0.0681012	0.998489	7.79595	0.128078	0.898087	NA
DLGAP3	0.204397	-0.251862	5.52223	-0.0456087	0.963622	NA
LOC653160	0.58668	-0.594948	1.39102	-0.427706	0.668865	NA
ZMYM1	4.65062	0.794671	0.503735	1.57756	0.114667	NA
TFAP2E	0.225813	-0.0157175	3.85783	-0.00407419	0.996749	NA
C1orf216	1.08336	0.203	0.828768	0.244942	0.806501	NA
AGO4	5.247	1.3929	0.569483	2.44589	0.0144494	NA
AGO3	5.31324	0.55615	0.47427	1.17265	0.240938	NA
TEKT2	0.00417749	0.464755	7.79641	0.0596115	0.952465	NA
ADPRHL2	2.07999	0.546937	0.601504	0.909282	0.363201	NA
COL8A2	0.647568	0.31455	1.38708	0.226771	0.820602	NA
SH3D21	0.436895	-0.0859135	2.25634	-0.0380765	0.969627	NA
EVA1B	4.59179	0.681751	0.43824	1.55566	0.11979	NA
STK40	2.8078	1.80386	0.520527	3.46545	0.00052935	NA
OSCP1	3.05322	0.528038	0.50281	1.05018	0.293638	NA
CSF3R	0.280251	-1.1285	2.68403	-0.42045	0.674156	NA
GRIK3	1.81627	-0.635138	0.734564	-0.864646	0.387233	NA
MIR4255	0	NA	NA	NA	NA	NA
LOC728431	0.459473	-0.0758303	1.45506	-0.0521147	0.958437	NA
MIR5581	0.0872518	0	7.79641	0	1	NA
RSPO1	2.10836	0.62094	0.85698	0.724568	0.468717	NA
C1orf109	3.69728	0.000102594	0.510678	0.000200899	0.99984	NA
EPHA10	1.67242	-0.262274	1.04656	-0.250606	0.802118	NA
MANEAL	0.512448	-0.117522	1.51855	-0.0773912	0.938312	NA
FHL3	5.44155	0.466289	0.493714	0.944451	0.344939	NA
POU3F1	3.32542	1.41867	0.82808	1.71321	0.0866747	NA
MIR3659	0.132886	0	7.79648	0	1	NA
LOC339442	0.112164	0.22505	7.79632	0.0288662	0.976971	NA
GJA9-MYCBP	0.129221	1.02929	7.79623	0.132025	0.894965	NA
MYCBP	0	NA	NA	NA	NA	NA
GJA9	0	NA	NA	NA	NA	NA
RHBDL2	1.98935	0.415355	0.960548	0.432414	0.66544	NA
KIAA0754	4.8895	0.171927	0.599601	0.286736	0.774315	NA
BMP8A	1.00927	-0.271205	1.20273	-0.225491	0.821597	NA
PPIEL	1.69109	0.469734	0.999442	0.469997	0.638357	NA
SNORA55	0.0300831	0	7.79646	0	1	NA
HEYL	0.524272	0.691681	1.59319	0.434148	0.664181	NA
NT5C1A	0.10023	0	7.79638	0	1	NA
HPCAL4	1.12744	0.465831	1.60721	0.289838	0.77194	NA
PPIE	5.60852	0.202356	0.389261	0.519847	0.60317	NA
BMP8B	0.0416	0.188909	7.79623	0.0242309	0.980668	NA
OXCT2	0	NA	NA	NA	NA	NA
MYCL1	1.34909	-1.34468	1.0539	-1.27591	0.201987	NA
RLF	4.57035	0.431067	0.479469	0.89905	0.368626	NA
TMCO2	0.237498	1.54806	4.00255	0.386769	0.698927	NA
SMAP2	4.58079	-0.612744	0.517316	-1.18447	0.236228	NA
ZFP69B	4.1629	0.676597	0.527035	1.28378	0.199219	NA
ZFP69	3.33163	0.369206	0.54397	0.678725	0.497312	NA
EXO5	2.28192	0.310882	0.733539	0.423811	0.671704	NA
ZNF684	2.60394	0.39056	0.741508	0.526711	0.598394	NA
RIMS3	0.704348	1.71968	1.25071	1.37496	0.169143	NA
LOC100130557	1.36707	-1.76666	1.12598	-1.569	0.116649	NA
MIR30E	0	NA	NA	NA	NA	NA
MIR30C1	0.0300308	0	7.79641	0	1	NA
KCNQ4	0.237042	-1.06485	3.28244	-0.324407	0.74563	NA
CITED4	3.02861	0.35323	0.523359	0.674928	0.499721	NA
SLFNL1-AS1	0.903458	0.40985	1.31685	0.311235	0.755622	NA
SLFNL1	0	NA	NA	NA	NA	NA
SCMH1	4.8976	0.135526	0.47751	0.283817	0.77655	NA
EDN2	5.52082	-0.383624	0.701308	-0.547012	0.584371	NA
GUCA2B	0	NA	NA	NA	NA	NA
GUCA2A	0.00738272	0	7.79636	0	1	NA
RIMKLA	4.87399	0.85218	0.638254	1.33517	0.18182	NA
ZMYND12	1.48568	-0.776945	1.01251	-0.767348	0.442875	NA
PPCS	4.25046	0.304349	0.521616	0.583473	0.559575	NA
CLDN19	0.84986	0.891449	1.58775	0.561455	0.574487	NA
LEPRE1	4.78954	-0.0807448	0.516778	-0.156247	0.875839	NA
LOC100129924	0.0165363	0.539245	7.79617	0.0691679	0.944856	NA
CCDC23	5.40243	-0.192666	0.532001	-0.362154	0.717237	NA
ERMAP	2.84982	1.30005	0.529067	2.45726	0.0140002	NA
ZNF691	1.49539	0.812609	0.614905	1.32152	0.186329	NA
SLC2A1-AS1	2.19949	1.15278	0.702495	1.64097	0.100803	NA
FAM183A	2.88865	0.83795	0.68226	1.2282	0.219373	NA
WDR65	2.83935	0.321236	0.77199	0.416115	0.677326	NA
TMEM125	0.0792962	1.44703	7.7964	0.185602	0.852757	NA
C1orf210	0.893521	1.07147	1.63174	0.656638	0.511413	NA
TIE1	0.718132	0.366232	1.41412	0.258982	0.795649	NA
MPL	4.94198	-0.379434	0.741982	-0.511379	0.609086	NA
ELOVL1	0.973115	0.947429	0.919122	1.0308	0.302636	NA
SZT2	2.08584	0.252808	0.776137	0.325725	0.744632	NA
HYI	0	NA	NA	NA	NA	NA
KDM4A-AS1	1.13007	0.709401	1.16191	0.610545	0.541501	NA
ST3GAL3	2.11155	0.324506	0.68308	0.475063	0.634742	NA
ARTN	0.848071	-3.06075	1.23009	-2.48824	0.0128379	NA
IPO13	3.63809	-0.650854	0.570708	-1.14043	0.254106	NA
DPH2	1.57952	-0.0935461	0.681365	-0.137292	0.8908	NA
B4GALT2	2.80968	0.548916	0.55294	0.992723	0.320845	NA
CCDC24	0.636627	-0.260029	1.35334	-0.19214	0.847633	NA
SLC6A9	2.82189	2.30232	0.541323	4.25313	2.10802e-05	NA
KLF17	4.46319	1.25369	0.778695	1.60999	0.107401	NA
DMAP1	3.07203	0.354027	0.512016	0.691438	0.48929	NA
ERI3	4.32443	1.34112	0.429781	3.12048	0.00180559	NA
MIR5584	0.285602	-0.318676	7.79585	-0.0408776	0.967393	NA
TMEM53	2.69983	0.558508	0.534504	1.04491	0.296065	NA
C1orf228	0.52713	0.796787	2.13902	0.372502	0.709519	NA
SNORD55	0	NA	NA	NA	NA	NA
SNORD46	0.00855228	0	7.79641	0	1	NA
SNORD38A	0.022482	0	7.79641	0	1	NA
SNORD38B	0.0183595	0.0698163	7.79642	0.00895492	0.992855	NA
BEST4	0.639405	-0.264376	1.7603	-0.150188	0.880616	NA
PLK3	0.761472	-0.170048	1.53984	-0.110432	0.912067	NA
TCTEX1D4	0	NA	NA	NA	NA	NA
BTBD19	0.054922	0.760635	7.79623	0.0975645	0.922278	NA
PTCH2	0.88726	1.8363	1.18185	1.55374	0.120246	NA
EIF2B3	5.755	0.294286	0.470075	0.62604	0.531289	NA
ZSWIM5	1.4213	1.19267	0.955612	1.24807	0.212005	NA
LOC400752	0.145417	1.47876	7.78634	0.189917	0.849374	NA
HPDL	1.06229	-1.70219	0.94606	-1.79925	0.0719798	NA
TOE1	0.753274	-2.05607	1.28691	-1.59767	0.110115	NA
TESK2	0.883298	-0.146482	1.36647	-0.107198	0.914632	NA
CCDC163P	5.553	0.281184	0.449014	0.626226	0.531167	NA
MMACHC	1.45789	-1.80299	0.896869	-2.01031	0.0443982	NA
CCDC17	0.76725	-0.653779	1.28966	-0.50694	0.612197	NA
RPS15AP10	1.00199	0.00160937	1.49707	0.00107502	0.999142	NA
TMEM69	5.91128	0.577978	0.376802	1.5339	0.125054	NA
MAST2	4.52416	-0.53122	0.464091	-1.14464	0.252356	NA
TSPAN1	1.3566	-0.208021	1.01056	-0.205847	0.83691	NA
LURAP1	0.303702	0.638643	3.10155	0.205911	0.836861	NA
RAD54L	2.77989	0.0114962	0.79081	0.0145373	0.988401	NA
LRRC41	5.40033	0.396775	0.548287	0.723662	0.469273	NA
FAAH	0.727027	0.753495	1.15479	0.652497	0.514081	NA
LOC729041	1.31757	-0.0871545	1.05281	-0.0827828	0.934024	NA
DMBX1	1.29869	1.47579	1.48172	0.996001	0.31925	NA
MKNK1-AS1	1.81312	1.89577	0.800219	2.36906	0.0178334	NA
KNCN	0.749149	0.329217	1.58187	0.208119	0.835136	NA
MKNK1	3.19296	-0.316828	0.570594	-0.55526	0.578717	NA
MOB3C	0.330291	1.21639	2.19332	0.554588	0.579176	NA
TEX38	0.625265	2.01944	1.54665	1.30568	0.19166	NA
EFCAB14-AS1	0.271087	0.347086	4.1856	0.0829237	0.933912	NA
CYP4B1	0.580773	2.33994	1.21546	1.92515	0.0542104	NA
CYP4Z2P	0.831594	1.16004	1.16901	0.992329	0.321037	NA
CYP4A11	0.38991	0.403727	2.26252	0.178441	0.858377	NA
CYP4X1	0.936715	-0.736035	1.27962	-0.575198	0.565157	NA
CYP4Z1	0.723297	1.03086	1.45761	0.707226	0.479426	NA
CYP4A22	0.257949	0	4.29671	0	1	NA
LINC00853	0.145941	0.338407	7.32079	0.0462255	0.96313	NA
PDZK1IP1	0.0171482	1.06787	7.79592	0.136979	0.891048	NA
TAL1	0.458813	0.739895	1.54939	0.47754	0.632978	NA
FOXE3	0.141912	0	7.79641	0	1	NA
FOXD2-AS1	0.381346	-0.359641	2.0138	-0.178588	0.858261	NA
FOXD2	0.659166	-0.074406	1.41863	-0.0524491	0.958171	NA
TRABD2B	0.524163	0.55209	3.89386	0.141785	0.88725	NA
SKINTL	1.6951	1.12181	1.10251	1.01751	0.308912	NA
SLC5A9	0.432064	0.656873	2.31751	0.283439	0.77684	NA
AGBL4	2.20371	-0.517348	0.822005	-0.629374	0.529104	NA
BEND5	3.5618	-1.09638	0.621105	-1.76521	0.0775292	NA
ELAVL4	3.03705	0.0694969	0.972499	0.0714622	0.94303	NA
C1orf185	0.579556	-1.10116	1.95643	-0.562844	0.573541	NA
TTC39A	0.465882	2.66616	1.80341	1.4784	0.139301	NA
MIR761	0	NA	NA	NA	NA	NA
KTI12	0	NA	NA	NA	NA	NA
ZFYVE9	4.35429	0.0118674	0.646539	0.0183552	0.985355	NA
CC2D1B	2.94717	0.720333	0.529917	1.35933	0.174041	NA
ORC1	3.05502	0.0183677	0.660478	0.0278098	0.977814	NA
FAM159A	0.230334	0.108574	3.30626	0.0328389	0.973803	NA
SELRC1	0.758918	0.743504	1.04218	0.713414	0.47559	NA
ZYG11A	2.40361	-0.458705	0.891463	-0.514553	0.606866	NA
ECHDC2	1.92986	0.498627	0.675593	0.738059	0.460479	NA
PODN	0.407077	0.182383	2.99219	0.0609531	0.951397	NA
SLC1A7	0.21158	0.721114	4.98951	0.144526	0.885085	NA
CPT2	2.58989	1.29284	0.548318	2.35783	0.0183819	NA
MAGOH	4.26696	0.13974	0.493397	0.283219	0.777009	NA
LOC100507564	0.618647	-0.243207	1.82082	-0.13357	0.893742	NA
LRP8	4.71131	0.452996	0.523715	0.864967	0.387057	NA
SLC25A3P1	0.00576979	0	7.79641	0	1	NA
DMRTB1	0.411155	0.517625	2.36489	0.218879	0.826744	NA
GLIS1	2.54649	-0.257302	0.652103	-0.394574	0.693158	NA
YIPF1	3.95289	0.608917	0.454019	1.34117	0.179865	NA
DIO1	0.249168	1.34186	4.6085	0.29117	0.770921	NA
LRRC42	5.81171	0.116559	0.384453	0.303182	0.761751	NA
LDLRAD1	1.48178	1.62393	1.11068	1.46211	0.143711	NA
TCEANC2	5.43392	0.245578	0.489516	0.501676	0.615896	NA
MIR4781	0	NA	NA	NA	NA	NA
CDCP2	0.113885	0.44957	7.79608	0.0576661	0.954015	NA
CYB5RL	0.975594	-0.77703	1.11083	-0.699506	0.484236	NA
ACOT11	0.375997	0.0108481	1.84017	0.00589518	0.995296	NA
FAM151A	0.400287	1.49643	2.92624	0.511384	0.609082	NA
MROH7	0.0378514	0	7.79641	0	1	NA
HEATR8-TTC4	0.151963	0	7.7965	0	1	NA
TTC4	0	NA	NA	NA	NA	NA
PARS2	1.0898	0.2729	1.16184	0.234887	0.814296	NA
TTC22	0.776523	1.26863	1.60925	0.788335	0.430501	NA
C1orf177	0.597402	0.0555806	2.42905	0.0228816	0.981745	NA
DHCR24	2.75513	-1.04335	0.634809	-1.64357	0.100265	NA
TMEM61	0.4405	0.170456	2.57533	0.0661878	0.947228	NA
BSND	0.0747878	0	7.79632	0	1	NA
PCSK9	0.695258	0.445658	1.16499	0.382542	0.702059	NA
LOC100507634	1.98102	1.29494	0.732382	1.76812	0.0770403	NA
MIR4422	0.217288	0.591513	5.3673	0.110207	0.912245	NA
C1orf168	2.71385	1.33926	0.804392	1.66493	0.095927	NA
C8A	1.54278	-0.818248	1.39365	-0.587128	0.557118	NA
C8B	0.437513	0.209935	2.69469	0.0779069	0.937902	NA
DAB1	1.68023	1.50073	0.863935	1.73709	0.0823711	NA
OMA1	4.87286	0.481953	0.43085	1.11861	0.263307	NA
TACSTD2	3.13455	-1.1213	0.91961	-1.21932	0.222724	NA
LOC100131060	0.0538287	0.431639	7.7964	0.0553639	0.955849	NA
HSD52	0.126858	-0.881115	6.38489	-0.138	0.89024	NA
FGGY	3.51778	-0.321016	0.675261	-0.475395	0.634505	NA
MIR4711	0.214551	0.451207	7.7963	0.0578745	0.953849	NA
HOOK1	5.82146	0.0654182	0.626104	0.104485	0.916785	NA
CYP2J2	1.15734	0.32064	1.00515	0.318996	0.749729	NA
C1orf87	2.69195	0.194903	1.09243	0.178413	0.858399	NA
MGC34796	1.37772	-1.73209	1.35108	-1.282	0.199841	NA
KANK4	4.69676	0.185116	0.494941	0.374016	0.708393	NA
ANGPTL3	1.34281	-1.47077	1.06759	-1.37765	0.168311	NA
LINC00466	1.16898	1.24611	1.25178	0.995471	0.319507	NA
FOXD3	0.842122	-0.0884626	1.40848	-0.062807	0.94992	NA
ALG6	5.0445	1.15278	0.493262	2.33704	0.0194369	NA
ITGB3BP	4.96165	-0.618923	0.454741	-1.36105	0.173499	NA
EFCAB7	2.05237	-0.719673	0.866345	-0.830701	0.406143	NA
DLEU2L	2.73099	0.557836	0.856697	0.651147	0.514952	NA
UBE2U	1.05856	1.69372	1.12172	1.50993	0.131061	NA
CACHD1	3.72099	0.516754	0.568639	0.908756	0.363479	NA
MIR4794	0.0197386	0.440316	7.79641	0.0564768	0.954962	NA
RAVER2	2.60903	0.0900766	0.725119	0.124223	0.901138	NA
MIR3671	0.0429349	2.15093	7.78467	0.276303	0.782315	NA
MIR101-1	0.0226521	0	7.79641	0	1	NA
AK4	3.99984	-0.310577	0.681933	-0.455436	0.648796	NA
DNAJC6	4.28579	0.45861	0.67663	0.677785	0.497908	NA
SGIP1	5.03274	-0.711673	0.57722	-1.23293	0.217601	NA
MIR3117	0.0177936	0	7.79646	0	1	NA
TCTEX1D1	0.852278	-1.60132	1.29329	-1.23818	0.215651	NA
INSL5	0.284518	0	6.41615	0	1	NA
WDR78	5.20096	0.723787	0.4592	1.57619	0.114982	NA
C1orf141	1.56731	0.465397	0.856976	0.543068	0.587083	NA
IL23R	2.35415	0.227317	0.909462	0.249947	0.802628	NA
IL12RB2	2.7779	-0.365231	0.848611	-0.430387	0.666914	NA
GNG12-AS1	0.949937	-0.545716	1.24952	-0.436739	0.662301	NA
DIRAS3	3.37534	0.16996	0.562915	0.301928	0.762707	NA
MIR1262	0.0173908	0.448635	7.79641	0.0575439	0.954112	NA
RPE65	2.55625	0.671465	0.789212	0.850804	0.394878	NA
LRRC7	3.63013	0.95603	0.59455	1.60799	0.107838	NA
PIN1P1	0.0611893	0	7.79621	0	1	NA
CTH	2.66373	0.72358	0.701781	1.03106	0.302512	NA
PTGER3	4.29329	0.930986	0.889359	1.04681	0.295189	NA
ZRANB2-AS1	0.0972341	1.39652	7.7962	0.179128	0.857837	NA
MIR186	0.00918171	1.34354	7.79641	0.172328	0.86318	NA
ZRANB2-AS2	0.603206	1.12455	1.69919	0.661817	0.508088	NA
NEGR1-IT1	0.526433	0.418561	1.70406	0.245626	0.805971	NA
LRRIQ3	1.40689	1.01721	1.0025	1.01467	0.310263	NA
FPGT-TNNI3K	0.112009	1.1927	7.79648	0.15298	0.878414	NA
TNNI3K	0.320069	-0.294713	3.25351	-0.090583	0.927824	NA
C1orf173	3.66643	0.371403	0.741954	0.500575	0.61667	NA
LHX8	1.06433	0.284427	1.12122	0.253676	0.799746	NA
SLC44A5	5.48616	-0.281077	0.490259	-0.573324	0.566425	NA
SNORD45C	0.0514364	0	7.79636	0	1	NA
SNORD45A	0.0604725	0.41953	7.79641	0.0538106	0.957086	NA
SNORD45B	0.0109065	0	7.79646	0	1	NA
MSH4	5.24749	-0.18068	0.833637	-0.216737	0.828413	NA
ASB17	0.9936	0.147972	1.28489	0.115164	0.908315	NA
ST6GALNAC3	4.35776	-1.33427	0.541625	-2.46345	0.0137605	NA
ST6GALNAC5	1.74757	0.059466	0.715226	0.0831429	0.933738	NA
ZZZ3	4.62664	0.72187	0.44469	1.62331	0.104523	NA
DNAJB4	4.13513	0.851198	0.466081	1.82629	0.0678069	NA
GIPC2	2.6597	1.02113	0.787887	1.29604	0.194963	NA
MGC27382	0.592958	-0.131031	2.07613	-0.0631128	0.949677	NA
PTGFR	1.61759	0.665703	1.04194	0.638906	0.522884	NA
IFI44	1.1882	0.494324	0.745342	0.663217	0.507191	NA
MIR548AP	0.16177	0.356002	7.68998	0.0462943	0.963076	NA
SAMD13	4.36751	0.0161164	0.584177	0.0275883	0.977991	NA
UOX	0.615727	-0.447171	1.44071	-0.310381	0.756271	NA
DNASE2B	0.424113	1.33954	1.55428	0.861835	0.388779	NA
CTBS	3.09002	0.127765	0.595501	0.21455	0.830118	NA
C1orf180	0.655872	-1.80219	1.33759	-1.34735	0.177869	NA
LPAR3	0.838096	1.57803	1.43564	1.09918	0.271688	NA
MCOLN2	1.99095	-0.0224986	0.869653	-0.0258708	0.97936	NA
MCOLN3	1.49494	-0.0218458	0.962128	-0.0227057	0.981885	NA
WDR63	3.92165	-0.380432	0.760217	-0.500426	0.616775	NA
MIR4423	0	NA	NA	NA	NA	NA
SYDE2	2.27313	-0.32227	0.901303	-0.35756	0.720672	NA
BCL10	5.19205	0.0514493	0.406423	0.126591	0.899264	NA
LOC646626	0.404423	2.77827	2.56101	1.08483	0.277996	NA
CLCA2	3.10647	-0.758084	0.966946	-0.783998	0.433041	NA
CLCA1	2.35306	0.895989	0.989247	0.905729	0.365079	NA
CLCA4	1.72789	-0.328433	0.831766	-0.394862	0.692945	NA
CLCA3P	1.88282	0.792644	0.876535	0.904292	0.36584	NA
LOC339524	1.97544	0.938297	0.930274	1.00862	0.313155	NA
LOC100505768	0.490399	-0.512883	2.23062	-0.229928	0.818148	NA
GBP3	5.6699	0.579175	0.417524	1.38717	0.165391	NA
GBP7	1.50121	0.120045	1.23481	0.0972178	0.922553	NA
GBP4	5.33698	0.533693	0.633357	0.842643	0.399428	NA
GBP6	2.28927	1.22801	0.890685	1.37873	0.167978	NA
GBP1P1	0.353254	-0.694478	3.24704	-0.21388	0.830641	NA
FLJ27354	0.182169	0.41879	4.85838	0.0861996	0.931308	NA
GEMIN8P4	0.396512	1.24639	2.57215	0.484571	0.627981	NA
BARHL2	0.628479	1.43576	1.68626	0.851451	0.394519	NA
CDC7	3.71606	-1.21833	0.521395	-2.33667	0.0194561	NA
BRDT	3.42748	-0.0828766	0.715146	-0.115888	0.907742	NA
EPHX4	2.45431	0.73963	0.845272	0.87502	0.381563	NA
BTBD8	2.28938	-0.639408	0.969983	-0.659195	0.50977	NA
KIAA1107	4.009	0.595017	0.652871	0.911385	0.362093	NA
C1orf146	1.12205	-0.181451	1.31102	-0.138404	0.889921	NA
GLMN	4.45143	-0.210351	0.559155	-0.376194	0.706773	NA
GFI1	0.147991	1.21979	7.7949	0.156486	0.87565	NA
FAM69A	2.03081	0.129749	0.768851	0.168757	0.865988	NA
SNORD21	0	NA	NA	NA	NA	NA
SNORA66	0.119285	0	7.79639	0	1	NA
LOC100129046	0.325867	1.42283	2.47119	0.575769	0.564771	NA
MIR760	0	NA	NA	NA	NA	NA
ABCA4	4.40964	0.204449	0.716878	0.285194	0.775496	NA
SLC44A3	3.29162	-0.838232	0.825392	-1.01556	0.309841	NA
LOC729970	3.68298	0.0387678	0.553708	0.0700149	0.944182	NA
ALG14	3.43556	-0.253752	0.517599	-0.490248	0.623959	NA
TMEM56-RWDD3	0.14328	0.328502	7.79621	0.0421361	0.96639	NA
RWDD3	0.90953	0.291353	0.911071	0.319792	0.749126	NA
FLJ31662	0.363787	0.0500322	2.85542	0.0175218	0.98602	NA
PTBP2	4.05922	0.364027	0.600868	0.605836	0.544624	NA
DPYD	5.80164	0.248205	0.439533	0.564702	0.572276	NA
DPYD-AS1	1.47367	0.648674	1.18091	0.5493	0.5828	NA
MIR137HG	1.61005	0.827802	1.10704	0.747762	0.454604	NA
MIR2682	0.00794925	0	7.79641	0	1	NA
MIR137	0	NA	NA	NA	NA	NA
LOC729987	3.33962	0.466209	0.827112	0.563658	0.572987	NA
LPPR5	1.69977	1.16646	0.823456	1.41654	0.156616	NA
LOC100129620	0.539181	-0.549965	1.81653	-0.302755	0.762077	NA
LPPR4	2.5359	-0.390478	0.769908	-0.507175	0.612032	NA
PALMD	1.40941	-0.855553	1.00961	-0.847407	0.396768	NA
MIR548AA1	0	NA	NA	NA	NA	NA
MIR548D1	0	NA	NA	NA	NA	NA
FRRS1	2.64088	0.0145712	0.845012	0.0172437	0.986242	NA
TRMT13	4.63151	-0.333495	0.511797	-0.651616	0.514649	NA
LRRC39	1.13426	1.08632	1.21652	0.892978	0.371869	NA
MIR553	0.00673623	0.664289	7.79624	0.0852063	0.932097	NA
CDC14A	3.96891	0.102594	0.748971	0.13698	0.891047	NA
GPR88	0.716362	-0.227534	2.24714	-0.101255	0.919348	NA
LOC100128787	0.455448	1.18502	2.6808	0.442041	0.65846	NA
VCAM1	2.49936	0.0231397	0.80677	0.0286818	0.977118	NA
S1PR1	0.607544	0.937865	1.19194	0.78684	0.431375	NA
RNU6-6	0.0209426	0	7.79641	0	1	NA
OLFM3	1.29691	-0.0404128	1.07209	-0.0376953	0.969931	NA
DNAJA1P5	1.05114	1.05579	1.17512	0.898447	0.368947	NA
RNPC3	4.65532	0.160642	0.653301	0.245892	0.805766	NA
AMY2B	3.76956	-0.20192	0.810182	-0.249228	0.803185	NA
ACTG1P4	0.0181936	0.133875	7.7964	0.0171714	0.9863	NA
AMY2A	0.584804	1.95195	2.12704	0.917684	0.358784	NA
AMY1A	0	NA	NA	NA	NA	NA
AMY1C	0	NA	NA	NA	NA	NA
AMY1B	0	NA	NA	NA	NA	NA
LOC100129138	0.379436	1.62175	4.75247	0.341243	0.73292	NA
PRMT6	3.38649	-1.81088	0.688568	-2.62993	0.00854032	NA
VAV3	4.0888	-0.395153	0.593194	-0.666145	0.505318	NA
VAV3-AS1	0.428052	1.6824	3.08047	0.546148	0.584964	NA
NBPF4	0.0468854	0.819575	7.79231	0.105177	0.916235	NA
NBPF6	0.0394607	0.670996	7.79641	0.0860647	0.931415	NA
FAM102B	4.25546	-0.500497	0.646346	-0.774348	0.438725	NA
HENMT1	2.32615	0.616474	0.775309	0.795134	0.426535	NA
FNDC7	0.784185	-1.5198	1.44231	-1.05373	0.292008	NA
AKNAD1	2.25758	0.982653	0.735583	1.33588	0.181587	NA
SRG7	0.573176	-0.153938	1.98044	-0.0777289	0.938044	NA
GPSM2	4.30765	0.422335	0.618916	0.682377	0.495	NA
WDR47	5.12712	-0.617547	0.539553	-1.14455	0.252394	NA
TAF13	1.24403	-1.89481	1.06428	-1.78037	0.0750156	NA
SCARNA2	0.0155502	1.64185	7.79168	0.210719	0.833107	NA
C1orf194	2.75935	-0.186913	0.701143	-0.266583	0.78979	NA
KIAA1324	5.64761	0.783046	0.664336	1.17869	0.238522	NA
CELSR2	5.09826	-0.326407	0.487833	-0.669095	0.503435	NA
MYBPHL	0.190962	0.531506	4.38635	0.121173	0.903554	NA
SYPL2	0.849546	-1.08788	1.48651	-0.73183	0.464272	NA
ATXN7L2	0.648147	-0.739405	1.27201	-0.581287	0.561047	NA
CYB561D1	1.56649	-0.173702	0.911792	-0.190506	0.848912	NA
AMIGO1	0.126455	0.676506	7.79611	0.0867747	0.930851	NA
GPR61	0.341244	-0.408916	2.56556	-0.159387	0.873364	NA
MIR197	0	NA	NA	NA	NA	NA
GNAT2	0.718714	-0.3371	1.38037	-0.244209	0.807069	NA
GSTM2	0.353307	0.501007	3.02041	0.165874	0.868256	NA
GSTM1	0.0659973	1.51403	7.78737	0.194421	0.845846	NA
GSTM5	0.303457	-0.00105164	2.22402	-0.000472854	0.999623	NA
GSTM3	4.63411	0.213812	0.516005	0.414361	0.67861	NA
EPS8L3	0.208271	0.352067	3.96446	0.0888057	0.929236	NA
CSF1	2.16522	0.674095	0.681352	0.989349	0.322492	NA
ALX3	0.128541	0	7.79642	0	1	NA
UBL4B	0.0255962	1.33521	7.79641	0.171259	0.86402	NA
SLC6A17	0.448708	-0.443126	1.76531	-0.251019	0.801799	NA
KCNC4	0.855327	1.29432	1.25423	1.03196	0.302091	NA
LOC440600	1.7536	0.654515	1.02021	0.64155	0.521165	NA
RBM15	1.92767	0.321362	0.677724	0.474178	0.635373	NA
PROK1	0.187772	1.36665	7.79641	0.175292	0.86085	NA
CYMP	0.193523	1.41646	7.77197	0.182252	0.855385	NA
KCNA10	0.0648997	0	7.79637	0	1	NA
KCNA2	0.0823281	0.422905	7.79626	0.0542446	0.95674	NA
KCNA3	0.387303	0.225007	1.98427	0.113395	0.909717	NA
CD53	0.468499	0.280833	2.06682	0.135877	0.891918	NA
CEPT1	3.89444	0.60531	0.552308	1.09596	0.273094	NA
DENND2D	0.749793	1.14093	1.35493	0.842056	0.399756	NA
CHI3L2	1.7461	0.910774	0.848106	1.07389	0.282871	NA
CHIAP2	1.09162	2.16292	1.14276	1.89273	0.0583944	NA
CHIA	0.702575	1.27107	1.45258	0.875039	0.381553	NA
PIFO	1.79856	0.181459	0.852859	0.212766	0.83151	NA
PGCP1	0.398515	-0.524996	2.71489	-0.193376	0.846664	NA
OVGP1	0.403119	0.912392	2.00068	0.45604	0.648361	NA
C1orf162	0.457513	-1.2562	1.61271	-0.778936	0.436017	NA
ADORA3	1.9092	-0.915371	1.26865	-0.721531	0.470583	NA
LOC100129269	2.53573	-0.183296	1.00934	-0.1816	0.855896	NA
FAM212B	1.24249	-0.926884	1.15814	-0.80032	0.423525	NA
LOC100506343	0.428529	0.882131	1.51367	0.582778	0.560043	NA
KCND3	0.309596	0.737152	2.2153	0.332755	0.739319	NA
LOC643355	0.977795	-1.03491	1.21605	-0.851043	0.394745	NA
MIR4256	0.0719586	0	7.79638	0	1	NA
WNT2B	1.09323	-0.759928	1.16984	-0.649601	0.51595	NA
MOV10	4.65369	0.768385	0.465367	1.65114	0.0987104	NA
PPM1J	0.745325	1.01865	1.12536	0.905178	0.365371	NA
FAM19A3	0.23175	0.459008	5.69202	0.0806406	0.935728	NA
AKR7A2P1	1.25431	1.25883	0.964863	1.30467	0.192006	NA
LRIG2	4.1841	1.58798	0.664406	2.39008	0.0168446	NA
LOC643441	0.389421	-1.36745	1.84566	-0.740897	0.458756	NA
AP4B1-AS1	2.32182	0.152269	1.04548	0.145645	0.884201	NA
BCL2L15	5.38446	1.03276	0.726348	1.42185	0.155071	NA
OLFML3	1.37962	-0.280406	0.936812	-0.299319	0.764696	NA
SYT6	1.07774	-0.405779	1.44105	-0.281585	0.778262	NA
BCAS2	5.52184	-0.00376985	0.383704	-0.0098249	0.992161	NA
AMPD1	2.5834	0.39778	0.943257	0.42171	0.673237	NA
TSHB	0.612366	1.10062	2.07108	0.531423	0.595126	NA
TSPAN2	4.75219	-1.55617	0.573048	-2.7156	0.00661554	NA
NGF	0.91923	1.01179	0.976695	1.03593	0.300233	NA
CASQ2	2.29483	0.39502	0.864417	0.456979	0.647686	NA
NHLH2	1.32835	-0.527682	0.995142	-0.530258	0.595933	NA
SLC22A15	1.75981	0.0380499	1.0851	0.0350658	0.972027	NA
MAB21L3	2.33536	-0.335651	1.03984	-0.322792	0.746853	NA
ATP1A1	5.14544	0.794595	0.529657	1.50021	0.133561	NA
ATP1A1OS	0.31003	2.43148	4.21397	0.577005	0.563936	NA
IGSF3	3.46839	-0.46234	0.708033	-0.652992	0.513761	NA
MIR320B1	0.0374434	0.605744	7.79642	0.0776952	0.938071	NA
CD2	0.82437	-1.73038	1.37152	-1.26165	0.207073	NA
CD101	3.03881	-0.000683371	0.612264	-0.00111614	0.999109	NA
MIR942	0	NA	NA	NA	NA	NA
VTCN1	0.49935	0.108904	1.9583	0.0556114	0.955651	NA
FAM46C	2.34822	0.701306	0.862778	0.812846	0.416306	NA
SPAG17	5.12698	0.929466	0.691197	1.34472	0.178716	NA
TBX15	1.93786	-0.558823	0.992704	-0.56293	0.573483	NA
WARS2	1.91733	0.091825	0.739415	0.124186	0.901168	NA
HAO2	0.360589	0.215635	2.80406	0.0769011	0.938702	NA
HSD3B2	0.119529	2.5312	7.7838	0.325188	0.745039	NA
HSD3B1	0.301885	1.48012	3.03764	0.487258	0.626075	NA
HSD3BP4	5.21902	0.264051	0.762241	0.346414	0.729032	NA
LINC00622	0.238359	-0.68464	3.80488	-0.179937	0.857202	NA
ZNF697	5.29534	-0.582111	0.4509	-1.291	0.196704	NA
HMGCS2	2.49612	-0.535182	0.887279	-0.603171	0.546395	NA
REG4	0.50858	0.821823	1.76011	0.466915	0.640561	NA
NBPF7	0.605296	-0.607286	1.7764	-0.341864	0.732453	NA
ADAM30	0.929172	1.24675	1.30851	0.9528	0.340692	NA
FAM72B	0.645703	1.50991	1.76164	0.857105	0.391387	NA
HIST2H2BA	0.158074	0.123177	7.79611	0.0157998	0.987394	NA
FCGR1B	0.456234	2.88489	2.42452	1.18988	0.234093	NA
SRGAP2D	0.116602	0	7.79644	0	1	NA
EMBP1	1.79874	-0.95343	0.933575	-1.02127	0.307128	NA
ANKRD20A12P	0.477735	0.495384	1.84947	0.267852	0.788813	NA
LOC100130000	0.012301	0	7.79641	0	1	NA
FLJ39739	0	NA	NA	NA	NA	NA
LOC100286793	0	NA	NA	NA	NA	NA
PPIAL4G	0.277233	0.0727116	3.38537	0.0214782	0.982864	NA
FAM72D	0.432272	-0.108599	2.33977	-0.0464143	0.96298	NA
LINC00623	0	NA	NA	NA	NA	NA
LOC728875	0	NA	NA	NA	NA	NA
PPIAL4C	0	NA	NA	NA	NA	NA
PPIAL4B	0.0114266	0	7.79641	0	1	NA
PPIAL4A	0	NA	NA	NA	NA	NA
PFN1P2	0.921745	-0.667419	1.3137	-0.508046	0.611421	NA
NBPF9	0.544614	0.960044	1.76669	0.543413	0.586845	NA
LOC653513	0.46045	-1.07517	2.67262	-0.402289	0.687471	NA
NBPF10	0.740114	0.437203	1.28673	0.33978	0.734022	NA
HFE2	0.126189	0.393835	7.79621	0.0505163	0.959711	NA
ANKRD34A	0.857156	-1.23661	1.31069	-0.943474	0.345439	NA
ITGA10	4.79532	0.735023	0.708018	1.03814	0.299204	NA
ANKRD35	1.76956	-1.03213	0.941876	-1.09583	0.273155	NA
PIAS3	4.02296	0.271121	0.616373	0.439864	0.660035	NA
NUDT17	0.908426	-0.326438	1.33294	-0.2449	0.806534	NA
POLR3C	4.39516	0.120551	0.449051	0.268457	0.788348	NA
CD160	0.401506	0.552999	2.04542	0.270359	0.786884	NA
PDZK1	1.38771	-0.636641	1.02374	-0.621875	0.534024	NA
GPR89A	0.600554	-0.497951	1.17326	-0.424418	0.671261	NA
GPR89C	0.0126861	0	7.79646	0	1	NA
PDZK1P1	0.0119156	0	7.79641	0	1	NA
NBPF11	0	NA	NA	NA	NA	NA
NBPF24	0	NA	NA	NA	NA	NA
LOC728989	0.632526	-0.779594	1.84276	-0.423057	0.672253	NA
PRKAB2	4.63175	-0.0402623	0.450641	-0.0893444	0.928808	NA
PDIA3P	0.829393	0.154569	1.41632	0.109134	0.913096	NA
FMO5	2.09904	0.108984	1.06481	0.10235	0.918479	NA
LINC00624	0.679614	-0.524089	1.24333	-0.421521	0.673375	NA
GJA5	2.93907	1.00489	0.783088	1.28324	0.19941	NA
GJA8	0.115342	0.60854	7.79412	0.0780769	0.937767	NA
GPR89B	0.0902486	1.33116	7.79641	0.17074	0.864428	NA
MIR5087	0	NA	NA	NA	NA	NA
NBPF14	0.249119	0.399847	5.05869	0.0790417	0.936999	NA
PPIAL4F	0	NA	NA	NA	NA	NA
PPIAL4D	0	NA	NA	NA	NA	NA
NBPF15	1.27166	1.14494	1.12054	1.02178	0.306886	NA
NBPF16	0.0696995	0	7.79641	0	1	NA
PPIAL4E	0.0481293	0	7.79644	0	1	NA
LOC645166	1.64848	1.11146	0.659252	1.68595	0.091806	NA
FCGR1C	0.691305	-0.756285	1.70763	-0.442886	0.657848	NA
FAM91A2	0.0504756	0	7.79638	0	1	NA
HIST2H2BF	0.192424	0.506934	7.79318	0.0650484	0.948135	NA
FCGR1A	0.347412	0.967551	3.11825	0.310286	0.756343	NA
HIST2H3D	0.0137742	0	7.79641	0	1	NA
HIST2H4A	0	NA	NA	NA	NA	NA
HIST2H4B	0	NA	NA	NA	NA	NA
HIST2H3C	0	NA	NA	NA	NA	NA
HIST2H3A	0	NA	NA	NA	NA	NA
HIST2H2AA4	0	NA	NA	NA	NA	NA
HIST2H2AA3	0	NA	NA	NA	NA	NA
HIST2H2BC	0.0288409	0.28243	7.79616	0.0362268	0.971102	NA
HIST2H2BE	5.34923	0.0199916	0.474933	0.0420936	0.966424	NA
HIST2H2AC	0.900524	0.169041	0.862082	0.196085	0.844544	NA
HIST2H2AB	0.0294921	0	7.79641	0	1	NA
CA14	0.753509	-0.459452	1.30441	-0.35223	0.724666	NA
APH1A	2.68796	-0.408505	0.637602	-0.640689	0.521725	NA
C1orf54	4.41992	1.14718	0.526682	2.17813	0.0293961	NA
C1orf51	3.39204	0.226932	0.605112	0.375025	0.707642	NA
ECM1	2.92572	0.573676	0.417346	1.37458	0.169261	NA
LINC00568	0.313566	0.458812	6.2757	0.0731094	0.941719	NA
ADAMTSL4	1.58955	1.01153	0.677508	1.49301	0.135434	NA
MIR4257	0.0453692	0	7.79637	0	1	NA
HORMAD1	2.30618	1.65481	0.914437	1.80965	0.0703498	NA
CTSS	3.73605	0.414218	0.681422	0.607873	0.543272	NA
CTSK	1.46219	1.04235	0.688999	1.51284	0.13032	NA
ANXA9	1.03076	-0.18237	1.36859	-0.133254	0.893992	NA
FAM63A	4.16524	0.104517	0.558196	0.187241	0.851472	NA
PRUNE	3.52745	0.0670258	0.628199	0.106695	0.915031	NA
BNIPL	1.72732	1.03483	0.864942	1.19642	0.231533	NA
C1orf56	1.8564	1.92675	0.661356	2.91334	0.00357589	NA
GABPB2	1.96933	0.0222126	0.704782	0.0315169	0.974857	NA
SEMA6C	1.04307	0.520207	0.865802	0.600838	0.547948	NA
TNFAIP8L2	0.170803	0.343464	4.61144	0.0744807	0.940628	NA
TNFAIP8L2-SCNM1	0	NA	NA	NA	NA	NA
LYSMD1	2.62669	0.857116	0.536534	1.59751	0.110153	NA
SCNM1	0.00399527	0	7.79629	0	1	NA
TMOD4	0.852375	2.08118	1.03375	2.01323	0.0440904	NA
PIP5K1A	4.07926	0.395717	0.599344	0.66025	0.509093	NA
ZNF687	0.139044	0.108431	6.69659	0.016192	0.987081	NA
CGN	3.04255	-0.551696	0.763034	-0.723029	0.469662	NA
MIR554	0.0519117	1.78628	7.78775	0.22937	0.818581	NA
CELF3	3.21329	0.445199	0.836716	0.53208	0.594671	NA
RIIAD1	0.392531	-0.521087	1.65666	-0.31454	0.753111	NA
OAZ3	0.458875	1.77881	1.60495	1.10833	0.267718	NA
TDRKH	2.97856	0.262266	0.590639	0.444037	0.657016	NA
LINGO4	0.242403	0	7.79629	0	1	NA
RORC	0.286915	0.678581	3.33965	0.203189	0.838987	NA
C2CD4D	0.131488	0.636866	5.14423	0.123802	0.901472	NA
LOC100132111	0.467154	1.40822	2.12622	0.662312	0.507771	NA
THEM5	0.191109	0.352396	5.67522	0.0620938	0.950488	NA
THEM4	5.8497	0.827936	0.445359	1.85903	0.0630226	NA
TCHHL1	2.29718	1.2953	0.987705	1.31143	0.189713	NA
TCHH	2.63306	0.709628	0.980897	0.723448	0.469405	NA
RPTN	1.43428	-0.593474	1.30495	-0.454786	0.649263	NA
HRNR	0.553802	-0.417923	1.74772	-0.239125	0.811009	NA
FLG2	1.43537	-1.43371	1.41345	-1.01434	0.310422	NA
CRNN	0.798645	0.88441	1.56128	0.566466	0.571077	NA
LCE5A	0.305696	-0.250807	2.25429	-0.111258	0.911412	NA
CRCT1	0.289467	0.367167	3.77177	0.0973461	0.922452	NA
LCE3E	0.0254136	0	7.79641	0	1	NA
LCE3D	0.0444088	0	7.79629	0	1	NA
LCE3C	0	NA	NA	NA	NA	NA
LCE3B	0.00969604	0	7.79637	0	1	NA
LCE3A	0.0253723	0	7.79649	0	1	NA
LCE2D	0.0192187	0	7.79646	0	1	NA
LCE2C	0.0220193	-0.108112	7.79571	-0.0138681	0.988935	NA
LCE2B	0.0915968	0	7.79626	0	1	NA
LCE2A	0.146867	0.561565	7.79609	0.0720316	0.942577	NA
LCE4A	0.303489	0.731287	3.76891	0.194032	0.846151	NA
C1orf68	0	NA	NA	NA	NA	NA
KPRP	0.07241	0	7.79643	0	1	NA
LCE1F	0.185936	0.849893	3.86269	0.220027	0.825851	NA
LCE1E	2.33842	-0.420828	0.90045	-0.467353	0.640247	NA
LCE1D	0.0207903	0.330053	7.79623	0.042335	0.966232	NA
LCE1C	0.11716	-0.0718258	7.79603	-0.00921313	0.992649	NA
LCE1B	0.0384022	0	7.7964	0	1	NA
LCE1A	0.0924437	0.18928	7.79643	0.0242778	0.980631	NA
LCE6A	0.405941	-0.365642	2.72303	-0.134277	0.893183	NA
SMCP	0.272897	0.353109	3.54861	0.0995063	0.920736	NA
IVL	0.298457	0.433744	2.70439	0.160385	0.872578	NA
SPRR4	0.174525	0.575571	7.35701	0.0782343	0.937642	NA
SPRR1A	0.0959947	1.47988	7.79521	0.189845	0.849431	NA
SPRR3	0.940897	0.149215	1.01105	0.147584	0.882671	NA
SPRR1B	1.49628	-0.0487246	1.15098	-0.0423331	0.966233	NA
SPRR2D	0.100348	0.145373	7.79601	0.0186471	0.985123	NA
SPRR2A	0.467733	-0.673839	1.8688	-0.360572	0.718419	NA
SPRR2B	0.508794	-0.0327709	1.97458	-0.0165964	0.986759	NA
SPRR2E	0.243675	-0.792633	3.75432	-0.211126	0.832789	NA
SPRR2F	1.49903	-0.843136	1.22823	-0.686462	0.492422	NA
SPRR2C	0.271249	-0.110974	3.84166	-0.028887	0.976955	NA
SPRR2G	0.0701441	0.648507	7.79624	0.0831821	0.933707	NA
LELP1	0.012008	1.44641	7.79629	0.185526	0.852817	NA
PRR9	0.176144	0.823049	7.79498	0.105587	0.91591	NA
LOR	0.00540942	0	7.79641	0	1	NA
PGLYRP3	0.440558	-0.0672298	2.02793	-0.0331519	0.973553	NA
PGLYRP4	0.733586	1.4281	1.55464	0.918606	0.358301	NA
S100A9	0.786647	0.0672869	1.67146	0.0402562	0.967889	NA
S100A12	0.0637593	-0.154396	7.79606	-0.0198043	0.984199	NA
S100A8	0.729618	-1.47002	1.40274	-1.04797	0.294654	NA
S100A7A	1.29285	-1.19289	1.25217	-0.952655	0.340765	NA
S100A7L2	0.0296053	0	7.79641	0	1	NA
S100A7	0.0284949	0.525692	7.79633	0.0674281	0.946241	NA
S100A5	0.0505429	0.448781	7.79625	0.0575637	0.954096	NA
S100A4	1.01562	0.932116	1.08221	0.861308	0.389069	NA
S100A3	0.0884303	0	7.79606	0	1	NA
S100A2	3.52431	-0.121769	0.558038	-0.218209	0.827266	NA
S100A14	1.07444	0.232636	1.702	0.136684	0.891281	NA
S100A13	3.92014	-0.473173	0.544656	-0.868756	0.384981	NA
S100A1	0.0573945	0	7.79641	0	1	NA
SNAPIN	2.14142	-0.915766	0.797528	-1.14826	0.250863	NA
NPR1	2.04675	2.30026	0.939662	2.44796	0.0143666	NA
INTS3	4.41635	0.370641	0.492527	0.75253	0.451733	NA
SLC27A3	0.646692	0.95533	1.22006	0.783017	0.433617	NA
CRTC2	3.91499	-0.209558	0.495253	-0.423133	0.672198	NA
CREB3L4	0.929697	-0.0878927	0.84719	-0.103746	0.917371	NA
MIR190B	0	NA	NA	NA	NA	NA
C1orf189	0.503002	0.232647	1.86152	0.124977	0.900542	NA
AQP10	0.132088	0.285136	7.79541	0.0365774	0.970822	NA
IL6R	5.64843	1.17665	0.697598	1.68672	0.0916569	NA
SHE	3.36799	-0.390461	0.81331	-0.480088	0.631165	NA
TDRD10	0.489574	1.37568	1.67912	0.819286	0.412623	NA
CHRNB2	0.289809	0.206171	2.96528	0.0695286	0.944569	NA
PMVK	4.81047	0.124415	0.412061	0.301934	0.762703	NA
PBXIP1	4.80558	0.950499	0.441793	2.15146	0.03144	NA
PYGO2	1.20899	-0.424223	0.939333	-0.451622	0.651541	NA
MIR4258	0	NA	NA	NA	NA	NA
FLAD1	5.24781	0.802425	0.470662	1.70488	0.088216	NA
LENEP	0.00546386	0.382787	7.79629	0.0490986	0.960841	NA
ZBTB7B	0.942124	-0.844705	1.19968	-0.704107	0.481366	NA
DCST2	0.979421	0.560566	1.28222	0.437183	0.661979	NA
DCST1	0.556559	0.274883	1.68552	0.163085	0.870451	NA
LOC100505666	0.766011	0.0679585	1.27919	0.0531262	0.957631	NA
ADAM15	0.27713	0.077418	2.62933	0.029444	0.97651	NA
EFNA4	5.32269	-0.420156	0.515796	-0.814579	0.415313	NA
EFNA3	2.21225	0.23554	0.747279	0.315197	0.752612	NA
EFNA1	0.242408	0.174304	3.26114	0.0534488	0.957374	NA
TRIM46	0.304987	-0.422426	1.82722	-0.231185	0.817171	NA
MUC1	1.6952	-0.49158	1.09387	-0.449395	0.653147	NA
MIR92B	0	NA	NA	NA	NA	NA
THBS3	3.49703	0.39852	0.567497	0.702243	0.482528	NA
MTX1	0.10928	1.62466	7.78791	0.208614	0.83475	NA
GBAP1	0.435411	0.336226	1.94002	0.173311	0.862407	NA
GBA	1.64747	1.95168	1.11959	1.74321	0.0812961	NA
HCN3	1.51105	0.803047	0.99898	0.803867	0.421474	NA
PKLR	2.17131	2.59135	1.08388	2.39081	0.0168112	NA
FDPS	1.9374	-0.153879	0.802018	-0.191865	0.847848	NA
RUSC1-AS1	0.0579292	1.17591	7.79554	0.150844	0.880099	NA
MIR555	0	NA	NA	NA	NA	NA
POU5F1P4	0.096153	0.638946	7.79598	0.0819584	0.93468	NA
ASH1L-AS1	0.610869	0.19627	1.23716	0.158646	0.873948	NA
MSTO1	0.269083	1.18767	2.09251	0.567585	0.570317	NA
MSTO2P	0.147329	0.453752	5.89269	0.0770025	0.938622	NA
YY1AP1	2.97211	-0.372722	0.658076	-0.566382	0.571134	NA
KIAA0907	4.90123	0.328562	0.486421	0.67547	0.499377	NA
SNORA42	0.260952	-0.299404	2.89179	-0.103536	0.917538	NA
SCARNA4	0	NA	NA	NA	NA	NA
RXFP4	0	NA	NA	NA	NA	NA
UBQLN4	1.14855	2.49208	1.04739	2.37933	0.0173444	NA
LAMTOR2	4.56619	-0.0264366	0.484886	-0.0545212	0.95652	NA
RAB25	1.27827	0.736825	1.03944	0.708867	0.478407	NA
SEMA4A	1.00576	0.472904	0.944635	0.500621	0.616638	NA
SLC25A44	4.21458	0.041919	0.459137	0.0912995	0.927255	NA
PMF1-BGLAP	0	NA	NA	NA	NA	NA
BGLAP	0	NA	NA	NA	NA	NA
PAQR6	1.23818	0.719151	1.09583	0.656264	0.511654	NA
SMG5	2.52729	-0.160337	0.640219	-0.25044	0.802247	NA
TMEM79	0.491914	-0.868125	1.69942	-0.510837	0.609465	NA
C1orf85	1.69589	1.45905	0.675026	2.16148	0.0306585	NA
VHLL	1.03028	0.580169	1.16912	0.496244	0.619722	NA
TSACC	1.09217	-0.0696318	1.32897	-0.0523953	0.958214	NA
RHBG	0.536091	-0.860152	1.96624	-0.43746	0.661778	NA
MIR9-1	0	NA	NA	NA	NA	NA
TTC24	0.516019	-0.810769	1.87305	-0.432861	0.665116	NA
HAPLN2	0.0349534	0	7.79646	0	1	NA
BCAN	1.94787	0.922823	0.88045	1.04813	0.29458	NA
CRABP2	3.3718	-1.37113	0.610802	-2.24481	0.0247803	NA
ISG20L2	2.96725	0.468738	0.565449	0.828967	0.407123	NA
RRNAD1	3.76552	0.160661	0.505223	0.317999	0.750486	NA
SH2D2A	0.495585	0.685711	1.50563	0.45543	0.6488	NA
NTRK1	0.437419	4.06901	4.79459	0.848667	0.396066	NA
INSRR	0.181801	0.150082	7.23305	0.0207495	0.983445	NA
PEAR1	1.66693	-3.16507	1.03685	-3.05257	0.00226891	NA
LRRC71	0.316067	0.739662	3.7371	0.197924	0.843105	NA
MIR765	0.0152842	0.453102	7.79641	0.0581168	0.953656	NA
ETV3L	0.65321	0.455784	1.4844	0.30705	0.758806	NA
ETV3	1.29738	0.165389	1.15271	0.143479	0.885912	NA
CYCSP52	0.378524	0.129702	1.89451	0.0684621	0.945418	NA
FCRL5	0.986865	-0.52138	1.22631	-0.42516	0.67072	NA
FCRL4	1.99761	0.503509	0.907211	0.555008	0.578889	NA
FCRL3	1.44774	-1.19123	1.29374	-0.920767	0.357172	NA
FCRL2	1.62193	-0.182548	1.07093	-0.170457	0.864651	NA
FCRL1	2.04057	0.806548	0.939607	0.858389	0.390678	NA
CD5L	1.28529	1.2033	1.17553	1.02362	0.306013	NA
KIRREL	1.05357	1.99657	1.25702	1.58834	0.11221	NA
LOC646268	1.13135	1.48161	1.21417	1.22027	0.222364	NA
CD1D	1.12337	-0.498855	1.11438	-0.44765	0.654405	NA
CD1A	2.3067	0.632255	0.852538	0.741614	0.458321	NA
CD1C	3.74107	0.500662	0.76027	0.658532	0.510196	NA
CD1B	1.10609	1.06681	1.30804	0.81558	0.41474	NA
CD1E	2.90608	-0.0559644	0.980747	-0.057063	0.954495	NA
OR10T2	0.312246	0.312682	4.29238	0.0728459	0.941929	NA
OR10K2	0.112348	0.301191	7.79623	0.038633	0.969183	NA
OR10K1	0.785299	1.40839	1.57749	0.892804	0.371962	NA
OR10R2	0.464238	0.270849	2.42088	0.11188	0.910918	NA
OR6Y1	0.197468	0.189001	4.73229	0.0399386	0.968142	NA
OR6P1	0.399376	0.675783	3.15757	0.21402	0.830532	NA
OR10X1	0.188978	0.437242	4.79144	0.0912549	0.92729	NA
OR10Z1	0.117922	0	7.79641	0	1	NA
SPTA1	4.4126	1.25853	0.68126	1.84736	0.0646949	NA
OR6K2	0.340634	0.280931	3.36489	0.0834888	0.933463	NA
OR6K3	0.720138	0.721353	1.40913	0.511913	0.608712	NA
OR6K6	0.641672	-0.275654	1.63674	-0.168416	0.866256	NA
OR6N1	0.0241251	0	7.79641	0	1	NA
OR6N2	0.366583	0.554607	3.14894	0.176125	0.860196	NA
MNDA	1.11037	0.0885031	1.21288	0.0729692	0.941831	NA
PYHIN1	1.12147	0.540207	1.24997	0.432176	0.665613	NA
AIM2	0.617825	0.701978	1.3998	0.501486	0.616029	NA
CADM3	1.20576	-0.764208	0.847824	-0.901375	0.367389	NA
LOC100131825	1.60003	0.132567	1.09584	0.120973	0.903713	NA
DARC	1.02151	-0.302363	1.16139	-0.260346	0.794597	NA
FCER1A	0.387879	1.50059	2.31541	0.648088	0.516928	NA
OR10J3	0.314047	1.36087	2.60092	0.523225	0.600818	NA
OR10J1	0.0677492	0.540429	7.79617	0.0693198	0.944735	NA
OR10J5	0.275011	1.93255	4.11457	0.469685	0.63858	NA
APCS	0.20834	0	7.79621	0	1	NA
CRP	0.650806	0.664249	1.33652	0.497001	0.619189	NA
DUSP23	3.68525	0.328567	0.494053	0.665043	0.506023	NA
FCRL6	0.290186	0.122666	3.8562	0.0318101	0.974624	NA
SLAMF8	0.420079	-1.19162	1.39601	-0.853593	0.39333	NA
C1orf204	0.354065	0.246546	2.23436	0.110343	0.912137	NA
VSIG8	0.16235	1.35675	6.15079	0.220582	0.825418	NA
CCDC19	1.47351	-0.641371	0.875976	-0.732179	0.464059	NA
IGSF9	0.348795	0.491719	2.81657	0.174581	0.861409	NA
SLAMF9	0.216235	0.334154	4.92298	0.0678764	0.945884	NA
LOC100505633	0.699464	0.598086	1.31259	0.455654	0.648638	NA
KCNJ10	1.2321	-0.0262301	1.04211	-0.0251702	0.979919	NA
KCNJ9	0.226172	0.311355	5.80844	0.0536038	0.957251	NA
IGSF8	3.70078	0.608572	0.544663	1.11734	0.26385	NA
ATP1A2	2.19902	1.23794	0.857392	1.44385	0.148782	NA
ATP1A4	1.16798	-0.0530074	1.2357	-0.0428966	0.965784	NA
CASQ1	1.43526	-0.632858	0.955667	-0.662215	0.507833	NA
DCAF8	5.27369	-0.181478	0.476425	-0.380915	0.703266	NA
SUMO1P3	0.820026	1.21833	1.20049	1.01486	0.310174	NA
NHLH1	2.15732	1.38681	0.814354	1.70295	0.0885767	NA
VANGL2	5.53587	-0.0456305	0.467119	-0.0976849	0.922183	NA
SLAMF6	1.704	1.0752	1.0271	1.04683	0.295178	NA
CD84	5.50517	0.0215207	0.679107	0.0316896	0.97472	NA
SLAMF1	0.61283	0.614603	1.78027	0.34523	0.729922	NA
CD48	0.39486	0.930355	2.32456	0.400228	0.688988	NA
SLAMF7	1.16009	-0.424146	1.23415	-0.343674	0.731092	NA
LY9	2.26822	0.19086	0.91514	0.208559	0.834793	NA
CD244	1.04727	-0.771321	1.36787	-0.563885	0.572833	NA
ITLN1	1.23915	1.46452	1.21327	1.20708	0.227402	NA
ITLN2	1.16918	0.661822	1.26463	0.523331	0.600744	NA
TSTD1	5.11658	0.430523	0.409402	1.05159	0.292987	NA
USF1	0.929946	0.970795	0.985625	0.984953	0.324647	NA
ARHGAP30	2.75673	1.36531	1.00626	1.35681	0.174842	NA
PVRL4	1.65496	2.46395	1.23007	2.00309	0.0451674	NA
KLHDC9	0.382103	0.111013	1.69074	0.0656595	0.947649	NA
NIT1	2.93712	1.01976	0.547535	1.86246	0.0625382	NA
UFC1	4.59329	1.09014	0.435247	2.50465	0.0122573	NA
PPOX	2.6777	0.398956	0.727261	0.548573	0.583299	NA
B4GALT3	2.10957	-0.384968	0.707446	-0.544166	0.586327	NA
ADAMTS4	1.64552	-1.33464	0.985575	-1.35418	0.175679	NA
FCER1G	2.09095	1.3506	0.960017	1.40685	0.159472	NA
APOA2	0.136466	-0.222316	5.07542	-0.0438025	0.965062	NA
TOMM40L	3.26766	-0.211626	0.53419	-0.396163	0.691985	NA
MIR5187	0.0109675	0.445052	7.79641	0.0570843	0.954478	NA
NR1I3	0.480576	-0.311994	2.01978	-0.154469	0.87724	NA
PCP4L1	0.383445	0.791467	2.83743	0.278938	0.780292	NA
MPZ	1.00954	-0.558869	1.34996	-0.413988	0.678883	NA
C1orf192	0.583672	1.51647	1.2904	1.17519	0.239917	NA
FCGR2A	1.8414	-0.274737	1.02971	-0.26681	0.789615	NA
HSPA6	0.44692	1.72711	3.19122	0.541207	0.588365	NA
FCGR3A	2.44997	-0.0803959	0.986297	-0.0815129	0.935034	NA
FCGR2C	0.426549	1.55875	2.18667	0.712845	0.475942	NA
HSPA7	0.0772327	0	7.79641	0	1	NA
FCGR3B	1.37887	0.824188	1.20432	0.684362	0.493746	NA
FCGR2B	0.622587	0.631172	1.57463	0.400837	0.68854	NA
RPL31P11	1.58832	0.351388	0.933254	0.376519	0.706531	NA
FCRLA	0.969711	-1.36871	1.13623	-1.20461	0.228353	NA
FCRLB	1.17252	-1.52104	1.1324	-1.3432	0.179207	NA
DUSP12	4.85091	-0.172991	0.439475	-0.393631	0.693854	NA
OLFML2B	2.69126	-0.423503	0.510315	-0.829885	0.406604	NA
NOS1AP	4.08725	-0.751652	0.749122	-1.00338	0.315679	NA
MIR4654	0.0612322	0	7.79641	0	1	NA
MIR556	0.228415	0.722255	4.78368	0.150983	0.879989	NA
C1orf111	0.352097	0.409204	3.18528	0.128467	0.897779	NA
C1orf226	1.71818	-1.06376	0.798365	-1.33242	0.182722	NA
SH2D1B	1.47614	-0.768672	1.29769	-0.59234	0.553623	NA
DDR2	5.09074	0.877953	0.434496	2.02062	0.043319	NA
HSD17B7	3.95514	0.827797	0.503111	1.64536	0.0998962	NA
C1orf110	0.936653	-0.543388	1.24557	-0.436257	0.66265	NA
RGS5	5.60865	0.126541	0.630552	0.200682	0.840947	NA
LOC100505795	0.507494	-0.539032	1.88542	-0.285895	0.774958	NA
LMX1A	0.296968	0.493455	2.81406	0.175353	0.860802	NA
RXRG	0.46375	1.06549	2.00361	0.531785	0.594875	NA
LOC400794	0.800253	-0.694542	1.23019	-0.564582	0.572358	NA
LRRC52	0.0633089	0.261484	7.79587	0.0335414	0.973243	NA
LOC440700	0.602434	1.02979	1.53748	0.669794	0.502989	NA
MIR3658	0	NA	NA	NA	NA	NA
FAM78B	0.120932	1.38748	7.79485	0.178	0.858723	NA
MIR921	0	NA	NA	NA	NA	NA
FMO9P	0.720103	0.410212	1.59132	0.257782	0.796575	NA
TADA1	3.60275	-0.875598	0.694856	-1.26011	0.207628	NA
ILDR2	2.47467	-0.336829	0.772061	-0.436272	0.662639	NA
MAEL	2.98426	1.09203	0.806287	1.35439	0.175612	NA
GPA33	1.32669	-1.58198	1.17431	-1.34716	0.177929	NA
DUSP27	3.00326	-0.0308765	0.882475	-0.0349886	0.972089	NA
CD247	0.149283	0.391358	7.79626	0.0501981	0.959964	NA
RCSD1	1.24112	2.41095	1.19091	2.02446	0.0429225	NA
SFT2D2	1.07277	-1.39766	0.934023	-1.49639	0.134553	NA
ANKRD36BP1	2.38714	2.70342	1.00515	2.68958	0.00715421	NA
TBX19	3.33864	1.66637	0.700884	2.37752	0.0174294	NA
MIR557	0	NA	NA	NA	NA	NA
LOC100505918	0.691364	1.38415	1.36359	1.01508	0.310069	NA
XCL2	0.367914	-0.529569	2.92167	-0.181255	0.856167	NA
XCL1	1.09751	2.63189	1.15739	2.27399	0.0229667	NA
DPT	0.448162	0.115361	2.4363	0.0473506	0.962234	NA
LINC00626	0.283093	-1.759	3.32827	-0.528503	0.59715	NA
NME7	2.47758	0.50077	0.630828	0.79383	0.427294	NA
BLZF1	3.09279	-0.991474	0.744735	-1.33131	0.183087	NA
C1orf114	2.74575	1.33931	0.595074	2.25067	0.0244066	NA
SLC19A2	3.68424	-1.27062	0.648915	-1.95806	0.0502226	NA
F5	3.89411	-0.586689	0.706271	-0.830686	0.406151	NA
SELP	1.98545	0.822002	0.880397	0.933672	0.350473	NA
SELL	2.65273	-0.895938	0.875144	-1.02376	0.305948	NA
SELE	2.39347	0.935357	0.741394	1.26162	0.207085	NA
METTL18	1.76655	-0.279436	0.843311	-0.331356	0.740376	NA
C1orf112	5.35599	0.208909	0.563438	0.370776	0.710804	NA
SCYL3	5.00746	0.691074	0.564379	1.22449	0.220769	NA
METTL11B	0.502123	0.951686	1.79291	0.530806	0.595553	NA
MIR3119-2	0	NA	NA	NA	NA	NA
MIR3119-1	0	NA	NA	NA	NA	NA
LOC284688	0.873116	-1.80643	1.82493	-0.989862	0.322241	NA
MROH9	3.40349	-0.551354	0.873094	-0.631494	0.527717	NA
FMO3	1.27632	0.00141133	1.27777	0.00110453	0.999119	NA
MIR1295A	0.0092953	1.34354	7.79641	0.172328	0.86318	NA
MIR1295B	0	NA	NA	NA	NA	NA
FMO6P	1.99502	-1.4787	1.11561	-1.32547	0.185016	NA
FMO2	2.17814	-1.02603	1.07523	-0.954242	0.339961	NA
FMO1	0.578967	-1.30533	1.48292	-0.880239	0.37873	NA
FMO4	3.00762	0.98203	0.681634	1.4407	0.149669	NA
TOP1P1	1.32183	1.28564	1.04209	1.23372	0.217309	NA
MYOC	0.173028	0.0262947	4.2345	0.00620963	0.995045	NA
DNM3OS	4.94233	0.304877	0.647323	0.470981	0.637654	NA
MIR214	0	NA	NA	NA	NA	NA
MIR3120	0	NA	NA	NA	NA	NA
MIR199A2	0	NA	NA	NA	NA	NA
C1orf105	1.19667	-0.139186	1.14975	-0.121057	0.903646	NA
FASLG	0.44478	-0.848068	1.56419	-0.542179	0.587696	NA
TNFSF18	0.732297	-1.05951	1.34903	-0.785385	0.432228	NA
TNFSF4	2.97938	-0.878015	0.728533	-1.20518	0.228133	NA
LOC100506023	5.18556	-0.370223	0.765716	-0.483499	0.628742	NA
SLC9C2	5.80929	1.30627	0.63706	2.05046	0.0403196	NA
ANKRD45	2.29293	0.345075	0.887787	0.388691	0.697505	NA
LOC730159	0.707682	-0.16584	1.68621	-0.0983507	0.921654	NA
CENPL	1.53079	0.804826	0.735721	1.09393	0.273986	NA
GAS5-AS1	0.452314	-0.496602	1.57565	-0.315173	0.752631	NA
SNORD81	0.45019	0.692536	1.54326	0.448748	0.653613	NA
SNORD47	0.0432166	0.279525	7.79602	0.0358548	0.971398	NA
SNORD80	0.152192	1.29505	7.79553	0.166128	0.868057	NA
SNORD79	0.134211	0.149874	7.79639	0.0192235	0.984663	NA
SNORD78	0.0466998	0.450957	7.7964	0.0578416	0.953875	NA
SNORD44	0	NA	NA	NA	NA	NA
SNORD77	0	NA	NA	NA	NA	NA
SNORD76	0	NA	NA	NA	NA	NA
SNORD75	0	NA	NA	NA	NA	NA
SNORD74	0.334603	-0.368406	2.43807	-0.151106	0.879892	NA
ZBTB37	0.606944	-0.267182	1.61608	-0.165327	0.868687	NA
SERPINC1	0.593444	2.10478	1.68055	1.25244	0.210409	NA
GPR52	0.986749	0.0339359	1.19292	0.0284478	0.977305	NA
TNN	2.15188	0.65843	0.831258	0.792088	0.428309	NA
KIAA0040	2.06308	-1.86729	0.992615	-1.88119	0.0599467	NA
TNR	1.75899	-1.44374	1.14581	-1.26001	0.207665	NA
SCARNA3	0.0663558	1.00536	7.79613	0.128956	0.897393	NA
PAPPA2	4.11317	0.408076	0.797444	0.511731	0.60884	NA
ASTN1	3.99502	0.79276	0.577505	1.37273	0.169836	NA
MIR488	0	NA	NA	NA	NA	NA
FAM5B	0.986973	-1.73678	1.27042	-1.36709	0.171596	NA
SEC16B	1.87506	0.75686	0.798875	0.947407	0.343431	NA
LOC730102	1.2065	0.568197	1.19544	0.475304	0.63457	NA
RASAL2-AS1	3.40627	0.365148	0.554703	0.658276	0.510361	NA
TEX35	0.496123	0.477754	1.77188	0.269631	0.787444	NA
C1orf220	1.29539	1.08703	1.08442	1.00241	0.316144	NA
MIR4424	0.25643	1.54185	7.79292	0.197853	0.84316	NA
ANGPTL1	2.2755	1.14413	0.760607	1.50423	0.132522	NA
TOR3A	1.7623	0.262241	0.853923	0.307102	0.758766	NA
AXDND1	4.12469	-1.07461	0.848145	-1.26701	0.20515	NA
NPHS2	0.437441	-0.264991	1.86479	-0.142102	0.886999	NA
TDRD5	4.30942	0.832861	0.774032	1.076	0.281926	NA
FAM163A	0.20862	1.63912	5.49881	0.298086	0.765638	NA
QSOX1	2.28139	2.63773	0.90864	2.90294	0.00369682	NA
FLJ23867	1.16692	-0.398926	0.902227	-0.442157	0.658376	NA
LHX4	0.277003	1.6103	4.14557	0.388437	0.697692	NA
LOC100527964	0.94969	0.699575	0.726233	0.963293	0.3354	NA
MIR3121	0.181361	0.501847	7.79609	0.0643716	0.948674	NA
KIAA1614	0.370182	0.0237074	2.81459	0.00842303	0.993279	NA
MR1	4.91695	1.44494	0.631538	2.28796	0.0221398	NA
IER5	2.915	0.0628807	0.505742	0.124334	0.901051	NA
GM140	0.257708	0.295139	3.66547	0.0805187	0.935825	NA
ZNF648	0.749202	0.955306	1.51981	0.62857	0.52963	NA
TEDDM1	1.48824	0.221572	1.43541	0.154361	0.877325	NA
LINC00272	0.183324	0.94216	4.85779	0.193948	0.846216	NA
RGSL1	1.77655	0.649928	1.04017	0.62483	0.532083	NA
RNASEL	2.27131	0.867972	0.576937	1.50445	0.132466	NA
LOC284648	0.69261	-0.202344	1.15812	-0.174718	0.861301	NA
RGS8	1.40678	0.487297	1.21832	0.399973	0.689176	NA
NPL	1.74982	-0.747863	0.905592	-0.825828	0.408902	NA
SHCBP1L	2.34389	-0.450744	0.852653	-0.528637	0.597057	NA
NMNAT2	4.61773	-0.00578621	0.611661	-0.00945982	0.992452	NA
SMG7-AS1	2.97931	2.40342	0.845175	2.84369	0.00445945	NA
NCF2	2.55876	1.91683	0.634955	3.01884	0.00253744	NA
APOBEC4	1.09434	0.75473	1.18959	0.634446	0.52579	NA
SWT1	4.38997	1.05164	0.557512	1.8863	0.0592545	NA
LOC100288079	1.27264	-1.59549	1.17027	-1.36335	0.172771	NA
MIR548F1	0.00673623	0.664289	7.79624	0.0852063	0.932097	NA
RNU6-72	0	NA	NA	NA	NA	NA
PRG4	4.21436	-0.214193	0.843463	-0.253945	0.799538	NA
OCLM	0.479339	0.106116	4.37143	0.0242748	0.980633	NA
PDC	3.91463	1.48167	0.815107	1.81776	0.0691008	NA
PTGS2	2.32079	-0.526676	0.822544	-0.640302	0.521976	NA
PLA2G4A	5.499	-0.485257	0.612924	-0.791709	0.42853	NA
FAM5C	1.07281	0.655487	1.21432	0.539797	0.589337	NA
LOC440704	3.98107	0.536369	0.838022	0.640041	0.522146	NA
RGS18	1.45785	-0.430984	1.07764	-0.399934	0.689205	NA
RGS21	0.981579	3.11734	1.45489	2.14266	0.0321407	NA
RGS1	1.38075	1.34396	1.20897	1.11166	0.266285	NA
RGS13	1.79329	0.291555	0.907012	0.321446	0.747873	NA
RGS2	2.21111	-1.16882	0.794632	-1.4709	0.141318	NA
MIR1278	0.0192434	0	7.79638	0	1	NA
B3GALT2	1.45993	0.307392	1.12757	0.272615	0.785149	NA
MIR4735	0	NA	NA	NA	NA	NA
CFH	5.72818	-0.0793728	0.492581	-0.161137	0.871986	NA
CFHR3	0.00741172	0	7.79641	0	1	NA
CFHR1	0	NA	NA	NA	NA	NA
CFHR4	3.13433	-0.14541	0.820291	-0.177267	0.859299	NA
CFHR2	1.7047	0.7438	0.954983	0.778862	0.436061	NA
CFHR5	2.05232	-0.898281	0.912737	-0.984162	0.325036	NA
F13B	2.07178	3.13597	0.844753	3.71229	0.000205389	NA
CRB1	3.59269	0.918311	0.769477	1.19342	0.232704	NA
C1orf53	1.66264	-2.03172	1.03143	-1.96981	0.0488599	NA
LHX9	3.09898	1.02763	0.808458	1.2711	0.203695	NA
ATP6V1G3	0.725081	0.0696614	1.51458	0.0459938	0.963315	NA
PTPRC	5.53838	-0.0896978	0.685862	-0.130781	0.895949	NA
LOC100131234	0.564943	1.48167	1.73331	0.85482	0.392651	NA
MIR181B1	0.0241089	0.37351	7.79629	0.0479087	0.961789	NA
MIR181A1	0.011507	0	7.79641	0	1	NA
NR5A2	4.20256	0.580001	0.73225	0.792081	0.428313	NA
SMIM16	1.12514	-0.294614	1.07962	-0.272886	0.784941	NA
DDX59	3.15627	0.405105	0.501057	0.808501	0.418802	NA
GPR25	0	NA	NA	NA	NA	NA
C1orf106	1.57145	1.48	0.926963	1.59661	0.110352	NA
KIF21B	4.0997	-0.379634	0.607419	-0.624995	0.531974	NA
CACNA1S	0.828097	0.263924	1.47497	0.178935	0.857989	NA
ASCL5	0.064479	1.43537	7.79576	0.184121	0.853918	NA
IGFN1	2.06707	1.52483	0.962447	1.58433	0.113119	NA
PKP1	0.469728	-0.124856	2.01052	-0.0621012	0.950482	NA
TNNT2	0.263522	0.369386	4.96089	0.0744596	0.940645	NA
LAD1	0.224329	1.41127	4.8132	0.293208	0.769363	NA
TNNI1	1.39459	-0.648425	1.20726	-0.537103	0.591197	NA
PHLDA3	2.78637	0.929501	0.57042	1.6295	0.103207	NA
RPS10P7	0.304472	2.24319	2.87172	0.781132	0.434725	NA
MIR5191	0.0607559	1.07867	7.79544	0.138372	0.889947	NA
RNU6-79	0.0747991	1.2734	7.79637	0.163332	0.870257	NA
MIR1231	0	NA	NA	NA	NA	NA
SHISA4	0.482192	1.25892	1.53638	0.819404	0.412556	NA
LMOD1	2.4762	-0.393372	0.930728	-0.42265	0.672551	NA
RNPEP	4.32104	1.70286	0.427728	3.98116	6.85786e-05	NA
ELF3	1.71242	-0.198133	0.97171	-0.203902	0.83843	NA
GPR37L1	1.29425	1.25587	0.968222	1.29708	0.194602	NA
PTPN7	3.5044	1.56044	0.703143	2.21923	0.0264708	NA
PTPRVP	0.372792	1.39056	2.34481	0.593037	0.553156	NA
LGR6	0.468688	0.638014	2.50221	0.25498	0.798739	NA
SYT2	2.64208	0.220033	0.990668	0.222106	0.824231	NA
KDM5B-AS1	4.49194	1.59816	0.408438	3.91285	9.12114e-05	NA
LOC641515	0.105939	1.353	7.79519	0.173569	0.862204	NA
LOC148709	1.42877	1.78185	1.14586	1.55503	0.11994	NA
CYB5R1	4.54488	0.57001	0.536714	1.06204	0.288218	NA
LOC401980	2.03708	-0.828242	1.07323	-0.771732	0.440273	NA
TMEM183A	0.792285	0.723526	1.27885	0.565761	0.571556	NA
TMEM183B	0	NA	NA	NA	NA	NA
PPFIA4	2.10306	-0.155895	0.997217	-0.15633	0.875773	NA
MYOG	0.624356	-0.510741	1.51821	-0.33641	0.736561	NA
ADORA1	4.72287	-0.286802	0.468734	-0.611865	0.540627	NA
MYBPH	0.0379422	0	7.79641	0	1	NA
CHIT1	0.38669	0.0984852	5.49417	0.0179254	0.985698	NA
LOC730227	1.43118	0.315895	1.10865	0.284937	0.775692	NA
BTG2	4.21975	1.29087	0.513704	2.51288	0.0119752	NA
FMOD	0.452917	0.489748	3.01471	0.162453	0.870949	NA
PRELP	1.84744	1.25346	0.961301	1.30392	0.192261	NA
OPTC	0.281553	-0.774787	7.79421	-0.0994054	0.920816	NA
SNORA77	0.0463959	0.976818	7.79497	0.125314	0.900275	NA
LINC00260	0.669991	-0.522259	1.35275	-0.386072	0.699443	NA
LAX1	2.34926	0.488979	0.948552	0.5155	0.606204	NA
ZBED6	1.67012	1.0335	0.968682	1.06691	0.28601	NA
LINC00303	1.68328	-1.44295	1.20231	-1.20014	0.230083	NA
ETNK2	2.12867	0.617674	0.582635	1.06014	0.289081	NA
REN	0.354838	0	7.79616	0	1	NA
KISS1	0.180865	0.0318482	7.79607	0.00408517	0.996741	NA
GOLT1A	0.180707	1.39589	7.79644	0.179041	0.857905	NA
PLEKHA6	3.69493	0.502651	0.77222	0.650917	0.5151	NA
LINC00628	0.487518	0.0994321	1.69469	0.0586727	0.953213	NA
PIK3C2B	4.74548	-0.0257113	0.750767	-0.0342467	0.97268	NA
LRRN2	1.3601	0.352185	0.927873	0.379562	0.704271	NA
NFASC	3.59427	0.904592	0.718272	1.2594	0.207886	NA
CNTN2	0.651841	0.220449	1.58901	0.138733	0.889661	NA
TMEM81	1.40554	1.73206	1.00216	1.72832	0.0839301	NA
TMCC2	4.97241	0.508332	0.558484	0.910199	0.362718	NA
KLHDC8A	2.93715	-1.32154	0.709115	-1.86364	0.0623722	NA
LEMD1-AS1	2.80522	0.444985	0.831469	0.535179	0.592526	NA
LEMD1	0.960691	1.62847	1.23994	1.31335	0.189065	NA
MIR135B	0	NA	NA	NA	NA	NA
CDK18	0.262099	-0.48199	2.83943	-0.169749	0.865208	NA
LOC284578	2.32732	-0.56803	0.999923	-0.568073	0.569985	NA
MFSD4	2.0885	-0.082974	0.889054	-0.0933285	0.925643	NA
SLC45A3	0.590367	0.681545	1.32971	0.512553	0.608264	NA
RAB7L1	5.2659	0.770393	0.458598	1.67989	0.0929797	NA
PM20D1	0.276079	0.405983	3.22866	0.125743	0.899935	NA
LOC284581	0.642646	0.481409	1.508	0.319236	0.749548	NA
SLC26A9	0.849531	0.777405	1.08493	0.716548	0.473653	NA
FAM72A	0.354444	0	7.79641	0	1	NA
AVPR1B	0.162181	0.680032	7.70665	0.0882396	0.929686	NA
C1orf186	1.04601	-1.02652	1.49503	-0.686619	0.492323	NA
CTSE	1.14834	1.27146	1.11274	1.14263	0.25319	NA
SRGAP2C	0.648006	0.483935	1.63315	0.296319	0.766986	NA
SRGAP2B	0	NA	NA	NA	NA	NA
SRGAP2	4.68742	-0.65883	0.444195	-1.4832	0.138021	NA
IKBKE	0.756223	-0.141109	1.28954	-0.109426	0.912864	NA
RASSF5	0.907059	-0.685926	1.11164	-0.617037	0.53721	NA
DYRK3	2.10025	-0.307035	0.844563	-0.363542	0.7162	NA
IL10	0.876166	1.11821	1.27027	0.880287	0.378704	NA
IL19	0.8317	1.21947	1.27504	0.956418	0.338861	NA
IL20	0.388574	-0.456016	2.14624	-0.212472	0.831739	NA
IL24	0.401117	0.0331367	2.83745	0.0116784	0.990682	NA
FAIM3	0.739505	-1.60243	1.29642	-1.23604	0.216443	NA
PIGR	3.65798	0.738439	0.622705	1.18586	0.235679	NA
FCAMR	0.552233	-0.557199	1.68637	-0.330414	0.741087	NA
C1orf116	0.527951	-0.394364	2.00643	-0.19655	0.84418	NA
YOD1	3.993	0.0417262	0.664685	0.0627759	0.949945	NA
PFKFB2	5.05801	0.983659	0.65979	1.49087	0.135996	NA
C4BPB	1.20598	2.13737	1.1989	1.78278	0.0746218	NA
C4BPA	2.04357	-2.25684	1.10598	-2.04059	0.041292	NA
CR2	2.78	-0.318147	0.860101	-0.369894	0.711461	NA
CR1	5.18507	-0.21166	0.786495	-0.269118	0.787839	NA
CR1L	1.19617	1.08659	1.19888	0.906335	0.364759	NA
MIR29C	0.0341282	1.35308	7.79628	0.173555	0.862216	NA
MIR29B2	0.0067977	0.445053	7.79641	0.0570843	0.954478	NA
LOC148696	1.11972	-0.134561	1.49171	-0.0902062	0.928123	NA
CD34	2.78793	-1.26206	0.751021	-1.68046	0.0928676	NA
MIR205HG	0.967272	0.0711319	1.31862	0.0539441	0.95698	NA
MIR205	0	NA	NA	NA	NA	NA
CAMK1G	0.322663	1.26738	3.87742	0.326861	0.743773	NA
LAMB3	1.17607	-0.457224	1.12106	-0.40785	0.683384	NA
MIR4260	0.0199522	0	7.79641	0	1	NA
G0S2	2.32986	-1.42589	0.939872	-1.51711	0.12924	NA
HSD11B1	0.783761	-0.0868521	1.45819	-0.0595616	0.952505	NA
TRAF3IP3	1.61431	0.768671	0.991648	0.775145	0.438254	NA
C1orf74	0.25506	0	7.79627	0	1	NA
IRF6	5.25358	-0.135135	0.748439	-0.180556	0.856716	NA
SYT14	4.13423	-0.00743121	0.611446	-0.0121535	0.990303	NA
SERTAD4	1.13085	-0.0285037	1.14817	-0.0248254	0.980194	NA
HHAT	3.4982	-0.535669	0.556803	-0.962044	0.336028	NA
TRAF5	5.16579	-1.53004	0.697229	-2.19447	0.0282019	NA
LINC00467	3.30419	0.795814	0.431224	1.84548	0.0649679	NA
RD3	1.57305	0.237734	1.09526	0.217057	0.828164	NA
SLC30A1	1.40438	2.07983	0.814566	2.5533	0.0106709	NA
MIR3122	0	NA	NA	NA	NA	NA
SNORA16B	0.0481928	0	7.79649	0	1	NA
TMEM206	2.81144	1.3944	0.503905	2.76718	0.00565434	NA
ATF3	5.40128	0.543951	0.493305	1.10267	0.270172	NA
FAM71A	0.0784059	0.954512	7.79596	0.122437	0.902553	NA
BATF3	0.838722	-1.63999	1.16952	-1.40228	0.160833	NA
TATDN3	3.36345	-0.0990538	0.580185	-0.170728	0.864438	NA
C1orf227	0.969819	-0.229222	1.20826	-0.189712	0.849535	NA
FLVCR1-AS1	1.15088	0.844818	1.00395	0.841491	0.400073	NA
FLVCR1	4.04795	0.876575	0.477584	1.83544	0.0664407	NA
LINC00538	0.424193	0.38503	4.29469	0.0896526	0.928563	NA
KCNK2	5.14503	-0.109634	0.625276	-0.175337	0.860815	NA
ESRRG	5.03622	-1.25636	0.927701	-1.35428	0.175648	NA
SPATA17	2.10795	1.53671	0.838638	1.83239	0.0668934	NA
LINC00210	0.168488	0.0289472	7.79587	0.00371314	0.997037	NA
LOC728463	1.04934	0.346127	1.21865	0.284024	0.776392	NA
LOC643723	1.068	0.534896	1.17933	0.453558	0.650147	NA
RNU5F-1	0.411477	2.02451	2.76078	0.733311	0.463369	NA
SLC30A10	0.289534	1.48025	2.39	0.619349	0.535687	NA
MIR215	0.0659707	0	7.796	0	1	NA
MIR194-1	0.017509	1.05582	7.79584	0.135434	0.892269	NA
MIR664	0	NA	NA	NA	NA	NA
SNORA36B	0	NA	NA	NA	NA	NA
AURKAPS1	0.43908	-0.798493	2.36174	-0.338096	0.735291	NA
MARK1	4.44785	0.102185	0.470402	0.217228	0.828031	NA
C1orf115	1.39479	-0.601776	1.27954	-0.470307	0.638135	NA
2022-03-02	0.772082	0.884772	1.34134	0.659621	0.509497	NA
2022-03-01	1.22711	-0.175382	0.847718	-0.206887	0.836098	NA
HLX	0.519601	1.53332	1.337	1.14684	0.251448	NA
C1orf140	4.2602	1.66926	0.96154	1.73602	0.0825597	NA
DUSP10	4.30235	0.243031	0.653745	0.371753	0.710077	NA
HHIPL2	1.2149	-0.931685	1.24662	-0.74737	0.45484	NA
TAF1A	2.46033	-0.608537	0.875432	-0.695128	0.486975	NA
BROX	2.51509	0.935107	0.77386	1.20837	0.226906	NA
FAM177B	0.752475	-0.633909	1.25443	-0.505337	0.613322	NA
TLR5	1.31259	-1.81761	1.26955	-1.43169	0.152232	NA
SUSD4	2.72901	0.467254	0.695664	0.671666	0.501796	NA
C1orf65	0.117407	0.607998	7.79622	0.0779862	0.937839	NA
CAPN8	1.05404	-0.393568	1.10606	-0.35583	0.721968	NA
MIR320B2	0.398748	-0.0834115	3.29078	-0.025347	0.979778	NA
MIR4742	0.00282629	0	7.79629	0	1	NA
EPHX1	2.36379	1.85468	0.499735	3.71133	0.000206177	NA
TMEM63A	1.28118	-1.44255	1.31151	-1.09992	0.271369	NA
LEFTY1	0.607848	-0.308608	1.96011	-0.157444	0.874895	NA
PYCR2	5.00331	-0.143889	0.388201	-0.370656	0.710894	NA
LEFTY2	1.93157	-0.552772	0.788434	-0.701101	0.48324	NA
SDE2	5.11316	-0.223941	0.502772	-0.445413	0.656021	NA
H3F3A	0	NA	NA	NA	NA	NA
H3F3AP4	0	NA	NA	NA	NA	NA
MIXL1	0.106079	-0.24294	7.79597	-0.0311622	0.97514	NA
LIN9	4.82238	0.0828458	0.510215	0.162374	0.871011	NA
C1orf95	1.20129	1.90192	0.959246	1.98272	0.0473988	NA
ITPKB	3.99232	-2.13634	0.856405	-2.49454	0.0126119	NA
PSEN2	1.39841	-0.137504	0.70306	-0.19558	0.844939	NA
ADCK3	0.75809	0.702024	1.27165	0.552055	0.58091	NA
ZNF847P	0.0137165	0	7.79633	0	1	NA
LOC100130093	0.369022	0.0951046	1.87586	0.0506993	0.959565	NA
JMJD4	1.53432	0.851117	0.710504	1.19791	0.230954	NA
PRSS38	0.947611	1.573	1.43052	1.0996	0.271506	NA
WNT9A	0	NA	NA	NA	NA	NA
MIR5008	0	NA	NA	NA	NA	NA
WNT3A	0.177556	0	7.79634	0	1	NA
MIR3620	0	NA	NA	NA	NA	NA
C1orf35	0.869584	0.80809	0.911534	0.886517	0.375339	NA
MRPL55	2.61583	-0.376973	0.706732	-0.533403	0.593754	NA
GUK1	5.74706	0.419986	0.434151	0.967373	0.333358	NA
GJC2	0.0975693	-0.165572	7.79534	-0.0212399	0.983054	NA
C1orf145	2.32826	0.790181	0.848002	0.931815	0.351432	NA
OBSCN	1.08718	0.0206748	1.23712	0.0167121	0.986666	NA
TRIM11	2.30203	-0.686851	0.681757	-1.00747	0.313708	NA
TRIM17	0.094506	1.29111	7.79609	0.16561	0.868464	NA
HIST3H3	0.0527122	0.476679	7.79611	0.0611432	0.951245	NA
HIST3H2A	0.0516572	0	7.79641	0	1	NA
HIST3H2BB	0.0567958	0	7.79628	0	1	NA
MIR4666A	0	NA	NA	NA	NA	NA
RHOU	1.72377	0.505702	0.930512	0.543466	0.586809	NA
DUSP5P1	0.468105	0.968689	2.24794	0.430923	0.666524	NA
RAB4A	5.0026	0.187324	0.394889	0.47437	0.635236	NA
SPHAR	0	NA	NA	NA	NA	NA
ACTA1	1.00616	-0.146009	1.35739	-0.107566	0.91434	NA
ABCB10	5.80558	-0.924825	0.532193	-1.73776	0.0822524	NA
URB2	4.42591	-0.403019	0.613045	-0.657406	0.51092	NA
PGBD5	1.10418	0.00682398	0.92272	0.0073955	0.994099	NA
COG2	4.05358	0.607401	0.551786	1.10079	0.270988	NA
AGT	2.70389	0.986562	0.768852	1.28316	0.199435	NA
CAPN9	1.18794	0.634402	1.16814	0.543087	0.58707	NA
TTC13	5.26982	-0.0889645	0.556514	-0.15986	0.872991	NA
FAM89A	2.34019	0.283143	0.624945	0.453069	0.650499	NA
MIR1182	0	NA	NA	NA	NA	NA
TRIM67	2.14693	1.35916	0.941782	1.44318	0.14897	NA
LOC149373	0.134489	1.32727	7.79394	0.170295	0.864778	NA
EXOC8	4.10686	-0.0276285	0.541597	-0.0510131	0.959315	NA
SNRPD2P2	0.206042	-0.113487	5.00551	-0.0226724	0.981912	NA
TSNAX-DISC1	0.141623	0.966791	7.7964	0.124005	0.901312	NA
LINC00582	0.128304	0	7.79649	0	1	NA
DISC1	2.86786	0.972084	0.860098	1.1302	0.258392	NA
DISC2	4.95424	-0.117738	0.756922	-0.155548	0.876389	NA
MAP10	1.89746	0.74224	0.752485	0.986385	0.323944	NA
NTPCR	3.66204	-0.162319	0.530364	-0.306053	0.759565	NA
KIAA1804	3.45962	-0.965094	0.71955	-1.34125	0.17984	NA
KCNK1	4.94641	0.173152	0.62614	0.276539	0.782134	NA
MIR4427	0	NA	NA	NA	NA	NA
SLC35F3	3.35211	-0.74561	0.658443	-1.13238	0.257473	NA
MIR4671	0.0345311	0	7.79641	0	1	NA
LOC100506795	2.39232	0.743479	1.22281	0.608008	0.543182	NA
LINC00184	0.252745	0.459142	7.79603	0.0588943	0.953036	NA
LOC100506810	2.16651	0.05763	0.910936	0.0632646	0.949556	NA
SNORA14B	0.0281316	0	7.79637	0	1	NA
MIR4753	0.172229	1.30907	7.79629	0.167909	0.866655	NA
TBCE	3.11955	-0.490482	0.730115	-0.671788	0.501719	NA
MIR1537	0.0403721	0.469906	7.7964	0.0602721	0.951939	NA
GPR137B	2.53107	-0.114633	0.628339	-0.182438	0.855239	NA
ERO1LB	5.03181	-0.0192896	0.484525	-0.0398114	0.968243	NA
EDARADD	2.13396	0.25599	0.834169	0.306881	0.758934	NA
LGALS8-AS1	0.150686	1.29411	7.79097	0.166104	0.868075	NA
ACTN2	3.06638	1.43494	0.880294	1.63007	0.103087	NA
MT1P2	0.152522	0.549053	7.79639	0.070424	0.943856	NA
LOC100130331	1.55328	2.6425	1.12265	2.3538	0.0185828	NA
ZP4	0.629779	0.792172	1.6654	0.475665	0.634313	NA
LOC339535	1.8593	-0.70474	1.09591	-0.643065	0.520182	NA
CHRM3	0.613609	1.7363	1.49391	1.16225	0.245134	NA
RPS7P5	0.88592	2.85664	1.33422	2.14106	0.0322693	NA
GREM2	2.19894	-1.87773	1.08313	-1.73361	0.0829875	NA
RGS7	2.82465	0.541365	0.69117	0.78326	0.433475	NA
MIR3123	0	NA	NA	NA	NA	NA
KMO	2.52668	-0.334384	0.955748	-0.349867	0.726439	NA
OPN3	0.57053	0.580061	1.68549	0.344151	0.730733	NA
MAP1LC3C	0.348668	0.810544	2.62388	0.308911	0.757389	NA
PLD5	0.906387	0.690099	1.16406	0.59284	0.553288	NA
LOC731275	2.88584	0.225384	0.83191	0.270923	0.78645	NA
SDCCAG8	3.26748	-0.0268874	0.677276	-0.0396992	0.968333	NA
MIR4677	0.0466819	1.1171	7.79457	0.143318	0.886039	NA
LOC339529	1.10105	0.17131	1.30974	0.130797	0.895936	NA
C1orf100	1.43186	0.885367	1.20193	0.736624	0.461351	NA
C1orf101	3.71384	-0.333751	0.854135	-0.390748	0.695984	NA
COX20	0	NA	NA	NA	NA	NA
HNRNPU-AS1	1.75372	0.308724	0.840352	0.367374	0.71334	NA
KIF26B	1.9089	0.301658	0.77974	0.38687	0.698852	NA
LOC255654	0.0589269	0	7.79638	0	1	NA
TFB2M	3.91926	0.300429	0.442806	0.678466	0.497476	NA
LOC149134	0	NA	NA	NA	NA	NA
ZNF695	1.4642	1.99433	1.16974	1.70494	0.0882063	NA
ZNF670-ZNF695	0.0638595	0	7.79641	0	1	NA
ZNF670	3.51353	-0.230783	0.665049	-0.347017	0.728579	NA
ZNF669	2.65494	-0.35385	0.823011	-0.429946	0.667235	NA
C1orf229	0.768584	2.53118	1.4043	1.80244	0.0714755	NA
ZNF124	1.28928	0.865094	1.03657	0.834571	0.403959	NA
MIR3916	0.194164	0.288056	7.79616	0.0369485	0.970526	NA
VN1R5	0.316294	0.327827	6.452	0.0508102	0.959477	NA
ZNF496	0.227929	0.0633721	4.45177	0.0142353	0.988642	NA
NLRP3	2.88243	0.176329	0.937599	0.188064	0.850826	NA
OR2B11	0.598282	2.05485	1.96048	1.04814	0.294576	NA
OR2W5	0.0193652	0.117864	7.7964	0.0151178	0.987938	NA
GCSAML-AS1	0.846212	1.63165	1.22061	1.33675	0.181304	NA
OR2C3	0.287647	-0.663326	2.82623	-0.234704	0.814439	NA
GCSAML	2.63612	1.07662	1.00665	1.06951	0.284839	NA
OR2G2	0.125613	-0.413069	7.79501	-0.0529915	0.957739	NA
OR2G3	0.270297	-0.238329	4.19184	-0.0568556	0.95466	NA
OR13G1	0.0785985	0.575063	7.79614	0.0737625	0.941199	NA
OR6F1	0.0794503	0	7.79641	0	1	NA
OR1C1	0.384761	0.155098	2.22029	0.0698548	0.944309	NA
OR14A16	0.0183137	0	7.79641	0	1	NA
OR11L1	0.782795	1.35667	1.41686	0.957518	0.338306	NA
TRIM58	3.05354	0.877906	0.780103	1.12537	0.260431	NA
OR2W3	0.249056	0.561317	3.27947	0.171161	0.864097	NA
OR2T8	0.121457	0.723457	7.79602	0.0927982	0.926064	NA
OR2L13	1.20584	1.89477	1.26534	1.49744	0.13428	NA
OR2L8	0.682298	-0.186282	1.64565	-0.113197	0.909875	NA
OR2AK2	0.213316	1.57867	5.98716	0.263677	0.792029	NA
OR2L1P	0.354613	1.7883	2.35794	0.758415	0.448202	NA
OR2L5	0.41729	2.5671	6.42847	0.399334	0.689647	NA
OR2L2	1.00292	0.186037	1.38214	0.1346	0.892928	NA
OR2L3	0.209032	2.28553	4.18011	0.546764	0.584541	NA
OR2M1P	0.103462	0.616158	7.79629	0.0790322	0.937007	NA
OR2M5	0.31595	0.213948	2.904	0.0736737	0.94127	NA
OR2M2	0.454558	-1.62703	1.68304	-0.96672	0.333684	NA
OR2M3	0.211308	-0.13076	3.67502	-0.0355809	0.971617	NA
OR2M4	0.210017	1.54497	7.79613	0.198171	0.842911	NA
OR2T33	0.120658	0.580623	7.79146	0.0745205	0.940596	NA
OR2T12	0.284163	0	4.11688	0	1	NA
OR2M7	0.433826	1.25607	3.14219	0.399743	0.689346	NA
OR14C36	0.424405	3.79047	4.21279	0.899754	0.368251	NA
OR2T4	0.0232558	0.593143	7.79627	0.0760803	0.939355	NA
OR2T6	0.0986807	0	7.79638	0	1	NA
OR2T1	0.0488259	0.548653	7.79641	0.0703725	0.943897	NA
OR2T2	0.05274	0	7.79641	0	1	NA
OR2T3	0.0943983	1.35254	7.79641	0.173482	0.862272	NA
OR2T5	0	NA	NA	NA	NA	NA
OR2G6	0.26957	0.991696	4.4727	0.221722	0.82453	NA
OR2T29	0.0265557	0	7.79641	0	1	NA
OR2T34	0.00944957	0	7.79641	0	1	NA
OR2T10	0.0437079	0	7.79641	0	1	NA
OR2T11	0.212056	-0.471516	4.9422	-0.0954061	0.923992	NA
OR2T35	0	NA	NA	NA	NA	NA
OR2T27	0.0127042	0	7.79638	0	1	NA
OR14I1	0.343678	0.659073	3.25744	0.202328	0.83966	NA
LYPD8	0	NA	NA	NA	NA	NA
SH3BP5L	0.442103	0.00701679	1.4979	0.00468443	0.996262	NA
MIR3124	0.0601227	0	7.79637	0	1	NA
ZNF672	3.35333	1.07506	0.518899	2.07181	0.038283	NA
ZNF692	0.818113	0.327175	1.22245	0.26764	0.788977	NA
PGBD2	1.89211	1.01878	0.776118	1.31266	0.189297	NA
TUBB8	0	NA	NA	NA	NA	NA
MIR5699	0.60268	0.81529	1.85459	0.439606	0.660222	NA
PRR26	1.95602	0.272878	0.889338	0.306833	0.758971	NA
IDI2	1.77321	1.26998	0.729869	1.74002	0.0818563	NA
IDI2-AS1	0.327743	-0.247878	3.4635	-0.0715687	0.942945	NA
WDR37	3.61323	-0.0601029	0.583181	-0.10306	0.917915	NA
LINC00200	0.0507454	0.748777	7.79636	0.0960419	0.923487	NA
ADARB2	2.48673	1.73882	0.91728	1.89563	0.0580092	NA
ADARB2-AS1	0.028234	0	7.79617	0	1	NA
LINC00700	2.49679	-0.545488	1.09896	-0.496369	0.619634	NA
LINC00701	1.63438	0.899675	0.911795	0.986707	0.323786	NA
PITRM1-AS1	0.822636	-0.559499	1.56907	-0.35658	0.721406	NA
LINC00704	0.958549	-1.19951	1.00322	-1.19566	0.231829	NA
LINC00705	0.522651	0	2.71619	0	1	NA
AKR1E2	0.895407	0.4803	1.0234	0.469317	0.638843	NA
AKR1C6P	1.34024	-0.565602	1.26292	-0.447852	0.65426	NA
AKR1C1	0.594493	2.39936	1.63905	1.46387	0.143228	NA
AKR1C2	0.630793	1.0123	1.32765	0.762475	0.445776	NA
AKR1C3	1.11387	0.163398	0.95209	0.171621	0.863736	NA
AKR1CL1	2.27426	1.36795	1.02034	1.34068	0.180023	NA
AKR1C4	0.648141	-0.0754636	2.12207	-0.0355613	0.971632	NA
UCN3	0.0431072	1.245	7.79624	0.159692	0.873124	NA
TUBAL3	0.542992	-1.41252	1.88945	-0.747583	0.454712	NA
CALML5	0.030806	1.8046	7.7895	0.231671	0.816794	NA
CALML3	0.185386	1.37245	6.40803	0.214176	0.83041	NA
ASB13	1.16481	-0.477324	0.913602	-0.522464	0.601347	NA
ANKRD16	1.75951	-0.245011	0.789876	-0.310189	0.756417	NA
IL15RA	0.943011	0.755487	1.19897	0.630114	0.52862	NA
IL2RA	1.76139	-0.2821	1.07189	-0.263181	0.792411	NA
MIR3155A	0	NA	NA	NA	NA	NA
MIR3155B	0	NA	NA	NA	NA	NA
LOC399715	1.45566	-0.723308	1.27052	-0.569302	0.569151	NA
SFMBT2	3.34546	-0.37724	0.6482	-0.581981	0.56058	NA
ITIH5	5.27959	0.0851339	0.732345	0.116248	0.907456	NA
ITIH2	3.24767	0.813735	0.792248	1.02712	0.304364	NA
GATA3-AS1	0.262525	0.0362985	2.86717	0.01266	0.989899	NA
GATA3	3.38457	-1.84798	0.732952	-2.52129	0.0116927	NA
SFTA1P	3.57817	-0.420908	0.512121	-0.821891	0.411139	NA
LINC00710	0.504525	1.11543	1.76492	0.632003	0.527385	NA
CELF2-AS2	1.63818	0.646558	1.07763	0.599983	0.548518	NA
USP6NL	4.15738	0.231719	0.426157	0.543742	0.586619	NA
PROSER2	1.56792	-1.69095	0.945184	-1.78901	0.0736125	NA
PROSER2-AS1	0.623097	0.295253	1.6063	0.183809	0.854163	NA
CAMK1D	2.45902	-0.0894044	0.722529	-0.123738	0.901523	NA
MIR4480	0.128113	0	7.79644	0	1	NA
CCDC3	2.24043	-2.32671	1.06704	-2.18052	0.0292187	NA
UCMA	0.258194	0.869129	3.93106	0.221093	0.82502	NA
BEND7	3.83325	-0.168822	0.566619	-0.297946	0.765744	NA
MIR1265	0.057241	0	7.79643	0	1	NA
CDNF	0.960516	0.958602	1.03842	0.923134	0.355937	NA
MEIG1	0.99854	-0.939743	1.15509	-0.813565	0.415894	NA
OLAH	3.34079	1.0415	0.78501	1.32673	0.184597	NA
ACBD7	3.70804	-0.394756	0.656986	-0.60086	0.547933	NA
C10orf111	1.62806	-0.545526	1.29418	-0.421521	0.673375	NA
PPIAP30	0.264463	0.854065	4.17065	0.20478	0.837744	NA
ITGA8	2.51301	-0.0436709	0.864246	-0.0505307	0.959699	NA
PTER	3.8823	0.500122	0.627723	0.796725	0.425611	NA
C1QL3	1.90764	-1.34886	1.12111	-1.20315	0.228919	NA
ST8SIA6	1.56649	2.03503	1.03784	1.96082	0.0498997	NA
ST8SIA6-AS1	0.274204	1.97192	4.13994	0.476316	0.63385	NA
TMEM236	0.484833	-0.162587	2.25569	-0.0720785	0.942539	NA
MRC1	1.81447	-0.901893	1.05902	-0.851629	0.39442	NA
MIR511-2	0	NA	NA	NA	NA	NA
MIR511-1	0	NA	NA	NA	NA	NA
SLC39A12	1.31548	0.124831	1.11863	0.111593	0.911146	NA
LOC100129213	1.62765	1.62847	0.945411	1.7225	0.0849784	NA
CACNB2	3.75517	0.159688	0.749315	0.213112	0.83124	NA
NSUN6	4.18305	0.953546	0.563351	1.69263	0.0905254	NA
ARL5B	2.57899	-0.76862	0.661681	-1.16162	0.245391	NA
PLXDC2	3.63031	0.207297	0.667919	0.310363	0.756285	NA
MIR4675	0	NA	NA	NA	NA	NA
C10orf113	0.345206	3.09908	5.41015	0.572826	0.566762	NA
NEBL-AS1	0.0996896	1.8699	7.78244	0.240272	0.810119	NA
C10orf114	3.26056	-0.643505	0.692556	-0.929173	0.352799	NA
MIR1915	0	NA	NA	NA	NA	NA
SKIDA1	5.88199	-0.0494456	0.699772	-0.0706596	0.943669	NA
EBLN1	0.428315	-1.32762	1.9597	-0.677463	0.498112	NA
LOC100130992	5.30311	1.04102	0.636195	1.63632	0.101772	NA
COMMD3-BMI1	0	NA	NA	NA	NA	NA
BMI1	0	NA	NA	NA	NA	NA
SPAG6	2.27936	0.584154	0.794018	0.735693	0.461917	NA
LOC100499489	1.96084	0.160613	0.647515	0.248046	0.804099	NA
ARMC3	1.92976	-0.418423	1.01152	-0.413659	0.679124	NA
PTF1A	0.117941	0.463359	7.7954	0.0594401	0.952602	NA
C10orf67	1.13402	-0.179878	1.18308	-0.152042	0.879154	NA
MIR603	0.0323834	0	7.79641	0	1	NA
ENKUR	3.82771	1.11916	0.75846	1.47556	0.140061	NA
GPR158-AS1	3.09612	0.166977	0.93319	0.178931	0.857992	NA
GPR158	3.56487	-1.51807	0.889809	-1.70607	0.0879958	NA
MYO3A	4.88411	0.909117	0.668601	1.35973	0.173916	NA
GAD2	4.53937	0.613688	0.751708	0.816392	0.414276	NA
APBB1IP	2.01603	1.32748	0.881835	1.50536	0.13223	NA
LINC00264	2.13137	-0.706899	1.08124	-0.653786	0.51325	NA
LINC00202-2	1.59777	-0.486272	1.06607	-0.456135	0.648293	NA
PDSS1	1.04329	0.163494	0.936816	0.174521	0.861456	NA
LINC00202-1	1.01193	-0.444751	1.24004	-0.358658	0.719851	NA
LRRC37A6P	1.03362	-1.67212	1.17679	-1.42091	0.155343	NA
PTCHD3	1.72873	-1.10427	1.08283	-1.0198	0.307826	NA
MKX	3.21799	1.6143	0.85858	1.88019	0.060082	NA
ARMC4	3.55279	-0.23756	0.759095	-0.312952	0.754317	NA
MPP7	3.12393	-0.443728	0.830187	-0.534492	0.593001	NA
MIR5586	0.00925551	0	7.79641	0	1	NA
BAMBI	1.3117	0.234242	0.784741	0.298497	0.765324	NA
LINC00837	2.08737	-0.111907	0.940599	-0.118974	0.905296	NA
LYZL1	0.131334	0.144364	7.79611	0.0185175	0.985226	NA
PTCHD3P1	2.47993	-0.136001	0.539509	-0.252082	0.800977	NA
MIR604	0.0140293	0	7.79646	0	1	NA
MIR938	0.0507433	0	7.79641	0	1	NA
KIAA1462	3.91421	-1.17456	0.601009	-1.95431	0.050664	NA
MAP3K8	1.65964	0.192872	1.01326	0.190348	0.849037	NA
LYZL2	0.117963	0.062598	7.43568	0.00841859	0.993283	NA
ZNF438	1.07539	-0.119447	1.2334	-0.0968436	0.922851	NA
ZEB1-AS1	3.01526	1.58498	0.739863	2.14226	0.0321726	NA
CCDC7	1.50995	-0.519348	1.07948	-0.481111	0.630437	NA
C10orf68	1.56369	1.80262	0.940043	1.91759	0.0551628	NA
LINC00838	1.07995	0.826212	1.11916	0.738244	0.460366	NA
GJD4	0.167777	0.910433	7.54068	0.120736	0.9039	NA
FZD8	2.86856	0.159271	0.504191	0.315894	0.752083	NA
MIR4683	0	NA	NA	NA	NA	NA
ANKRD30A	4.21734	-0.0378474	0.721459	-0.0524595	0.958163	NA
MTRNR2L7	0.515292	1.48712	2.14382	0.693678	0.487884	NA
ZNF248	3.03084	-0.090308	0.553378	-0.163194	0.870366	NA
ZNF33BP1	1.43786	3.32326	1.03811	3.20127	0.00136825	NA
ZNF25	2.66256	-0.0480631	0.658412	-0.0729986	0.941807	NA
LOC100129055	1.73659	0.934327	1.09117	0.856263	0.391853	NA
HSD17B7P2	4.71765	0.8966	0.698155	1.28424	0.199057	NA
SEPT7L	0.342412	0.00176171	2.83114	0.000622262	0.999504	NA
LOC399744	0.876811	0.286683	1.2055	0.237813	0.812026	NA
ACTR3BP5	0.291095	-0.54343	2.82504	-0.192362	0.847459	NA
LOC441666	2.22409	0.0926882	0.833058	0.111263	0.911408	NA
LINC00839	0.190926	0.804004	5.18163	0.155164	0.876692	NA
MIR5100	0	NA	NA	NA	NA	NA
RET	1.16858	0.680506	1.12406	0.6054	0.544913	NA
RASGEF1A	1.59136	1.1339	0.88639	1.27924	0.200814	NA
FXYD4	0.532262	2.16553	1.95559	1.10735	0.268142	NA
ZNF487P	0.294513	-1.34223	2.98856	-0.449124	0.653342	NA
ZNF239	0.884842	-0.420108	0.933523	-0.450024	0.652693	NA
ZNF485	2.87372	0.792776	0.504748	1.57064	0.116266	NA
ZNF32-AS3	0.864518	0.204367	1.5865	0.128816	0.897503	NA
ZNF32	0.188011	1.833	5.2785	0.347258	0.728398	NA
ZNF32-AS1	0.0143949	0	7.79641	0	1	NA
ZNF32-AS2	0.961176	-0.488433	1.30983	-0.372898	0.709224	NA
HNRNPA3P1	1.03221	2.00677	1.21409	1.6529	0.0983518	NA
LINC00619	1.69273	1.69583	1.0094	1.68003	0.092952	NA
LINC00840	1.0146	1.92003	1.31446	1.46069	0.1441	NA
LINC00841	0.125506	0.220717	7.79635	0.0283103	0.977415	NA
LOC100130539	0.659098	-1.06724	1.67477	-0.637245	0.523965	NA
TMEM72-AS1	1.39921	0.175754	1.0569	0.166292	0.867928	NA
TMEM72	0.0318628	0	7.79646	0	1	NA
RASSF4	5.69209	-0.157181	0.535349	-0.293605	0.76906	NA
C10orf10	0.361618	0.166566	2.57133	0.0647781	0.948351	NA
C10orf25	2.04757	0.835021	0.834625	1.00047	0.317081	NA
RSU1P2	0.631783	-0.592284	1.67915	-0.352729	0.724292	NA
ANKRD30BP3	1.5562	-0.297746	0.891251	-0.334076	0.738322	NA
MIR3156-1	0.00733693	0	7.79641	0	1	NA
OR13A1	0.766871	2.76338	1.69474	1.63056	0.102983	NA
ALOX5	1.01151	0.649393	1.22882	0.52847	0.597173	NA
2022-03-08	1.03013	0.190855	1.11422	0.171291	0.863995	NA
ZFAND4	3.09194	0.824335	0.586325	1.40594	0.159743	NA
FAM21C	1.18583	1.47076	0.845342	1.73984	0.0818864	NA
AGAP4	0.305873	-0.931343	2.90755	-0.320319	0.748727	NA
PTPN20B	0	NA	NA	NA	NA	NA
PTPN20A	0	NA	NA	NA	NA	NA
BMS1P1	0	NA	NA	NA	NA	NA
BMS1P5	0	NA	NA	NA	NA	NA
GLUD1P7	0.353183	0.840035	2.9891	0.281033	0.778685	NA
FAM35BP	0.0364338	0	7.79646	0	1	NA
SYT15	5.81117	-0.10289	0.581424	-0.176962	0.859539	NA
GPRIN2	0.0114869	0.691766	7.79634	0.0887295	0.929297	NA
PPYR1	0.0860629	0.69467	7.7964	0.0891014	0.929001	NA
LINC00842	0.490882	-0.326354	1.65799	-0.196837	0.843955	NA
HNRNPA1P33	1.16029	2.03787	1.15831	1.75935	0.0785175	NA
ANXA8	0	NA	NA	NA	NA	NA
ANXA8L1	0	NA	NA	NA	NA	NA
FAM25G	0	NA	NA	NA	NA	NA
FAM25B	0	NA	NA	NA	NA	NA
FAM25C	0	NA	NA	NA	NA	NA
AGAP9	0.0402597	0.541081	7.79608	0.0694043	0.944668	NA
BMS1P2	0	NA	NA	NA	NA	NA
BMS1P6	0	NA	NA	NA	NA	NA
FAM35DP	1.09902	1.69704	1.08708	1.56109	0.118502	NA
ANXA8L2	0.0392775	0.690781	7.79629	0.0886038	0.929397	NA
FAM21B	0.0514897	0	7.79633	0	1	NA
CTSL1P2	0	NA	NA	NA	NA	NA
ZNF488	0.401529	-0.0356075	1.76932	-0.020125	0.983944	NA
RBP3	0.188581	0.123639	7.02707	0.0175947	0.985962	NA
GDF2	0.0229882	0	7.79629	0	1	NA
GDF10	0.162566	2.41575	5.08084	0.475464	0.634457	NA
FRMPD2P1	0.0823571	0	7.79637	0	1	NA
LOC399753	1.10618	-0.745697	1.38693	-0.537659	0.590813	NA
FRMPD2	2.64121	0.773194	0.869541	0.889197	0.373897	NA
MAPK8	2.66806	1.36683	0.893895	1.52908	0.126246	NA
ARHGAP22	3.818	-0.622952	0.595226	-1.04658	0.295293	NA
WDFY4	2.80071	-0.747203	0.917794	-0.814129	0.415571	NA
LRRC18	0.533595	1.35317	1.44987	0.933305	0.350663	NA
MIR4294	0	NA	NA	NA	NA	NA
VSTM4	3.8278	1.50236	0.577278	2.6025	0.00925478	NA
FAM170B-AS1	0.88468	-0.350251	1.54754	-0.226327	0.820947	NA
FAM170B	0.0384757	0	7.79618	0	1	NA
C10orf128	0.034408	0	7.79641	0	1	NA
C10orf71	0.803518	1.87706	1.81111	1.03641	0.300011	NA
DRGX	0.288186	-0.815842	3.85302	-0.211741	0.832309	NA
ERCC6	5.67904	0.682878	0.564242	1.21026	0.22618	NA
PGBD3	1.02002	0.45362	0.995271	0.455775	0.648552	NA
CHAT	0.309335	2.13566	3.73155	0.572325	0.567102	NA
SLC18A3	0.326454	-0.495711	2.31491	-0.214138	0.830439	NA
C10orf53	0.264463	0.0836023	3.64121	0.02296	0.981682	NA
OGDHL	1.7093	-0.489631	0.770698	-0.635308	0.525227	NA
AGAP8	0.0498147	-0.412558	7.7945	-0.0529295	0.957788	NA
LOC728407	0	NA	NA	NA	NA	NA
AGAP7	0.206659	-0.652767	4.6633	-0.13998	0.888676	NA
MSMB	1.94958	0.4321	0.85094	0.507791	0.6116	NA
AGAP6	1.45068	0.371324	0.809955	0.45845	0.646629	NA
FLJ31813	0.430978	2.23148	1.99456	1.11878	0.263233	NA
FAM21A	0.33687	-0.181446	2.72964	-0.0664724	0.947002	NA
ASAH2	0.890076	-1.36337	1.63899	-0.831831	0.405504	NA
SGMS1	4.6188	-0.218248	0.485656	-0.449388	0.653152	NA
ASAH2B	0.00795965	0	7.79641	0	1	NA
PRKG1	5.11349	0.108964	0.551072	0.197731	0.843256	NA
MIR605	0	NA	NA	NA	NA	NA
CSTF2T	4.97954	0.327357	0.420038	0.779352	0.435773	NA
PRKG1-AS1	0.765349	-1.65535	1.59027	-1.04092	0.297912	NA
MBL2	1.26136	1.61859	1.14409	1.41474	0.157145	NA
MTRNR2L5	0.922971	-0.063638	1.31002	-0.0485779	0.961256	NA
MIR3924	0.0382249	0	7.79641	0	1	NA
IPMK	4.14015	-0.0960488	0.590537	-0.162647	0.870797	NA
BICC1	4.23189	0.759314	0.702287	1.0812	0.279607	NA
FAM133CP	2.15254	0.034188	1.06118	0.0322169	0.974299	NA
PHYHIPL	2.12332	-1.15759	0.882475	-1.31176	0.189602	NA
FAM13C	2.52201	-0.212192	0.801158	-0.264856	0.79112	NA
M1	0.723435	0.0778229	1.3304	0.0584961	0.953354	NA
C10orf40	1.67381	0.973606	0.887915	1.09651	0.272857	NA
TMEM26	3.64499	-0.634007	0.791204	-0.801319	0.422947	NA
C10orf107	1.85478	0.76701	0.904104	0.848364	0.396235	NA
MIR548AV	0	NA	NA	NA	NA	NA
ADO	5.14337	-0.103303	0.401912	-0.257029	0.797156	NA
EGR2	1.57998	-1.4131	1.09789	-1.2871	0.198058	NA
MIR1296	0.0146654	1.34712	7.79641	0.172787	0.862819	NA
JMJD1C-AS1	0.424001	-0.61385	2.50472	-0.245078	0.806396	NA
ANXA2P3	0.335728	-0.959571	2.56913	-0.3735	0.708776	NA
CTNNA3	2.05359	0.998894	0.811438	1.23102	0.218316	NA
LRRTM3	2.01314	0.585502	0.876482	0.668014	0.504125	NA
DNAJC12	1.87228	0.243398	0.836168	0.291087	0.770985	NA
MYPN	4.50457	1.43437	0.6727	2.13226	0.0329855	NA
ATOH7	0.310336	0.411827	2.57182	0.16013	0.872778	NA
PBLD	3.02375	-0.335169	0.652911	-0.513346	0.607709	NA
DNA2	4.90702	-0.651811	0.5536	-1.1774	0.239034	NA
SNORD98	0.110383	0.249998	7.79645	0.0320656	0.97442	NA
STOX1	3.86536	0.459599	0.788197	0.583102	0.559825	NA
HKDC1	2.25373	2.1055	0.713714	2.95007	0.00317706	NA
TACR2	0.951757	-0.0795053	1.36307	-0.0583282	0.953487	NA
TSPAN15	2.39676	-1.12065	0.754932	-1.48443	0.137694	NA
NEUROG3	0.293266	0	7.79646	0	1	NA
COL13A1	4.14823	-2.81842	0.777178	-3.62648	0.000287311	NA
TYSND1	3.07111	1.10994	0.470231	2.36042	0.0182544	NA
NPFFR1	0.0164575	0	7.79643	0	1	NA
LRRC20	0.540756	2.71217	1.21068	2.24021	0.0250775	NA
NODAL	0.477031	-1.09639	1.76937	-0.61965	0.535489	NA
PALD1	1.43063	-0.0797466	1.0049	-0.0793574	0.936748	NA
PRF1	0.286422	-0.0270821	2.82345	-0.00959182	0.992347	NA
TBATA	0.125668	1.29973	7.79601	0.166717	0.867593	NA
UNC5B-AS1	0.444904	1.69192	1.57465	1.07447	0.282611	NA
SLC29A3	0.455097	-0.801	1.74897	-0.457984	0.646964	NA
CDH23	2.14367	-0.244678	0.958894	-0.255166	0.798595	NA
C10orf105	0.436354	0.782283	7.79591	0.100345	0.92007	NA
C10orf54	0.367644	-0.20821	2.21078	-0.0941795	0.924967	NA
CHST3	5.89117	0.903485	0.406034	2.22514	0.0260716	NA
SPOCK2	4.92737	-0.928744	0.549878	-1.689	0.0912193	NA
MIR1256	0.0321995	0	7.79646	0	1	NA
MCU	3.66902	-0.00790979	0.543215	-0.014561	0.988382	NA
MIR4676	0	NA	NA	NA	NA	NA
OIT3	1.53447	3.69355	1.17783	3.13588	0.00171339	NA
PLA2G12B	1.02398	0.826355	1.47225	0.561287	0.574602	NA
NUDT13	1.08187	-1.2525	1.21024	-1.03491	0.300709	NA
FAM149B1	4.3185	0.937337	0.419426	2.23481	0.0254297	NA
DNAJC9-AS1	1.42171	0.0857466	1.12208	0.0764175	0.939087	NA
TTC18	4.21994	-1.03636	0.78425	-1.32146	0.186347	NA
MSS51	1.84587	-0.31272	0.925319	-0.337959	0.735394	NA
MYOZ1	1.02331	0.540778	0.932086	0.580181	0.561793	NA
SYNPO2L	2.77671	-0.660693	0.857795	-0.770222	0.441168	NA
AGAP5	0.319566	2.00647	2.70988	0.740428	0.45904	NA
BMS1P4	1.82594	0.0858122	1.10337	0.0777732	0.938008	NA
GLUD1P3	1.00536	1.51081	1.03991	1.45282	0.146273	NA
FUT11	2.44714	0.969436	0.602063	1.61019	0.107356	NA
ZSWIM8	1.21652	-0.623747	1.02317	-0.609621	0.542113	NA
ZSWIM8-AS1	0.469198	0.638625	1.54137	0.414324	0.678637	NA
NDST2	3.79349	1.37464	0.486156	2.82757	0.0046903	NA
CAMK2G	4.0088	0.482779	0.476182	1.01385	0.310653	NA
C10orf55	1.68636	-0.553069	0.9048	-0.61126	0.541027	NA
DUPD1	0.044623	0	7.79629	0	1	NA
DUSP13	0.157399	0.156293	5.70054	0.0274173	0.978127	NA
COMTD1	1.43424	0.188068	0.820079	0.229329	0.818613	NA
ZNF503-AS1	1.96878	1.13985	0.98877	1.15279	0.248995	NA
ZNF503-AS2	0.6744	1.11889	1.23206	0.908141	0.363804	NA
C10orf11	0.92978	1.92147	1.18854	1.61666	0.105951	NA
DLG5	3.01667	-0.534276	0.527018	-1.01377	0.310691	NA
DLG5-AS1	1.96954	0.217284	0.827024	0.26273	0.792759	NA
LINC00856	0.421542	-0.163645	2.226	-0.0735153	0.941396	NA
LINC00595	0.528291	0.584522	2.43812	0.239743	0.81053	NA
ZMIZ1-AS1	0.470942	2.02954	1.708	1.18825	0.234734	NA
EIF5AL1	1.82282	0.130489	0.980508	0.133083	0.894127	NA
SFTPA2	0.0233133	0.375552	7.79626	0.0481707	0.96158	NA
SFTPA1	0.58136	-0.844187	1.86093	-0.453637	0.65009	NA
BEND3P3	0.873164	-0.331891	1.17098	-0.283429	0.776848	NA
LOC642361	0.511687	0.746241	1.77657	0.420045	0.674453	NA
LOC100288974	1.2592	1.71451	1.31506	1.30375	0.192317	NA
MBL1P	0.120342	-0.0602451	7.33813	-0.00820986	0.99345	NA
SFTPD	0.225102	0.958597	4.44314	0.215748	0.829184	NA
TMEM254-AS1	1.47664	0.988472	0.782656	1.26297	0.2066	NA
TMEM254	3.23383	-0.330806	0.66501	-0.497446	0.618875	NA
PLAC9	1.04353	0.0147417	1.10939	0.0132882	0.989398	NA
LINC00857	0.69833	-1.65802	1.57335	-1.05382	0.291967	NA
MAT1A	0.64601	-0.441132	1.51953	-0.290309	0.77158	NA
DYDC1	0.404423	0.674653	2.33211	0.289288	0.772361	NA
DYDC2	1.48139	0.287954	0.924506	0.311468	0.755445	NA
SH2D4B	1.37403	-0.763789	1.20861	-0.631956	0.527416	NA
NRG3	2.96669	-0.926629	0.867983	-1.06757	0.285716	NA
C10orf99	0.864049	-1.4515	1.79392	-0.809122	0.418445	NA
CDHR1	0.717396	-0.32522	1.32999	-0.244527	0.806822	NA
LRIT2	1.06602	1.89018	1.25162	1.51019	0.130994	NA
LRIT1	0.0871449	0.58436	7.79642	0.0749524	0.940253	NA
RGR	1.58784	0.360922	0.833698	0.432917	0.665075	NA
LINC00858	0.444288	0.677723	2.4855	0.272671	0.785106	NA
GRID1-AS1	1.15471	-0.875974	1.20095	-0.729398	0.465758	NA
GRID1	3.44493	-0.495022	0.685228	-0.722419	0.470037	NA
MIR346	0.05274	0	7.79641	0	1	NA
OPN4	0.238916	0.415829	4.02972	0.103191	0.917812	NA
LDB3	2.59171	-1.34259	0.817272	-1.64277	0.10043	NA
MMRN2	0.452673	-0.109568	2.42372	-0.0452067	0.963943	NA
SNCG	3.35613	-1.76238	0.676716	-2.60432	0.00920579	NA
ADIRF	0.237696	1.03067	2.79122	0.369254	0.711939	NA
AGAP11	1.96911	0.37989	1.00641	0.377469	0.705825	NA
FAM25A	1.0323	0.978397	1.1053	0.885188	0.376055	NA
FAM35A	1.71246	-1.73994	0.889523	-1.95603	0.0504614	NA
FAM22A	0	NA	NA	NA	NA	NA
LOC728190	4.25446	-0.911726	0.526172	-1.73275	0.08314	NA
LOC439994	0.11022	0.926696	7.76856	0.119288	0.905047	NA
FAM22D	0.631318	2.11367	1.38264	1.52871	0.126335	NA
LOC728218	0.150059	0.667484	7.796	0.0856188	0.931769	NA
MIR4678	0.696959	-0.179048	1.61634	-0.110774	0.911796	NA
PAPSS2	5.45226	0.460584	0.441948	1.04217	0.297335	NA
CFL1P1	0.85239	-0.230344	1.31108	-0.175691	0.860537	NA
KLLN	2.49814	0.265824	0.780377	0.340636	0.733378	NA
RNLS	5.78268	1.04328	0.470194	2.21884	0.0264979	NA
LIPJ	1.57664	-0.806299	1.16513	-0.692023	0.488923	NA
LIPF	0.859724	-1.12776	1.28921	-0.874774	0.381697	NA
LIPK	0.63451	2.45688	1.96559	1.24994	0.211321	NA
LIPN	2.18856	-0.427749	0.851318	-0.502455	0.615347	NA
LIPM	1.29675	0.151157	1.02678	0.147214	0.882963	NA
ANKRD22	1.8693	-0.985415	0.987709	-0.997678	0.318436	NA
STAMBPL1	1.16707	0.198232	0.923298	0.2147	0.830001	NA
FAS-AS1	0.678308	0.812355	1.37727	0.589831	0.555304	NA
MIR4679-2	0	NA	NA	NA	NA	NA
MIR4679-1	0	NA	NA	NA	NA	NA
CH25H	0.322821	0.228614	4.23698	0.0539568	0.95697	NA
IFIT2	2.06293	-0.308792	0.954332	-0.323569	0.746264	NA
IFIT3	4.50169	0.241746	0.50739	0.476451	0.633753	NA
IFIT1B	0.429965	0.466463	2.24925	0.207386	0.835708	NA
IFIT1	2.8033	0.322177	0.68506	0.470291	0.638147	NA
SLC16A12	2.56557	-0.930167	0.915451	-1.01608	0.309593	NA
MIR107	0.00282629	0	7.79629	0	1	NA
FLJ37201	1.67976	2.58961	0.969141	2.67207	0.00753859	NA
[truncated: 21,803 more rows]

## Sheet: Cerulenin_slice_cx_DGE
	baseMean	log2FoldChange	lfcSE	stat	pvalue	padj
SRXN1	87.1269	1.35838	0.293271	4.63185	3.62421e-06	0.0634418
FAM173B	20.4722	1.20768	0.276799	4.36301	1.28285e-05	0.112282
HSP90AA1	723.095	1.05378	0.257832	4.08709	4.36825e-05	0.254887
GCLM	59.3602	1.25441	0.321569	3.90089	9.58407e-05	0.419423
OSGIN1	11.0337	1.70293	0.457592	3.7215	0.000198041	0.693341
CCL4	11.3234	-2.15325	0.588017	-3.66188	0.000250371	0.730459
HSPH1	131.593	0.942557	0.261743	3.60107	0.000316907	0.783643
LINC00520	2.61607	3.15735	0.892367	3.53818	0.000402901	0.783643
GFAP	816.608	-0.820443	0.231126	-3.54977	0.000385567	0.783643
HSPD1	303.798	0.55666	0.158697	3.5077	0.000451999	0.791225
CCL2	1766	-0.934618	0.269913	-3.46266	0.000534868	0.851169
DYNC1H1	29.3602	0.877718	0.25688	3.41684	0.000633524	0.924154
CDC42EP4	64.8921	-0.749276	0.221074	-3.38926	0.000700818	0.943679
SLC16A7	11.2788	-1.63553	0.487499	-3.35494	0.000793811	0.950769
PTGR1	32.085	1.13365	0.338632	3.34775	0.000814712	0.950769
LOC729737	0.747602	-0.675125	1.97839	-0.341249	0.732916	0.999838
LOC100133331	0.0308091	0.505826	3.25681	0.155313	0.876574	0.999838
LOC100288069	0.0308091	0.505826	3.25681	0.155313	0.876574	0.999838
LINC00115	2.5206	1.38831	0.684532	2.02811	0.0425486	0.999838
LOC643837	16.7283	-0.652216	0.398248	-1.63771	0.101481	0.999838
FAM41C	0.170307	1.17374	3.21949	0.364575	0.715429	0.999838
SAMD11	0.0494111	0.409992	3.25023	0.126143	0.899619	0.999838
KLHL17	7.26067	-1.04082	0.68891	-1.51082	0.130834	0.999838
PLEKHN1	0.0295023	-0.309762	3.25562	-0.0951468	0.924198	0.999838
C1orf170	0.631703	-0.322028	1.79519	-0.179384	0.857636	0.999838
HES4	12.3694	-1.17286	0.494984	-2.36949	0.0178127	0.999838
ISG15	13.7713	0.0655712	0.429732	0.152586	0.878725	0.999838
AGRN	4.28721	0.0800045	0.683332	0.11708	0.906797	0.999838
C1orf159	0.450885	-1.26766	1.80952	-0.700549	0.483584	0.999838
LOC254099	0.0755274	-0.535305	3.25198	-0.164609	0.869252	0.999838
TNFRSF18	0.0825619	-0.510389	3.2558	-0.156763	0.875432	0.999838
TNFRSF4	0.59257	-0.394364	1.85554	-0.212533	0.831691	0.999838
SDF4	11.2323	0.276743	0.515008	0.537357	0.591021	0.999838
B3GALT6	62.6791	0.29817	0.204081	1.46104	0.144005	0.999838
FAM132A	0.232045	-0.370403	3.24322	-0.114209	0.909072	0.999838
UBE2J2	40.4124	-0.0604135	0.243588	-0.248015	0.804123	0.999838
SCNN1D	0.126234	-0.868887	3.25442	-0.266987	0.789479	0.999838
ACAP3	8.84576	0.428216	0.480369	0.891431	0.372698	0.999838
PUSL1	0.759441	-0.969188	1.57369	-0.61587	0.53798	0.999838
CPSF3L	0.618708	0.868807	1.89715	0.457953	0.646986	0.999838
GLTPD1	28.151	-0.179506	0.279284	-0.642736	0.520396	0.999838
DVL1	26.836	-0.0821215	0.309494	-0.265341	0.790747	0.999838
MXRA8	3.41083	0.838225	0.800925	1.04657	0.295297	0.999838
AURKAIP1	9.06967	-0.345198	0.431949	-0.799164	0.424195	0.999838
CCNL2	32.135	0.0933492	0.336062	0.277773	0.781186	0.999838
MRPL20	14.0276	-0.461175	0.412487	-1.11804	0.263552	0.999838
ANKRD65	1.77058	-0.877072	1.2983	-0.675555	0.499323	0.999838
VWA1	11.7153	-0.564998	0.463453	-1.21911	0.222804	0.999838
ATAD3C	5.01452	0.226088	0.705356	0.320531	0.748566	0.999838
ATAD3B	1.58432	0.332182	0.953348	0.348438	0.727512	0.999838
ATAD3A	9.62995	-0.429559	0.390509	-1.1	0.271333	0.999838
SSU72	30.2666	0.57438	0.30736	1.86875	0.0616573	0.999838
C1orf233	0.309725	-1.02766	2.2396	-0.45886	0.646335	0.999838
MIB2	11.5556	0.207429	0.351049	0.590884	0.554598	0.999838
CDK11B	0.37821	1.30049	2.3693	0.548893	0.583079	0.999838
SLC35E2B	5.49456	-0.553315	0.604123	-0.915898	0.35972	0.999838
CDK11A	0.0295023	-0.309762	3.25562	-0.0951468	0.924198	0.999838
SLC35E2	5.0088	0.472162	0.635437	0.743051	0.457451	0.999838
NADK	12.7571	0.339602	0.383869	0.88468	0.376329	0.999838
GNB1	446.224	-0.226312	0.116161	-1.94827	0.0513831	0.999838
GABRD	0.0734511	-0.348042	3.25802	-0.106826	0.914927	0.999838
C1orf86	2.59124	0.721342	0.830646	0.868411	0.385169	0.999838
SKI	51.729	-0.187817	0.223836	-0.839085	0.401421	0.999838
MORN1	0.160024	0.115479	3.25481	0.0354794	0.971697	0.999838
LOC100129534	1.26577	-0.499448	1.09566	-0.45584	0.648505	0.999838
RER1	46.6689	-0.0361819	0.219966	-0.164489	0.869346	0.999838
PEX10	1.03082	-0.0997822	1.42163	-0.0701886	0.944044	0.999838
PLCH2	0.0587909	-0.347881	3.25803	-0.106777	0.914966	0.999838
PANK4	2.64482	-1.03653	0.915207	-1.13256	0.2574	0.999838
HES5	0.15482	0.519583	3.24757	0.159991	0.872888	0.999838
LOC100133445	0.0825619	-0.510389	3.2558	-0.156763	0.875432	0.999838
TNFRSF14	5.16508	1.29592	0.600448	2.15826	0.0309074	0.999838
FAM213B	48.1917	-0.0870506	0.290666	-0.299486	0.764569	0.999838
FLJ42875	0.617163	-0.166023	2.08412	-0.0796612	0.936507	0.999838
PRDM16	6.66815	-0.0793353	0.509376	-0.15575	0.87623	0.999838
ARHGEF16	0.226915	-0.483974	3.24272	-0.14925	0.881357	0.999838
MEGF6	1.19137	-0.398282	1.40554	-0.283366	0.776897	0.999838
TPRG1L	2.4121	-1.10114	0.917737	-1.19985	0.230199	0.999838
WRAP73	6.36562	-0.627602	0.542375	-1.15714	0.247217	0.999838
TP73	0.793174	-0.0893966	1.63965	-0.0545217	0.956519	0.999838
TP73-AS1	30.8253	0.0951765	0.320592	0.296878	0.76656	0.999838
CCDC27	0.0494111	0.409992	3.25023	0.126143	0.899619	0.999838
LRRC47	13.9369	0.226009	0.361533	0.62514	0.531879	0.999838
CEP104	44.1156	-0.143769	0.283511	-0.507103	0.612082	0.999838
DFFB	0.58217	0.227397	1.95298	0.116436	0.907307	0.999838
C1orf174	46.6852	-0.26532	0.275038	-0.964667	0.334712	0.999838
LOC100133612	0.0295023	-0.309762	3.25562	-0.0951468	0.924198	0.999838
AJAP1	0.620937	-0.666879	2.36706	-0.281733	0.778149	0.999838
NPHP4	8.11543	-0.237946	0.466316	-0.510269	0.609863	0.999838
KCNAB2	52.9189	0.388211	0.350616	1.10722	0.268197	0.999838
CHD5	0.921653	-0.290988	1.36048	-0.213886	0.830636	0.999838
RPL22	71.2149	0.0805247	0.278493	0.289144	0.772471	0.999838
RNF207	0.809344	0.296821	1.57157	0.188869	0.850195	0.999838
ICMT	6.27373	0.116971	0.622817	0.18781	0.851026	0.999838
GPR153	3.06774	-0.0745826	0.815001	-0.0915123	0.927086	0.999838
ACOT7	55.5665	0.154213	0.208381	0.740057	0.459266	0.999838
HES2	0.111215	-0.649218	3.25741	-0.199305	0.842024	0.999838
ESPN	1.43382	0.484987	1.51569	0.319977	0.748985	0.999838
TNFRSF25	0.216374	-1.09147	3.24947	-0.33589	0.736954	0.999838
PLEKHG5	2.00534	-0.0353571	0.927576	-0.0381177	0.969594	0.999838
NOL9	15.5805	0.241061	0.388923	0.619818	0.535377	0.999838
TAS1R1	0.0554509	-0.347881	3.25803	-0.106777	0.914966	0.999838
ZBTB48	3.55194	0.0530269	0.617841	0.0858261	0.931605	0.999838
KLHL21	14.5751	0.631912	0.439136	1.43899	0.150153	0.999838
PHF13	7.18617	-0.147389	0.511476	-0.288164	0.773221	0.999838
THAP3	0.0616181	0.796963	3.24738	0.245417	0.806134	0.999838
DNAJC11	0.0911204	0.625575	3.24078	0.193033	0.846934	0.999838
CAMTA1	149.164	0.303275	0.210348	1.44178	0.149366	0.999838
VAMP3	66.7756	-0.204428	0.188881	-1.08231	0.279114	0.999838
PER3	6.00511	-0.141686	0.641777	-0.220771	0.82527	0.999838
TNFRSF9	5.47652	0.421988	0.703672	0.599695	0.54871	0.999838
PARK7	110.408	0.114963	0.207481	0.554087	0.579519	0.999838
ERRFI1	48.4217	-0.250994	0.223908	-1.12097	0.262301	0.999838
SLC45A1	0.680964	-1.32387	2.07638	-0.637587	0.523742	0.999838
RERE	39.883	-0.253318	0.235736	-1.07458	0.282561	0.999838
ENO1	444.376	-0.209255	0.309339	-0.67646	0.498748	0.999838
ENO1-AS1	0.270038	-0.249078	3.2299	-0.0771163	0.938531	0.999838
CA6	0.0308091	0.505826	3.25681	0.155313	0.876574	0.999838
SLC2A5	3.52815	0.610344	0.633129	0.964011	0.33504	0.999838
H6PD	17.4535	0.487568	0.403838	1.20733	0.227303	0.999838
SPSB1	140.21	-0.376885	0.223842	-1.68371	0.0922382	0.999838
SLC25A33	10.5224	0.548476	0.375175	1.46192	0.143764	0.999838
TMEM201	10.9862	0.0158615	0.386375	0.0410522	0.967254	0.999838
PIK3CD	2.44065	-0.632985	0.919015	-0.688765	0.490971	0.999838
CLSTN1	23.9839	0.372883	0.312878	1.19178	0.233346	0.999838
CTNNBIP1	8.53623	-0.122063	0.442675	-0.27574	0.782748	0.999838
LZIC	2.79758	0.566701	0.695812	0.814445	0.41539	0.999838
NMNAT1	2.80435	0.198447	0.722184	0.274787	0.78348	0.999838
RBP7	0.314994	-0.987236	3.24849	-0.303906	0.761199	0.999838
UBE4B	38.3085	0.0241304	0.294994	0.0817997	0.934806	0.999838
KIF1B	53.29	0.371045	0.228334	1.62501	0.104161	0.999838
PGD	63.1707	0.698646	0.300132	2.3278	0.0199228	0.999838
APITD1	3.4312	-0.101039	0.740902	-0.136373	0.891526	0.999838
CORT	0.394825	-0.50843	3.23065	-0.157377	0.874948	0.999838
DFFA	13.1588	0.0721879	0.398453	0.18117	0.856234	0.999838
PEX14	6.20469	-0.26886	0.592615	-0.453684	0.650056	0.999838
CASZ1	2.09657	-1.49278	0.970046	-1.53887	0.123835	0.999838
C1orf127	0.10426	0.229194	3.25803	0.0703475	0.943917	0.999838
TARDBP	22.9351	-0.399277	0.311328	-1.2825	0.199668	0.999838
MASP2	1.88928	-1.93421	1.09209	-1.7711	0.0765442	0.999838
SRM	97.8119	-0.0435304	0.152486	-0.285472	0.775283	0.999838
EXOSC10	37.2995	0.139288	0.383612	0.363097	0.716533	0.999838
MTOR	4.4587	-0.00324172	0.675992	-0.0047955	0.996174	0.999838
ANGPTL7	0.0494111	0.409992	3.25023	0.126143	0.899619	0.999838
UBIAD1	5.49999	0.266746	0.5731	0.465444	0.641614	0.999838
PTCHD2	0.397594	-0.463698	2.74312	-0.16904	0.865765	0.999838
FBXO2	2.27059	0.297068	0.800968	0.370886	0.710722	0.999838
FBXO44	37.2419	0.18232	0.286753	0.63581	0.5249	0.999838
FBXO6	3.69587	-1.35666	0.809735	-1.67543	0.0938495	0.999838
MAD2L2	26.6583	0.456989	0.243507	1.8767	0.0605594	0.999838
DRAXIN	0.311654	-0.978576	3.24866	-0.301225	0.763243	0.999838
AGTRAP	3.73939	-0.0964365	0.633123	-0.152319	0.878936	0.999838
MTHFR	19.8052	0.475228	0.356059	1.33469	0.181979	0.999838
CLCN6	240.871	0.520389	0.23209	2.24218	0.0249496	0.999838
NPPA	0.705516	-0.460258	1.69279	-0.271894	0.785704	0.999838
NPPB	0.50184	-1.89433	2.19225	-0.864103	0.387531	0.999838
KIAA2013	14.291	0.174123	0.371795	0.468331	0.639548	0.999838
PLOD1	14.3493	-0.0910434	0.341815	-0.266353	0.789967	0.999838
MFN2	16.6664	-0.0136993	0.383589	-0.0357135	0.971511	0.999838
MIIP	7.9708	0.613377	0.498698	1.22996	0.218713	0.999838
TNFRSF8	0.252436	-0.585646	2.6749	-0.218941	0.826696	0.999838
TNFRSF1B	74.5768	-0.197538	0.266403	-0.741502	0.458389	0.999838
VPS13D	24.3694	0.197679	0.328565	0.601644	0.547411	0.999838
DHRS3	4.98002	-0.418716	0.599841	-0.698045	0.485149	0.999838
C1orf158	0.287177	0.45236	2.99845	0.150864	0.880083	0.999838
PRAMEF2	0.0734511	-0.348042	3.25802	-0.106826	0.914927	0.999838
LOC440563	0.08173	-0.53917	3.24972	-0.165913	0.868225	0.999838
LRRC38	0.100072	-0.630123	3.2577	-0.193425	0.846626	0.999838
PDPN	212.607	-0.259666	0.278909	-0.931006	0.35185	0.999838
PRDM2	14.7204	0.235155	0.387333	0.607113	0.543776	0.999838
KAZN	14.3737	-0.492205	0.428353	-1.14906	0.25053	0.999838
TMEM51-AS1	0.040865	-0.347881	3.25803	-0.106777	0.914966	0.999838
TMEM51	3.44043	-0.510575	0.981769	-0.520056	0.603024	0.999838
FHAD1	0.573749	1.4296	2.09984	0.680813	0.49599	0.999838
EFHD2	59.8121	0.0429565	0.243729	0.176247	0.8601	0.999838
CASP9	5.18953	0.546796	0.682564	0.801091	0.423079	0.999838
DNAJC16	7.76345	-0.0361116	0.492751	-0.0732857	0.941579	0.999838
AGMAT	0.819424	0.0504326	1.80093	0.0280036	0.977659	0.999838
DDI2	0.108202	0.11979	3.25149	0.0368417	0.970611	0.999838
RSC1A1	0.0377637	-0.347881	3.25803	-0.106777	0.914966	0.999838
PLEKHM2	8.31186	-0.37324	0.503918	-0.740675	0.458891	0.999838
SLC25A34	2.05528	0.749055	0.886595	0.844867	0.398185	0.999838
FBLIM1	24.093	-0.426851	0.361441	-1.18097	0.237614	0.999838
UQCRHL	0.5775	-1.11278	1.59943	-0.695737	0.486594	0.999838
FLJ37453	7.41058	-0.121486	0.483015	-0.251515	0.801416	0.999838
SPEN	71.7609	-0.379082	0.321371	-1.17958	0.238169	0.999838
ZBTB17	8.37762	0.00636312	0.45179	0.0140842	0.988763	0.999838
C1orf64	0.36935	-1.80875	2.41625	-0.748578	0.454112	0.999838
CLCNKA	0.0587909	-0.347881	3.25803	-0.106777	0.914966	0.999838
FAM131C	1.81793	-1.59034	1.60298	-0.992116	0.321141	0.999838
EPHA2	35.5008	-0.179777	0.410839	-0.437587	0.661686	0.999838
ARHGEF19	0.793133	1.19369	2.00862	0.594286	0.552321	0.999838
RSG1	0.489218	0.182923	1.64005	0.111535	0.911192	0.999838
FBXO42	9.62178	0.593656	0.383092	1.54964	0.121227	0.999838
SZRD1	15.1126	-0.191541	0.371551	-0.515517	0.606192	0.999838
SPATA21	0.261473	-0.448228	3.25447	-0.137727	0.890456	0.999838
NECAP2	11.3869	-0.134497	0.483068	-0.278423	0.780688	0.999838
CROCCP3	1.66465	1.56272	1.0914	1.43185	0.152187	0.999838
NBPF1	2.23393	0.207274	1.105	0.187578	0.851208	0.999838
CROCCP2	13.4044	0.635318	0.408653	1.55466	0.120026	0.999838
MST1P2	0.0603113	0.262572	3.256	0.0806424	0.935726	0.999838
MST1L	0.352326	-0.0460358	3.22202	-0.0142879	0.9886	0.999838
CROCC	6.51978	0.155305	0.534434	0.290597	0.771359	0.999838
ATP13A2	28.3049	-0.192356	0.29321	-0.656036	0.511801	0.999838
SDHB	87.3221	0.0497539	0.183888	0.270567	0.786724	0.999838
PADI2	2.85426	-0.0355131	0.686557	-0.0517263	0.958747	0.999838
RCC2	64.013	-0.0340949	0.172037	-0.198184	0.842901	0.999838
ARHGEF10L	3.0274	-0.828576	0.754006	-1.0989	0.271812	0.999838
IGSF21	48.2131	-0.200393	0.380316	-0.526911	0.598255	0.999838
ALDH4A1	0.829063	-0.14891	1.75137	-0.0850253	0.932241	0.999838
IFFO2	8.04015	-0.0550919	0.463127	-0.118956	0.90531	0.999838
UBR4	17.5175	-0.161798	0.392424	-0.412303	0.680117	0.999838
EMC1	90.0683	-0.0178523	0.169698	-0.1052	0.916217	0.999838
MRTO4	29.9649	-0.0857511	0.287763	-0.297993	0.765709	0.999838
AKR7L	1.34234	-1.18009	1.19878	-0.984408	0.324915	0.999838
AKR7A3	0.041281	-0.347793	3.25802	-0.10675	0.914987	0.999838
LOC100506730	4.71108	0.157224	0.543203	0.289438	0.772246	0.999838
AKR7A2	25.5274	0.10354	0.389536	0.265804	0.79039	0.999838
PQLC2	6.51321	0.597416	0.53881	1.10877	0.267529	0.999838
CAPZB	151.324	-0.187368	0.160915	-1.16439	0.244265	0.999838
MINOS1	81.7646	0.3347	0.268094	1.24844	0.211868	0.999838
TMCO4	2.35737	0.669069	0.850523	0.786656	0.431483	0.999838
OTUD3	13.1461	-0.276578	0.378522	-0.730677	0.464977	0.999838
PLA2G2A	35.9017	-0.205307	0.397297	-0.516759	0.605324	0.999838
PLA2G5	13.8202	0.136398	0.486191	0.280545	0.77906	0.999838
PLA2G2D	0.193823	-0.53789	3.25381	-0.165311	0.868699	0.999838
UBXN10	0.0843692	0.517726	3.25803	0.158908	0.873741	0.999838
LOC339505	0.041281	-0.347793	3.25802	-0.10675	0.914987	0.999838
CAMK2N1	268.829	-0.446371	0.293107	-1.52289	0.127786	0.999838
MUL1	9.74465	-0.362639	0.461707	-0.785431	0.432201	0.999838
FAM43B	0.57802	-1.55457	2.18444	-0.711653	0.47668	0.999838
CDA	0.115178	1.04336	3.25226	0.320812	0.748353	0.999838
PINK1	14.6522	-0.104106	0.424505	-0.245242	0.806269	0.999838
DDOST	19.7612	-0.180685	0.301972	-0.598351	0.549606	0.999838
KIF17	0.19766	0.150405	3.23443	0.0465013	0.962911	0.999838
SH2D5	5.00873	-0.528408	0.594935	-0.888179	0.374444	0.999838
HP1BP3	145.801	0.0220432	0.173488	0.127059	0.898894	0.999838
EIF4G3	68.9145	0.0709593	0.184628	0.384337	0.700728	0.999838
ECE1	16.89	0.152758	0.368935	0.414051	0.678837	0.999838
NBPF3	0.261473	-0.448228	3.25447	-0.137727	0.890456	0.999838
ALPL	2.34164	1.12162	0.86683	1.29393	0.195689	0.999838
RAP1GAP	2.5145	-0.89717	0.823697	-1.0892	0.276066	0.999838
USP48	29.0643	0.0701503	0.254029	0.276151	0.782432	0.999838
LINC00339	11.5186	-0.856249	0.47849	-1.78948	0.0735376	0.999838
CDC42	420.02	-0.118487	0.168079	-0.704946	0.480844	0.999838
WNT4	0.755754	0.0190217	1.82177	0.0104413	0.991669	0.999838
ZBTB40	32.9017	-0.0631352	0.247524	-0.255067	0.798672	0.999838
EPHA8	0.341694	0.626432	3.24494	0.193049	0.846921	0.999838
C1QA	2.35411	-1.75898	1.05088	-1.67382	0.0941664	0.999838
C1QC	8.80368	0.172624	0.481349	0.358626	0.719875	0.999838
C1QB	11.3141	-0.787095	0.466413	-1.68755	0.0914978	0.999838
EPHB2	11.5037	-0.366612	0.386015	-0.949734	0.342248	0.999838
KDM1A	41.0983	0.0552036	0.229516	0.240522	0.809925	0.999838
LUZP1	9.09448	-0.4781	0.521437	-0.916889	0.359201	0.999838
HTR1D	0.345945	0.0584985	2.07287	0.028221	0.977486	0.999838
HNRNPR	52.0822	0.0236914	0.240188	0.0986369	0.921427	0.999838
ZNF436	41.0301	0.337382	0.323523	1.04284	0.297024	0.999838
C1orf213	2.18952	-0.485364	1.05067	-0.461956	0.644113	0.999838
TCEA3	2.35157	-0.357585	0.863868	-0.413934	0.678922	0.999838
ASAP3	1.98094	-0.131916	1.17001	-0.112748	0.91023	0.999838
E2F2	0.609893	-0.0191152	1.6096	-0.0118758	0.990525	0.999838
ID3	27.8276	-1.04777	0.508989	-2.05853	0.0395394	0.999838
RPL11	1166.09	-0.1082	0.161528	-0.669852	0.502952	0.999838
TCEB3	30.6081	0.0856014	0.309626	0.276467	0.78219	0.999838
LOC100506963	0.0308091	0.505826	3.25681	0.155313	0.876574	0.999838
PITHD1	69.3001	0.420857	0.266109	1.58152	0.113758	0.999838
LYPLA2	18.2209	-0.213842	0.374784	-0.570576	0.568287	0.999838
GALE	31.846	-0.0806605	0.33822	-0.238485	0.811505	0.999838
HMGCL	11.787	0.25029	0.353864	0.707306	0.479376	0.999838
FUCA1	16.2935	-1.15012	0.528482	-2.17627	0.0295349	0.999838
PNRC2	18.2044	0.225293	0.289073	0.779363	0.435766	0.999838
SRSF10	30.22	0.435839	0.328137	1.32822	0.184105	0.999838
MYOM3	0.285919	-0.500316	3.23555	-0.154631	0.877112	0.999838
IL22RA1	0.465668	0.00801854	2.94544	0.00272236	0.997828	0.999838
IFNLR1	6.61629	-0.811037	0.598458	-1.35521	0.175351	0.999838
GRHL3	0.620569	-0.893877	2.09956	-0.425745	0.670294	0.999838
STPG1	0.865238	-0.338967	1.5605	-0.217217	0.828039	0.999838
NIPAL3	29.091	0.129111	0.412313	0.313138	0.754176	0.999838
RCAN3AS	0.0790447	-0.630123	3.2577	-0.193425	0.846626	0.999838
RCAN3	4.84356	0.354907	0.641944	0.552863	0.580357	0.999838
NCMAP	0.0308091	0.505826	3.25681	0.155313	0.876574	0.999838
SRRM1	189.172	-0.190969	0.393889	-0.48483	0.627797	0.999838
CLIC4	71.7477	-0.386672	0.268787	-1.43858	0.150269	0.999838
RUNX3	5.79383	-0.413769	0.673157	-0.61467	0.538773	0.999838
SYF2	35.8272	-0.0631832	0.265396	-0.238071	0.811826	0.999838
C1orf63	32.4384	0.0817908	0.300556	0.272131	0.785521	0.999838
RHD	1.14503	1.57534	1.77027	0.889885	0.373528	0.999838
TMEM50A	72.3861	0.149636	0.222463	0.672633	0.501181	0.999838
RHCE	0.148233	0.742411	3.23605	0.229419	0.818543	0.999838
TMEM57	11.607	0.296686	0.39862	0.744282	0.456706	0.999838
LDLRAP1	2.87248	-0.740441	0.83071	-0.891336	0.372749	0.999838
MAN1C1	11.0338	0.0340838	0.541286	0.0629682	0.949792	0.999838
SEPN1	81.7232	-0.179312	0.235426	-0.761648	0.44627	0.999838
MTFR1L	9.53995	0.203844	0.4299	0.474166	0.635382	0.999838
AUNIP	0.700654	-0.624668	1.46265	-0.42708	0.669321	0.999838
PAQR7	0.727078	-0.503265	1.63922	-0.307015	0.758832	0.999838
STMN1	57.4947	-0.229533	0.264141	-0.868976	0.38486	0.999838
PAFAH2	17.7826	0.52758	0.290239	1.81774	0.0691035	0.999838
PDIK1L	6.47905	-0.0293323	0.469948	-0.0624161	0.950231	0.999838
FAM110D	0.0587909	-0.347881	3.25803	-0.106777	0.914966	0.999838
ZNF593	12.7292	0.121632	0.421828	0.288346	0.773082	0.999838
CNKSR1	1.71018	-1.21705	1.00533	-1.21061	0.226047	0.999838
CEP85	5.37561	0.475436	0.588777	0.807497	0.41938	0.999838
SH3BGRL3	323.386	-0.460926	0.185857	-2.48001	0.013138	0.999838
UBXN11	8.23917	0.0873933	0.438295	0.199394	0.841955	0.999838
CD52	0.55391	0.445457	2.86434	0.155518	0.876413	0.999838
DHDDS	6.33552	0.06052	0.657145	0.0920955	0.926622	0.999838
HMGN2	31.5497	0.207156	0.214705	0.964838	0.334626	0.999838
RPS6KA1	3.58816	-1.14458	0.875941	-1.30668	0.19132	0.999838
ARID1A	216.493	0.152441	0.1563	0.975309	0.329407	0.999838
PIGV	3.45764	0.197726	0.688841	0.287042	0.77408	0.999838
ZDHHC18	2.07879	0.600101	0.917548	0.654027	0.513095	0.999838
SFN	0.273768	0.16119	3.22962	0.04991	0.960194	0.999838
GPN2	2.45211	0.255293	0.902413	0.2829	0.777253	0.999838
GPATCH3	0.408873	-0.839149	2.68433	-0.31261	0.754577	0.999838
NR0B2	0.168738	0.87737	3.25018	0.269945	0.787202	0.999838
NUDC	64.5444	0.220098	0.219633	1.00212	0.316287	0.999838
TRNP1	1.38774	-0.632581	1.08872	-0.581031	0.56122	0.999838
FAM46B	0.144234	-0.829619	3.25152	-0.255148	0.798609	0.999838
SLC9A1	8.50622	-0.0770486	0.587841	-0.131071	0.895719	0.999838
WDTC1	0.713333	-0.401872	1.60453	-0.25046	0.802232	0.999838
TMEM222	2.7203	-0.113228	0.853134	-0.132721	0.894414	0.999838
LOC644961	0.750508	-0.798745	1.42633	-0.56	0.57548	0.999838
SYTL1	0.89221	1.65717	1.91214	0.866655	0.386131	0.999838
MAP3K6	19.6032	-0.255733	0.31943	-0.800592	0.423368	0.999838
FCN3	0.281215	0.570736	2.98759	0.191036	0.848498	0.999838
CD164L2	0.13408	-0.863242	3.2544	-0.265254	0.790814	0.999838
GPR3	17.2112	-0.778134	0.49143	-1.58341	0.113328	0.999838
WASF2	34.0761	0.296191	0.288872	1.02534	0.305204	0.999838
AHDC1	318.73	-0.177637	0.257774	-0.689118	0.490749	0.999838
FGR	2.24159	0.631637	0.916576	0.689127	0.490743	0.999838
IFI6	412.128	0.0559931	0.271607	0.206155	0.83667	0.999838
FAM76A	9.4114	-0.642169	0.455171	-1.41083	0.158294	0.999838
STX12	52.9064	-0.501728	0.247448	-2.02761	0.0425997	0.999838
PPP1R8	23.1722	-0.369121	0.338516	-1.09041	0.275532	0.999838
THEMIS2	1.99148	-0.920468	1.15682	-0.795685	0.426215	0.999838
RPA2	9.6994	-0.0529899	0.416582	-0.127202	0.898781	0.999838
SMPDL3B	0.0882931	-0.595932	3.25537	-0.183061	0.85475	0.999838
XKR8	8.12308	0.727961	0.546895	1.33108	0.183163	0.999838
EYA3	9.52574	0.252406	0.419569	0.601583	0.547451	0.999838
PTAFR	10.8776	-1.11927	0.449652	-2.48918	0.0128037	0.999838
DNAJC8	227.577	0.121363	0.222805	0.544706	0.585956	0.999838
ATPIF1	37.4734	0.0605777	0.222005	0.272867	0.784956	0.999838
SESN2	59.7794	0.234011	0.337579	0.693204	0.488181	0.999838
MED18	2.47671	0.0260416	0.93162	0.027953	0.9777	0.999838
PHACTR4	28.1824	0.0251573	0.307201	0.081892	0.934733	0.999838
SNHG3	24.9578	-0.0455001	0.327488	-0.138937	0.8895	0.999838
RCC1	4.26427	0.807233	0.637036	1.26717	0.205095	0.999838
TRNAU1AP	2.86574	-0.142317	0.730657	-0.194779	0.845566	0.999838
SNHG12	6.90254	0.311446	0.48696	0.639573	0.52245	0.999838
SNORD99	0.291263	-0.567932	3.23142	-0.175753	0.860488	0.999838
SNORA61	0.0843692	0.517726	3.25803	0.158908	0.873741	0.999838
SNORA44	0.0843692	0.517726	3.25803	0.158908	0.873741	0.999838
RAB42	1.22875	-0.787381	1.62427	-0.484761	0.627846	0.999838
TAF12	21.4203	-0.421995	0.363765	-1.16008	0.246018	0.999838
GMEB1	8.35774	-0.144376	0.703833	-0.205129	0.837472	0.999838
YTHDF2	25.2115	0.450091	0.287035	1.56807	0.116865	0.999838
EPB41	1.48373	-0.812857	1.32685	-0.612623	0.540125	0.999838
TMEM200B	0.0988222	0.616951	3.24031	0.190399	0.848997	0.999838
SRSF4	811.64	-0.0830749	0.193523	-0.429278	0.667721	0.999838
MECR	6.41634	0.36998	0.450629	0.821031	0.411628	0.999838
PTPRU	1.33852	-0.693817	1.21834	-0.56948	0.56903	0.999838
MATN1	0.0755274	-0.535305	3.25198	-0.164609	0.869252	0.999838
MATN1-AS1	2.00908	-0.0211097	1.09218	-0.019328	0.984579	0.999838
LAPTM5	17.7634	-0.0310754	0.522347	-0.0594919	0.95256	0.999838
SDC3	128.696	-0.0896184	0.335546	-0.267082	0.789406	0.999838
PUM1	148.838	0.166921	0.173063	0.964509	0.334791	0.999838
NKAIN1	1.52102	-1.57825	1.1011	-1.43334	0.15176	0.999838
SNRNP40	26.029	-0.0715617	0.348727	-0.205209	0.837409	0.999838
ZCCHC17	89.1112	0.104173	0.195919	0.531713	0.594925	0.999838
FABP3	3.22886	0.0300304	0.707963	0.042418	0.966165	0.999838
SERINC2	0.461784	0.541754	2.28034	0.237576	0.81221	0.999838
TINAGL1	0.299523	0.837362	2.9361	0.285195	0.775495	0.999838
PEF1	37.0457	-0.180153	0.316804	-0.568656	0.56959	0.999838
COL16A1	27.4884	-0.081611	0.33299	-0.245085	0.80639	0.999838
BAI2	6.34139	-1.50101	0.67953	-2.20889	0.0271824	0.999838
SPOCD1	52.8552	-0.364914	0.216782	-1.68333	0.0923121	0.999838
PTP4A2	634.822	-0.0888223	0.232914	-0.381352	0.702942	0.999838
KHDRBS1	123.82	0.06511	0.23349	0.278855	0.780356	0.999838
TMEM39B	2.87386	-0.821546	0.805897	-1.01942	0.308005	0.999838
KPNA6	74.7985	0.208378	0.176724	1.17911	0.238353	0.999838
TXLNA	12.0002	0.120254	0.432317	0.278162	0.780888	0.999838
CCDC28B	0.78831	-1.44952	1.72232	-0.841608	0.400007	0.999838
IQCC	0.574583	-1.39475	2.14568	-0.650028	0.515674	0.999838
DCDC2B	0.0494111	0.409992	3.25023	0.126143	0.899619	0.999838
TMEM234	0.678082	0.90276	1.69988	0.531073	0.595368	0.999838
EIF3I	115.484	0.116827	0.167134	0.699004	0.48455	0.999838
MTMR9LP	1.24723	-0.469941	1.81438	-0.259009	0.795628	0.999838
FAM167B	7.02996	-0.281531	0.496344	-0.567211	0.570571	0.999838
HDAC1	6.03818	0.420069	0.730909	0.574722	0.565479	0.999838
MARCKSL1	148.067	-0.0875712	0.219938	-0.398164	0.69051	0.999838
FAM229A	0.890628	-0.803528	1.38075	-0.581949	0.560601	0.999838
TSSK3	0.13318	-0.0877394	3.24579	-0.0270318	0.978434	0.999838
BSDC1	17.3895	0.397644	0.298517	1.33206	0.18284	0.999838
ZBTB8B	0.524904	-0.433952	2.45118	-0.177038	0.859479	0.999838
ZBTB8A	9.86098	0.237025	0.406246	0.583451	0.55959	0.999838
ZBTB8OS	47.4148	0.0716954	0.210792	0.340125	0.733763	0.999838
RBBP4	16.9331	0.331673	0.333616	0.994175	0.320138	0.999838
SYNC	0.040865	-0.347881	3.25803	-0.106777	0.914966	0.999838
KIAA1522	1.44187	-0.368749	1.2397	-0.297451	0.766122	0.999838
YARS	52.4585	0.00512535	0.214504	0.0238939	0.980937	0.999838
S100PBP	7.83805	-0.406714	0.56501	-0.719836	0.471626	0.999838
FNDC5	0.820413	-1.2251	1.44823	-0.845928	0.397593	0.999838
HPCA	0.859833	-0.513442	1.48831	-0.344984	0.730106	0.999838
TMEM54	2.43114	-0.244119	0.977671	-0.249694	0.802824	0.999838
RNF19B	19.0607	-0.869795	0.538045	-1.61658	0.105968	0.999838
AK2	63.244	-0.109778	0.22294	-0.492412	0.622428	0.999838
ADC	0.763512	0.662738	1.59991	0.414234	0.678702	0.999838
TRIM62	10.2831	0.228861	0.432464	0.529202	0.596665	0.999838
ZNF362	7.02241	0.123349	0.54155	0.227769	0.819825	0.999838
PHC2	25.8749	-0.773437	0.291817	-2.65041	0.0080393	0.999838
ZSCAN20	1.81786	-0.0611945	1.02184	-0.0598864	0.952246	0.999838
CSMD2	11.2506	-0.310888	0.482569	-0.644235	0.519423	0.999838
HMGB4	0.08173	-0.53917	3.24972	-0.165913	0.868225	0.999838
C1orf94	7.58574	-0.210035	0.516788	-0.406424	0.684431	0.999838
GJA4	0.106337	-0.0504007	3.23697	-0.0155703	0.987577	0.999838
SMIM12	22.1476	0.24067	0.320385	0.751188	0.45254	0.999838
DLGAP3	2.0284	0.29969	0.981171	0.305442	0.76003	0.999838
LOC653160	0.757348	-1.89031	2.2483	-0.840771	0.400476	0.999838
ZMYM6NB	104.165	0.21621	0.251135	0.86093	0.389277	0.999838
ZMYM6	18.5949	0.00186283	0.40344	0.00461736	0.996316	0.999838
ZMYM1	4.41031	0.526888	0.630122	0.836168	0.403061	0.999838
SFPQ	190.884	-0.10024	0.21376	-0.468939	0.639113	0.999838
ZMYM4	66.9506	0.210947	0.197476	1.06822	0.285422	0.999838
KIAA0319L	56.5401	0.25764	0.201594	1.27802	0.201244	0.999838
NCDN	67.9716	-0.157656	0.223042	-0.706842	0.479665	0.999838
TFAP2E	0.759326	2.33058	1.80035	1.29451	0.195489	0.999838
PSMB2	133.618	0.0597728	0.262009	0.228133	0.819543	0.999838
C1orf216	0.942274	-1.26206	1.38487	-0.911321	0.362126	0.999838
CLSPN	9.39096	0.533369	0.569704	0.936221	0.34916	0.999838
AGO4	3.98624	-0.593556	0.673919	-0.880753	0.378451	0.999838
AGO1	11.5104	0.298123	0.379501	0.785565	0.432123	0.999838
AGO3	6.90173	-0.130121	0.519466	-0.250489	0.802209	0.999838
ADPRHL2	2.67428	0.6426	0.820515	0.783167	0.433529	0.999838
COL8A2	0.593517	-0.924402	2.47617	-0.373319	0.708911	0.999838
TRAPPC3	26.4682	0.419344	0.314979	1.33134	0.183077	0.999838
MAP7D1	11.477	-0.118812	0.467978	-0.253884	0.799585	0.999838
THRAP3	17.3779	-0.0175728	0.377202	-0.0465871	0.962842	0.999838
SH3D21	0.684627	-0.939441	2.33924	-0.401601	0.687978	0.999838
EVA1B	6.9475	-0.752056	0.674909	-1.11431	0.265147	0.999838
STK40	13.3375	0.408289	0.403833	1.01103	0.312001	0.999838
LSM10	79.5146	0.165906	0.252877	0.656075	0.511776	0.999838
OSCP1	6.75766	0.286753	0.606338	0.472925	0.636267	0.999838
MRPS15	31.8918	-0.147784	0.26348	-0.560892	0.574871	0.999838
CSF3R	6.03983	-0.942228	0.878679	-1.07232	0.283575	0.999838
GRIK3	21.5887	0.0642475	0.51088	0.125758	0.899923	0.999838
LOC728431	0.177584	-0.0968368	3.25118	-0.0297851	0.976238	0.999838
ZC3H12A	39.5665	-0.719456	0.508386	-1.41518	0.157017	0.999838
MEAF6	53.1574	-0.0919628	0.221304	-0.41555	0.677739	0.999838
SNIP1	7.71061	0.0641034	0.462938	0.138471	0.889868	0.999838
DNALI1	30.4266	0.295723	0.224584	1.31676	0.18792	0.999838
GNL2	19.0131	-0.100194	0.379915	-0.263728	0.791989	0.999838
C1orf109	9.79485	-0.157599	0.416158	-0.378701	0.70491	0.999838
CDCA8	1.22965	1.08739	1.23438	0.880922	0.37836	0.999838
EPHA10	0.0496847	0.51773	3.25803	0.158909	0.873741	0.999838
MANEAL	1.10503	1.43498	1.16378	1.23304	0.217563	0.999838
YRDC	35.5702	0.0345362	0.311581	0.110842	0.911742	0.999838
C1orf122	14.0892	0.287983	0.334545	0.86082	0.389337	0.999838
MTF1	36.5221	-0.180973	0.320574	-0.564527	0.572396	0.999838
INPP5B	26.3076	-0.141375	0.348978	-0.405113	0.685395	0.999838
SF3A3	19.6734	-0.582253	0.327722	-1.77666	0.0756235	0.999838
FHL3	6.42449	-0.00801972	0.662543	-0.0121044	0.990342	0.999838
UTP11L	142.257	0.164971	0.276206	0.597274	0.550325	0.999838
POU3F1	1.99346	0.369201	1.00017	0.369139	0.712024	0.999838
RRAGC	82.4767	0.211259	0.188347	1.12165	0.262012	0.999838
GJA9-MYCBP	0.320264	-0.750565	3.25416	-0.230648	0.817588	0.999838
RHBDL2	0.527219	0.105019	2.29127	0.0458342	0.963442	0.999838
AKIRIN1	43.0998	-0.047954	0.208131	-0.230403	0.817779	0.999838
NDUFS5	100.349	0.137592	0.17195	0.800187	0.423603	0.999838
MACF1	110.233	0.0526185	0.250106	0.210385	0.833368	0.999838
KIAA0754	23.5419	0.014168	0.351658	0.0402892	0.967863	0.999838
BMP8A	8.39941	-0.303856	0.515825	-0.589068	0.555816	0.999838
PPIEL	0.240661	1.67739	3.21869	0.52114	0.602269	0.999838
PABPC4	116.09	0.371976	0.185307	2.00735	0.0447121	0.999838
HEYL	2.36639	-1.09589	0.853384	-1.28417	0.199083	0.999838
HPCAL4	1.10394	-1.36687	1.60123	-0.853637	0.393306	0.999838
PPIE	7.60842	-0.340132	0.480535	-0.70782	0.479057	0.999838
BMP8B	0.702696	-1.70415	2.07014	-0.823206	0.410391	0.999838
TRIT1	22.8534	0.405197	0.334094	1.21282	0.225198	0.999838
MYCL1	2.55024	-1.29288	0.902388	-1.43273	0.151935	0.999838
MFSD2A	52.7034	-0.509065	0.241953	-2.10398	0.0353802	0.999838
CAP1	134.936	0.34903	0.179389	1.94566	0.0516957	0.999838
PPT1	23.4999	0.195721	0.367362	0.532775	0.59419	0.999838
RLF	4.68904	0.351501	0.706427	0.497576	0.618783	0.999838
ZMPSTE24	15.1162	0.0609547	0.345476	0.176437	0.859951	0.999838
COL9A2	46.6352	-0.285409	0.332869	-0.857421	0.391212	0.999838
SMAP2	8.47574	0.164519	0.47066	0.34955	0.726677	0.999838
ZFP69B	4.80673	-0.0749151	0.613747	-0.122062	0.90285	0.999838
ZFP69	2.84765	1.50942	0.832139	1.81391	0.0696918	0.999838
EXO5	1.13433	0.649589	1.44473	0.449626	0.65298	0.999838
ZNF684	1.36389	-1.1118	1.36765	-0.812928	0.416259	0.999838
RIMS3	1.23509	-1.61295	1.24715	-1.29331	0.195903	0.999838
LOC100130557	1.21862	0.0228704	1.18951	0.0192268	0.98466	0.999838
NFYC	48.3248	-0.183687	0.347544	-0.528529	0.597132	0.999838
KCNQ4	1.09445	-0.904618	1.50658	-0.600445	0.54821	0.999838
CITED4	17.9457	-0.536826	0.457863	-1.17246	0.241013	0.999838
CTPS1	10.9598	-0.0163177	0.425296	-0.0383678	0.969394	0.999838
SLFNL1-AS1	0.331365	1.03483	2.85504	0.362459	0.717009	0.999838
SCMH1	5.22641	-0.458024	0.658216	-0.695857	0.486519	0.999838
EDN2	1.75282	0.747024	3.16492	0.236033	0.813407	0.999838
HIVEP3	44.2535	0.0920014	0.253222	0.363323	0.716364	0.999838
FOXJ3	23.0043	-0.152095	0.292503	-0.519976	0.60308	0.999838
RIMKLA	5.65895	0.166455	0.631815	0.263455	0.7922	0.999838
ZMYND12	2.08501	-1.34637	0.997597	-1.34961	0.177142	0.999838
PPCS	4.68027	0.558009	0.602682	0.925876	0.35451	0.999838
CCDC30	1.53679	-0.491016	1.00202	-0.490026	0.624115	0.999838
PPIH	18.4718	0.02572	0.302551	0.0850104	0.932253	0.999838
YBX1	487.354	-0.0995439	0.234492	-0.424509	0.671195	0.999838
CLDN19	0.0590045	-0.442807	3.25437	-0.136065	0.89177	0.999838
LEPRE1	2.65332	-0.737236	0.816479	-0.902945	0.366555	0.999838
C1orf50	21.0183	-0.435261	0.325122	-1.33877	0.180647	0.999838
CCDC23	7.62309	-0.240417	0.543427	-0.442409	0.658193	0.999838
ERMAP	3.47172	-0.809986	0.900428	-0.899557	0.368356	0.999838
ZNF691	5.57946	0.583193	0.528062	1.1044	0.269419	0.999838
SLC2A1	23.38	-0.200063	0.277017	-0.722205	0.470168	0.999838
SLC2A1-AS1	1.57435	0.550191	0.920056	0.597997	0.549842	0.999838
FAM183A	0.81038	0.660361	1.61176	0.409713	0.682017	0.999838
EBNA1BP2	82.6484	-0.0619779	0.191938	-0.322906	0.746766	0.999838
TIE1	1.3916	0.228253	1.16119	0.196568	0.844165	0.999838
MPL	0.473181	-0.530757	2.72027	-0.195112	0.845306	0.999838
CDC20	6.53683	-0.224624	0.558335	-0.40231	0.687456	0.999838
ELOVL1	0.827485	-2.35948	2.02882	-1.16298	0.244837	0.999838
MED8	18.9792	0.439466	0.335608	1.30946	0.190377	0.999838
SZT2	2.01556	-0.613428	0.982916	-0.62409	0.532568	0.999838
PTPRF	18.0323	0.40537	0.359962	1.12615	0.260103	0.999838
KDM4A	18.9154	-0.0297593	0.298775	-0.0996046	0.920658	0.999838
KDM4A-AS1	0.0685728	0.160156	3.24694	0.049325	0.96066	0.999838
ST3GAL3	2.31536	1.04147	0.815727	1.27674	0.201693	0.999838
ARTN	0.270814	-0.803269	2.57078	-0.312461	0.75469	0.999838
IPO13	10.7454	-0.399082	0.422617	-0.944311	0.345011	0.999838
DPH2	5.78052	-0.524386	0.663473	-0.790365	0.429314	0.999838
ATP6V0B	214.771	-0.0707693	0.227069	-0.311664	0.755296	0.999838
B4GALT2	4.39182	0.258828	0.645369	0.401054	0.68838	0.999838
CCDC24	0.96903	0.42154	1.39641	0.301874	0.762748	0.999838
SLC6A9	13.1498	-0.585633	0.41868	-1.39876	0.161886	0.999838
KLF17	0.392595	0.139345	2.34075	0.0595302	0.95253	0.999838
DMAP1	5.63366	0.572559	0.632861	0.904716	0.365616	0.999838
ERI3	9.83604	-0.0835268	0.43912	-0.190214	0.849141	0.999838
RNF220	7.79265	-0.0778769	0.433487	-0.179652	0.857426	0.999838
TMEM53	5.00123	-0.100146	0.546837	-0.183136	0.854691	0.999838
C1orf228	0.113291	-0.554567	3.24079	-0.171121	0.864129	0.999838
KIF2C	4.49624	-0.767363	0.670468	-1.14452	0.252409	0.999838
RPS8	975.215	0.0351977	0.182697	0.192656	0.847228	0.999838
SNORD38B	0.040865	-0.347881	3.25803	-0.106777	0.914966	0.999838
BEST4	0.0790447	-0.630123	3.2577	-0.193425	0.846626	0.999838
PLK3	0.467323	-0.207532	2.65185	-0.0782592	0.937622	0.999838
PTCH2	1.22049	-1.14203	1.30364	-0.876029	0.381014	0.999838
EIF2B3	5.56308	0.524262	0.628746	0.83382	0.404382	0.999838
HECTD3	17.235	-0.309061	0.365866	-0.844739	0.398257	0.999838
UROD	148.232	0.032427	0.156147	0.207669	0.835487	0.999838
ZSWIM5	3.4936	-1.20867	0.78976	-1.53043	0.125912	0.999838
LOC400752	0.430189	0.0591178	2.2663	0.0260856	0.979189	0.999838
HPDL	1.23205	-0.527858	1.28103	-0.412059	0.680297	0.999838
MUTYH	15.3436	-0.0259742	0.328734	-0.079013	0.937022	0.999838
TOE1	0.423061	-1.09116	2.29518	-0.475413	0.634493	0.999838
CCDC163P	12.5592	0.330506	0.36266	0.91134	0.362116	0.999838
MMACHC	1.24713	-0.296345	1.14241	-0.259403	0.795324	0.999838
PRDX1	72.2376	0.296932	0.313298	0.947763	0.34325	0.999838
AKR1A1	36.4501	-0.304253	0.211546	-1.43824	0.150366	0.999838
NASP	46.861	-0.0323036	0.311699	-0.103637	0.917457	0.999838
CCDC17	0.653501	-0.018675	1.55508	-0.012009	0.990418	0.999838
GPBP1L1	37.0679	0.117444	0.279911	0.419578	0.674794	0.999838
RPS15AP10	1.10319	-0.305953	1.22334	-0.250095	0.802514	0.999838
TMEM69	10.7353	-0.181928	0.416745	-0.436546	0.662441	0.999838
IPP	2.73452	-0.848478	0.877172	-0.967288	0.3334	0.999838
MAST2	7.85704	-0.665321	0.438172	-1.5184	0.128913	0.999838
PIK3R3	7.20533	0.364586	0.623337	0.584895	0.558618	0.999838
TSPAN1	0.239962	-0.490739	2.7148	-0.180764	0.856553	0.999838
POMGNT1	62.9073	0.446409	0.246515	1.81088	0.0701599	0.999838
LURAP1	1.11707	-1.08228	1.66723	-0.64915	0.516242	0.999838
RAD54L	2.14458	-0.690636	0.881834	-0.783181	0.433521	0.999838
LRRC41	9.61443	-0.229837	0.417825	-0.55008	0.582265	0.999838
UQCRH	170.496	0.0849545	0.196057	0.433316	0.664785	0.999838
NSUN4	25.6278	-0.360487	0.2635	-1.36807	0.171289	0.999838
FAAH	0.402518	1.18167	2.69899	0.437819	0.661517	0.999838
LOC729041	0.114019	0.150671	3.24957	0.0463665	0.963018	0.999838
DMBX1	0.354709	-0.630939	2.78327	-0.22669	0.820665	0.999838
MKNK1-AS1	0.78965	-0.519481	3.22308	-0.161175	0.871955	0.999838
KNCN	0.08173	-0.53917	3.24972	-0.165913	0.868225	0.999838
MKNK1	4.62062	-0.449784	0.743177	-0.605218	0.545034	0.999838
MOB3C	1.94128	0.314036	0.949751	0.33065	0.740909	0.999838
ATPAF1	34.2665	-0.0811189	0.229118	-0.354049	0.723302	0.999838
EFCAB14	114.85	-0.00706133	0.185461	-0.0380745	0.969628	0.999838
CYP4B1	0.139225	0.631267	3.23434	0.195177	0.845255	0.999838
CYP4X1	0.36326	0.801588	3.22743	0.248367	0.80385	0.999838
LINC00853	0.248915	-1.11952	3.24748	-0.344736	0.730293	0.999838
PDZK1IP1	0.14717	-0.750473	3.25303	-0.2307	0.817548	0.999838
TAL1	0.961421	-0.00702613	1.40352	-0.00500608	0.996006	0.999838
STIL	1.98147	-0.590316	1.01166	-0.583513	0.559548	0.999838
CMPK1	340.705	0.172617	0.249399	0.692132	0.488855	0.999838
FOXD2-AS1	0.856338	-0.126169	1.34879	-0.0935426	0.925472	0.999838
FOXD2	0.040865	-0.347881	3.25803	-0.106777	0.914966	0.999838
TRABD2B	0.116808	-0.842542	3.25432	-0.2589	0.795713	0.999838
SLC5A9	0.115178	1.04336	3.25226	0.320812	0.748353	0.999838
SPATA6	13.1518	0.294024	0.389699	0.754489	0.450555	0.999838
BEND5	11.5331	-0.0784417	0.435539	-0.180103	0.857072	0.999838
ELAVL4	1.22975	-0.16503	1.13408	-0.145519	0.884301	0.999838
DMRTA2	11.7462	0.367296	0.414711	0.885668	0.375797	0.999838
FAF1	25.7828	-0.0604875	0.339171	-0.178339	0.858457	0.999838
CDKN2C	57.7535	0.109102	0.260747	0.418421	0.675639	0.999838
RNF11	52.9814	-0.142397	0.229151	-0.621412	0.534329	0.999838
TTC39A	0.985835	-0.399932	1.41192	-0.283254	0.776982	0.999838
EPS15	46.4289	-0.0856977	0.216771	-0.395338	0.692593	0.999838
OSBPL9	18.1132	-0.1344	0.40674	-0.330432	0.741074	0.999838
NRD1	17.3855	0.335572	0.37939	0.884503	0.376425	0.999838
RAB3B	7.14355	0.153832	0.5795	0.265457	0.790657	0.999838
TXNDC12	37.8579	0.24562	0.250355	0.981085	0.326551	0.999838
ZFYVE9	2.00031	-0.0654858	0.883221	-0.0741443	0.940896	0.999838
CC2D1B	2.61429	0.237097	0.860997	0.275374	0.783029	0.999838
ORC1	0.488133	-1.64473	2.59148	-0.634666	0.525646	0.999838
PRPF38A	8.21443	-0.328943	0.513512	-0.640575	0.521799	0.999838
ZCCHC11	25.9554	0.10499	0.300103	0.349848	0.726453	0.999838
GPX7	47.624	-0.0207304	0.215429	-0.0962288	0.923339	0.999838
FAM159A	0.610862	-0.599137	2.82473	-0.212104	0.832026	0.999838
SELRC1	2.47663	-0.365703	0.72789	-0.502416	0.615375	0.999838
ZYG11B	21.8246	-0.280082	0.31398	-0.892038	0.372373	0.999838
ZYG11A	0.320507	0.631166	3.23118	0.195336	0.84513	0.999838
ECHDC2	4.39894	-0.031913	0.702888	-0.0454027	0.963786	0.999838
SCP2	58.2488	0.0264003	0.220986	0.119466	0.904906	0.999838
PODN	0.431875	-0.502997	1.83042	-0.274799	0.783471	0.999838
CPT2	2.94889	-0.177096	0.871135	-0.203294	0.838905	0.999838
C1orf123	11.5404	-0.00790541	0.362451	-0.021811	0.982599	0.999838
MAGOH	6.28216	0.0134324	0.523318	0.0256677	0.979522	0.999838
LRP8	4.29806	0.439911	0.724545	0.607154	0.543748	0.999838
GLIS1	1.2062	0.287915	1.37652	0.209162	0.834322	0.999838
TMEM48	9.65653	0.204847	0.517393	0.395921	0.692164	0.999838
YIPF1	4.38358	-0.247485	0.632817	-0.391085	0.695735	0.999838
HSPB11	16.8988	0.183712	0.496874	0.369736	0.711579	0.999838
LRRC42	11.1131	-0.0134427	0.440568	-0.0305122	0.975659	0.999838
LDLRAD1	0.0990958	0.961656	3.24472	0.296376	0.766943	0.999838
TMEM59	41.0387	0.295853	0.231137	1.27999	0.200548	0.999838
TCEANC2	6.6284	0.404203	0.550787	0.733866	0.463031	0.999838
CYB5RL	0.267943	-0.715724	3.22941	-0.221627	0.824604	0.999838
MRPL37	18.8048	0.183544	0.330288	0.555709	0.57841	0.999838
SSBP3	26.114	-0.0489246	0.312227	-0.156696	0.875485	0.999838
ACOT11	0.211369	-0.280861	3.23926	-0.0867052	0.930906	0.999838
PARS2	3.33148	-1.00777	0.786967	-1.28057	0.200344	0.999838
DHCR24	3.31631	0.559805	0.744018	0.752408	0.451806	0.999838
TMEM61	0.0734511	-0.348042	3.25802	-0.106826	0.914927	0.999838
USP24	8.50183	-0.567586	0.460481	-1.23259	0.217728	0.999838
LOC100507634	1.52623	-1.79511	1.0618	-1.69062	0.090909	0.999838
MIR4422	0.261473	-0.448228	3.25447	-0.137727	0.890456	0.999838
PPAP2B	109.332	-0.202704	0.23176	-0.874628	0.381776	0.999838
PRKAA2	27.2722	0.0770065	0.371575	0.207244	0.83582	0.999838
DAB1	0.583455	0.135821	2.81144	0.0483102	0.961469	0.999838
OMA1	7.22671	0.711598	0.45322	1.5701	0.116393	0.999838
TACSTD2	1.76959	1.06349	0.980424	1.08473	0.278043	0.999838
MYSM1	11.8206	-0.339216	0.455385	-0.7449	0.456332	0.999838
JUN	1492.15	-0.584288	0.339945	-1.71877	0.0856558	0.999838
LOC100131060	0.0377637	-0.347881	3.25803	-0.106777	0.914966	0.999838
HSD52	0.0377637	-0.347881	3.25803	-0.106777	0.914966	0.999838
FGGY	1.80127	0.919108	1.12481	0.817124	0.413858	0.999838
HOOK1	0.685297	-0.482921	2.34874	-0.205608	0.837097	0.999838
CYP2J2	4.55293	-0.377031	0.581637	-0.648225	0.51684	0.999838
C1orf87	0.503637	1.53794	2.00806	0.765882	0.443747	0.999838
NFIA	89.0089	-0.420525	0.270611	-1.55398	0.120189	0.999838
TM2D1	19.2888	-0.302334	0.457585	-0.660716	0.508794	0.999838
INADL	3.18388	-0.306595	0.74479	-0.411653	0.680594	0.999838
L1TD1	0.485791	-0.163255	2.9869	-0.0546573	0.956412	0.999838
KANK4	0.129631	1.135	3.23313	0.351052	0.725549	0.999838
USP1	24.0029	-0.0217941	0.313778	-0.069457	0.944626	0.999838
DOCK7	17.3998	0.227274	0.345906	0.657039	0.511156	0.999838
ATG4C	63.4003	0.0853007	0.243439	0.350399	0.726039	0.999838
LINC00466	0.288255	-0.979595	3.23909	-0.302429	0.762325	0.999838
FOXD3	1.04912	-0.0655864	1.30628	-0.0502084	0.959956	0.999838
ALG6	4.83458	-0.186376	0.639931	-0.291243	0.770865	0.999838
ITGB3BP	5.09109	1.40818	0.499793	2.81752	0.00483954	0.999838
EFCAB7	0.926064	-0.310452	1.26556	-0.245307	0.806218	0.999838
DLEU2L	0.671231	1.00516	1.48024	0.67905	0.497106	0.999838
PGM1	21.729	0.124554	0.288565	0.431633	0.666008	0.999838
ROR1	4.31366	-0.0376702	0.724315	-0.052008	0.958522	0.999838
CACHD1	2.23903	-0.299623	1.12005	-0.26751	0.789077	0.999838
RAVER2	1.575	-0.158871	1.01065	-0.157198	0.875089	0.999838
JAK1	57.6499	0.0726689	0.341596	0.212734	0.831535	0.999838
MIR3671	0.0790447	-0.630123	3.2577	-0.193425	0.846626	0.999838
AK4	35.232	0.154477	0.342826	0.450599	0.652278	0.999838
DNAJC6	16.193	-0.309736	0.454632	-0.681289	0.495689	0.999838
LEPROT	92.6225	-0.0911678	0.24192	-0.376851	0.706284	0.999838
LEPR	4.66147	0.341506	0.742707	0.459812	0.645651	0.999838
PDE4B	11.7416	-0.828218	0.452036	-1.83219	0.0669228	0.999838
SGIP1	4.59002	-0.40872	0.660371	-0.618925	0.535966	0.999838
TCTEX1D1	1.33014	-2.25771	1.61025	-1.40209	0.160887	0.999838
INSL5	0.0295023	-0.309762	3.25562	-0.0951468	0.924198	0.999838
WDR78	11.1492	0.711184	0.360029	1.97535	0.0482282	0.999838
MIER1	39.4927	-0.415363	0.2364	-1.75704	0.0789116	0.999838
SLC35D1	10.1013	0.264473	0.416621	0.634806	0.525555	0.999838
C1orf141	0.17934	-0.830842	3.25168	-0.255512	0.798328	0.999838
IL23R	0.0308091	0.505826	3.25681	0.155313	0.876574	0.999838
IL12RB2	0.0494111	0.409992	3.25023	0.126143	0.899619	0.999838
SERBP1	149.249	-0.124574	0.174983	-0.711923	0.476512	0.999838
GADD45A	106.012	0.35596	0.216351	1.64529	0.0999093	0.999838
GNG12	45.3672	0.0344855	0.235728	0.146293	0.88369	0.999838
GNG12-AS1	0.786297	-0.29458	2.70171	-0.109035	0.913175	0.999838
DIRAS3	232.225	0.101952	0.239197	0.426227	0.669943	0.999838
WLS	63.7874	0.00556711	0.238495	0.0233426	0.981377	0.999838
RPE65	2.23872	-0.0630624	0.981158	-0.0642735	0.948752	0.999838
DEPDC1	1.80934	-0.115027	0.89601	-0.128377	0.897851	0.999838
LRRC7	0.0590045	-0.442807	3.25437	-0.136065	0.89177	0.999838
LRRC40	4.79091	-0.820722	0.722773	-1.13552	0.256158	0.999838
SRSF11	152.774	0.198858	0.26979	0.737084	0.461071	0.999838
ANKRD13C	10.0213	-0.122056	0.379994	-0.321205	0.748055	0.999838
HHLA3	21.8633	0.0687746	0.359966	0.191059	0.84848	0.999838
CTH	9.53711	0.682733	0.513007	1.33085	0.183239	0.999838
PTGER3	1.49986	-0.252431	0.990293	-0.254906	0.798796	0.999838
ZRANB2	34.5605	0.321682	0.290351	1.10791	0.267901	0.999838
MIR186	0.177979	-0.178211	3.25215	-0.054798	0.956299	0.999838
ZRANB2-AS2	0.105136	0.229194	3.25803	0.0703475	0.943917	0.999838
NEGR1	5.25501	-1.78523	0.927341	-1.9251	0.0542166	0.999838
LRRIQ3	0.492777	0.95523	2.55533	0.373819	0.708539	0.999838
FPGT-TNNI3K	0.0308091	0.505826	3.25681	0.155313	0.876574	0.999838
FPGT	13.3052	-0.0526954	0.385172	-0.13681	0.891181	0.999838
C1orf173	0.954934	0.218742	1.25148	0.174787	0.861247	0.999838
CRYZ	56.1452	0.290827	0.297675	0.976996	0.328571	0.999838
TYW3	21.6049	-0.0578536	0.442888	-0.130628	0.89607	0.999838
SLC44A5	3.2619	-0.58797	0.922091	-0.637648	0.523703	0.999838
ACADM	8.52168	-0.141837	0.56011	-0.25323	0.80009	0.999838
RABGGTB	18.9386	-0.40786	0.340458	-1.19797	0.230927	0.999838
MSH4	0.0496847	0.51773	3.25803	0.158909	0.873741	0.999838
ST6GALNAC3	0.579607	-0.211466	1.51368	-0.139703	0.888894	0.999838
ST6GALNAC5	0.53005	-0.371794	1.89594	-0.1961	0.844532	0.999838
PIGK	20.3292	-0.0213065	0.301801	-0.0705978	0.943718	0.999838
AK5	2.28831	-0.987526	1.07479	-0.918809	0.358196	0.999838
ZZZ3	6.97465	-0.0958846	0.569743	-0.168295	0.866352	0.999838
USP33	16.2479	0.49277	0.498706	0.988097	0.323105	0.999838
FAM73A	9.51977	0.471806	0.395519	1.19288	0.232916	0.999838
NEXN	13.5825	-0.14294	0.372946	-0.383273	0.701517	0.999838
FUBP1	16.0537	-0.206791	0.406198	-0.509089	0.61069	0.999838
DNAJB4	3.36156	0.0714991	0.668903	0.10689	0.914876	0.999838
GIPC2	0.138191	0.22935	3.24024	0.0707818	0.943571	0.999838
MGC27382	0.0734511	-0.348042	3.25802	-0.106826	0.914927	0.999838
PTGFR	1.72741	0.36113	3.19057	0.113187	0.909883	0.999838
IFI44L	24.6481	-0.131302	0.333619	-0.393568	0.6939	0.999838
IFI44	9.24972	-0.0231102	0.578655	-0.0399378	0.968143	0.999838
ELTD1	3.6775	-0.239247	1.02744	-0.232858	0.815871	0.999838
LPHN2	10.506	-0.0887641	0.41381	-0.214505	0.830154	0.999838
TTLL7	10.0014	0.372918	0.408369	0.913189	0.361143	0.999838
PRKACB	11.1077	-0.189895	0.378404	-0.501832	0.615786	0.999838
SAMD13	3.3085	-0.592118	0.895685	-0.661078	0.508562	0.999838
DNASE2B	0.210672	1.69302	3.22442	0.525063	0.599539	0.999838
RPF1	62.8885	0.468768	0.26788	1.74992	0.0801317	0.999838
GNG5	66.5426	0.23713	0.286399	0.827973	0.407686	0.999838
CTBS	3.86434	0.615317	0.675537	0.910857	0.362371	0.999838
SSX2IP	29.1186	-0.713037	0.384316	-1.85534	0.0635476	0.999838
MCOLN2	1.38601	-1.74846	1.37226	-1.27414	0.202613	0.999838
MCOLN3	1.56247	0.413402	1.48347	0.278673	0.780496	0.999838
WDR63	0.688751	-0.348261	1.59102	-0.218892	0.826734	0.999838
SYDE2	0.177979	-0.178211	3.25215	-0.054798	0.956299	0.999838
C1orf52	30.4541	-0.0407837	0.414516	-0.0983888	0.921624	0.999838
BCL10	4.08579	0.278415	0.655057	0.425024	0.670819	0.999838
LOC646626	0.232258	-0.402878	3.23281	-0.124622	0.900823	0.999838
DDAH1	126.013	-0.375215	0.241584	-1.55315	0.120388	0.999838
CYR61	13.1634	-0.582368	0.495523	-1.17526	0.239892	0.999838
ZNHIT6	18.9493	-0.10669	0.333587	-0.319827	0.749099	0.999838
COL24A1	3.2096	0.71393	0.814409	0.876623	0.380691	0.999838
ODF2L	8.77433	-0.0442109	0.523367	-0.0844741	0.93268	0.999838
CLCA2	0.22789	0.50034	3.19991	0.15636	0.875749	0.999838
CLCA4	0.0590045	-0.442807	3.25437	-0.136065	0.89177	0.999838
SH3GLB1	99.1551	-0.0981031	0.172184	-0.569756	0.568843	0.999838
SEP15	34.2393	0.222212	0.261172	0.850826	0.394866	0.999838
HS2ST1	32.3236	-0.291322	0.329353	-0.884529	0.376411	0.999838
LOC339524	1.40675	-0.117462	1.20937	-0.0971266	0.922626	0.999838
LMO4	154.513	-0.277414	0.149336	-1.85764	0.0632199	0.999838
PKN2	10.4666	0.462137	0.420785	1.09827	0.272085	0.999838
GTF2B	31.2551	-0.0765558	0.391911	-0.19534	0.845127	0.999838
CCBL2	25.2451	0.242416	0.352548	0.687613	0.491697	0.999838
RBMXL1	9.45965	-0.46903	0.45028	-1.04164	0.297578	0.999838
GBP3	11.9444	-0.355368	0.422306	-0.841495	0.400071	0.999838
GBP1	20.9501	-0.824645	0.499155	-1.65208	0.0985177	0.999838
GBP2	38.5002	-0.0680651	0.26217	-0.259622	0.795155	0.999838
GBP4	3.10714	0.307501	0.8814	0.348878	0.727181	0.999838
GBP5	3.87558	-1.16115	0.841293	-1.38019	0.167527	0.999838
GBP6	0.0554509	-0.347881	3.25803	-0.106777	0.914966	0.999838
GBP1P1	0.226057	-0.05192	3.24421	-0.0160039	0.987231	0.999838
LRRC8B	15.0698	-0.451771	0.327578	-1.37912	0.167856	0.999838
FLJ27354	0.0308091	0.505826	3.25681	0.155313	0.876574	0.999838
LRRC8C	7.14812	-0.527541	0.491312	-1.07374	0.28294	0.999838
LRRC8D	17.3001	-0.216021	0.422984	-0.510706	0.609557	0.999838
GEMIN8P4	0.0993695	0.799562	3.24734	0.246221	0.805511	0.999838
ZNF326	20.072	0.209647	0.302356	0.693377	0.488073	0.999838
ZNF644	19.4015	0.0704958	0.411173	0.171451	0.86387	0.999838
HFM1	0.516849	0.653732	2.55987	0.255377	0.798432	0.999838
CDC7	3.13616	-0.491769	0.74258	-0.662244	0.507815	0.999838
TGFBR3	5.73737	0.170216	0.498296	0.341597	0.732654	0.999838
EPHX4	0.536293	1.29115	2.17462	0.593734	0.55269	0.999838
BTBD8	0.102953	-0.606865	3.25483	-0.186451	0.852091	0.999838
C1orf146	0.261473	-0.448228	3.25447	-0.137727	0.890456	0.999838
GLMN	5.60583	-0.17385	0.473838	-0.366897	0.713696	0.999838
RPAP2	12.5472	0.136834	0.393937	0.347351	0.728328	0.999838
GFI1	0.129215	-0.447251	3.25448	-0.137426	0.890694	0.999838
EVI5	18.114	0.0235276	0.327423	0.071857	0.942716	0.999838
RPL5	1749.17	0.122442	0.205294	0.596425	0.550891	0.999838
FAM69A	3.13728	0.330557	0.841435	0.392849	0.694431	0.999838
MTF2	18.4072	0.388247	0.293938	1.32085	0.186552	0.999838
TMED5	99.3494	-0.145645	0.227725	-0.639566	0.522455	0.999838
CCDC18	6.41156	0.575476	0.50846	1.1318	0.257717	0.999838
LOC100131564	9.60231	-0.218334	0.584546	-0.37351	0.708769	0.999838
DR1	25.183	-0.132895	0.416265	-0.319257	0.749532	0.999838
FNBP1L	6.05685	0.511015	0.625189	0.817377	0.413713	0.999838
BCAR3	65.4465	-0.012236	0.285692	-0.0428295	0.965837	0.999838
DNTTIP2	70.8528	0.470825	0.295109	1.59543	0.110617	0.999838
ABCA4	0.275553	-1.05577	3.24916	-0.324936	0.745229	0.999838
ARHGAP29	8.80211	-0.448626	0.514121	-0.872607	0.382878	0.999838
ABCD3	238.809	-0.0710685	0.156339	-0.454581	0.649411	0.999838
F3	59.498	-0.0993248	0.293841	-0.338022	0.735347	0.999838
SLC44A3	4.30712	0.10722	0.530524	0.202102	0.839837	0.999838
CNN3	140.403	-0.049722	0.167409	-0.297008	0.76646	0.999838
LOC729970	8.09803	0.0744082	0.570675	0.130386	0.896261	0.999838
ALG14	5.53048	0.530761	0.489033	1.08533	0.277777	0.999838
TMEM56	3.6855	-0.205061	0.746556	-0.274675	0.783566	0.999838
RWDD3	0.605875	1.87274	2.05623	0.910766	0.362419	0.999838
FLJ31662	0.0554509	-0.347881	3.25803	-0.106777	0.914966	0.999838
PTBP2	1.90435	-0.122856	0.944298	-0.130103	0.896485	0.999838
DPYD	8.42147	-0.616877	0.525977	-1.17282	0.240867	0.999838
DPYD-AS1	0.0905497	0.229194	3.25803	0.0703475	0.943917	0.999838
LOC729987	0.779945	0.460038	2.049	0.224518	0.822354	0.999838
SNX7	34.4189	-0.014012	0.33439	-0.0419033	0.966576	0.999838
LPPR5	9.84653	-0.954455	0.649929	-1.46855	0.141954	0.999838
LOC100129620	0.0554509	-0.347881	3.25803	-0.106777	0.914966	0.999838
LPPR4	4.67616	-0.533734	0.688414	-0.775309	0.438157	0.999838
PALMD	3.75373	0.00254626	0.81816	0.00311218	0.997517	0.999838
FRRS1	0.125234	0.229191	3.25803	0.0703464	0.943918	0.999838
AGL	7.2265	-0.491235	0.485905	-1.01097	0.312032	0.999838
SLC35A3	16.8585	-0.0161331	0.305961	-0.0527293	0.957948	0.999838
HIAT1	11.5748	-0.8894	0.415797	-2.13902	0.0324337	0.999838
SASS6	6.11508	0.594389	0.698922	0.850436	0.395083	0.999838
TRMT13	8.51898	-1.15635	0.525915	-2.19874	0.0278963	0.999838
LRRC39	0.249983	-0.205348	3.16124	-0.0649579	0.948207	0.999838
DBT	15.0476	0.0885216	0.326487	0.271134	0.786288	0.999838
RTCA	26.8066	-0.118779	0.25735	-0.461545	0.644408	0.999838
CDC14A	1.18077	-1.27898	1.371	-0.932883	0.35088	0.999838
GPR88	0.187767	-0.945357	3.25196	-0.290704	0.771278	0.999838
VCAM1	10.737	-0.735399	0.615511	-1.19478	0.232174	0.999838
EXTL2	12.6847	0.0790097	0.364802	0.216583	0.828534	0.999838
SLC30A7	46.4144	-0.291217	0.259888	-1.12055	0.26248	0.999838
DPH5	18.4422	0.344379	0.283929	1.21291	0.225165	0.999838
S1PR1	5.64052	-0.39973	0.57713	-0.692616	0.488551	0.999838
OLFM3	0.168738	0.87737	3.25018	0.269945	0.787202	0.999838
DNAJA1P5	0.117582	-0.571594	3.25338	-0.175693	0.860535	0.999838
COL11A1	62.0194	-0.273346	0.312623	-0.874363	0.381921	0.999838
RNPC3	5.70641	0.644116	0.594862	1.0828	0.278898	0.999838
AMY2B	0.231088	0.724629	3.19021	0.227142	0.820314	0.999838
ACTG1P4	0.0308091	0.505826	3.25681	0.155313	0.876574	0.999838
PRMT6	6.51155	-0.30289	0.522181	-0.580047	0.561883	0.999838
NTNG1	2.91532	-0.118401	0.748505	-0.158183	0.874313	0.999838
VAV3	4.63663	0.0950999	0.642025	0.148125	0.882244	0.999838
SLC25A24	8.24742	-0.174073	0.618659	-0.281371	0.778426	0.999838
FAM102B	6.96253	-0.455584	0.619173	-0.735794	0.461856	0.999838
HENMT1	0.785574	0.818909	1.7019	0.481173	0.630394	0.999838
PRPF38B	120.557	0.212969	0.204717	1.04031	0.298197	0.999838
STXBP3	12.6597	0.145214	0.340875	0.426002	0.670106	0.999838
AKNAD1	1.99494	-1.25715	0.97886	-1.2843	0.199037	0.999838
SRG7	0.459952	0.922482	2.19022	0.421182	0.673622	0.999838
GPSM2	1.16922	-0.855851	1.46048	-0.586008	0.55787	0.999838
CLCC1	10.3598	0.300841	0.435307	0.691101	0.489502	0.999838
WDR47	5.53713	-0.487422	0.595182	-0.818946	0.412817	0.999838
TAF13	0.893064	-0.799206	1.62352	-0.492268	0.62253	0.999838
TMEM167B	14.9902	0.313786	0.341376	0.919179	0.358002	0.999838
C1orf194	6.26897	0.279111	0.594222	0.469709	0.638563	0.999838
KIAA1324	5.06129	-0.239509	0.675646	-0.354488	0.722973	0.999838
SARS	122.032	0.0344346	0.158687	0.216996	0.828211	0.999838
CELSR2	12.0745	-0.386276	0.464263	-0.83202	0.405397	0.999838
PSRC1	32.0115	0.0741691	0.387132	0.191586	0.848067	0.999838
SORT1	115.201	-0.227169	0.264917	-0.85751	0.391163	0.999838
PSMA5	129.055	-0.0311238	0.157767	-0.197277	0.843611	0.999838
SYPL2	0.63121	0.375562	2.41051	0.155802	0.876189	0.999838
ATXN7L2	1.52257	0.0381553	1.00881	0.037822	0.96983	0.999838
CYB561D1	3.84027	-0.680135	0.837715	-0.811893	0.416853	0.999838
GPR61	0.0685728	0.160156	3.24694	0.049325	0.96066	0.999838
GNAI3	40.7735	-0.0530291	0.271249	-0.1955	0.845002	0.999838
GNAT2	0.201788	-1.12137	3.24992	-0.345045	0.730061	0.999838
AMPD2	35.267	0.0295374	0.270666	0.109128	0.913101	0.999838
GSTM4	20.3161	-0.148621	0.367752	-0.404134	0.686114	0.999838
GSTM2	0.0590045	-0.442807	3.25437	-0.136065	0.89177	0.999838
GSTM5	3.4423	-0.526979	1.14414	-0.46059	0.645093	0.999838
GSTM3	8.04672	-0.726775	0.497627	-1.46048	0.144158	0.999838
CSF1	20.6131	-0.0128827	0.280794	-0.0458794	0.963406	0.999838
AHCYL1	213.429	-0.114063	0.191793	-0.594716	0.552033	0.999838
STRIP1	11.5976	-0.0727657	0.371568	-0.195834	0.84474	0.999838
UBL4B	0.041281	-0.347793	3.25802	-0.10675	0.914987	0.999838
SLC6A17	1.1946	0.281702	1.22651	0.229678	0.818342	0.999838
KCNC4	6.61111	-0.00086583	0.569102	-0.0015214	0.998786	0.999838
LOC440600	0.543803	-1.19455	2.77535	-0.430413	0.666895	0.999838
RBM15	1.93338	-1.26167	0.907976	-1.38954	0.164668	0.999838
SLC16A4	11.5662	-0.434257	0.433416	-1.00194	0.316372	0.999838
LAMTOR5	100.434	-0.1496	0.24929	-0.600104	0.548437	0.999838
KCNA2	0.270413	1.23157	3.22179	0.382263	0.702266	0.999838
KCNA3	0.10426	0.229194	3.25803	0.0703475	0.943917	0.999838
CD53	28.5421	-0.0839597	0.37981	-0.221057	0.825048	0.999838
LRIF1	38.0486	0.0380449	0.258181	0.147358	0.88285	0.999838
DRAM2	10.1846	-0.180646	0.404756	-0.446309	0.655374	0.999838
CEPT1	7.04303	-0.126804	0.437669	-0.289726	0.772026	0.999838
DENND2D	1.21758	-2.39245	1.46597	-1.63199	0.102682	0.999838
CHI3L2	85.5794	-0.0143106	0.587292	-0.0243671	0.98056	0.999838
PIFO	3.13969	-0.327627	0.878594	-0.372899	0.709223	0.999838
OVGP1	2.34603	-0.727852	1.02898	-0.707356	0.479346	0.999838
WDR77	11.3177	0.0531348	0.391856	0.135598	0.892139	0.999838
ATP5F1	27.726	-0.139421	0.297359	-0.468864	0.639167	0.999838
C1orf162	14.0037	-1.05137	0.483541	-2.17431	0.0296817	0.999838
ADORA3	14.658	-0.527975	0.380616	-1.38716	0.165393	0.999838
LOC100129269	0.554685	-0.789483	1.90901	-0.413557	0.679199	0.999838
RAP1A	95.6331	-0.157604	0.209573	-0.752024	0.452036	0.999838
FAM212B	8.31268	-0.76277	0.446053	-1.71004	0.0872583	0.999838
LOC100506343	1.91986	0.397724	0.914432	0.434941	0.663605	0.999838
DDX20	6.15355	-0.589909	0.537441	-1.09763	0.272368	0.999838
LOC643355	0.252568	-1.29123	3.10795	-0.415461	0.677804	0.999838
CTTNBP2NL	21.5581	0.274392	0.292847	0.936979	0.34877	0.999838
WNT2B	0.246272	0.0712528	3.22991	0.0220603	0.9824	0.999838
ST7L	4.70794	-0.29171	0.59517	-0.490129	0.624042	0.999838
CAPZA1	249.035	-0.152653	0.128542	-1.18757	0.235003	0.999838
MOV10	6.62722	-0.255203	0.543491	-0.469563	0.638667	0.999838
RHOC	26.3718	-0.196627	0.280409	-0.701213	0.48317	0.999838
PPM1J	1.57438	-0.256697	1.06884	-0.240165	0.810203	0.999838
FAM19A3	0.252078	-0.272832	3.24992	-0.0839503	0.933096	0.999838
SLC16A1	117.513	0.129425	0.182431	0.709445	0.478048	0.999838
LRIG2	1.69258	0.221536	1.266	0.174989	0.861088	0.999838
MAGI3	5.02738	-0.42435	0.625546	-0.678368	0.497538	0.999838
PHTF1	7.11255	0.0617206	0.600559	0.102772	0.918144	0.999838
RSBN1	13.1368	-0.412466	0.410363	-1.00513	0.314836	0.999838
PTPN22	3.0817	0.118472	0.922872	0.128373	0.897853	0.999838
BCL2L15	1.71308	0.579576	1.35964	0.426272	0.66991	0.999838
AP4B1	34.097	0.0404447	0.235971	0.171397	0.863912	0.999838
DCLRE1B	14.9224	0.209049	0.373392	0.559865	0.575571	0.999838
HIPK1	51.0102	0.421252	0.283905	1.48378	0.137868	0.999838
OLFML3	2.78295	-1.18869	0.966706	-1.22963	0.218837	0.999838
SYT6	5.26233	-0.290614	0.631235	-0.460389	0.645237	0.999838
TRIM33	50.9478	-0.214044	0.18792	-1.13902	0.254696	0.999838
BCAS2	9.48987	0.742778	0.52269	1.42107	0.155297	0.999838
DENND2C	0.189256	-0.363967	3.24343	-0.112216	0.910652	0.999838
AMPD1	0.120059	-0.597473	3.25554	-0.183525	0.854386	0.999838
NRAS	48.9919	-0.0975002	0.249953	-0.390075	0.696481	0.999838
CSDE1	383.069	-0.0534864	0.13277	-0.402851	0.687058	0.999838
SIKE1	50.7961	-0.255608	0.213019	-1.19993	0.230167	0.999838
SYCP1	1.06235	0.225117	2.47778	0.0908542	0.927608	0.999838
TSPAN2	2.10932	0.872125	1.46558	0.59507	0.551796	0.999838
NGF	0.633385	-1.368	3.22273	-0.424484	0.671213	0.999838
VANGL1	8.04364	0.0299108	0.591085	0.0506033	0.959642	0.999838
CASQ2	0.0496847	0.51773	3.25803	0.158909	0.873741	0.999838
NHLH2	0.767207	-1.09623	1.79847	-0.609534	0.54217	0.999838
SLC22A15	2.76012	0.221575	1.02661	0.215832	0.829119	0.999838
MAB21L3	0.0843692	0.517726	3.25803	0.158908	0.873741	0.999838
ATP1A1	7.12764	-0.0126885	0.512212	-0.024772	0.980237	0.999838
ATP1A1OS	0.16346	-0.567268	3.23353	-0.175433	0.860739	0.999838
CD58	13.0787	-0.127817	0.487912	-0.261967	0.793347	0.999838
IGSF3	2.43571	-0.969956	1.01177	-0.958671	0.337725	0.999838
CD2	1.64605	-0.444485	1.42261	-0.312443	0.754704	0.999838
PTGFRN	23.8735	0.153913	0.367339	0.418994	0.67522	0.999838
CD101	2.41433	-0.582288	0.912715	-0.637974	0.523491	0.999838
TTF2	3.99268	0.739573	0.802081	0.922067	0.356493	0.999838
TRIM45	12.6952	-0.0497611	0.346123	-0.143767	0.885685	0.999838
VTCN1	0.323252	0.487815	3.21808	0.151586	0.879514	0.999838
MAN1A2	84.5819	-0.150017	0.22507	-0.666536	0.505068	0.999838
FAM46C	0.484629	-0.545319	1.94762	-0.279993	0.779483	0.999838
GDAP2	8.43421	-0.16719	0.54251	-0.308178	0.757947	0.999838
WDR3	40.169	0.48153	0.223363	2.15582	0.0310977	0.999838
SPAG17	0.7131	0.0307497	1.69414	0.0181507	0.985519	0.999838
TBX15	9.66341	0.42469	0.416715	1.01914	0.308138	0.999838
WARS2	2.7827	-1.41806	0.937768	-1.51216	0.130492	0.999838
HAO2	0.193823	-0.53789	3.25381	-0.165311	0.868699	0.999838
HSD3BP4	0.181658	0.485423	3.2313	0.150225	0.880587	0.999838
LINC00622	1.55242	-1.82937	1.3834	-1.32237	0.186045	0.999838
ZNF697	13.3358	0.068486	0.394508	0.173598	0.862181	0.999838
PHGDH	177.997	0.235313	0.217622	1.08129	0.279567	0.999838
HMGCS2	0.123011	-0.866386	3.25368	-0.266279	0.790024	0.999838
REG4	0.0885068	-0.47093	3.24855	-0.144966	0.884738	0.999838
NBPF7	0.468888	0.832656	3.23849	0.257113	0.797092	0.999838
NOTCH2	110.961	0.0305339	0.272162	0.11219	0.910672	0.999838
FAM72B	0.188006	-0.729285	3.25432	-0.224097	0.822682	0.999838
FCGR1B	0.0967318	-0.630123	3.2577	-0.193425	0.846626	0.999838
ANKRD20A12P	0.290991	-0.208474	2.55676	-0.0815384	0.935014	0.999838
PPIAL4G	0.0295023	-0.309762	3.25562	-0.0951468	0.924198	0.999838
FAM72D	0.117582	-0.571594	3.25338	-0.175693	0.860535	0.999838
LINC00623	0.0496847	0.51773	3.25803	0.158909	0.873741	0.999838
LOC728875	0.040865	-0.347881	3.25803	-0.106777	0.914966	0.999838
PFN1P2	0.96093	-0.564045	1.56835	-0.359641	0.719115	0.999838
LOC653513	0.736801	-0.126463	1.44734	-0.0873758	0.930373	0.999838
PDE4DIP	7.82357	0.365539	0.448305	0.815379	0.414856	0.999838
SEC22B	142.784	0.0571167	0.140069	0.407776	0.683438	0.999838
NOTCH2NL	25.4989	0.415796	0.319992	1.2994	0.193808	0.999838
NBPF10	0.549133	-0.672784	1.89668	-0.354716	0.722802	0.999838
TXNIP	32.0233	-1.09024	0.400781	-2.7203	0.00652224	0.999838
POLR3GL	9.83825	-0.135234	0.45673	-0.296091	0.767161	0.999838
ANKRD34A	1.01636	0.58655	1.73712	0.337657	0.735622	0.999838
LIX1L	7.44664	-0.792328	0.509213	-1.55599	0.119712	0.999838
RBM8A	41.8761	0.476594	0.28893	1.64952	0.0990418	0.999838
GNRHR2	46.428	0.199538	0.313812	0.635852	0.524873	0.999838
PEX11B	12.2513	0.286332	0.379383	0.75473	0.450411	0.999838
ITGA10	0.17433	0.490057	3.23898	0.1513	0.879739	0.999838
ANKRD35	2.06374	-0.0569752	1.09577	-0.0519957	0.958532	0.999838
PIAS3	4.78668	-0.773638	0.696786	-1.11029	0.266872	0.999838
NUDT17	0.228222	0.239337	3.24492	0.0737576	0.941203	0.999838
POLR3C	5.93967	-0.119601	0.4952	-0.24152	0.809152	0.999838
RNF115	28.061	-0.0941761	0.341352	-0.275892	0.782631	0.999838
CD160	0.254832	0.0583347	2.63173	0.0221659	0.982316	0.999838
PDZK1	0.353708	0.15022	3.24313	0.0463195	0.963056	0.999838
GPR89A	1.22307	-0.841108	1.38651	-0.606637	0.544092	0.999838
HYDIN2	0.0496847	0.51773	3.25803	0.158909	0.873741	0.999838
PRKAB2	5.85649	0.491907	0.518235	0.949197	0.342521	0.999838
PDIA3P	0.0871748	0.11979	3.25149	0.0368417	0.970611	0.999838
FMO5	0.0786287	-0.53729	3.25082	-0.165279	0.868725	0.999838
CHD1L	32.1142	0.00376868	0.249348	0.0151141	0.987941	0.999838
BCL9	17.4235	-0.172786	0.359942	-0.480037	0.631201	0.999838
ACP6	36.7544	0.247595	0.316267	0.782867	0.433705	0.999838
MIR5087	0.146902	-0.592805	3.24673	-0.182585	0.855123	0.999838
NBPF14	1.25567	-0.320611	1.08675	-0.295017	0.767981	0.999838
NBPF15	0.148665	-0.838415	3.25328	-0.257714	0.796628	0.999838
LOC645166	0.35755	0.745929	2.75521	0.270733	0.786596	0.999838
LOC388692	8.54602	-0.162814	0.442858	-0.367645	0.713138	0.999838
FCGR1A	0.431599	-1.00451	2.29466	-0.437761	0.66156	0.999838
HIST2H2BE	23.1861	-0.473233	0.274546	-1.72369	0.0847631	0.999838
HIST2H2AC	1.90008	-0.861082	1.27893	-0.673283	0.500767	0.999838
BOLA1	49.2578	0.256101	0.228638	1.12012	0.262664	0.999838
SV2A	39.5378	-0.119701	0.259328	-0.461583	0.64438	0.999838
SF3B4	63.4062	-0.0377874	0.345418	-0.109396	0.912888	0.999838
MTMR11	45.4354	-0.320314	0.236838	-1.35246	0.176228	0.999838
OTUD7B	27.3491	0.426372	0.323233	1.31909	0.18714	0.999838
VPS45	46.5557	-0.0980595	0.20646	-0.474956	0.634818	0.999838
PLEKHO1	18.108	-0.0296022	0.347049	-0.0852969	0.932025	0.999838
ANP32E	42.9507	0.306088	0.209822	1.4588	0.14462	0.999838
CA14	0.518885	0.0262803	2.13988	0.0122812	0.990201	0.999838
APH1A	1.30724	-0.163231	1.24229	-0.131396	0.895462	0.999838
C1orf54	9.51418	-0.0781949	0.499416	-0.156573	0.875582	0.999838
C1orf51	6.90177	0.136627	0.53091	0.257345	0.796913	0.999838
MRPS21	131.472	-0.130846	0.196662	-0.665331	0.505839	0.999838
PRPF3	24.428	-0.186156	0.254358	-0.731868	0.464249	0.999838
RPRD2	78.8763	-0.145004	0.218962	-0.662235	0.507821	0.999838
TARS2	11.9808	0.229859	0.323373	0.710818	0.477197	0.999838
ECM1	2.0288	-0.374188	1.2072	-0.309963	0.756589	0.999838
LINC00568	0.205981	1.0109	3.2511	0.310941	0.755846	0.999838
ADAMTSL4	3.16021	-0.658742	0.861382	-0.764751	0.44442	0.999838
MCL1	13.7525	-0.415671	0.421369	-0.986478	0.323899	0.999838
ENSA	39.6779	-0.204573	0.23188	-0.882238	0.377648	0.999838
GOLPH3L	14.3403	-0.0823871	0.365825	-0.225209	0.821817	0.999838
CTSS	18.9779	-0.589399	0.377359	-1.5619	0.118311	0.999838
CTSK	12.9796	-0.143624	0.428339	-0.335304	0.737395	0.999838
ARNT	8.30439	0.586795	0.432087	1.35805	0.174448	0.999838
SETDB1	65.2469	0.398064	0.273906	1.45329	0.146144	0.999838
CERS2	122.579	0.00198871	0.160479	0.0123923	0.990113	0.999838
FAM63A	5.58141	-0.140415	0.647057	-0.217006	0.828204	0.999838
PRUNE	3.98624	0.73998	0.643416	1.15008	0.250111	0.999838
BNIPL	0.390345	0.203983	3.18493	0.0640461	0.948934	0.999838
C1orf56	3.95297	0.679805	0.5823	1.16745	0.243029	0.999838
CDC42SE1	47.167	-0.00613729	0.196567	-0.0312223	0.975092	0.999838
MLLT11	1308.24	0.0149272	0.186773	0.0799216	0.9363	0.999838
GABPB2	0.670078	-0.290981	1.554	-0.187247	0.851467	0.999838
SEMA6C	0.418332	-0.29184	2.35135	-0.124116	0.901223	0.999838
TNFAIP8L2	0.0295023	-0.309762	3.25562	-0.0951468	0.924198	0.999838
LYSMD1	3.41777	0.818283	0.722225	1.133	0.257213	0.999838
TMOD4	0.244788	0.17521	3.23668	0.0541324	0.95683	0.999838
VPS72	48.4873	-0.355558	0.305918	-1.16227	0.245127	0.999838
PIP5K1A	0.652762	-1.20348	1.90224	-0.632665	0.526952	0.999838
PSMD4	45.1121	0.559269	0.215991	2.58932	0.00961667	0.999838
ZNF687	0.0685728	0.160156	3.24694	0.049325	0.96066	0.999838
PI4KB	50.0747	0.16249	0.299165	0.543145	0.58703	0.999838
RFX5	18.0522	-0.514634	0.353842	-1.45442	0.14583	0.999838
SELENBP1	7.64355	-0.481368	0.605954	-0.794396	0.426965	0.999838
PSMB4	92.2796	0.252582	0.231279	1.09211	0.274785	0.999838
POGZ	21.6065	-0.0250549	0.349066	-0.0717769	0.942779	0.999838
CGN	2.47225	1.4915	0.993498	1.50127	0.133287	0.999838
TUFT1	5.93449	-1.06816	0.529105	-2.01881	0.0435068	0.999838
SNX27	40.5561	-0.153951	0.274692	-0.560448	0.575174	0.999838
CELF3	1.43663	-0.679158	1.11871	-0.607093	0.54379	0.999838
RIIAD1	0.64759	-0.97029	1.51017	-0.642502	0.520547	0.999838
MRPL9	94.8664	0.133813	0.162413	0.823911	0.40999	0.999838
OAZ3	0.764213	0.519837	2.00902	0.258751	0.795828	0.999838
TDRKH	3.75295	-0.566491	0.876587	-0.646247	0.51812	0.999838
C2CD4D	0.145727	-0.169275	3.25284	-0.052039	0.958498	0.999838
THEM4	7.91671	-0.687834	0.525517	-1.30887	0.190578	0.999838
S100A10	420.754	-0.217392	0.14583	-1.49073	0.136033	0.999838
S100A11	972.959	-0.31015	0.160075	-1.93753	0.0526802	0.999838
TCHHL1	0.040865	-0.347881	3.25803	-0.106777	0.914966	0.999838
TCHH	0.768485	-0.923294	1.94916	-0.473689	0.635722	0.999838
HRNR	0.0554509	-0.347881	3.25803	-0.106777	0.914966	0.999838
FLG	1.03784	0.359956	1.90131	0.18932	0.849842	0.999838
LCE5A	0.0295023	-0.309762	3.25562	-0.0951468	0.924198	0.999838
LCE3D	0.0496847	0.51773	3.25803	0.158909	0.873741	0.999838
KPRP	0.312592	0.698831	3.24397	0.215424	0.829437	0.999838
LCE1F	0.675601	-0.370294	1.81452	-0.204072	0.838297	0.999838
LCE1E	0.60691	-0.0813194	1.83196	-0.0443893	0.964594	0.999838
LCE1C	0.614672	0.0515653	2.41323	0.0213677	0.982952	0.999838
IVL	0.14316	0.167418	3.24938	0.0515231	0.958909	0.999838
SPRR3	0.306325	-0.0489691	2.93001	-0.0167129	0.986666	0.999838
LOR	0.120059	-0.597473	3.25554	-0.183525	0.854386	0.999838
S100A9	6.0963	1.02715	1.02475	1.00234	0.316179	0.999838
S100A12	1.95515	0.739352	2.67364	0.276534	0.782138	0.999838
S100A8	9.11212	-0.0871936	0.722996	-0.1206	0.904008	0.999838
S100A6	1783.75	-0.275612	0.14048	-1.96194	0.0497697	0.999838
S100A4	12.1814	-0.834149	0.449465	-1.85587	0.0634722	0.999838
S100A3	0.571311	-1.29509	1.7063	-0.759001	0.447852	0.999838
S100A2	4.87195	-1.08623	0.738299	-1.47125	0.141223	0.999838
S100A16	42.6233	-0.22458	0.373456	-0.601356	0.547603	0.999838
S100A13	11.0831	-0.0201687	0.542842	-0.037154	0.970362	0.999838
S100A1	0.507223	-0.971318	1.76263	-0.551063	0.58159	0.999838
CHTOP	62.0366	-0.144275	0.197132	-0.731868	0.464249	0.999838
SNAPIN	3.43698	-0.02434	0.767525	-0.0317123	0.974701	0.999838
ILF2	340.263	-0.119777	0.132132	-0.906493	0.364675	0.999838
NPR1	0.196046	-0.943642	3.24232	-0.291039	0.771021	0.999838
INTS3	8.81704	0.0303452	0.433148	0.0700574	0.944148	0.999838
SLC27A3	5.48583	-0.145369	0.547478	-0.265524	0.790606	0.999838
GATAD2B	117.539	-0.184895	0.210721	-0.877441	0.380247	0.999838
DENND4B	14.3179	-0.174518	0.398446	-0.437997	0.661389	0.999838
CRTC2	4.97397	-0.580576	0.520389	-1.11566	0.264569	0.999838
SLC39A1	56.9095	-0.272652	0.240381	-1.13425	0.256689	0.999838
CREB3L4	0.308001	-0.761766	2.52409	-0.301798	0.762806	0.999838
JTB	44.4733	0.0628714	0.242916	0.258819	0.795775	0.999838
RAB13	46.0579	0.237498	0.323841	0.733378	0.463328	0.999838
RPS27	131.571	-0.144541	0.218137	-0.662614	0.507578	0.999838
NUP210L	1.14074	2.74704	1.58548	1.73262	0.0831628	0.999838
TPM3	45.2872	0.113902	0.231666	0.491665	0.622956	0.999838
C1orf43	752.753	0.150885	0.150256	1.00419	0.315287	0.999838
UBAP2L	101.938	0.0306389	0.23275	0.131638	0.89527	0.999838
HAX1	89.977	0.189432	0.174107	1.08802	0.276587	0.999838
ATP8B2	19.2336	0.0727812	0.321156	0.226623	0.820717	0.999838
IL6R	8.54592	-0.196195	0.534656	-0.366954	0.713653	0.999838
SHE	0.280268	-0.920765	3.22949	-0.285112	0.775558	0.999838
TDRD10	0.105889	-0.592039	3.25526	-0.181871	0.855684	0.999838
UBE2Q1	36.5215	-0.203864	0.391138	-0.521207	0.602223	0.999838
CHRNB2	2.5888	-0.91854	0.859504	-1.06869	0.285211	0.999838
ADAR	57.1368	-0.130968	0.240812	-0.543858	0.586539	0.999838
KCNN3	9.16146	-0.326365	0.499019	-0.654012	0.513104	0.999838
PMVK	11.3528	0.0342033	0.357318	0.0957223	0.923741	0.999838
PBXIP1	8.32059	0.222827	0.516278	0.431602	0.66603	0.999838
PYGO2	1.35778	0.696057	1.28146	0.543174	0.58701	0.999838
SHC1	28.648	-0.235816	0.346249	-0.681058	0.495835	0.999838
CKS1B	9.30362	-0.318796	0.451099	-0.706709	0.479747	0.999838
FLAD1	11.7603	0.166369	0.36573	0.454897	0.649184	0.999838
LENEP	0.0825619	-0.510389	3.2558	-0.156763	0.875432	0.999838
ZBTB7B	1.85749	-1.3716	1.13739	-1.20592	0.227849	0.999838
DCST2	0.731018	-1.39193	1.69709	-0.820185	0.412111	0.999838
LOC100505666	0.832317	0.925165	1.5653	0.591047	0.554489	0.999838
ADAM15	0.0587909	-0.347881	3.25803	-0.106777	0.914966	0.999838
EFNA4	2.24025	-0.891005	0.875759	-1.01741	0.308959	0.999838
EFNA3	14.9313	-0.730778	0.468435	-1.56004	0.11875	0.999838
EFNA1	1.89784	-0.735642	0.951579	-0.773075	0.439478	0.999838
SLC50A1	22.3507	-0.215494	0.349264	-0.616995	0.537238	0.999838
DPM3	12.9205	-0.325141	0.471393	-0.689744	0.490355	0.999838
KRTCAP2	85.2656	0.31822	0.189046	1.6833	0.0923179	0.999838
TRIM46	0.874489	-1.12657	1.69945	-0.662907	0.50739	0.999838
MUC1	0.721529	0.28523	1.75177	0.162824	0.870657	0.999838
THBS3	5.63655	0.0431259	0.592524	0.0727834	0.941979	0.999838
GBA	0.982192	-0.0308135	1.72689	-0.0178433	0.985764	0.999838
FAM189B	7.45034	0.697059	0.540029	1.29078	0.19678	0.999838
SCAMP3	13.3506	-0.0301788	0.401553	-0.0751552	0.940091	0.999838
CLK2	19.9433	-0.0506888	0.303014	-0.167282	0.867148	0.999838
HCN3	0.0590045	-0.442807	3.25437	-0.136065	0.89177	0.999838
PKLR	0.0308091	0.505826	3.25681	0.155313	0.876574	0.999838
FDPS	0.909662	-0.4399	1.36802	-0.32156	0.747786	0.999838
RUSC1	22.1251	-1.01927	0.362993	-2.80795	0.00498585	0.999838
ASH1L	37.223	0.0582404	0.335559	0.173562	0.862209	0.999838
ASH1L-AS1	0.539135	0.791319	1.89966	0.416558	0.677002	0.999838
MSTO1	0.442489	0.320006	2.00599	0.159525	0.873255	0.999838
YY1AP1	3.91974	-0.0358545	0.723958	-0.0495257	0.9605	0.999838
DAP3	110.243	0.372493	0.256516	1.45213	0.146466	0.999838
GON4L	10.5427	0.508308	0.618447	0.82191	0.411128	0.999838
SYT11	105.302	-0.0646934	0.209818	-0.308332	0.75783	0.999838
RIT1	11.0114	0.696925	0.405303	1.71951	0.0855207	0.999838
KIAA0907	5.04926	0.276323	0.567123	0.487237	0.62609	0.999838
SNORA42	0.345111	0.0461828	3.2303	0.0142968	0.988593	0.999838
ARHGEF2	302.676	0.130753	0.168499	0.77599	0.437755	0.999838
SSR2	32.0003	-0.0550933	0.274603	-0.200629	0.840988	0.999838
UBQLN4	0.891079	-0.760917	1.84061	-0.413405	0.67931	0.999838
LAMTOR2	10.5439	0.114921	0.397927	0.288799	0.772735	0.999838
RAB25	0.146338	-0.836439	3.25167	-0.257234	0.796998	0.999838
MEX3A	124.724	-0.0852077	0.268561	-0.317276	0.751034	0.999838
LMNA	31.67	-0.583677	0.31148	-1.87388	0.0609469	0.999838
SEMA4A	2.33106	-0.594316	0.842975	-0.705022	0.480797	0.999838
SLC25A44	7.66389	0.108832	0.497617	0.218707	0.826878	0.999838
PMF1	51.3277	-0.0958885	0.229726	-0.417404	0.676383	0.999838
PAQR6	1.84128	0.0656087	0.94909	0.069128	0.944888	0.999838
SMG5	2.34059	-0.0707445	0.785902	-0.090017	0.928274	0.999838
TMEM79	0.439882	-0.943188	2.28564	-0.412659	0.679857	0.999838
C1orf85	4.15409	0.349357	0.582188	0.600077	0.548455	0.999838
CCT3	177.457	0.157136	0.197947	0.793826	0.427297	0.999838
TSACC	0.471701	0.735918	1.92359	0.382574	0.702035	0.999838
RHBG	0.0377637	-0.347881	3.25803	-0.106777	0.914966	0.999838
C1orf61	1150.9	-0.183451	0.323405	-0.567248	0.570546	0.999838
MEF2D	31.6738	-0.0470044	0.380823	-0.123428	0.901768	0.999838
IQGAP3	5.95482	-0.553006	0.636737	-0.8685	0.385121	0.999838
APOA1BP	13.968	0.317535	0.33554	0.946341	0.343975	0.999838
GPATCH4	15.6968	-0.143065	0.338354	-0.422828	0.672421	0.999838
BCAN	330.788	-0.354929	0.336933	-1.05341	0.292153	0.999838
NES	78.7125	-0.000649828	0.274251	-0.00236946	0.998109	0.999838
CRABP2	25.9356	-0.869253	0.432915	-2.0079	0.0446534	0.999838
ISG20L2	7.77115	-0.387301	0.588999	-0.657557	0.510823	0.999838
RRNAD1	9.45686	0.0696575	0.398641	0.174737	0.861286	0.999838
MRPL24	36.515	0.0359229	0.289896	0.123917	0.901381	0.999838
HDGF	165.423	-0.138157	0.183227	-0.75402	0.450837	0.999838
PRCC	11.3617	0.357012	0.360893	0.989245	0.322544	0.999838
SH2D2A	3.89483	0.314822	0.93407	0.337043	0.736084	0.999838
PEAR1	0.158447	-0.855787	3.25291	-0.263084	0.792486	0.999838
ARHGEF11	10.8491	0.0214434	0.384587	0.0557571	0.955535	0.999838
ETV3	2.42747	-0.284119	1.03379	-0.274832	0.783445	0.999838
FCRL3	0.120059	-0.597473	3.25554	-0.183525	0.854386	0.999838
FCRL2	0.0587909	-0.347881	3.25803	-0.106777	0.914966	0.999838
CD5L	0.0587909	-0.347881	3.25803	-0.106777	0.914966	0.999838
KIRREL	0.554923	-0.00670502	1.69023	-0.00396693	0.996835	0.999838
LOC646268	0.146902	-0.592805	3.24673	-0.182585	0.855123	0.999838
CD1D	0.440707	-0.629528	3.22652	-0.195111	0.845306	0.999838
CD1C	0.0843692	0.517726	3.25803	0.158908	0.873741	0.999838
OR10K1	0.0496847	0.51773	3.25803	0.158909	0.873741	0.999838
OR10X1	0.312592	0.698831	3.24397	0.215424	0.829437	0.999838
SPTA1	0.15782	0.229194	3.25803	0.0703475	0.943917	0.999838
MNDA	1.30438	1.10546	1.69513	0.652138	0.514312	0.999838
PYHIN1	0.0646077	-0.311652	3.2558	-0.0957223	0.923741	0.999838
IFI16	68.5969	0.037943	0.175199	0.216571	0.828542	0.999838
AIM2	1.41751	-0.160424	3.2086	-0.0499981	0.960124	0.999838
CADM3	8.0507	0.136111	0.532245	0.25573	0.798159	0.999838
LOC100131825	0.0843692	0.517726	3.25803	0.158908	0.873741	0.999838
DARC	19.7776	-0.401281	0.417586	-0.960956	0.336574	0.999838
DUSP23	8.85764	0.517945	0.455985	1.13588	0.256006	0.999838
FCRL6	0.363903	-0.943916	3.25281	-0.290185	0.771675	0.999838
SLAMF8	5.38632	-1.11527	0.936962	-1.19031	0.233926	0.999838
C1orf204	0.346148	-0.904275	2.4586	-0.367801	0.713022	0.999838
CCDC19	0.569354	-0.175732	2.18233	-0.0805248	0.93582	0.999838
TAGLN2	20.9611	-0.476189	0.297532	-1.60047	0.109495	0.999838
IGSF9	0.111648	-0.871425	3.25455	-0.267756	0.788887	0.999838
SLAMF9	1.43878	-2.04539	1.37544	-1.48708	0.136995	0.999838
LOC100505633	0.225997	-0.421699	3.23867	-0.130208	0.896402	0.999838
PIGM	12.6311	0.179731	0.4309	0.417106	0.676601	0.999838
KCNJ10	3.30712	1.14648	0.920841	1.24503	0.213119	0.999838
IGSF8	15.8792	0.108941	0.481553	0.226228	0.821024	0.999838
ATP1A2	2.50011	-0.205263	0.854482	-0.240219	0.810161	0.999838
CASQ1	0.450203	-1.41016	2.60347	-0.541647	0.588062	0.999838
PEA15	494.771	-0.103941	0.185695	-0.559739	0.575657	0.999838
DCAF8	7.71525	0.151206	0.465529	0.324804	0.745329	0.999838
PEX19	16.2123	0.318674	0.311823	1.02197	0.306795	0.999838
COPA	88.6179	-0.262876	0.179809	-1.46198	0.143747	0.999838
SUMO1P3	1.25349	0.248195	1.26588	0.196065	0.84456	0.999838
NCSTN	43.1784	0.105301	0.308327	0.341523	0.73271	0.999838
NHLH1	3.35596	-0.594728	0.842744	-0.705705	0.480372	0.999838
VANGL2	8.05297	-0.421087	0.508595	-0.827942	0.407703	0.999838
SLAMF6	1.28874	-1.11227	1.4532	-0.765394	0.444037	0.999838
CD84	12.0524	0.592734	0.37315	1.58846	0.112183	0.999838
SLAMF1	0.261473	-0.448228	3.25447	-0.137727	0.890456	0.999838
CD48	2.41691	-1.36009	0.914767	-1.48682	0.137062	0.999838
SLAMF7	3.70462	0.31875	0.677748	0.470307	0.638135	0.999838
LY9	1.47886	0.687874	1.45841	0.471659	0.63717	0.999838
ITLN2	0.146902	-0.592805	3.24673	-0.182585	0.855123	0.999838
F11R	22.2102	-0.500571	0.353978	-1.41413	0.157324	0.999838
TSTD1	7.46414	-0.234292	0.637746	-0.367375	0.713339	0.999838
USF1	0.585564	0.949957	2.81819	0.33708	0.736056	0.999838
ARHGAP30	1.68779	-1.84557	1.26985	-1.45338	0.146117	0.999838
PVRL4	0.0295023	-0.309762	3.25562	-0.0951468	0.924198	0.999838
KLHDC9	1.3943	0.773858	1.20921	0.639971	0.522192	0.999838
PFDN2	694.304	-0.309214	0.197182	-1.56817	0.116842	0.999838
NIT1	8.62355	0.684112	0.405278	1.688	0.0914105	0.999838
DEDD	15.7895	0.263034	0.381985	0.688597	0.491077	0.999838
UFC1	6.50513	-0.546929	0.585359	-0.934347	0.350125	0.999838
USP21	26.4275	-0.197177	0.280567	-0.70278	0.482193	0.999838
PPOX	0.473435	0.826962	1.98983	0.415594	0.677707	0.999838
B4GALT3	4.83373	1.08174	0.789996	1.36929	0.170908	0.999838
ADAMTS4	34.6747	-0.412362	0.349883	-1.17857	0.238569	0.999838
NDUFS2	30.2236	0.38937	0.308762	1.26107	0.207283	0.999838
FCER1G	86.2361	-0.411511	0.23644	-1.74044	0.081781	0.999838
TOMM40L	6.14273	0.214057	0.550246	0.389021	0.697261	0.999838
MPZ	0.319723	-0.0579953	3.22694	-0.0179722	0.985661	0.999838
SDHC	16.7472	-0.167162	0.371314	-0.450189	0.652574	0.999838
C1orf192	0.449672	-0.277734	1.99387	-0.139294	0.889218	0.999838
FCGR2A	30.273	0.145745	0.58249	0.250211	0.802424	0.999838
HSPA6	19.7981	0.828111	0.46272	1.78966	0.0735087	0.999838
FCGR3A	19.4957	-0.943147	0.624169	-1.51105	0.130777	0.999838
FCGR2C	0.205992	-0.462814	3.23316	-0.143146	0.886175	0.999838
HSPA7	2.71423	-0.572094	1.10034	-0.519923	0.603117	0.999838
FCGR3B	2.34593	0.265821	0.965124	0.275427	0.782988	0.999838
FCGR2B	3.96479	0.26396	0.865567	0.304957	0.760399	0.999838
RPL31P11	0.583258	-0.311515	2.81446	-0.110684	0.911867	0.999838
FCRLA	12.2025	0.209669	0.418704	0.500757	0.616542	0.999838
FCRLB	3.83174	-0.084544	0.745194	-0.113452	0.909672	0.999838
DUSP12	8.61904	0.194939	0.407447	0.478441	0.632336	0.999838
ATF6	60.9296	0.00167505	0.166242	0.010076	0.991961	0.999838
OLFML2B	5.45902	-0.759279	0.663399	-1.14453	0.252404	0.999838
NOS1AP	1.44535	-0.287616	1.20248	-0.239185	0.810962	0.999838
C1orf226	3.85298	-0.438729	0.75738	-0.579273	0.562405	0.999838
SH2D1B	0.189098	0.47569	3.23465	0.147061	0.883084	0.999838
UHMK1	79.0777	-0.0478974	0.27156	-0.176379	0.859996	0.999838
UAP1	35.4448	-0.487217	0.324524	-1.50133	0.133271	0.999838
DDR2	26.9038	0.586453	0.41865	1.40082	0.161268	0.999838
HSD17B7	2.87729	0.324564	0.75365	0.430656	0.666719	0.999838
RGS4	7.26685	-0.215605	0.532474	-0.404911	0.685543	0.999838
RGS5	10.6488	0.0406242	0.42302	0.0960338	0.923494	0.999838
NUF2	1.21347	-0.67546	1.19044	-0.567404	0.57044	0.999838
PBX1	178.888	-0.239822	0.169722	-1.41303	0.157646	0.999838
LOC100505795	0.115178	1.04336	3.25226	0.320812	0.748353	0.999838
LMX1A	0.197413	-0.457541	3.25426	-0.140598	0.888188	0.999838
RXRG	0.311596	0.409638	2.89791	0.141356	0.887588	0.999838
LOC400794	0.204325	-0.573367	3.23008	-0.177509	0.859109	0.999838
MGST3	121.891	-0.222319	0.186084	-1.19472	0.232196	0.999838
ALDH9A1	79.4212	-0.142701	0.207266	-0.688492	0.491143	0.999838
TMCO1	66.5345	-0.0188179	0.190564	-0.0987486	0.921338	0.999838
UCK2	38.2435	-0.476577	0.344573	-1.38309	0.166636	0.999838
FAM78B	1.19206	-0.687416	1.18728	-0.578982	0.562601	0.999838
FMO9P	0.040865	-0.347881	3.25803	-0.106777	0.914966	0.999838
POGK	181.398	-0.0672168	0.205273	-0.327451	0.743327	0.999838
TADA1	3.41323	0.484716	0.669747	0.72373	0.469232	0.999838
ILDR2	8.0205	0.0639397	0.552107	0.11581	0.907803	0.999838
MAEL	0.319577	1.29451	2.49393	0.519065	0.603716	0.999838
GPA33	0.161376	-0.967096	3.25129	-0.29745	0.766123	0.999838
DUSP27	0.040865	-0.347881	3.25803	-0.106777	0.914966	0.999838
POU2F1	13.901	-0.0672027	0.447967	-0.150017	0.880751	0.999838
CD247	0.691322	1.00168	2.16485	0.462702	0.643578	0.999838
CREG1	80.4007	0.321711	0.321212	1.00155	0.316561	0.999838
RCSD1	2.87707	-0.516309	0.839517	-0.615007	0.53855	0.999838
MPZL1	78.151	-0.0807122	0.205002	-0.393714	0.693792	0.999838
ADCY10	0.396163	0.769198	2.35813	0.32619	0.74428	0.999838
MPC2	19.3586	-0.242313	0.312053	-0.776514	0.437445	0.999838
DCAF6	8.36382	-0.812244	0.535351	-1.51722	0.129212	0.999838
GPR161	13.0046	-0.535926	0.377413	-1.42	0.155609	0.999838
TIPRL	316.316	-0.217262	0.256391	-0.847386	0.39678	0.999838
SFT2D2	1.11293	0.787121	1.09421	0.719352	0.471924	0.999838
ANKRD36BP1	0.323092	0.490794	3.24662	0.151171	0.879841	0.999838
TBX19	1.71869	-0.0940906	1.20498	-0.0780845	0.937761	0.999838
XCL2	0.191251	-0.347668	3.23877	-0.107346	0.914515	0.999838
XCL1	0.421007	0.837639	3.07379	0.27251	0.78523	0.999838
DPT	0.943007	0.498649	1.76723	0.282164	0.777818	0.999838
ATP1B1	31.383	-0.475941	0.405427	-1.17392	0.240425	0.999838
NME7	0.896154	-1.28269	1.40857	-0.910631	0.36249	0.999838
BLZF1	1.31405	-0.237195	1.13803	-0.208426	0.834896	0.999838
C1orf114	8.78123	-0.433951	0.527594	-0.822508	0.410788	0.999838
SLC19A2	10.5848	0.871791	0.435625	2.00124	0.0453663	0.999838
F5	0.509514	0.698478	2.90106	0.240766	0.809736	0.999838
SELL	27.7608	0.996979	0.479204	2.08049	0.0374805	0.999838
SELE	1.44728	-0.763345	1.1903	-0.641303	0.521326	0.999838
METTL18	2.06882	-0.421443	0.857557	-0.491446	0.623111	0.999838
C1orf112	1.41872	-0.307813	1.07215	-0.287098	0.774038	0.999838
SCYL3	3.90335	0.0895546	0.657136	0.13628	0.8916	0.999838
KIFAP3	13.6137	-0.704787	0.418774	-1.68298	0.0923798	0.999838
GORAB	12.5004	0.512613	0.35163	1.45782	0.14489	0.999838
PRRX1	62.5572	-0.0141656	0.42464	-0.0333591	0.973388	0.999838
MROH9	0.176586	-0.938309	3.2489	-0.288808	0.772728	0.999838
FMO3	0.0308091	0.505826	3.25681	0.155313	0.876574	0.999838
FMO4	4.77377	-0.0737867	0.601074	-0.122758	0.902299	0.999838
TOP1P1	0.228386	0.758595	3.24967	0.233437	0.815422	0.999838
PRRC2C	194.596	-0.101731	0.22543	-0.451275	0.651791	0.999838
VAMP4	41.9569	0.109686	0.31074	0.352984	0.724101	0.999838
METTL13	36.7624	0.385252	0.276908	1.39127	0.164145	0.999838
DNM3	62.3502	-0.180478	0.2094	-0.861883	0.388752	0.999838
DNM3OS	3.16949	0.477559	0.848584	0.562771	0.573591	0.999838
C1orf105	0.225078	-0.0740069	3.22598	-0.0229409	0.981697	0.999838
PIGC	21.8658	0.0791461	0.274468	0.288361	0.77307	0.999838
SUCO	159.611	-0.0970461	0.285527	-0.339884	0.733944	0.999838
FASLG	0.472456	0.434139	2.59627	0.167217	0.8672	0.999838
TNFSF4	3.02173	-1.38829	1.39166	-0.997574	0.318486	0.999838
LOC100506023	0.164708	-0.907504	3.25339	-0.278941	0.78029	0.999838
PRDX6	291.528	0.149774	0.134364	1.11469	0.264984	0.999838
SLC9C2	1.6731	-0.37935	3.22386	-0.11767	0.906329	0.999838
ANKRD45	0.43544	-0.37795	3.14148	-0.12031	0.904238	0.999838
KLHL20	52.5563	0.0291894	0.297114	0.0982431	0.921739	0.999838
CENPL	1.27594	-0.126224	1.69449	-0.0744908	0.94062	0.999838
DARS2	9.56153	0.183019	0.420397	0.435347	0.663311	0.999838
GAS5-AS1	0.556719	0.360492	1.84026	0.195892	0.844694	0.999838
GAS5	39.2537	0.124497	0.35451	0.351181	0.725453	0.999838
SNORD81	0.691292	-0.474995	1.74409	-0.272345	0.785357	0.999838
SNORD80	0.0308091	0.505826	3.25681	0.155313	0.876574	0.999838
SNORD79	0.08173	-0.53917	3.24972	-0.165913	0.868225	0.999838
ZBTB37	0.0885068	-0.47093	3.24855	-0.144966	0.884738	0.999838
SERPINC1	0.14065	0.465259	3.24032	0.143584	0.885829	0.999838
RC3H1	11.4422	-0.228443	0.372061	-0.613994	0.53922	0.999838
RABGAP1L	41.5255	0.20137	0.221301	0.909935	0.362857	0.999838
GPR52	0.244311	-0.431359	3.23144	-0.133488	0.893807	0.999838
CACYBP	79.4096	0.381893	0.223404	1.70942	0.0873728	0.999838
MRPS14	20.7665	0.0853436	0.341274	0.250074	0.80253	0.999838
TNN	0.197444	0.841537	3.22298	0.261106	0.794011	0.999838
KIAA0040	13.01	-0.0973965	0.39919	-0.243986	0.807242	0.999838
RFWD2	7.44329	0.149317	0.691485	0.215937	0.829037	0.999838
SCARNA3	0.0616181	0.796963	3.24738	0.245417	0.806134	0.999838
PAPPA2	0.336417	0.383489	3.21072	0.11944	0.904927	0.999838
ASTN1	36.5501	-0.0122724	0.365192	-0.0336054	0.973192	0.999838
FAM5B	15.1413	-0.140767	0.490401	-0.287044	0.774078	0.999838
LOC730102	0.261473	-0.448228	3.25447	-0.137727	0.890456	0.999838
RASAL2-AS1	6.83749	-0.0417696	0.495301	-0.0843317	0.932793	0.999838
RASAL2	33.3208	-0.252218	0.297197	-0.848656	0.396073	0.999838
C1orf220	0.102371	-0.597473	3.25554	-0.183525	0.854386	0.999838
RALGPS2	1.64257	-0.71351	1.17001	-0.609833	0.541972	0.999838
ANGPTL1	1.94177	0.481662	0.815663	0.590516	0.554845	0.999838
FAM20B	12.5751	0.149112	0.435433	0.342446	0.732016	0.999838
TOR3A	1.23931	0.863544	1.15947	0.744772	0.456409	0.999838
ABL2	18.7368	-0.274509	0.346987	-0.791122	0.428873	0.999838
SOAT1	48.8428	-0.152407	0.303212	-0.50264	0.615217	0.999838
AXDND1	0.0821459	-0.630123	3.2577	-0.193425	0.846626	0.999838
FAM163A	0.0843692	0.517726	3.25803	0.158908	0.873741	0.999838
TOR1AIP2	53.9832	0.0149685	0.212785	0.0703457	0.943918	0.999838
TOR1AIP1	24.8503	0.0722549	0.261967	0.275817	0.782689	0.999838
CEP350	26.1077	0.445302	0.315985	1.40925	0.158761	0.999838
QSOX1	6.18308	0.0694213	0.721069	0.0962755	0.923302	0.999838
FLJ23867	0.535971	-1.02561	1.72216	-0.595538	0.551484	0.999838
LHX4	0.0755274	-0.535305	3.25198	-0.164609	0.869252	0.999838
ACBD6	26.1714	0.0398211	0.265714	0.149865	0.880871	0.999838
XPR1	38.1672	0.173223	0.27157	0.637857	0.523567	0.999838
KIAA1614	0.232114	0.188045	3.24743	0.0579059	0.953824	0.999838
STX6	26.1396	0.0191118	0.29372	0.0650682	0.94812	0.999838
MR1	8.19533	-0.502244	0.502717	-0.99906	0.317766	0.999838
IER5	6.9828	0.502538	0.538242	0.933666	0.350476	0.999838
CACNA1E	0.550782	-0.29638	1.69425	-0.174933	0.861132	0.999838
GLUL	419.56	-0.161609	0.231339	-0.698581	0.484814	0.999838
TEDDM1	0.133708	0.7464	3.24111	0.230291	0.817865	0.999838
RGSL1	0.166353	-0.683425	3.25129	-0.210201	0.833511	0.999838
RNASEL	3.25824	0.155254	0.735064	0.211212	0.832722	0.999838
RGS16	35.4835	0.0100562	0.340397	0.0295427	0.976432	0.999838
LOC284648	2.71849	-0.0250155	0.909962	-0.0274907	0.978068	0.999838
NPL	19.0617	-0.154595	0.379013	-0.407887	0.683357	0.999838
DHX9	39.5587	-0.319454	0.232581	-1.37352	0.169592	0.999838
SHCBP1L	0.0905497	0.229194	3.25803	0.0703475	0.943917	0.999838
LAMC1	197.392	0.0202189	0.312342	0.0647333	0.948386	0.999838
LAMC2	4.21703	-0.461772	0.856671	-0.539031	0.589866	0.999838
NMNAT2	2.1364	-0.910057	1.20136	-0.757525	0.448735	0.999838
SMG7-AS1	0.310885	0.0412802	3.24889	0.0127059	0.989862	0.999838
SMG7	15.1042	0.391055	0.372612	1.0495	0.293949	0.999838
NCF2	52.284	0.679504	0.385979	1.76047	0.0783285	0.999838
ARPC5	38.7362	0.0585355	0.240192	0.243703	0.807461	0.999838
RGL1	23.0091	-0.154223	0.308051	-0.500641	0.616624	0.999838
APOBEC4	0.0703672	-0.595932	3.25537	-0.183061	0.85475	0.999838
GLT25D2	29.6013	0.239708	0.30375	0.789161	0.430018	0.999838
TSEN15	26.6438	0.0266232	0.328386	0.081073	0.935384	0.999838
C1orf21	26.0554	-0.26167	0.291905	-0.896421	0.370028	0.999838
EDEM3	11.2306	-0.0451573	0.462116	-0.0977185	0.922156	0.999838
FAM129A	77.7524	0.713349	0.30512	2.33793	0.0193909	0.999838
RNF2	8.21266	0.221555	0.421804	0.525255	0.599406	0.999838
TRMT1L	5.97837	0.581908	0.533765	1.09019	0.275627	0.999838
SWT1	1.80435	0.753047	1.08925	0.691348	0.489347	0.999838
IVNS1ABP	18.8746	-0.101387	0.339542	-0.2986	0.765246	0.999838
HMCN1	0.854887	0.0417116	1.90435	0.0219033	0.982525	0.999838
PRG4	0.133708	0.7464	3.24111	0.230291	0.817865	0.999838
TPR	39.4152	0.0533614	0.361784	0.147495	0.882741	0.999838
C1orf27	14.353	0.0991253	0.354105	0.279932	0.77953	0.999838
PTGS2	34.1942	-2.09356	0.860193	-2.43383	0.0149401	0.999838
PLA2G4A	7.8366	-1.06361	0.549467	-1.93571	0.0529036	0.999838
FAM5C	0.924721	-0.890161	1.50473	-0.591574	0.554136	0.999838
LOC440704	0.261473	-0.448228	3.25447	-0.137727	0.890456	0.999838
RGS18	0.394322	0.390905	3.22623	0.121164	0.903561	0.999838
RGS1	19.4781	-0.234328	0.290146	-0.807619	0.41931	0.999838
RGS2	9.28829	-0.625277	0.508417	-1.22985	0.218753	0.999838
UCHL5	22.6341	0.0518466	0.297906	0.174036	0.861837	0.999838
TROVE2	125.715	-0.166484	0.159146	-1.04611	0.29551	0.999838
GLRX2	93.7497	0.443236	0.265815	1.66746	0.0954231	0.999838
CDC73	16.7331	0.195722	0.326995	0.598547	0.549475	0.999838
B3GALT2	0.771316	-1.19983	1.78612	-0.671755	0.50174	0.999838
KCNT2	2.06345	1.61678	1.18292	1.36677	0.171699	0.999838
CFH	3.33184	0.34373	1.07488	0.319784	0.749132	0.999838
CFHR1	0.0494111	0.409992	3.25023	0.126143	0.899619	0.999838
CFHR4	0.040865	-0.347881	3.25803	-0.106777	0.914966	0.999838
F13B	0.261473	-0.448228	3.25447	-0.137727	0.890456	0.999838
ASPM	3.50472	0.348453	0.775615	0.449261	0.653244	0.999838
ZBTB41	6.32263	-0.0362989	0.510231	-0.0711421	0.943285	0.999838
CRB1	1.05931	-0.822636	1.34194	-0.613021	0.539862	0.999838
DENND1B	7.26953	-0.240823	0.681375	-0.353436	0.723761	0.999838
C1orf53	4.9006	-0.317782	0.582197	-0.545832	0.585181	0.999838
LHX9	0.174645	0.770132	3.24286	0.237486	0.81228	0.999838
NEK7	7.466	-0.975037	0.583833	-1.67006	0.0949069	0.999838
PTPRC	7.25987	-0.416818	0.56664	-0.735595	0.461977	0.999838
LOC100131234	0.0308091	0.505826	3.25681	0.155313	0.876574	0.999838
MIR181B1	0.0755274	-0.535305	3.25198	-0.164609	0.869252	0.999838
NR5A2	0.529631	-1.64084	1.85784	-0.883194	0.377132	0.999838
SMIM16	0.166353	-0.683425	3.25129	-0.210201	0.833511	0.999838
ZNF281	17.8966	-0.45701	0.357908	-1.27689	0.20164	0.999838
KIF14	5.7957	0.188664	0.593426	0.317923	0.750543	0.999838
DDX59	6.00323	0.44609	0.736475	0.605709	0.544708	0.999838
CAMSAP2	35.7683	-0.146981	0.28269	-0.519939	0.603106	0.999838
C1orf106	0.205875	-0.941369	3.24783	-0.289846	0.771934	0.999838
KIF21B	4.2474	-0.427351	0.652269	-0.655176	0.512355	0.999838
TMEM9	47.118	0.236175	0.277527	0.851	0.394769	0.999838
IGFN1	0.261473	-0.448228	3.25447	-0.137727	0.890456	0.999838
PKP1	3.96549	-0.182528	0.718532	-0.254028	0.799474	0.999838
TNNT2	0.041281	-0.347793	3.25802	-0.10675	0.914987	0.999838
PHLDA3	6.06752	-0.331114	0.530047	-0.624688	0.532176	0.999838
CSRP1	31.9978	-0.473618	0.315101	-1.50307	0.132822	0.999838
RPS10P7	0.487975	-0.63823	1.96802	-0.3243	0.745711	0.999838
NAV1	141.949	-0.132038	0.203789	-0.647915	0.51704	0.999838
IPO9	151.311	-0.233843	0.141218	-1.65591	0.0977406	0.999838
SHISA4	2.08295	0.167901	1.31001	0.128168	0.898016	0.999838
LMOD1	0.589228	2.25356	2.33062	0.966935	0.333577	0.999838
TIMM17A	26.5875	0.0951114	0.280338	0.339274	0.734403	0.999838
RNPEP	7.01437	-0.249732	0.507834	-0.491759	0.62289	0.999838
ELF3	1.00696	0.889132	1.55135	0.573133	0.566554	0.999838
GPR37L1	4.41634	-0.51545	0.675782	-0.762746	0.445615	0.999838
ARL8A	70.8474	0.294736	0.429479	0.686265	0.492546	0.999838
PTPN7	0.140717	-0.906224	3.25402	-0.278494	0.780633	0.999838
LGR6	0.14418	0.511731	3.23596	0.158139	0.874347	0.999838
UBE2T	9.66344	0.146944	0.602295	0.243974	0.807251	0.999838
PPP1R12B	4.38087	-0.73277	0.809353	-0.905377	0.365266	0.999838
SYT2	0.774407	0.463801	1.95587	0.237133	0.812554	0.999838
KDM5B	34.556	-0.248092	0.311684	-0.795974	0.426047	0.999838
KDM5B-AS1	6.57127	-0.122683	0.565565	-0.216921	0.82827	0.999838
LOC148709	0.766843	1.80911	1.5029	1.20375	0.228687	0.999838
RABIF	16.8489	-0.777614	0.336084	-2.31375	0.0206816	0.999838
KLHL12	135.306	0.0909763	0.256269	0.355003	0.722587	0.999838
ADIPOR1	60.9728	-0.29871	0.286926	-1.04107	0.297844	0.999838
CYB5R1	3.63637	0.885883	0.830416	1.06679	0.286065	0.999838
TMEM183A	0.83485	0.334331	1.50869	0.221603	0.824623	0.999838
PPFIA4	0.810103	1.32809	1.41114	0.941148	0.346629	0.999838
ADORA1	15.5111	0.332647	0.351944	0.94517	0.344572	0.999838
MYBPH	0.0295023	-0.309762	3.25562	-0.0951468	0.924198	0.999838
CHI3L1	1414.33	-0.0525369	0.29609	-0.177436	0.859166	0.999838
CHIT1	0.0843692	0.517726	3.25803	0.158908	0.873741	0.999838
BTG2	8.09084	-0.82734	0.52258	-1.58318	0.11338	0.999838
FMOD	5.05909	-0.173745	0.598808	-0.290152	0.7717	0.999838
PRELP	1.74821	-0.188417	1.0928	-0.172416	0.86311	0.999838
ATP2B4	84.701	-0.22575	0.176901	-1.27614	0.201907	0.999838
SNORA77	0.0295023	-0.309762	3.25562	-0.0951468	0.924198	0.999838
LINC00260	0.466816	-0.0920893	2.48146	-0.037111	0.970396	0.999838
LAX1	0.549874	1.57423	2.12291	0.741544	0.458364	0.999838
ZC3H11A	89.1936	-0.43207	0.31094	-1.38956	0.164661	0.999838
ZBED6	0.852161	0.110258	1.68638	0.0653813	0.94787	0.999838
SNRPE	74.599	-0.353486	0.218275	-1.61945	0.10535	0.999838
LINC00303	0.0308091	0.505826	3.25681	0.155313	0.876574	0.999838
SOX13	18.2593	-0.566146	0.423443	-1.337	0.181221	0.999838
ETNK2	1.83721	1.2556	0.911403	1.37765	0.168311	0.999838
KISS1	0.0587909	-0.347881	3.25803	-0.106777	0.914966	0.999838
GOLT1A	0.369482	-1.3837	3.2428	-0.426698	0.669599	0.999838
PLEKHA6	14.5176	-0.725643	0.423469	-1.71357	0.0866079	0.999838
PPP1R15B	19.836	0.264983	0.307144	0.862733	0.388284	0.999838
PIK3C2B	1.8955	0.410071	0.999465	0.41029	0.681593	0.999838
MDM4	27.3597	0.220563	0.285702	0.772005	0.440111	0.999838
LRRN2	4.83536	0.647714	0.612183	1.05804	0.290037	0.999838
NFASC	31.2709	-0.150877	0.433748	-0.347845	0.727957	0.999838
CNTN2	1.48133	0.779163	1.35572	0.574723	0.565479	0.999838
TMEM81	1.3287	0.167161	1.11879	0.149412	0.881229	0.999838
RBBP5	7.61499	0.507346	0.4205	1.20653	0.227613	0.999838
DSTYK	37.0906	0.193032	0.23839	0.809732	0.418094	0.999838
TMCC2	7.91368	-0.226964	0.684221	-0.331712	0.740107	0.999838
NUAK2	15.3498	-0.596935	0.385347	-1.54909	0.121361	0.999838
KLHDC8A	64.8215	-0.0401775	0.27956	-0.143717	0.885724	0.999838
LEMD1	0.261473	-0.448228	3.25447	-0.137727	0.890456	0.999838
CDK18	1.41037	1.19381	1.014	1.17732	0.239068	0.999838
LOC284578	0.463587	-1.52078	2.51004	-0.60588	0.544595	0.999838
MFSD4	2.00638	0.67121	0.940571	0.713619	0.475463	0.999838
ELK4	12.9668	0.235642	0.316444	0.744655	0.45648	0.999838
SLC45A3	0.451478	-1.64628	2.60363	-0.632301	0.52719	0.999838
NUCKS1	680.582	-0.102449	0.147314	-0.695446	0.486776	0.999838
RAB7L1	36.1073	0.00175098	0.243531	0.00718996	0.994263	0.999838
SLC41A1	20.7653	0.0146815	0.304251	0.0482547	0.961513	0.999838
LOC284581	1.37102	-1.88889	1.49192	-1.26607	0.205486	0.999838
SLC26A9	0.138059	-0.60846	3.255	-0.186931	0.851715	0.999838
CTSE	0.0496847	0.51773	3.25803	0.158909	0.873741	0.999838
SRGAP2C	0.257135	0.106087	3.21673	0.0329796	0.973691	0.999838
SRGAP2	10.6985	-0.673011	0.401598	-1.67583	0.0937707	0.999838
IKBKE	0.51451	-0.406969	2.53563	-0.1605	0.872487	0.999838
RASSF5	3.25155	-0.472791	0.698665	-0.676707	0.498592	0.999838
EIF2D	21.7182	0.148858	0.331388	0.449196	0.65329	0.999838
DYRK3	4.73596	0.522796	0.59432	0.879654	0.379047	0.999838
MAPKAPK2	57.2331	-0.13628	0.22656	-0.601519	0.547494	0.999838
IL10	0.964109	-0.815314	1.44773	-0.563169	0.57332	0.999838
IL19	0.538728	-1.28226	3.24363	-0.395316	0.69261	0.999838
FAIM3	7.86627	-0.505165	0.490064	-1.03081	0.302628	0.999838
PIGR	0.263704	-0.752995	2.31527	-0.32523	0.745007	0.999838
FCAMR	0.0804938	1.00978	3.24872	0.310823	0.755935	0.999838
YOD1	1.51009	-1.73786	1.0817	-1.60661	0.10814	0.999838
PFKFB2	2.58985	1.0439	0.724877	1.4401	0.149839	0.999838
C4BPA	0.197413	-0.457541	3.25426	-0.140598	0.888188	0.999838
CD55	16.9389	-0.302678	0.337979	-0.895552	0.370492	0.999838
CR2	0.229747	0.156064	3.25519	0.0479429	0.961762	0.999838
CR1	0.157934	0.0887924	3.23744	0.0274267	0.978119	0.999838
CR1L	0.0843692	0.517726	3.25803	0.158908	0.873741	0.999838
CD46	19.9236	-0.192573	0.363116	-0.530335	0.59588	0.999838
MIR29C	0.1792	0.374526	3.24164	0.115536	0.90802	0.999838
CD34	2.05541	-2.3057	1.0578	-2.17971	0.0292789	0.999838
PLXNA2	19.1396	-0.263381	0.386681	-0.681133	0.495787	0.999838
MIR205HG	0.23674	0.380562	3.23179	0.117756	0.906261	0.999838
CAMK1G	1.32383	-0.186768	1.25115	-0.149277	0.881335	0.999838
LAMB3	2.49821	-0.422605	0.800788	-0.527736	0.597683	0.999838
G0S2	222.166	-0.789447	0.244769	-3.22527	0.00125853	0.999838
HSD11B1	7.583	-1.41823	0.99124	-1.43076	0.152499	0.999838
TRAF3IP3	0.468888	0.832656	3.23849	0.257113	0.797092	0.999838
C1orf74	0.193823	-0.53789	3.25381	-0.165311	0.868699	0.999838
IRF6	0.357346	-1.04924	2.45602	-0.427212	0.669225	0.999838
DIEXF	16.7838	-0.0264511	0.42825	-0.0617655	0.95075	0.999838
SYT14	0.671866	-1.3857	2.08562	-0.664407	0.50643	0.999838
SERTAD4-AS1	1.39588	0.7447	1.38215	0.538799	0.590026	0.999838
HHAT	0.768022	-2.03941	1.64302	-1.24125	0.214512	0.999838
KCNH1	5.6607	-0.301267	0.596444	-0.505105	0.613485	0.999838
RCOR3	5.57596	0.111704	0.523291	0.213464	0.830965	0.999838
TRAF5	4.56525	-0.311062	0.786599	-0.395451	0.69251	0.999838
LINC00467	6.37724	0.684273	0.539872	1.26747	0.204987	0.999838
SLC30A1	2.59025	0.63432	0.934064	0.679097	0.497076	0.999838
NEK2	8.3474	0.689971	0.579388	1.19086	0.233707	0.999838
LPGAT1	10.4261	-0.101171	0.415008	-0.24378	0.807401	0.999838
INTS7	6.24788	-0.57237	0.554738	-1.03178	0.302173	0.999838
DTL	3.45013	-0.23976	0.925573	-0.259039	0.795605	0.999838
PPP2R5A	25.532	0.42154	0.343607	1.22681	0.219895	0.999838
TMEM206	6.20784	0.568806	0.614016	0.926371	0.354253	0.999838
NENF	71.9305	0.20461	0.184967	1.1062	0.268641	0.999838
ATF3	142.004	0.155846	0.332828	0.468249	0.639606	0.999838
BATF3	25.0839	-0.45484	0.374192	-1.21552	0.224166	0.999838
NSL1	30.2776	-0.200004	0.273383	-0.731588	0.46442	0.999838
TATDN3	4.45341	-0.596349	0.586436	-1.0169	0.309199	0.999838
C1orf227	0.178479	0.00812277	3.25399	0.00249625	0.998008	0.999838
FLVCR1-AS1	0.67723	-0.701619	1.67378	-0.419183	0.675082	0.999838
FLVCR1	6.11348	-0.803041	0.605067	-1.32719	0.184445	0.999838
VASH2	8.23875	-0.958765	0.672594	-1.42547	0.15402	0.999838
ANGEL2	14.5188	-0.274199	0.352186	-0.778562	0.436238	0.999838
RPS6KC1	22.0623	-0.162074	0.307837	-0.526493	0.598545	0.999838
PROX1	85.4928	-0.0163706	0.253799	-0.0645025	0.94857	0.999838
SMYD2	7.17534	-0.360735	0.498394	-0.723796	0.469191	0.999838
PTPN14	36.5348	0.0121362	0.260525	0.0465838	0.962845	0.999838
CENPF	20.0161	0.870779	0.375015	2.32198	0.0202338	0.999838
KCNK2	0.514296	-2.12496	2.20131	-0.96532	0.334385	0.999838
KCTD3	106.184	-0.303233	0.238152	-1.27328	0.20292	0.999838
USH2A	1.1194	-0.206478	1.55846	-0.132489	0.894598	0.999838
ESRRG	1.27685	1.5515	1.06817	1.45249	0.146366	0.999838
GPATCH2	13.8894	-0.441897	0.457482	-0.965933	0.334078	0.999838
SPATA17	2.28377	0.0384392	0.920865	0.0417425	0.966704	0.999838
RRP15	27.1664	0.00902522	0.233924	0.0385818	0.969224	0.999838
LOC728463	0.218576	-0.337548	3.23315	-0.104402	0.91685	0.999838
TGFB2	11.6279	0.0417528	0.382017	0.109296	0.912968	0.999838
LYPLAL1	17.2074	-0.0115073	0.307322	-0.0374436	0.970131	0.999838
EPRS	66.0884	0.165282	0.241537	0.684292	0.493791	0.999838
BPNT1	13.9591	0.274468	0.386229	0.710636	0.47731	0.999838
IARS2	11.9107	0.438142	0.455052	0.962839	0.335628	0.999838
RAB3GAP2	32.7385	0.117846	0.277806	0.424204	0.671417	0.999838
AURKAPS1	0.109722	0.731622	3.23703	0.226016	0.821189	0.999838
MARK1	17.4069	0.356097	0.352533	1.01011	0.312443	0.999838
C1orf115	1.15105	0.405506	1.12063	0.361854	0.717461	0.999838
MARC2	0.49507	-0.968653	1.91035	-0.507055	0.612116	0.999838
MARC1	0.935328	-2.24194	1.6411	-1.36612	0.171901	0.999838
HLX	0.897635	0.234821	1.29667	0.181095	0.856293	0.999838
C1orf140	0.0998695	-0.725156	3.25422	-0.222836	0.823663	0.999838
DUSP10	11.1063	-0.0691104	0.474819	-0.145551	0.884276	0.999838
HHIPL2	0.326081	-0.600505	3.25342	-0.184576	0.853561	0.999838
TAF1A	3.19894	0.0897299	0.736861	0.121773	0.903079	0.999838
MIA3	44.819	0.414026	0.284063	1.45751	0.144974	0.999838
AIDA	22.8989	-0.133473	0.392516	-0.340044	0.733823	0.999838
BROX	1.0739	-0.825654	1.51325	-0.545616	0.58533	0.999838
DISP1	10.6368	0.434057	0.442019	0.981989	0.326105	0.999838
TLR5	0.0616181	0.796963	3.24738	0.245417	0.806134	0.999838
SUSD4	6.63122	-0.855333	0.560064	-1.5272	0.12671	0.999838
CAPN2	315.616	0.0194553	0.121061	0.160706	0.872325	0.999838
TP53BP2	16.2435	0.0392752	0.335103	0.117203	0.906699	0.999838
FBXO28	32.7635	0.401935	0.229901	1.74829	0.0804132	0.999838
DEGS1	95.2509	-0.0313368	0.190704	-0.164322	0.869478	0.999838
NVL	19.4036	0.0018802	0.424514	0.00442907	0.996466	0.999838
MIR320B2	0.21926	-0.195338	3.24301	-0.0602335	0.95197	0.999838
CNIH4	59.5265	0.0195901	0.234391	0.0835787	0.933391	0.999838
WDR26	70.8816	0.0527425	0.283063	0.186328	0.852188	0.999838
CNIH3	34.1512	0.0447819	0.386011	0.116012	0.907643	0.999838
DNAH14	1.18749	0.438434	1.45371	0.301596	0.76296	0.999838
LBR	9.95098	-0.139384	0.391871	-0.355688	0.722074	0.999838
ENAH	172.763	-0.134448	0.212346	-0.633154	0.526633	0.999838
SRP9	59.7632	-0.436429	0.211632	-2.0622	0.0391884	0.999838
EPHX1	5.30777	1.13139	0.528359	2.14133	0.0322478	0.999838
TMEM63A	0.673935	0.864703	1.40112	0.617152	0.537135	0.999838
LEFTY1	0.58362	0.51831	2.80531	0.18476	0.853417	0.999838
PYCR2	13.0049	-0.443679	0.435783	-1.01812	0.308621	0.999838
LEFTY2	3.07642	-0.387269	0.810903	-0.477577	0.632951	0.999838
SDE2	9.35639	-0.531637	0.459304	-1.15748	0.247074	0.999838
ACBD3	23.6711	0.151188	0.347372	0.435235	0.663392	0.999838
LIN9	2.1577	1.5958	0.936652	1.70372	0.0884328	0.999838
PARP1	73.7498	-0.0121825	0.208631	-0.0583924	0.953436	0.999838
C1orf95	3.07548	-0.749762	0.883803	-0.848336	0.396251	0.999838
ITPKB	22.9852	-0.06433	0.346718	-0.18554	0.852806	0.999838
PSEN2	4.94018	-0.058441	0.659534	-0.0886095	0.929392	0.999838
ADCK3	1.13542	0.83527	1.20077	0.69561	0.486673	0.999838
CDC42BPA	18.7418	0.371137	0.371402	0.999288	0.317655	0.999838
ZNF678	6.18724	0.112401	0.631408	0.178017	0.85871	0.999838
LOC100130093	0.211809	-0.425079	3.2307	-0.131575	0.89532	0.999838
JMJD4	5.35131	-0.936297	0.561046	-1.66884	0.0951485	0.999838
SNAP47	22.2757	-0.233126	0.287614	-0.81055	0.417624	0.999838
ARF1	181.62	-0.125103	0.135696	-0.92194	0.35656	0.999838
C1orf35	2.06433	1.07996	0.856554	1.26082	0.207372	0.999838
MRPL55	8.57533	0.288584	0.423019	0.6822	0.495113	0.999838
GUK1	14.8041	0.115523	0.406849	0.283946	0.776452	0.999838
GJC2	0.041281	-0.347793	3.25802	-0.10675	0.914987	0.999838
IBA57	1.80024	1.13691	1.1601	0.980013	0.32708	0.999838
C1orf145	0.630647	-0.682323	1.8384	-0.37115	0.710526	0.999838
OBSCN	0.0825619	-0.510389	3.2558	-0.156763	0.875432	0.999838
TRIM11	4.32717	-0.92022	0.766073	-1.20122	0.229667	0.999838
RNF187	107.867	-0.0342988	0.151392	-0.226556	0.820769	0.999838
RHOU	15.874	-0.0704505	0.346775	-0.203159	0.839011	0.999838
DUSP5P1	0.0590045	-0.442807	3.25437	-0.136065	0.89177	0.999838
RAB4A	10.1823	0.154322	0.388479	0.397247	0.691186	0.999838
CCSAP	19.6283	-0.125898	0.392868	-0.32046	0.74862	0.999838
ACTA1	0.496094	-0.246857	2.2263	-0.110882	0.91171	0.999838
NUP133	8.73584	0.499497	0.520344	0.959935	0.337088	0.999838
ABCB10	4.00087	0.685384	0.639279	1.07212	0.283666	0.999838
TAF5L	7.36256	-0.214118	0.434322	-0.492993	0.622018	0.999838
URB2	2.29203	0.298155	0.774271	0.385078	0.700179	0.999838
GALNT2	67.9778	-0.264513	0.265837	-0.995021	0.319726	0.999838
PGBD5	7.91954	-0.30465	0.422936	-0.720322	0.471327	0.999838
COG2	2.94668	-1.08566	0.846465	-1.28258	0.199639	0.999838
AGT	317.492	-0.057522	0.319986	-0.179764	0.857338	0.999838
CAPN9	0.492453	-0.0570376	2.88623	-0.0197619	0.984233	0.999838
C1orf198	26.9241	-0.616313	0.334246	-1.84389	0.065199	0.999838
TTC13	6.29897	0.402776	0.474637	0.848598	0.396105	0.999838
ARV1	10.9996	-0.00794641	0.407609	-0.0194952	0.984446	0.999838
FAM89A	18.1226	0.0879785	0.428608	0.205266	0.837365	0.999838
TRIM67	0.889348	-0.502502	1.51254	-0.332223	0.739721	0.999838
C1orf131	17.2928	0.20694	0.310004	0.667538	0.504429	0.999838
GNPAT	27.4869	0.278996	0.403029	0.692248	0.488782	0.999838
EXOC8	4.01031	-0.519842	0.623505	-0.833742	0.404426	0.999838
SPRTN	6.03027	-0.148851	0.472296	-0.315166	0.752636	0.999838
EGLN1	14.8711	0.0438707	0.445594	0.0984544	0.921571	0.999838
TSNAX	77.6535	0.0935309	0.216814	0.431388	0.666187	0.999838
DISC1	0.801005	-0.363389	1.86518	-0.194828	0.845528	0.999838
DISC2	0.386562	0.30969	2.38124	0.130054	0.896524	0.999838
SIPA1L2	71.864	0.124891	0.246994	0.505646	0.613105	0.999838
MAP10	1.56352	0.315976	1.10912	0.284889	0.775729	0.999838
NTPCR	6.95974	0.0231159	0.45968	0.050287	0.959894	0.999838
PCNXL2	16.7282	0.470214	0.409279	1.14888	0.250605	0.999838
KIAA1804	1.00523	-0.196332	1.33206	-0.14739	0.882824	0.999838
KCNK1	4.12871	-0.104975	0.66605	-0.157608	0.874765	0.999838
SLC35F3	0.0377637	-0.347881	3.25803	-0.106777	0.914966	0.999838
COA6	16.7336	0.1663	0.347573	0.478459	0.632324	0.999838
TARBP1	26.006	0.29273	0.301806	0.969929	0.332082	0.999838
LOC100506795	0.231264	-1.48317	3.2132	-0.461587	0.644378	0.999838
IRF2BP2	233.868	-0.13407	0.228292	-0.587272	0.557021	0.999838
LINC00184	0.0734511	-0.348042	3.25802	-0.106826	0.914927	0.999838
LOC100506810	0.303714	-0.189802	2.54509	-0.0745759	0.940552	0.999838
TOMM20	54.0089	0.120845	0.215355	0.561144	0.5747	0.999838
RBM34	49.058	0.263949	0.247535	1.06631	0.286282	0.999838
ARID4B	25.7639	-0.124298	0.334832	-0.371224	0.710471	0.999838
GGPS1	18.2718	-0.176565	0.347448	-0.508178	0.611329	0.999838
TBCE	1.06336	1.28627	1.35508	0.94922	0.342509	0.999838
B3GALNT2	17.7118	0.166014	0.406228	0.408671	0.682781	0.999838
GNG4	23.0011	-0.565917	0.396877	-1.42593	0.153889	0.999838
LYST	32.1711	0.161844	0.426399	0.37956	0.704272	0.999838
NID1	74.725	-0.502611	0.366149	-1.3727	0.169847	0.999838
GPR137B	10.8838	0.335856	0.496512	0.676432	0.498767	0.999838
ERO1LB	19.1204	0.0246408	0.291618	0.0844968	0.932661	0.999838
EDARADD	0.892607	-0.877238	1.79079	-0.489861	0.624233	0.999838
LGALS8	41.8482	0.178526	0.257394	0.693591	0.487938	0.999838
HEATR1	4.023	-0.529667	0.879894	-0.601967	0.547196	0.999838
ACTN2	8.41905	0.807729	0.488093	1.65487	0.0979513	0.999838
MTR	17.0379	-0.344782	0.321911	-1.07105	0.284148	0.999838
MT1P2	0.0646077	-0.311652	3.2558	-0.0957223	0.923741	0.999838
RYR2	0.218316	0.27502	3.21605	0.0855149	0.931852	0.999838
LOC100130331	0.0295023	-0.309762	3.25562	-0.0951468	0.924198	0.999838
LOC339535	0.114292	0.258491	3.25634	0.079381	0.93673	0.999838
CHRM3	1.99968	0.64124	0.824363	0.777861	0.436651	0.999838
RPS7P5	0.0988222	0.616951	3.24031	0.190399	0.848997	0.999838
FMN2	42.8173	-0.429307	0.280493	-1.53054	0.125883	0.999838
GREM2	0.293061	1.08169	3.2265	0.335252	0.737435	0.999838
RGS7	0.759932	-2.68488	2.03978	-1.31626	0.188086	0.999838
FH	17.0227	-0.430067	0.312891	-1.3745	0.169288	0.999838
KMO	0.950575	0.568349	1.62047	0.350732	0.725789	0.999838
CHML	5.20242	-0.384845	0.730947	-0.526502	0.598539	0.999838
WDR64	0.197413	-0.457541	3.25426	-0.140598	0.888188	0.999838
EXO1	3.17223	-0.474489	0.894377	-0.530525	0.595748	0.999838
MAP1LC3C	0.0789134	0.191524	3.24322	0.0590536	0.952909	0.999838
PLD5	0.310452	-1.31623	2.89488	-0.454676	0.649342	0.999838
CEP170	26.5716	-0.294308	0.29494	-0.997857	0.318348	0.999838
SDCCAG8	3.58779	0.735418	0.67222	1.09401	0.273949	0.999838
AKT3	8.3898	-0.119803	0.417912	-0.28667	0.774365	0.999838
ZBTB18	11.0815	0.212007	0.468652	0.452377	0.650998	0.999838
C1orf100	0.226915	-0.483974	3.24272	-0.14925	0.881357	0.999838
ADSS	7.63179	0.544698	0.526811	1.03395	0.301158	0.999838
C1orf101	0.400383	1.97773	2.00586	0.985977	0.324144	0.999838
DESI2	22.1525	-0.00627413	0.269975	-0.0232397	0.981459	0.999838
HNRNPU-AS1	4.53298	-1.04281	0.673772	-1.54772	0.121689	0.999838
HNRNPU	140.185	0.188403	0.154712	1.21776	0.223314	0.999838
EFCAB2	12.329	-0.356143	0.366958	-0.970528	0.331783	0.999838
KIF26B	1.25067	0.849353	1.22163	0.695263	0.48689	0.999838
SMYD3	20.6097	0.245276	0.303123	0.809161	0.418422	0.999838
LOC255654	0.0377637	-0.347881	3.25803	-0.106777	0.914966	0.999838
TFB2M	2.46973	-0.873259	0.978611	-0.892346	0.372208	0.999838
CNST	11.7854	0.539824	0.441266	1.22335	0.221196	0.999838
SCCPDH	69.5218	0.079616	0.24028	0.331346	0.740383	0.999838
AHCTF1	9.82915	-0.0470645	0.465981	-0.101001	0.91955	0.999838
ZNF670	1.98492	0.920813	0.961442	0.957741	0.338193	0.999838
ZNF669	2.42656	-0.354601	0.794327	-0.446417	0.655296	0.999838
C1orf229	0.471926	-1.85392	2.24538	-0.82566	0.408997	0.999838
ZNF124	1.97447	1.15668	0.94905	1.21877	0.222931	0.999838
ZNF496	0.185025	-1.07527	3.24882	-0.330971	0.740666	0.999838
NLRP3	0.714369	-0.354299	1.64624	-0.215217	0.829598	0.999838
GCSAML	0.0554509	-0.347881	3.25803	-0.106777	0.914966	0.999838
OR2G3	0.122595	-0.557478	3.23912	-0.172108	0.863352	0.999838
TRIM58	0.0871748	0.11979	3.25149	0.0368417	0.970611	0.999838
OR2L5	0.261473	-0.448228	3.25447	-0.137727	0.890456	0.999838
OR14I1	0.0308091	0.505826	3.25681	0.155313	0.876574	0.999838
SH3BP5L	0.0843692	0.517726	3.25803	0.158908	0.873741	0.999838
ZNF672	9.25499	0.125568	0.437517	0.287001	0.774111	0.999838
ZNF692	1.19307	1.14142	1.2626	0.904025	0.365982	0.999838
PGBD2	2.27847	-0.80274	1.0352	-0.775448	0.438075	0.999838
ZMYND11	27.3945	0.235935	0.33235	0.7099	0.477766	0.999838
DIP2C	10.3721	-0.249767	0.50907	-0.490634	0.623685	0.999838
PRR26	1.02698	-1.03483	1.56581	-0.66089	0.508683	0.999838
LARP4B	7.94573	-0.854718	0.490894	-1.74115	0.0816576	0.999838
GTPBP4	13.4286	0.73295	0.376447	1.94702	0.0515323	0.999838
IDI2	1.0225	-0.97187	1.47164	-0.660401	0.508996	0.999838
IDI2-AS1	0.198503	0.854573	3.22649	0.264862	0.791116	0.999838
IDI1	13.0013	-0.283067	0.439862	-0.643536	0.519876	0.999838
WDR37	4.75405	-0.380425	0.686199	-0.554395	0.579309	0.999838
ADARB2	0.041281	-0.347793	3.25802	-0.10675	0.914987	0.999838
PFKP	30.0112	-0.034504	0.26334	-0.131024	0.895756	0.999838
PITRM1	27.2676	-0.19855	0.309637	-0.641237	0.521369	0.999838
PITRM1-AS1	0.20503	-0.288709	3.25383	-0.0887291	0.929297	0.999838
KLF6	353.297	-0.108283	0.268658	-0.403053	0.686909	0.999838
LINC00704	0.307428	0.895295	3.21488	0.278485	0.78064	0.999838
AKR1E2	0.0646077	-0.311652	3.2558	-0.0957223	0.923741	0.999838
AKR1C6P	0.0295023	-0.309762	3.25562	-0.0951468	0.924198	0.999838
AKR1C1	16.4035	-0.902264	0.746014	-1.20945	0.226492	0.999838
AKR1C2	0.337817	-1.07534	3.2454	-0.331342	0.740386	0.999838
AKR1C3	3.46022	0.580231	1.01742	0.570298	0.568476	0.999838
AKR1CL1	0.140404	-0.797224	3.25053	-0.245259	0.806256	0.999838
TUBAL3	0.0804938	1.00978	3.24872	0.310823	0.755935	0.999838
NET1	4.01239	-1.00238	0.652142	-1.53705	0.124281	0.999838
ASB13	0.932468	1.18391	1.77106	0.668474	0.503831	0.999838
FAM208B	6.5844	-0.221635	0.493392	-0.449206	0.653283	0.999838
GDI2	34.03	0.102236	0.243697	0.41952	0.674836	0.999838
ANKRD16	2.73942	-0.235605	0.767817	-0.30685	0.758957	0.999838
FBXO18	6.38003	-0.637883	0.569537	-1.12	0.262713	0.999838
IL15RA	1.59157	-0.24845	1.01437	-0.244931	0.806509	0.999838
IL2RA	2.55753	-0.443996	1.15552	-0.384239	0.700801	0.999838
RBM17	21.9872	0.107687	0.316424	0.340326	0.733611	0.999838
PFKFB3	73.1873	-0.175777	0.257758	-0.681947	0.495272	0.999838
LOC399715	0.431484	-0.636053	2.63018	-0.241829	0.808913	0.999838
PRKCQ	2.40265	-0.641282	0.907021	-0.70702	0.479554	0.999838
PRKCQ-AS1	9.35537	0.359686	0.51381	0.700038	0.483904	0.999838
LINC00707	11.1255	-0.467165	0.447356	-1.04428	0.296356	0.999838
SFMBT2	1.6888	-1.63896	1.39481	-1.17504	0.239977	0.999838
ITIH5	0.354736	1.52856	3.21221	0.475859	0.634175	0.999838
ITIH2	1.90377	-1.15105	3.22419	-0.357005	0.721088	0.999838
KIN	10.8289	0.109517	0.379419	0.288645	0.772853	0.999838
ATP5C1	205.668	-0.0857571	0.152576	-0.562063	0.574073	0.999838
TAF3	10.6405	-0.580274	0.466288	-1.24446	0.213332	0.999838
GATA3-AS1	0.22798	-0.117816	3.20491	-0.036761	0.970676	0.999838
GATA3	2.35187	0.904952	1.23488	0.732826	0.463664	0.999838
SFTA1P	0.246824	-0.0610521	3.23562	-0.0188688	0.984946	0.999838
CELF2	56.6125	0.216866	0.248284	0.873456	0.382415	0.999838
USP6NL	3.01038	-0.221237	0.922914	-0.239716	0.81055	0.999838
ECHDC3	1.2841	0.645414	1.32475	0.487197	0.626119	0.999838
PROSER2	0.156013	-0.596782	3.2445	-0.183937	0.854063	0.999838
PROSER2-AS1	0.211747	0.156062	3.25519	0.0479423	0.961762	0.999838
UPF2	14.8335	0.0718187	0.429116	0.167364	0.867083	0.999838
DHTKD1	9.58929	0.352175	0.401329	0.87752	0.380204	0.999838
SEC61A2	10.4038	-0.298064	0.394276	-0.755978	0.449663	0.999838
NUDT5	18.651	-0.0809168	0.380664	-0.212568	0.831664	0.999838
CDC123	5.88528	-0.424003	0.538902	-0.786791	0.431404	0.999838
CAMK1D	2.4126	0.567174	0.818118	0.693267	0.488142	0.999838
LOC283070	13.7959	-0.907709	0.460087	-1.97291	0.0485063	0.999838
CCDC3	3.60427	0.286384	0.662134	0.432516	0.665367	0.999838
OPTN	19.5497	-0.18754	0.298753	-0.627744	0.530172	0.999838
MCM10	3.34227	-0.640392	0.93819	-0.682583	0.49487	0.999838
PHYH	23.4161	1.0094	0.370685	2.72306	0.006468	0.999838
SEPHS1	18.2539	-0.0126624	0.28801	-0.0439653	0.964932	0.999838
BEND7	13.0255	0.544097	0.419623	1.29663	0.194757	0.999838
PRPF18	7.70881	-0.14221	0.487238	-0.291869	0.770387	0.999838
FRMD4A	7.56937	-0.436913	0.463843	-0.941942	0.346222	0.999838
FAM107B	18.5773	-0.50742	0.333538	-1.52133	0.128178	0.999838
CDNF	0.375345	-0.107891	3.21431	-0.0335658	0.973223	0.999838
HSPA14	8.86168	-0.681879	0.413003	-1.65103	0.0987327	0.999838
SUV39H2	6.27957	-0.238936	0.472403	-0.505789	0.613005	0.999838
DCLRE1C	7.42939	0.230924	0.489263	0.471983	0.636939	0.999838
MEIG1	0.122595	-0.557478	3.23912	-0.172108	0.863352	0.999838
OLAH	0.368073	-0.322171	3.20895	-0.100398	0.920028	0.999838
ACBD7	2.75055	-0.627131	1.06204	-0.590498	0.554857	0.999838
C10orf111	0.0494111	0.409992	3.25023	0.126143	0.899619	0.999838
RPP38	38.092	0.0858935	0.334113	0.257079	0.797118	0.999838
NMT2	3.49806	0.205853	0.606748	0.339272	0.734405	0.999838
FAM171A1	13.7951	0.00652977	0.336933	0.0193801	0.984538	0.999838
FAM188A	10.6503	0.270663	0.405428	0.667597	0.504391	0.999838
PTER	0.795281	0.473688	1.60564	0.295015	0.767982	0.999838
C1QL3	0.0789134	0.191524	3.24322	0.0590536	0.952909	0.999838
RSU1	111.433	-0.0528731	0.15936	-0.331783	0.740053	0.999838
CUBN	3.53749	-0.546398	0.635977	-0.859148	0.390259	0.999838
TRDMT1	2.80383	-0.403776	0.857369	-0.470948	0.637678	0.999838
VIM	3011.4	-0.124591	0.118816	-1.0486	0.29436	0.999838
PTPLA	5.81962	0.331389	0.544459	0.608658	0.542751	0.999838
STAM	13.4493	0.52742	0.323083	1.63246	0.102582	0.999838
MRC1	0.686813	-0.83715	2.30984	-0.362428	0.717032	0.999838
SLC39A12	0.247056	0.90372	3.232	0.279616	0.779772	0.999838
CACNB2	1.4431	-0.981136	1.40267	-0.699478	0.484253	0.999838
NSUN6	3.0224	0.896361	0.667011	1.34385	0.178998	0.999838
ARL5B	2.01701	0.414559	0.921284	0.449979	0.652726	0.999838
PLXDC2	2.23377	-1.91947	1.20542	-1.59237	0.111302	0.999838
NEBL	4.80022	-0.320777	0.617937	-0.519109	0.603684	0.999838
NEBL-AS1	0.0993695	0.799562	3.24734	0.246221	0.805511	0.999838
C10orf114	3.8291	0.457367	0.687641	0.665125	0.505971	0.999838
SKIDA1	0.500502	0.363888	1.98246	0.183554	0.854363	0.999838
MLLT10	14.2036	0.519098	0.37983	1.36666	0.171732	0.999838
DNAJC1	16.263	0.439313	0.444718	0.987847	0.323228	0.999838
LOC100130992	1.66026	-0.100845	1.20774	-0.0834984	0.933455	0.999838
COMMD3	19.8633	-0.0724249	0.319631	-0.22659	0.820743	0.999838
SPAG6	0.138191	0.22935	3.24024	0.0707818	0.943571	0.999838
LOC100499489	4.52432	-0.792721	0.685253	-1.15683	0.247342	0.999838
PIP4K2A	19.382	-0.100428	0.327592	-0.306564	0.759175	0.999838
ARMC3	0.148391	-0.00651785	3.25428	-0.00200285	0.998402	0.999838
MSRB2	115.423	-0.0921653	0.286114	-0.322127	0.747356	0.999838
OTUD1	42.9899	-0.447091	0.291822	-1.53206	0.125507	0.999838
KIAA1217	5.11391	-1.45027	0.625748	-2.31766	0.0204678	0.999838
ARHGAP21	31.319	-0.116008	0.234839	-0.493988	0.621315	0.999838
PRTFDC1	7.25265	0.764063	0.474196	1.61128	0.107118	0.999838
ENKUR	5.39767	0.0966942	0.574224	0.168391	0.866276	0.999838
THNSL1	4.82154	0.274791	0.567702	0.484041	0.628357	0.999838
GPR158-AS1	1.58088	-0.134028	1.09022	-0.122938	0.902157	0.999838
GPR158	4.26883	-0.753288	0.608466	-1.23801	0.215712	0.999838
MYO3A	0.0295023	-0.309762	3.25562	-0.0951468	0.924198	0.999838
GAD2	0.87267	0.105003	1.94554	0.0539714	0.956958	0.999838
APBB1IP	4.908	1.02858	0.81958	1.25501	0.209477	0.999838
LINC00264	0.102899	0.542024	3.2487	0.166843	0.867493	0.999838
PDSS1	0.067266	-0.595932	3.25537	-0.183061	0.85475	0.999838
ABI1	45.8551	0.0346815	0.226348	0.153222	0.878223	0.999838
LINC00202-1	0.288337	0.631167	3.23118	0.195336	0.84513	0.999838
ANKRD26	9.83962	-0.317261	0.476105	-0.666368	0.505176	0.999838
YME1L1	62.391	-0.0864875	0.176539	-0.489906	0.624201	0.999838
MASTL	1.37144	-0.0653052	1.42099	-0.0459576	0.963344	0.999838
ACBD5	7.86325	0.176076	0.469172	0.375291	0.707444	0.999838
LRRC37A6P	0.613497	-0.358572	2.77585	-0.129176	0.897219	0.999838
RAB18	27.8041	0.0308369	0.262079	0.117663	0.906335	0.999838
MKX	0.464177	0.767173	2.63761	0.290859	0.771159	0.999838
ARMC4	0.254669	0.662111	3.07641	0.215222	0.829594	0.999838
MPP7	0.172647	1.53315	3.22825	0.474918	0.634846	0.999838
WAC-AS1	10.059	0.839134	0.404944	2.07222	0.0382448	0.999838
WAC	50.852	-0.0868345	0.204533	-0.424551	0.671164	0.999838
BAMBI	4.08329	-0.757659	0.665552	-1.13839	0.254957	0.999838
LINC00837	0.0377637	-0.347881	3.25803	-0.106777	0.914966	0.999838
PTCHD3P1	6.01662	-0.784542	0.667323	-1.17566	0.239733	0.999838
SVIL	11.7377	0.0224674	0.53355	0.0421094	0.966412	0.999838
KIAA1462	1.73925	0.972672	1.13556	0.856558	0.391689	0.999838
MTPAP	15.3851	0.260575	0.345396	0.754426	0.450594	0.999838
MAP3K8	1.70903	-1.56235	1.33827	-1.16745	0.243031	0.999838
ZNF438	1.21774	1.08045	1.1319	0.954546	0.339807	0.999838
ZEB1-AS1	2.85317	0.260641	0.703382	0.370554	0.71097	0.999838
ZEB1	92.7699	-0.342262	0.20865	-1.64037	0.100929	0.999838
ARHGAP12	15.6259	0.150371	0.375992	0.39993	0.689208	0.999838
KIF5B	86.0449	-0.00125112	0.191542	-0.00653187	0.994788	0.999838
EPC1	13.0679	0.446391	0.43863	1.01769	0.308823	0.999838
CCDC7	1.05206	-0.498951	1.36641	-0.365155	0.714996	0.999838
C10orf68	1.96274	-0.618478	0.971865	-0.636383	0.524527	0.999838
ITGB1	8.28594	0.26086	0.617054	0.422751	0.672477	0.999838
NRP1	173.628	-0.388983	0.175531	-2.21604	0.0266889	0.999838
PARD3	14.8574	-0.122404	0.432025	-0.283326	0.776927	0.999838
CUL2	4.5973	0.1766	0.618975	0.285311	0.775406	0.999838
CREM	22.1935	0.236205	0.319122	0.74017	0.459197	0.999838
CCNY	82.3617	-0.150566	0.253538	-0.593861	0.552605	0.999838
FZD8	2.75921	-1.81501	1.00382	-1.8081	0.0705914	0.999838
ZNF248	3.61775	-0.0515049	0.618645	-0.0832544	0.933649	0.999838
ZNF25	4.83406	0.368325	0.79368	0.464073	0.642595	0.999838
ZNF33A	8.3388	0.105201	0.434501	0.242119	0.808688	0.999838
ZNF37A	6.49733	0.894942	0.523745	1.70873	0.0875001	0.999838
HSD17B7P2	0.841878	0.116224	1.3175	0.0882154	0.929705	0.999838
SEPT7L	0.300486	1.8307	3.19961	0.572162	0.567212	0.999838
LOC399744	0.999991	0.424676	1.17882	0.360256	0.718656	0.999838
ACTR3BP5	0.08173	-0.53917	3.24972	-0.165913	0.868225	0.999838
LOC441666	0.590404	-0.650751	2.40009	-0.271137	0.786286	0.999838
LINC00839	0.695411	0.506118	1.69893	0.297905	0.765776	0.999838
ZNF37BP	6.47782	-0.216625	0.533742	-0.405861	0.684844	0.999838
ZNF33B	2.53335	-0.414302	0.736261	-0.56271	0.573632	0.999838
BMS1	11.2222	-0.202576	0.436335	-0.464267	0.642456	0.999838
RET	5.0389	0.353781	0.588978	0.600668	0.548061	0.999838
CSGALNACT2	25.5899	0.178529	0.357857	0.498883	0.617862	0.999838
RASGEF1A	3.75659	-0.721844	0.950413	-0.759506	0.44755	0.999838
HNRNPF	134.858	-0.245297	0.259992	-0.943476	0.345438	0.999838
ZNF239	0.787233	-0.869425	1.58108	-0.549894	0.582392	0.999838
ZNF485	2.32316	-0.0248765	0.767459	-0.0324141	0.974142	0.999838
ZNF32	0.269293	-1.48098	2.61344	-0.566678	0.570933	0.999838
ZNF32-AS2	0.235552	-0.434788	3.23533	-0.134388	0.893096	0.999838
LINC00619	0.0646077	-0.311652	3.2558	-0.0957223	0.923741	0.999838
LOC100130539	0.163876	-0.896351	3.24233	-0.276453	0.7822	0.999838
CXCL12	11.073	-0.924541	0.432427	-2.13803	0.0325144	0.999838
RASSF4	14.1866	-0.414752	0.382756	-1.08359	0.278544	0.999838
C10orf10	2.41565	0.334136	1.22895	0.271886	0.785709	0.999838
C10orf25	2.2361	-1.25849	1.01059	-1.2453	0.213021	0.999838
ZNF22	19.7006	-0.499096	0.380531	-1.31158	0.189663	0.999838
ANKRD30BP3	0.0295023	-0.309762	3.25562	-0.0951468	0.924198	0.999838
ALOX5	5.9355	-2.6997	0.922385	-2.92687	0.00342394	0.999838
ZFAND4	1.62083	0.367514	1.27133	0.289078	0.772521	0.999838
FAM21C	0.976084	0.649018	1.16245	0.55832	0.576626	0.999838
AGAP4	0.233162	-0.0330066	3.21982	-0.010251	0.991821	0.999838
SYT15	0.741571	0.880558	1.87562	0.469476	0.638729	0.999838
FAM35DP	0.519162	0.12465	2.21853	0.0561859	0.955194	0.999838
FAM21B	0.166099	0.16085	3.24143	0.0496233	0.960423	0.999838
ZNF488	0.287711	0.787297	3.23254	0.243554	0.807577	0.999838
FRMPD2	0.0554509	-0.347881	3.25803	-0.106777	0.914966	0.999838
MAPK8	0.176373	-0.701116	3.25101	-0.215661	0.829252	0.999838
ARHGAP22	1.78129	-1.57447	1.04585	-1.50544	0.13221	0.999838
WDFY4	4.54201	0.518853	0.670307	0.774053	0.438899	0.999838
LRRC18	0.041281	-0.347793	3.25802	-0.10675	0.914987	0.999838
VSTM4	2.29537	-0.22248	0.93393	-0.238219	0.811711	0.999838
DRGX	0.0295023	-0.309762	3.25562	-0.0951468	0.924198	0.999838
ERCC6	1.13118	-0.211688	1.36126	-0.155509	0.87642	0.999838
PGBD3	0.434068	-2.13235	2.66595	-0.799846	0.4238	0.999838
SLC18A3	1.86847	0.397579	1.14885	0.346068	0.729291	0.999838
OGDHL	0.248512	0.691502	3.13928	0.220274	0.825658	0.999838
PARG	4.75546	-0.616339	0.649146	-0.949462	0.342386	0.999838
AGAP8	0.284396	-1.29635	3.247	-0.399245	0.689713	0.999838
MSMB	0.629693	1.90511	1.75986	1.08254	0.279013	0.999838
NCOA4	24.2175	0.513323	0.338327	1.51724	0.129205	0.999838
TIMM23	46.9609	-0.100421	0.268506	-0.373999	0.708405	0.999838
AGAP6	3.32725	0.432081	0.700279	0.617013	0.537226	0.999838
FLJ31813	0.0874485	0.229194	3.25803	0.0703475	0.943917	0.999838
FAM21A	0.193823	-0.53789	3.25381	-0.165311	0.868699	0.999838
SGMS1	6.31188	0.143013	0.469276	0.304753	0.760554	0.999838
A1CF	0.202555	-0.191368	3.23753	-0.0591093	0.952865	0.999838
PRKG1	1.1674	0.170718	1.79088	0.0953263	0.924056	0.999838
CSTF2T	4.39828	-0.434312	0.660149	-0.657901	0.510602	0.999838
PRKG1-AS1	0.0587909	-0.347881	3.25803	-0.106777	0.914966	0.999838
DKK1	34.7631	0.198273	0.592898	0.334412	0.738068	0.999838
PCDH15	1.0888	-0.0137042	1.26197	-0.0108594	0.991336	0.999838
ZWINT	6.49541	-0.692665	0.640813	-1.08092	0.279734	0.999838
IPMK	5.50449	0.0420096	0.542373	0.0774552	0.938261	0.999838
CISD1	13.0432	0.107557	0.412243	0.260906	0.794165	0.999838
UBE2D1	8.35276	-0.242738	0.548369	-0.442654	0.658016	0.999838
TFAM	13.7324	0.268401	0.347981	0.771309	0.440524	0.999838
BICC1	0.487556	-0.745477	2.20106	-0.33869	0.734843	0.999838
FAM133CP	0.785018	0.0673653	1.59869	0.0421378	0.966389	0.999838
FAM13C	2.23013	-1.52145	1.10469	-1.37727	0.16843	0.999838
SLC16A9	11.2927	0.483743	0.466764	1.03638	0.300026	0.999838
M1	0.0905497	0.229194	3.25803	0.0703475	0.943917	0.999838
CCDC6	7.01433	-0.0161373	0.651801	-0.0247581	0.980248	0.999838
ANK3	1.84226	0.764358	0.929349	0.822466	0.410812	0.999838
CDK1	8.91901	0.686222	0.442501	1.55078	0.120954	0.999838
RHOBTB1	4.22233	-0.503657	0.593154	-0.849117	0.395816	0.999838
[truncated: 21,803 more rows]

## Sheet: CERULENIN_Astrocytes _KEGG_REAC
query	significant	p_value	term_size	query_size	intersection_size	precision	recall	term_id	source	term_name	effective_domain_size	source_order	parents	Direction	negative_log10_of_adjusted_p_value
query_1	TRUE	5.26085e-06	170	343	25	0.0728863	0.147059	KEGG:04141	KEGG	Protein processing in endoplasmic reticulum	8000	259		Increased	5.27894
query_1	TRUE	2.95341e-05	41	55	6	0.109091	0.146341	KEGG:04216	KEGG	Ferroptosis	8000	273		Increased	4.52968
query_1	TRUE	0.00836303	56	105	6	0.0571429	0.107143	KEGG:00480	KEGG	Glutathione metabolism	8000	65		Increased	2.07764
query_1	TRUE	0.00873347	154	250	15	0.06	0.0974026	KEGG:04150	KEGG	mTOR signaling pathway	8000	264		Increased	2.05881
query_1	TRUE	0.000896027	14	74	4	0.0540541	0.285714	REAC:R-HSA-3371568	REAC	Attenuation phase	10622	177		Increased	3.04768
query_1	TRUE	0.00902276	24	74	4	0.0540541	0.166667	REAC:R-HSA-3371571	REAC	HSF1-dependent transactivation	10622	1013		Increased	2.04466
query_1	TRUE	0.0103283	91	331	12	0.0362538	0.131868	REAC:R-HSA-381119	REAC	Unfolded Protein Response (UPR)	10622	2398		Increased	1.98597
query_1	TRUE	0.0104168	32	57	4	0.0701754	0.125	REAC:R-HSA-352230	REAC	Amino acid transport across the plasma membrane	10622	132		Increased	1.98226
query_1	TRUE	0.0114461	2	55	2	0.0363636	1	REAC:R-HSA-5578999	REAC	Defective GCLC causes HAGGSD	10622	521		Increased	1.94134
query_1	TRUE	0.0125632	25	26	3	0.115385	0.12	REAC:R-HSA-210991	REAC	Basigin interactions	10622	192		Increased	1.9009
query_1	TRUE	0.0196523	57	74	5	0.0675676	0.0877193	REAC:R-HSA-3371497	REAC	HSP90 chaperone cycle for steroid hormone receptors (SHR)	10622	1014		Increased	1.70659
query_1	TRUE	0.0201702	6	143	3	0.020979	0.5	REAC:R-HSA-5336415	REAC	Uptake and function of diphtheria toxin	10622	2402		Increased	1.69529
query_1	TRUE	0.0238228	582	342	37	0.108187	0.0635739	REAC:R-HSA-2262752	REAC	Cellular responses to stress	10622	317		Increased	1.62301
query_1	TRUE	0.0287701	15	331	5	0.0151057	0.333333	REAC:R-HSA-9648895	REAC	Response of EIF2AK1 (HRI) to heme deficiency	10622	1902		Increased	1.54106
query_1	TRUE	0.0289666	56	342	9	0.0263158	0.160714	REAC:R-HSA-5362768	REAC	Hh mutants are degraded by ERAD	10622	1025		Increased	1.5381
query_1	TRUE	0.0366693	19	8	2	0.25	0.105263	REAC:R-HSA-3000480	REAC	Scavenging by Class A Receptors	10622	1980		Increased	1.4357
query_1	TRUE	0.0391233	596	342	37	0.108187	0.0620805	REAC:R-HSA-8953897	REAC	Cellular responses to external stimuli	10622	316		Increased	1.40756
query_1	TRUE	0.0397813	35	335	7	0.0208955	0.2	REAC:R-HSA-532668	REAC	N-glycan trimming in the ER and Calnexin/Calreticulin cycle	10622	1379		Increased	1.40032
query_1	TRUE	0.041734	9	325	4	0.0123077	0.444444	REAC:R-HSA-381183	REAC	ATF6 (ATF6-alpha) activates chaperone genes	10622	31		Increased	1.37951
query_1	TRUE	0.0441333	59	342	9	0.0263158	0.152542	REAC:R-HSA-5387390	REAC	Hh mutants abrogate ligand secretion	10622	1024		Increased	1.35523
query_1	TRUE	4.58527e-08	124	319	23	0.0721003	0.185484	KEGG:04110	KEGG	Cell cycle	8000	245		Decreased	-7.33864
query_1	TRUE	0.0149084	36	185	6	0.0324324	0.166667	KEGG:03030	KEGG	DNA replication	8000	212		Decreased	-1.82657
query_1	TRUE	0.0348046	90	55	5	0.0909091	0.0555556	KEGG:05410	KEGG	Hypertrophic cardiomyopathy	8000	465		Decreased	-1.45836
query_1	TRUE	4.25966e-11	679	122	34	0.278689	0.0500736	REAC:R-HSA-1640170	REAC	Cell Cycle	10622	299		Decreased	-10.3706
query_1	TRUE	1.13079e-09	549	122	29	0.237705	0.0528233	REAC:R-HSA-69278	REAC	Cell Cycle, Mitotic	10622	301		Decreased	-8.94662
query_1	TRUE	6.67795e-07	123	148	14	0.0945946	0.113821	REAC:R-HSA-2500257	REAC	Resolution of Sister Chromatid Cohesion	10622	1899		Decreased	-6.17536
query_1	TRUE	3.50107e-06	229	158	18	0.113924	0.0786026	REAC:R-HSA-2555396	REAC	Mitotic Metaphase and Anaphase	10622	1354		Decreased	-5.4558
query_1	TRUE	7.58626e-06	290	103	16	0.15534	0.0551724	REAC:R-HSA-69620	REAC	Cell Cycle Checkpoints	10622	300		Decreased	-5.11997
query_1	TRUE	2.051e-05	228	158	17	0.107595	0.0745614	REAC:R-HSA-68882	REAC	Mitotic Anaphase	10622	1351		Decreased	-4.68804
query_1	TRUE	4.86605e-05	199	148	15	0.101351	0.0753769	REAC:R-HSA-68877	REAC	Mitotic Prometaphase	10622	1356		Decreased	-4.31282
query_1	TRUE	5.60203e-05	6	103	4	0.038835	0.666667	REAC:R-HSA-176417	REAC	Phosphorylation of Emi1	10622	1602		Decreased	-4.25165
query_1	TRUE	6.22432e-05	61	147	9	0.0612245	0.147541	REAC:R-HSA-983189	REAC	Kinesins	10622	1185		Decreased	-4.20591
query_1	TRUE	0.00014385	148	187	14	0.0748663	0.0945946	REAC:R-HSA-453279	REAC	Mitotic G1 phase and G1/S transition	10622	1352		Decreased	-3.84209
query_1	TRUE	0.000233426	12	159	5	0.0314465	0.416667	REAC:R-HSA-176974	REAC	Unwinding of DNA	10622	2399		Decreased	-3.63185
query_1	TRUE	0.000247513	115	148	11	0.0743243	0.0956522	REAC:R-HSA-9648025	REAC	EML4 and NUDC in mitotic spindle formation	10622	751		Decreased	-3.6064
query_1	TRUE	0.00025071	70	196	10	0.0510204	0.142857	REAC:R-HSA-2995410	REAC	Nuclear Envelope (NE) Reassembly	10622	1473		Decreased	-3.60083
query_1	TRUE	0.000277769	407	158	21	0.132911	0.0515971	REAC:R-HSA-68886	REAC	M Phase	10622	1230		Decreased	-3.55632
query_1	TRUE	0.000459435	32	185	7	0.0378378	0.21875	REAC:R-HSA-69190	REAC	DNA strand elongation	10622	417		Decreased	-3.33778
query_1	TRUE	0.0013193	136	148	11	0.0743243	0.0808824	REAC:R-HSA-5663220	REAC	RHO GTPases Activate Formins	10622	1697		Decreased	-2.87966
query_1	TRUE	0.00144716	131	187	12	0.0641711	0.0916031	REAC:R-HSA-69206	REAC	G1/S Transition	10622	914		Decreased	-2.83948
query_1	TRUE	0.00163974	319	319	26	0.0815047	0.0815047	REAC:R-HSA-195258	REAC	RHO GTPase Effectors	10622	1695		Decreased	-2.78523
query_1	TRUE	0.00251283	100	216	11	0.0509259	0.11	REAC:R-HSA-6811434	REAC	COPI-dependent Golgi-to-ER retrograde traffic	10622	260		Decreased	-2.59984
query_1	TRUE	0.00342104	16	196	5	0.0255102	0.3125	REAC:R-HSA-2995383	REAC	Initiation of Nuclear Envelope (NE) Reformation	10622	1097		Decreased	-2.46584
query_1	TRUE	0.00344511	459	319	32	0.100313	0.0697168	REAC:R-HSA-9716542	REAC	Signaling by Rho GTPases, Miro GTPases and RHOBTB3	10622	2094		Decreased	-2.4628
query_1	TRUE	0.00344511	459	319	32	0.100313	0.0697168	REAC:R-HSA-194315	REAC	Signaling by Rho GTPases	10622	2093		Decreased	-2.4628
query_1	TRUE	0.00396903	5	103	3	0.0291262	0.6	REAC:R-HSA-69478	REAC	G2/M DNA replication checkpoint	10622	919		Decreased	-2.40132
query_1	TRUE	0.00527785	88	319	12	0.0376176	0.136364	REAC:R-HSA-174143	REAC	APC/C-mediated degradation of cell cycle proteins	10622	20		Decreased	-2.27754
query_1	TRUE	0.00527785	88	319	12	0.0376176	0.136364	REAC:R-HSA-453276	REAC	Regulation of mitotic cell cycle	10622	1866		Decreased	-2.27754
query_1	TRUE	0.00541368	188	148	12	0.0810811	0.0638298	REAC:R-HSA-2467813	REAC	Separation of Sister Chromatids	10622	2000		Decreased	-2.26651
query_1	TRUE	0.00676079	33	103	5	0.0485437	0.151515	REAC:R-HSA-3301854	REAC	Nuclear Pore Complex (NPC) Disassembly	10622	1476		Decreased	-2.17
query_1	TRUE	0.0136963	7	103	3	0.0291262	0.428571	REAC:R-HSA-2980767	REAC	Activation of NIMA Kinases NEK9, NEK6, NEK7	10622	82		Decreased	-1.8634
query_1	TRUE	0.0143943	18	231	5	0.021645	0.277778	REAC:R-HSA-6804114	REAC	TP53 Regulates Transcription of Genes Involved in G2 Cell Cycle Arrest	10622	2240		Decreased	-1.84181
query_1	TRUE	0.0159728	168	103	9	0.0873786	0.0535714	REAC:R-HSA-69481	REAC	G2/M Checkpoints	10622	917		Decreased	-1.79662
query_1	TRUE	0.0185143	92	148	8	0.0540541	0.0869565	REAC:R-HSA-141444	REAC	Amplification of signal from unattached kinetochores via a MAD2 inhibitory signal	10622	134		Decreased	-1.73249
query_1	TRUE	0.0185143	92	148	8	0.0540541	0.0869565	REAC:R-HSA-141424	REAC	Amplification of signal from the kinetochores	10622	135		Decreased	-1.73249
query_1	TRUE	0.0368563	33	239	6	0.0251046	0.181818	REAC:R-HSA-68962	REAC	Activation of the pre-replicative complex	10622	101		Decreased	-1.43349
query_1	TRUE	0.0387532	76	319	10	0.031348	0.131579	REAC:R-HSA-176409	REAC	APC/C:Cdc20 mediated degradation of mitotic proteins	10622	23		Decreased	-1.41169
query_1	TRUE	0.0392404	47	103	5	0.0485437	0.106383	REAC:R-HSA-2980766	REAC	Nuclear Envelope Breakdown	10622	1474		Decreased	-1.40627
query_1	TRUE	0.0398777	134	216	11	0.0509259	0.0820896	REAC:R-HSA-8856688	REAC	Golgi-to-ER retrograde transport	10622	988		Decreased	-1.39927
query_1	TRUE	0.0409947	25	103	4	0.038835	0.16	REAC:R-HSA-69273	REAC	Cyclin A/B1/B2 associated events during G2/M transition	10622	386		Decreased	-1.38727
query_1	TRUE	0.0427911	77	148	7	0.0472973	0.0909091	REAC:R-HSA-176814	REAC	Activation of APC/C and APC/C:Cdc20 mediated degradation of mitotic proteins	10622	68		Decreased	-1.36865
query_1	TRUE	0.0429349	27	187	5	0.026738	0.185185	REAC:R-HSA-1538133	REAC	G0 and Early G1	10622	911		Decreased	-1.36719
query_1	TRUE	0.0440561	26	319	6	0.0188088	0.230769	REAC:R-HSA-179409	REAC	APC-Cdc20 mediated degradation of Nek2A	10622	19		Decreased	-1.35599
query_1	TRUE	0.0483005	79	147	7	0.047619	0.0886076	REAC:R-HSA-8852276	REAC	The role of GTSE1 in G2/M progression after G2 checkpoint	10622	2285		Decreased	-1.31605
