# Supplementary material for: Re-convolving the compositional landscape of primary and recurrent glioblastoma reveals prognostic and targetable tissue states
Source: Nat Commun. 2023 May 4;14:2586. doi: 10.1038/s41467-023-38186-1 (PMC10160047; doi:10.1038/s41467-023-38186-1)
Supplement: Supplementary file 10 — Supplementary dataset 7 [file 41467_2023_38186_MOESM10_ESM.xlsx]

## Sheet: tissue_state_sign
C	B	A		Unique_B
DPY30	TUBB	ADGRL2		DMRTA2
PTGES3	KCTD12	LDB2		NR4A3
GOSR1	CMPK1	KSR2		AC090833.1
SYMPK	MCM9	CPNE4		CD163
PRPF40A	VPS54	GABRB3		BCL2A1
EIF3E	GSPT1	KIAA1217		CDKN2A
TMEM242	USP9Y	PPP1R1B		CCL4
PAIP1	BUD23	ARHGDIG		F13A1
GSPT1	KAT8	PNCK		LY96
FUBP3	LONP1	DCN		LINC00237
USP37	ZNF138	GCNA		S100A9
CKAP5	CENPV	THRB		CDC25A
SAR1B	ZNF329	RTN1		ABCC3
RBBP5	ITPKC	CALN1		CASZ1
RAD23B	LLPH	CAMK2A		FBP1
SRP72	DCAF4	GRIA4		TBX15
PPP1R12A	BRIX1	CFAP44		PCDHB10
METAP2	MTERF4	NAPB		S100A8
TYW1	SLC38A6	CACNB1		NEURL2
ELAC2	RAB4A	PREX2		EMB
SDHC	MED9	NEDD4L		ORC1
RARS2	PGPEP1	LARGE1		NTNG1
ZBTB8OS	TMEM45A	GRB10		C6orf118
TBCA	ALDH9A1	DLG4		CASP4
WDR43	ADGRA2	EIF4E3		ESPL1
ACP1	C19orf66	KCNK10		HAS2
EIF4E	GFER	SLC25A23		FPR1
TPD52L2	PALD1	CHN1		MIR503HG
EIF4H	CDK11B	AGAP3		SAMD9
UTP6	TXNL4A	ANK2		IL4R
NUP88	POR	CCDC92		OLFML2B
MFF	CSK	MEF2D		MAPKAPK3
CNOT9	AZIN1	PSD3		BEST3
TMEM161B	KPNB1	NPTN		AC005618.1
TVP23B	ZNF677	PLD3		CYR61
NAA15	ADAL	MAP3K10		TFEC
TNPO3	TTN-AS1	AMBRA1		AC004852.2
NFATC2IP	CD96	PI4KA		RAB20
HSPB11	CHST15	MAP2K4		SIGLEC9
CYP20A1	ARMT1	SPRYD3		WNT7A
ACADM	PIGX	PPP6R2		EGR3
RARS	TMEM185A	PREPL		CDK1
RAB4A	POP1	MIR7-3HG		AL355974.2
PRMT3	SLC50A1	NPTX1		PDLIM1
PRKDC	CMC1	KSR2		FP565260.6
MLH1	DCTD	GABRB3		FCGR2A
ZNF800	CCT4	ELAVL2		MFSD9
ZCCHC7	KIF1C	VWA5B2		HLA-DQB1
BAZ1B	TRPM4	OLFM3		AL031280.1
POGLUT1	BHLHE40-AS1	LRFN5		KYNU
NUP155	SLC25A53	GRIP2		ACTA2
ANAPC7	MVP	KIAA1217		MEX3A
SMC3	GRPEL1	LDB2		SPSB4
TWSG1	PHF6	LRFN2		ONECUT2
GFM1	SNX18	SRRM4		HLA-DMB
HNRNPR	PIK3R6	CLVS2		C5orf63
MPI	TAPBP	JPH1		PLBD1
MRPL45	RNF14	UNC5A		MIR124-2HG
DBNL	MAGEF1	PTPRR		TCAF2
ETFA	RHOA	ERICH3		MYO7A
DENR	PSME1	ASIC2		PLPPR5
SF3A3	SPATS2L	KCNJ4		AC244021.1
MED27	RELT	ADAM11		ALOX5AP
G3BP1	PLCXD1	RIMBP2		MKI67
SCP2	ILF2	ADGRL2		ENG
POLR2D	FBLN7	RTN4RL1		SULF2
DVL2	PPIL4	ANKRD29		MSR1
TIMMDC1	OCEL1	AC091138.1		CD58
PSMF1	IL17RD	SPEF1		HCK
PSMD14	KCNH7	KCNT1		CYTIP
STX18	AC007336.1	SLC1A1		SUSD1
FBXL12	THAP9-AS1	ICAM5		DTX3L
SEM1	SMC5	NELL1		CD300A
IPO7	TXNDC12	ARHGDIG		AC091932.1
FAM192A	QPCTL	CNTN5		HLA-DQA1
RALA	C1RL	SPHKAP		IL18
SFMBT1	ZNF473	CPNE4		KIAA0040
HSF1	DTX2	CHD5		SP140L
WDR75	TACC2	NEFL		AL513314.2
ABCE1	POLM	ANKRD33B		IKZF1
KCTD20	PXN	PPP1R1B		PLTP
NOP58	ATAD5	TUSC3		HCLS1
DPH5	TXNL4B	PCLO		COQ2
CCDC90B	NUP93	CSDC2		NAV2-AS3
ZFAND2A	SH2B2	PNCK		FLI1
GLOD4	CLEC2B	IL34		GLIS3
KPNB1	LINC00909	AC135782.1		LILRB4
COMMD4	SLC2A8	SYT7		MYLK-AS1
DNTTIP1	HIST1H4C	CALB2		PCDHB13
AK2	MLXIPL	NEFM		POLQ
HNRNPC	CTSH	SNCB		NCKAP1L
SRP9	ZDHHC16	PRKCG		ODF3B
COX18	GMPPB	KCTD16		IFI27
GART	ANKRD13D	CAMK2A		PTPRC
TCEA1	AHRR	TMEM130		SH2D4A
C6orf48	SLC39A1	TENM3		HLA-F
SMC5	XRCC4	GABRB1		IKBKE
FOPNL	AGPAT5	PDIA2		GUCY1A1
DPM1	GAR1	SULT4A1		CIITA
PSMD3	KRR1	CHGA		SQOR
ORC3	TAGLN2	SYT1		PARVG
TROVE2	THOC1	GRIN2A		SPI1
ECHDC1	ZC3HC1	KCNN1		DRAM1
ITGAE	DLAT	PHYHIP		ZC3H12D
ALKBH3	RND2	HS6ST3		CKS2
UBE2E1	2022-09-02	SNCG		PLK4
IMPACT	CPXM1	TUBA4A		SH3TC1
PGM3	MOGS	CABP1		JAK3
TYW1B	GSE1	PDE2A		AL445250.1
NUP85	SEC13	DOK6		CTSA
DHODH	SNRPD1	INA		DNALI1
LONP1	PTK7	NETO1		RNF135
TAF12	CEP41	KCNJ6		SAMD10
EIF2AK4	LHFPL2	HPCAL4		SNTG1
DERL2	STAMBPL1	AC006058.1		VANGL1
PPP1CC	BRWD3	STMN2		CCDC88B
NCK1	EPHB3	LY6H		ALK
ZNF195	SF3B4	NEUROD2		LINC00836
TMED3	IRAK2	SEMA4A		PRSS23
ATIC	LINC00511	PRMT8		BTN3A1
THOC1	DNASE2	FAM189A1		CCNK
ZCCHC8	DDX58	EPHB6		NAPRT
TOP1	GGCX	IQSEC3		TMEM173
EXT2	CORO1B	VSTM2L		ANXA2R
LIMA1	FGFR1OP	NMNAT2		C7orf31
GNAI3	MAGOH	CALY		PIK3CG
ELAVL1	LAT2	RGS4		EHD4
NSD2	TNFRSF10D	GALNT9		SLC16A14
DNAJC17	S100A11	CDH22		SLC2A5
ETF1	NSMAF	ATP2B3		PDGFC
COG4	HFE	CPLX2		TMEM196
RFT1	GPC6	GCNA		LAIR1
IPO11	SART1	PSD		LPAR6
RAD51C	UTP15	GRIN2B		BTN2A2
FARS2	ITGA1	FAM155A		MMP17
ZSWIM7	NEMP2	DMTN		PYCARD
RNF114	PCGF2	ARHGAP44		TREM2
DAP3	CORO2A	NPAS1		MR1
DUS2	ARHGAP24	TAGLN3		ARHGDIB
UCKL1	UQCC3	CCDC3		DSE
KIAA1143	NEMP1	CDYL2		NFKBID
CEP295	PYM1	NSG2		CAPN5
EFTUD2	DUSP28	SYN1		LYPD1
HPF1	MCCC2	RBFOX3		RYR3
DLAT	FJX1	NRGN		ALKBH8
RPAP3	SHKBP1	BRINP1		RARRES3
GID8	IGLON5	YJEFN3		KCNK6
SNRPC	C2orf76	RAB3A		GRM5
NAT10	HNRNPAB	SHANK2		CASP9
UBE2J1	CDKN1A	BEX5		ZFP36L2
NUP160	SNRNP200	JAKMIP1		ABRACL
RPA2	TVP23A	PCSK2		DSCAM
MRPS18B	DERA	JPH3		TRIM38
EMC8	LASP1	HLF		ZNF267
FAF2	PLPP4	CACNA1C		CEBPD
FAM118B	CENPQ	RAB26		ISG20
CEP95	CPSF3	NECAB2		FGR
COA1	IDUA	PHF24		KLF6
PEX13	MRPL1	BSN		HGF
ARF4	MCM7	TDRD9		SLC7A7
UTP18	PSME2	THRB		PTP4A3
DDX23	ZNF16	RTN1		RBM47
BFAR	APH1B	STEAP2		C11orf80
GUSB	CDC26	PDE1A		STAT4
STRADB	IRAK1	CALN1		PRRG4
EIF2B1	PGM2L1	ITPR1		CLIC1
SH3GLB1	ERGIC1	TMTC1		RASSF5
HSPA14	NADK	NHSL2		RAD54B
DECR1	DOCK11	COX7A1		ARNTL2
ST7L	BUD13	NEURL1		GPR171
2022-09-02	AC004812.2	OGDHL		XRCC3
FBXO4	JPT2	KCNIP2		ADGRA1
C12orf43	FCGRT	PTPRN		C1QA
SAE1	PRPS2	BCL11A		DRAXIN
CCDC142	MERTK	PPP2R2C		TYROBP
ERGIC1	KYAT3	PTER		RAB13
CTNNBL1	MIS12	PAK5		FCGR3A
TRAF3IP2-AS1	SLC16A3	CAMK2B		MASTL
BUD13	SLC25A51	KNDC1		ARHGAP29
ABCB7	CDKN2AIP	CA11		TAP1
PQLC2	GPR85	MICAL2		SMAD1
DCAF13	KDELR2	GRASP		RCN3
LYAR	UBA7	SLC9A5		LINC01094
NIPSNAP2	TUBA1B	SORBS2		NLRP3
NUDT5	CHMP4A	CDS1		C3
KARS	MAPKAP1	CADM3		TNFRSF1A
DDX19B	AC114760.2	NAP1L2		GADD45B
KCTD5	CISD3	FAM153A		CTSS
ACTR8	BLM	RIMS2		ADCY8
PPIH	VAC14	PTPRT		UNC93B1
ITPA	DSN1	SNAP25		HLA-E
AC008124.1	WAS	CACNB1		LINC01268
METTL2B	TMEM132E	2022-09-03		ZNF35
MALSU1	HERC6	GNAL		LOXL3
SCFD2	ST8SIA4	RIMS3		DENND3
AAAS	KCNG2	PCDH11Y		NR4A1
SLC39A6	PMP2	KCNIP4		ID3
H2AFY	SOX21-AS1	PRKCB		BIN2
CDC26	FKBP7	RFPL1S		SYNE2
GPN2	ATG5	DIRC3		FLNC
RCC1L	ARHGAP45	CDH7		PCDHGA10
SMC6	DPF3	NPTXR		SCN1A
MAPKAP1	ZNF620	TP53I11		S100A6
ARL13B	ARL13B	CLSTN3		DEF6
MTIF2	FAM86B1	TBC1D9		LPAR5
MCCC2	ZIK1	PNPLA7		TNFSF10
NDC1	BRCA1	GALNT18		RFX5
TBL2	LINC01503	FAM81A		LPCAT1
XRN2	POLE4	CAMKK1		PUDP
GAR1	SNAPC1	DCN		CDC7
RMDN1	RP9	RGS20		AC093157.1
MRPL3	CTSB	RAB3B		PVT1
POT1	SELENOH	FRRS1L		SUV39H2
NIPA2	C9orf64	ATF7IP2		LINC01684
ZNF16	RUBCNL	TPD52L1		ADAT2
CCDC14	EMP3	NRIP3		L1CAM
FDX1	CNTFR	STX1A		ACKR3
ELMOD2	POLA1	CFAP44		PLAUR
LRRC59	FAH	DGKE		ZNF726
EIF2AK1	MTCH2	SYNPO		AFAP1
XRCC5	ANP32B	ADAMTS8		HEXB
CSE1L	DDX27	KCNAB2		CASP7
ZNF263	PINX1	RASL10A		HMGB2
ZNF268	TMEM107	KCNH3		AC096992.2
C2orf76	VIM	MPND		S100Z
ASCC3	BCAT1	NAPB		LINC01678
RBM18	DDX60	EHD3		RGS22
METTL23	NIPA2	STX1B		MNS1
MRPL1	CCT6A	KCNK12		NID1
TOPBP1	SNX12	DNM1		KCNMB1
PRPF6	GNA13	KCNC3		GSAP
RSPRY1	GALE	SLC12A8		MATN2
CEP41	MFAP1	ERC2		NEK6
ASB16-AS1	GPN2	RGS7		FANCF
TBRG4	DPYSL3	RAB15		NCF1
COX19	XRCC5	PITPNM3		LAP3
NABP2	GRAMD1A	TNFRSF25		BTBD19
COMMD5	GSG1L	RAP1GAP		HNRNPA1P48
ZFAS1	SLC19A1	NECTIN3		MTHFD2
CIAO1	CRISPLD1	TMEM38A		SESN2
HNRNPM	ARMCX2	GRAMD1B		PIPOX
CALU	LINC00115	KCNAB1		NUDT22
RSL1D1	SEZ6	SHANK3		RPL39L
TIMM29	DDX55	GRIA4		CA8
NUP205	MCM4	KIAA0513		AL137186.2
FBXO8	FCF1	ATP6V1G2		VGF
MAGOH	CHCHD7	ADPRHL1		POLR3D
ABCF2	CYFIP1	TEF		CLP1
ZNF227	HLA-DRA	EIF4E3		CA12
SNRNP40	ATP1B3	RUNDC3A		VWCE
UMPS	ARMCX6	PCDH11X		N4BP2
SF3B4	MX1	INPP4B		TCAIM
NSMCE1	CDT1	GALNT8		PSMB9
WRAP53	PLB1	SNCA		FKBP11
LYPLA1	RNASET2	SPTBN4		ZNF618
HLCS	PRKCH	LARGE1		RFX2
FAM114A2	TP53	LRRC2		ECHDC3
REXO4	DBR1	LINC00882		FGD2
LBR	AAR2	NEDD4L		GAREM2
MSANTD3	FAR2	TESC		ALDH16A1
RPF2	HSD17B11	AP003469.4		ASIC4
ZW10	ZNF250	NBEA		TTC8
CLDN12	ANTXR1	NCDN		LTBR
ZNF18	RGS1	SSBP3		GUCY1B1
FCF1	PLA2G4A	DLG4		JPT1
TOMM40	SNHG12	PGBD5		SNHG12
ELOA	JPT1	TSPYL2		PLA2G4A
MFAP1	GUCY1B1	NOXA1		RGS1
POLR2G	SKA2	STXBP5		ANTXR1
SLC35C2	TPRKB	NOS1AP		ZNF250
IL17RB	LTBR	RASGRP1		HSD17B11
SYNCRIP	TTC8	DNAJA4		FAR2
GRK6	ASIC4	PDE5A		PRKCH
SEC11A	ALDH16A1	MEF2D		RNASET2
CPSF3	GAREM2	CEP170B		PLB1
PINX1	FGD2	LINGO1		CDT1
DKC1	ECHDC3	LMTK3		MX1
HSPD1	RFX2	PPL		ARMCX6
PGAP2	ZNF618	NTNG2		ATP1B3
EMG1	FKBP11	KCNQ3		HLA-DRA
METTL13	PSMB9	RNF208		CYFIP1
SMC1A	ZNF263	KLHL3		CHCHD7
MOB1A	HMGN1	GOT1		SEZ6
THAP12	TCAIM	GABARAPL1		LINC00115
G6PC3	N4BP2	STXBP1		ARMCX2
ZC3HC1	VWCE	SH3BGRL2		CRISPLD1
METTL2A	CA12	IQSEC2		SLC19A1
SCCPDH	ZNF92	SLC25A23		GSG1L
SNX8	CLP1	NPTN		GRAMD1A
LEPROTL1	POLR3D	CAMK1D		DPYSL3
TRAF2	VGF	PPP3R1		GNA13
DDX56	AL137186.2	FBXO41		SNX12
SRA1	CA8	INPP5A		DDX60
CHERP	RPL39L	CMIP		BCAT1
TMEM218	NUDT22	PELI3		VIM
SNRNP200	PIPOX	PHACTR2		TMEM107
KLHL18	INTS7	HSPA12A		FAH
VPS25	AC023355.1	TET3		CNTFR
COMMD10	SESN2	SYNJ1		EMP3
ZNF107	MTHFD2	HPCAL1		RUBCNL
KIF22	CCDC137	AGAP3		C9orf64
PRPF3	TRPT1	ZNF483		SELENOH
DARS2	HNRNPA1P48	RAPGEF4		CTSB
TIGAR	BTBD19	ANK2		SNAPC1
DNMT1	LAP3	LONRF2		POLE4
ANAPC10	NCF1	CCDC92		LINC01503
CASP2	FANCF	TSPYL4		ZIK1
DBR1	NEK6	DNAJC12		FAM86B1
PPM1G	PPIL1	SPRYD3		ZNF620
ERI1	TIMELESS	CMTM4		ARHGAP45
MTCH2	MATN2	INTS6L		ATG5
LEO1	GSAP	PREX2		FKBP7
RAE1	KCNMB1	PSD3		SOX21-AS1
WDR3	NID1	CPEB3		PMP2
DNAJC2	AEN	LYNX1		KCNG2
TPRKB	MNS1	ATXN7L3		ST8SIA4
HMBS	RGS22	FBXW7		HERC6
POLD3	LINC01678	IDS		TMEM132E
AIFM1	S100Z	PAK1		WAS
CASP3	CHCHD3	BRD1		DSN1
SSRP1	CIP2A	CHN1		VAC14
AGPAT5	AC096992.2	DLG2		BLM
DDX27	HMGB2	ZER1		CISD3
ARSB	CASP7	SLC25A30		AC114760.2
GNL2	TIGAR	CYFIP2		CHMP4A
EXOSC9	HEXB	CLIP3		TUBA1B
CCT6A	AFAP1	ATAD1		UBA7
AAR2	ZNF726	PI4KA		KDELR2
OTULIN	H2AFV	ELK1		GPR85
GALE	PLAUR	TMEM91		CDKN2AIP
HMGN2	ACKR3	PPP3CB		SLC25A51
PAICS	L1CAM	SLC9A1		SLC16A3
UTP15	ADAT2	CAMK2G		MIS12
SNRPD1	LINC01684	STOX2		KYAT3
YRDC	SUV39H2	PRKCE		MERTK
WDR5	PVT1	LIN7B		PRPS2
CENPQ	AC093157.1	AMBRA1		FCGRT
ANP32B	CDC7	MAP2K4		AC004812.2
APOLD1	PUDP	NSF		DOCK11
TMCO1	LPCAT1	KIF3C		NADK
TMX1	RFX5	GALK2		PGM2L1
RRN3	TNFSF10	MAPRE3		IRAK1
RP9	LPAR5	PORCN		APH1B
CEP131	TSTD2	AC108673.3		PSME2
NAB1	DEF6	PLD3		IDUA
POLA1	CHAF1B	KCNK10		PLPP4
HELLS	S100A6	PIP5K1C		LASP1
CENPP	SCN1A	AKAP11		DERA
SSBP1	PCDHGA10	ENO2		TVP23A
STMP1	FLNC	MMD		CDKN1A
DDX55	SYNE2	PTEN		HNRNPAB
BAX	BIN2	MAP3K10		IGLON5
NME6	ID3	WDR47		SHKBP1
LSG1	NR4A1	BTRC		FJX1
DDOST	DENND3	KBTBD11		DUSP28
OXNAD1	LOXL3	KCTD2		PYM1
TSTD2	ZNF35	PLEKHM3		NEMP1
LINC01572	LINC01268	TMEM65		UQCC3
BCL7C	HLA-E	SHOC2		ARHGAP24
RFXANK	UNC93B1	FAM131A		CORO2A
PDIA6	ADCY8	C6orf106		PCGF2
INTS7	ZNF90	GIT1		NEMP2
SASS6	CTSS	PREPL		ITGA1
BAZ1A	CHAF1A	SYNE1		SART1
YBX1	GADD45B	RNPC3		GPC6
BYSL	TNFRSF1A	CALCOCO1		HFE
MCM8	C3	TMEM8B		NSMAF
CNIH4	NLRP3	YWHAH		S100A11
DCBLD2	LINC01094	ATP6V1H		TNFRSF10D
PTN	RCN3	CRTC1		LAT2
COA7	SMAD1	PPP6R2		FGFR1OP
ZNF92	TAP1	LMBRD1		CORO1B
ZNF43	ARHGAP29	NPIPB13		GGCX
TUBA1C	MASTL	BICRAL		DDX58
ZSCAN9	FCGR3A	AUH		DNASE2
E2F6	RAB13	MAPK8IP3		LINC00511
TMA16	TYROBP	MDN1		IRAK2
MAFF	DRAXIN	SLC9A6		EPHB3
NIFK	C1QA	GLS		BRWD3
HMGN1	ADGRA1	RGPD8		STAMBPL1
LMAN2L	XRCC3	CABIN1		LHFPL2
DEK	GPR171	RAPGEF2		PTK7
PLGRKT	ARNTL2	PRKACB		SEC13
LRRCC1	RAD54B	ACOT7		GSE1
EFHC1	RASSF5	UBR3		MOGS
RUVBL2	CLIC1	OCRL		CPXM1
IDH1	PRRG4	HPRT1		RND2
TMEM44-AS1	STAT4	GRIPAP1		TAGLN2
MTHFD1	C11orf80	ATP6V1A		KRR1
NOL11	RBM47	NPIPB3		XRCC4
JPT2	PTP4A3	YWHAZ		SLC39A1
MAPRE1	TUBA1C	TERF2IP		AHRR
FBXL6	SLC7A7	ZDHHC17		ANKRD13D
PDAP1	DHRSX	MIGA1		GMPPB
TNPO1	HGF	KLC1		ZDHHC16
AC104984.3	KLF6			CTSH
MAGOHB	FGR			MLXIPL
PPIL1	ISG20			HIST1H4C
HAUS8	CEBPD			SLC2A8
BRCA1	ZNF267			LINC00909
CIP2A	TRIM38			CLEC2B
TRPT1	DSCAM			SH2B2
RMI1	ABRACL			NUP93
CHCHD3	TRIM4			TXNL4B
ZNF90	ZFP36L2			ATAD5
2022-03-03	CASP9			PXN
KNSTRN	GRM5			POLM
ARL6IP6	PPCDC			TACC2
NUP37	KCNK6			DTX2
MRM2	RARRES3			ZNF473
CCDC137	WDR4			C1RL
SMS	IER5			QPCTL
TIPIN	ALKBH8			TXNDC12
AC078846.1	RYR3			THAP9-AS1
TNFRSF10B	TMEM187			AC007336.1
DCLRE1B	LYPD1			KCNH7
MVB12A	CAPN5			IL17RD
AC023355.1	NFKBID			OCEL1
PMS2	DSE			PPIL4
RRAS2	ARHGDIB			FBLN7
CCDC18	MR1			ILF2
H2AFV	CENPL			PLCXD1
POLA2	TREM2			RELT
MXD3	PYCARD			SPATS2L
CASP6	MMP17			PSME1
CHAF1B	BTN2A2			RHOA
DONSON	IDH1			MAGEF1
ITGB3BP	LPAR6			RNF14
SKA2	CCDC18			TAPBP
PDIA4	LAIR1			PIK3R6
TRIM24	TMEM196			SNX18
TP53	PDGFC			PHF6
PM20D2	SLC2A5			GRPEL1
RAP2C-AS1	IL27RA			MVP
DHRSX	SRSF9			SLC25A53
AEN	SLC16A14			BHLHE40-AS1
SMC2	SRD5A1			TRPM4
RFC4	EHD4			KIF1C
DCPS	NEDD1			CCT4
TMPO	PIK3CG			DCTD
KPNA2	C7orf31			CMC1
PRPF4	ANXA2R			SLC50A1
RIOX2	TMEM173			POP1
SBF2-AS1	PTGFRN			TMEM185A
NCAPG2	NAPRT			PIGX
CKAP2	CCNK			ARMT1
RFC3	BTN3A1			CHST15
DESI2	PRSS23			CD96
ATAD2	LINC00836			TTN-AS1
CEP135	PRIM2			ADAL
KNTC1	ALK			ZNF677
TNIP2	CENPK			AZIN1
TBC1D31	CCDC88B			CSK
AC011447.3	VANGL1			POR
RBL1	SNTG1			TXNL4A
RUVBL1	SAMD10			CDK11B
TRIM4	RNF135			PALD1
ZNF696	LIMD2			GFER
DPF3	DNALI1			C19orf66
ADAM9	CTSA			ADGRA2
PLEKHA4	AL445250.1			ALDH9A1
KIF20B	JAK3			TMEM45A
PBX3	SH3TC1			PGPEP1
MCM4	PLK4			MED9
INCENP	TNFRSF10B			SLC38A6
XXYLT1	CKS2			MTERF4
WDR4	ESCO2			BRIX1
FTSJ3	ZC3H12D			DCAF4
GSDME	DRAM1			LLPH
C5	SPI1			ITPKC
SRD5A1	ZWILCH			ZNF329
RFC5	PARVG			CENPV
TCF3	SQOR			ZNF138
SRSF9	CIITA			KAT8
SNX7	GUCY1A1			BUD23
HMGN4	IKBKE			USP9Y
ASAP2	UBE2T			VPS54
MCM7	HLA-F			MCM9
MCM3	SH2D4A			CMPK1
MSH5	PTPRC			KCTD12
UHRF1	IFI27			TUBB
PPCDC	ODF3B
CHAF1A	NCKAP1L
IKBIP	POLQ
TMEM187	PCDHB13
IL27RA	MYLK-AS1
RRM1	LILRB4
ATP6V0E2-AS1	GLIS3
BRCA2	FLI1
TIMELESS	CKAP2
C19orf48	SAAL1
PRIM2	BRCA2
ATF3	NAV2-AS3
SLC2A4RG	EZH2
CENPL	FAM111A
PPP1R1C	COQ2
PGM2	HCLS1
NEDD1	NTN1
RFC2	PLTP
HAUS1	IKZF1
ZNF480	AL513314.2
POLR1E	SP140L
BARD1	KIAA0040
TGIF1	IL18
STIL	HLA-DQA1
CPVL	AC091932.1
DTYMK	RAD51AP1
C4orf19	CD300A
FANCI	BRIP1
MND1	DTX3L
FAM111A	SUSD1
PSPH	CYTIP
PLAC8	PAXIP1-AS2
GMNN	HCK
KNL1	PLAC8
IER5	CD58
WDR34	MSR1
AL161935.3	SULF2
DBF4	AR
H2AFX	ENG
SAAL1	DBF4
C21orf58	NSUN7
NUDT1	MKI67
SHROOM2	ALOX5AP
PRIM1	AC244021.1
PAXIP1-AS2	PLPPR5
RACGAP1	RCAN1
ECT2	MYO7A
CDCA7L	PPP1R1C
ZWILCH	TCAF2
RP2	MIR124-2HG
BUD31	PLBD1
RAB39A	C5orf63
PTGFRN	HLA-DMB
CCNA2	ONECUT2
NTN1	POC1A
LRR1	SPSB4
RECQL	MEX3A
EIF4EBP1	STK32B
MCM2	ARHGAP42
CCDC15	ACTA2
XRCC2	GINS2
ESCO2	KYNU
RCAN1	GINS1
STK17A	AL031280.1
UBE2T	FBXO5
TYMS	HLA-DQB1
KIFC1	MFSD9
HIST1H1C	FANCD2
EZH2	FCGR2A
SGO2	CENPI
DHFR	FP565260.6
WEE1	PDLIM1
FANCD2	CDC6
CLSPN	AL355974.2
AGMO	CDK1
CENPK	EGR3
OTOA	WNT7A
AIMP2	IQGAP2
PRR11	PDPN
RCC1	SIGLEC9
NSUN7	SPC24
BRIP1	CPVL
CLPB	RAB20
PKIB	AC004852.2
SHCBP1	TFEC
C9orf40	MYBL2
AR	CYR61
SPC25	AC005618.1
RAD51AP1	CRNDE
FANCE	BEST3
KIF18B	MAPKAPK3
PDPN	OLFML2B
WDR76	IL4R
GINS2	SAMD9
CEP152	AIMP2
SLC7A6OS	PRR11
POC1A	ASPM
CENPI	DLGAP5
WDHD1	CENPF
KIF14	C9orf40
CDC6	MIR503HG
IQGAP2	KIF15
FBXO5	RP2
CDKN3	RAB39A
GAS2L3	EIF4EBP1
STK32B	ASF1B
TACC3	CLPB
CDCA4	CDCA4
ASF1B	FPR1
EXO1	HAS2
KIF15	ESPL1
STEAP3	CASP4
CENPU	OIP5
GINS1	ARHGAP11A
OIP5	C6orf118
ZNF114	NTNG1
MMP2	ORC1
TPX2	KIF23
CRNDE	C17orf53
PIF1	UBE2C
PCLAF	EMB
CDKN2C	TACC3
TK1	RRM2
CCNB1	NEURL2
ASPM	BUB1
ARHGAP11A	TOP2A
CENPF	PLK1
ZBTB26	NCAPH
DLGAP5	DEPDC4
NUF2	BIRC5
PARPBP	S100A8
NCAPG	PCDHB10
MYBL2	TBX15
GTSE1	FBP1
BUB1	ZNF114
ARHGAP42	AURKA
NCAPH	TNFRSF19
NUSAP1	OTOA
CENPE	KIF18A
SPC24	IQGAP3
PLK1	STEAP3
LMNB1	PARPBP
SKA3	PBK
IQGAP3	SKA3
KIF18A	CASZ1
IGFBP2	MELK
CENPH	LMNB1
DEPDC1B	CCNB2
RMI2	ABCC3
KIF2C	ZBTB26
BIRC5	CDC25A
KIF11	S100A9
AURKA	LINC00237
NDC80	LY96
CDCA8	F13A1
RRM2	CCL4
MELK	AURKB
TOP2A	SGO1
PBK	CDKN2A
CCNB2	KIF11
PSMC3IP	CDCA8
CDC25C	BCL2A1
SGO1	CDC25C
UBE2C	PSMC3IP
CGAS	CD163
TNFRSF19	AC090833.1
AURKB	NR4A3
CENPA	KIF4A
KIF4A	CGAS
LHFPL3	DMRTA2
SAR1B	NPTX1
ZBTB8OS	KSR2
RBBP5	GABRB3
RAD23B	ELAVL2
CNOT9	LDB2
EIF4E	ADGRL2
MLH1	KIAA1217
NFATC2IP	CLVS2
RAB4A	CPNE4
TVP23B	OLFM3
ABCE1	AC091138.1
UTP6	SLC1A1
IPO7	JPH1
ETFA	ERICH3
LONP1	ANKRD29
HSPB11	SPEF1
PSMD14	ASIC2
ACADM	GRIP2
GLOD4	LRFN2
SF3A3	PTPRR
TROVE2	NELL1
KPNB1	ADAM11
DNTTIP1	KCNJ4
SCP2	UNC5A
NOP58	LRFN5
TAF12	VWA5B2
PSMD3	RIMBP2
POGLUT1	CNTN5
TYW1B	RTN4RL1
NUP85	SPHKAP
NSD2	ARHGDIG
FOPNL	PPP1R1B
PGM3	PNCK
SFMBT1	CHD5
SMC5	CSDC2
NUP160	GABRB1
COG4	IL34
STX18	PCLO
ZCCHC8	TUSC3
ZNF195	TENM3
TOP1	NEFL
DDX23	KCNN1
NIPSNAP2	KCTD16
FAF2	CALB2
POT1	GRIN2A
COX18	FAM189A1
CCDC14	PRKCG
BFAR	KCNJ6
SAE1	CAMK2A
EXT2	TUBA4A
PRPF6	SNCB
ZSWIM7	SYT1
RNF114	GCNA
KARS	HS6ST3
EMC8	SEMA4A
2022-09-02	FAM155A
EIF2AK1	THRB
ARF4	NMNAT2
EIF2B1	CPLX2
SH3GLB1	HLF
SCFD2	NPAS1
CTNNBL1	GRIN2B
CASP2	RTN1
GNAI3	SNCG
RPA2	DCN
NSMCE1	CALN1
MCCC2	ARHGAP44
CCDC142	RAB26
PGAP2	PDE1A
PPIH	YJEFN3
SEC11A	PSD
TOMM40	PCSK2
DDX19B	CCDC3
BUD13	NHSL2
RSPRY1	BSN
CDC26	RGS20
MAGOH	DMTN
C2orf76	RAB3A
NUP205	NEURL1
RPAP3	JPH3
HNRNPM	KCNIP4
XRN2	TMTC1
MRPL1	ITPR1
SNRNP40	GNAL
UMPS	FAM81A
MAPKAP1	CACNB1
FDX1	CFAP44
SYNCRIP	KCNIP2
ABCB7	2022-09-03
ARL13B	MICAL2
RPF2	PNPLA7
DNMT1	GRIA4
ZNF18	NAPB
CPSF3	MPND
PRPF3	PRKCB
SCCPDH	RAB3B
ASCC3	SYNPO
ELOA	PCDH11Y
TMEM218	TBC1D9
SNRNP200	NECTIN3
GPN2	DNM1
RBM18	TEF
COMMD5	EHD3
MSANTD3	TP53I11
SMC1A	KCNAB1
XRCC5	LARGE1
FAM114A2	RASL10A
CIAO1	NEDD4L
EMG1	LINC00882
HLCS	EIF4E3
HSPD1	CDS1
LBR	SLC12A8
POLD3	NOS1AP
THAP12	KCNAB2
REXO4	GALNT8
AIFM1	NBEA
RAE1	CAMKK1
FCF1	DLG4
H2AFY	PREX2
BCL7C	SSBP3
ZNF263	GRAMD1B
EXOSC9	LINGO1
SSBP1	AP003469.4
MTCH2	RASGRP1
LSG1	GRB10
DDX27	PPL
RP9	DNAJA4
ANP32B	SLC25A23
HSPA14	RNF208
CCT6A	MEF2D
GNL2	KIAA0513
TMCO1	AGAP3
IL17RB	INPP5A
COMMD10	ANK2
WDR5	STXBP5
ANAPC10	GOT1
DCBLD2	NPTN
AAR2	SH3BGRL2
DDX55	TET3
GRK6	CCDC92
BAX	PPP3R1
CNIH4	ZNF483
BYSL	CHN1
RRN3	KCNK10
COA7	PELI3
KIF22	CMTM4
DEK	SYNJ1
TIGAR	PSD3
NAB1	CMIP
LEPROTL1	HPCAL1
SASS6	BRD1
NME6	FBXW7
MVB12A	SPRYD3
DARS2	STOX2
NOL11	ZER1
KLHL18	PLD3
INTS7	PI4KA
OTULIN	AMBRA1
ZNF92	MAP3K10
DONSON	PAK1
LRRCC1	GALK2
HMGN1	MAP2K4
LMAN2L	PRKCE
PLGRKT	PPP3CB
E2F6	ATAD1
TSTD2	KBTBD11
TRIM24	NSF
ARL6IP6	IDS
EFHC1	PIP5K1C
MAPRE1	AKAP11
LIMD2	WDR47
RUVBL2	CRTC1
TMA16	KIF3C
MTHFD1	GIT1
RMI1	TMEM8B
TIPIN	PREPL
MRM2	PPP6R2
TRPT1	C6orf106
SKA2	BICRAL
CIP2A	MDN1
CCDC137	PRKACB
NUP37	RNPC3
CHCHD3	CABIN1
ARSB	AUH
OXNAD1	MAPK8IP3
PMS2	NPIPB13
RBL1	RAPGEF2
H2AFV	GRIPAP1
KNTC1	TERF2IP
TUBA1C	MIGA1
TNPO1	KLC1
CHAF1B
ITGB3BP
PRPF4
BAZ1A
IDH1
RUVBL1
ASAP2
DCPS
ZNF501
RAP2C-AS1
CCDC18
XXYLT1
TRIM4
DESI2
PBX3
FTSJ3
TMPO
SBF2-AS1
WDR4
TNFRSF10B
CEP135
RIOX2
PM20D2
ZNF480
RFC5
PPCDC
HAUS1
RRM1
TMEM187
SRD5A1
TNIP2
DTYMK
FANCI
2022-03-03
INCENP
RFC2
CENPL
TBC1D31
IKBIP
ADAM9
CKAP2
C21orf58
PRIM2
NEDD1
FAM72D
KIF20B
IER5
WDR34
BARD1
BRCA2
GSDME
PSPH
ATF3
XRCC2
PRIM1
FAM111A
PGM2
ZWILCH
SAAL1
PPP1R1C
C4orf19
PLAC8
DBF4
PAXIP1-AS2
CCNA2
NTN1
BUD31
LRR1
EZH2
AL161935.3
RACGAP1
SGO2
CPVL
PKIB
RCAN1
RECQL
STK17A
CCDC15
RP2
WDR76
RAB39A
FANCD2
FANCE
EIF4EBP1
POC1A
DHFR
CEP152
WDHD1
SHCBP1
PDPN
AIMP2
PRR11
CENPU
RCC1
FBXO5
STK32B
CDC6
C9orf40
CLPB
IQGAP2
GINS1
GAS2L3
EXO1
MMP2
KIF15
ASF1B
CDCA4
SLC7A6OS
CRNDE
OTOA
TACC3
TK1
OIP5
TPX2
MYBL2
CCNB1
NUF2
SPC24
ARHGAP11A
C17orf53
GTSE1
DEPDC4
STEAP3
ZNF114
NUSAP1
NCAPH
PLK1
PARPBP
DEPDC1B
KIF23
ZBTB26
CENPH
BIRC5
IQGAP3
KIF18A
CENPE
SKA3
LMNB1
KIF2C
TOP2A
AURKA
NDC80
MELK
PBK
UBE2C
RMI2
CCNB2
KIF11
CDCA8
CDCA5
SGO1
PSMC3IP
CDC25C
AURKB
CENPA
CGAS
KIF4A
LHFPL3
CDCA2

## Sheet: DGE_pseudobulk
C vs B pseudobulk								C vs A pseudobulk								B vs A pseudobulk
	baseMean	log2FoldChange	lfcSE	stat	pvalue	padj			baseMean	log2FoldChange	lfcSE	stat	pvalue	padj			baseMean	log2FoldChange	lfcSE	stat	pvalue	padj		p.value is exact p value for differential expression (see methods for details)
CDCA2	36.6021	16.4725	5.0974	3.23155	0.00123122	0.10405		CDCA2	36.6021	8.45015	2.52127	3.35155	0.000803612	1		CDCA2	36.6021	8.02232	2.62927	3.05115	0.00227964	0.240908		padj is false discovery rate adjusted p value for differential expression
DMRTA2	37.7788	14.3862	5.63235	2.55421	0.010643	0.253123		DMRTA2	37.7788	8.02133	2.77609	2.88943	0.00385938	1		LHFPL3	644.093	6.42939	2.36031	2.72396	0.00645042	0.377405
LHFPL3	644.093	13.1427	4.63643	2.83467	0.00458737	0.171196		LHFPL3	644.093	6.71334	2.30401	2.91376	0.00357106	0.0942069		DMRTA2	37.7788	6.36485	2.93315	2.16997	0.030009	0.567227
KIF4A	108.955	11.4373	3.39276	3.37111	0.000748671	0.081133		KIF4A	108.955	5.90072	1.68274	3.50661	0.000453851	0.0340945		CGAS	113.011	5.58833	1.72269	3.24396	0.0011788	0.167837
CGAS	113.011	10.5111	3.37097	3.11811	0.00182013	0.119447		CENPA	100.03	5.38616	0.931646	5.78134	7.41088e-09	2.47087e-05		KIF4A	108.955	5.53662	1.73665	3.1881	0.00143209	0.190426
CENPA	100.03	10.5036	1.88724	5.5656	2.61248e-08	0.000114069		TBX15	78.0219	5.23592	2.28171	2.29474	0.0217482	0.262448		CENPA	100.03	5.11744	0.978656	5.22905	1.7038e-07	0.00091188
AURKB	66.7409	8.94917	3.01205	2.97113	0.00296708	0.149299		AURKB	66.7409	5.05229	1.46343	3.45235	0.000555719	0.0394407		NR4A3	56.9714	4.37099	1.50682	2.90081	0.00372202	0.302409
CDC25C	62.9979	8.88332	2.81728	3.15316	0.00161514	0.114982		TNFRSF19	196.687	4.92278	2.01136	2.44749	0.0143855	0.212802		AC090833.1	172.097	4.3326	2.22688	1.94559	0.0517041	0.687586
PSMC3IP	48.8256	8.75758	3.34845	2.61541	0.00891208	0.237925		CGAS	113.011	4.92275	1.6729	2.94264	0.00325429	0.0900223		CD163	368.011	4.3207	2.44584	1.76655	0.0773039	0.767124
SGO1	98.8923	8.6651	1.66283	5.21106	1.87763e-07	0.000409917		LINC01117	51.5689	4.75284	2.49622	1.90402	0.0569082	0.42776		FCGBP	273.265	4.24025	1.90389	2.22715	0.0259373	0.536776
TBX15	78.0219	8.62062	4.64757	1.85487	0.0636152	0.558473		UBE2C	91.2285	4.73409	1.45562	3.25229	0.00114478	0.0552045		PSMC3IP	48.8256	4.23535	1.71135	2.47486	0.0133287	0.423768
CDCA5	44.1666	8.39801	2.2214	3.78051	0.000156507	0.0379625		SGO1	98.8923	4.72804	0.818703	5.77503	7.69382e-09	2.47087e-05		CDC25C	62.9979	4.19761	1.46636	2.8626	0.00420182	0.319998
TNFRSF19	196.687	8.36889	4.08165	2.05037	0.0403285	0.468734		CDC25C	62.9979	4.68572	1.38887	3.37377	0.000741455	0.044928		BCL2A1	56.2908	4.13027	2.12587	1.94287	0.0520324	0.688539
ASB18	41.1264	8.25157	5.15108	1.60191	0.109175	0.676484		PSMC3IP	48.8256	4.52222	1.66167	2.72149	0.00649878	0.133573		CDCA8	56.411	4.03516	1.07748	3.74498	0.000180405	0.0752887
CDCA8	56.411	8.22339	2.03374	4.04348	5.26647e-05	0.021558		CDCA5	44.1666	4.4804	1.08389	4.13362	3.57101e-05	1		ASB18	41.1264	4.01566	2.76126	1.45428	0.145867	0.881246
KIF11	100.948	8.08975	2.52634	3.20216	0.00136403	0.10734		CCNB2	74.4891	4.44315	0.793499	5.59944	2.15042e-08	4.60405e-05		KIF11	100.948	4.00192	1.29894	3.08091	0.00206368	0.235063
CCNB2	74.4891	8.06329	1.62483	4.96253	6.95807e-07	0.00130205		PBK	84.8737	4.38199	1.46597	2.98913	0.00279769	0.0833854		CDKN2A	66.1006	3.94768	2.82141	1.39919	0.161757	0.888452
LINC01117	51.5689	8.01257	5.13	1.5619	0.11831	0.688399		TOP2A	174.988	4.31183	1.41995	3.03661	0.00239254	0.0758878		SGO1	98.8923	3.93707	0.868433	4.53353	5.80061e-06	0.00949778
RMI2	61.0949	7.96697	1.9778	4.02819	5.62082e-05	0.021655		CDC25A	41.3533	4.27068	1.82389	2.34152	0.0192054	1		RMI2	61.0949	3.9321	1.04549	3.761	0.000169233	0.0752887
CDC25A	41.3533	7.96033	3.68838	2.15822	0.0309109	0.424869		ASB18	41.1264	4.23591	2.51059	1.68722	0.0915613	1		CDCA5	44.1666	3.91761	1.18749	3.29908	0.000970026	0.153089
UBE2C	91.2285	7.92581	3.00006	2.64188	0.00824472	0.228325		MELK	150.958	4.22887	0.957896	4.41475	1.01127e-05	0.00360855		AURKB	66.7409	3.89688	1.62712	2.39496	0.0166223	0.458962
PBK	84.8737	7.88564	3.0195	2.61157	0.00901282	0.237925		RRM2	58.059	4.19065	1.65655	2.52975	0.0114145	0.191175		CCL4	127.437	3.83922	2.36606	1.62262	0.10467	0.824207
MELK	150.958	7.76328	1.96175	3.95733	7.57931e-05	0.0253618		CDCA8	56.411	4.18822	0.995848	4.20569	2.6029e-05	0.00668736		F13A1	196.012	3.83127	2.23787	1.71201	0.0868944	0.791626
LINC00237	38.3294	7.63809	4.03224	1.89426	0.0581909	0.541625		NDC80	65.6659	4.17605	1.25261	3.33389	0.000856417	0.0487559		LY96	140.641	3.78702	1.65697	2.28552	0.0222826	0.516654
NDC80	65.6659	7.63526	2.57236	2.96819	0.00299558	0.149523		AURKA	59.8201	4.15365	0.927405	4.47879	7.50682e-06	0.00321442		LINC00237	38.3294	3.75974	2.14443	1.75326	0.0795569	0.773657
AURKA	59.8201	7.59192	1.90225	3.99101	6.57919e-05	0.0236042		KIF23	43.0659	4.11359	1.27573	3.22449	0.00126196	1		HAMP	140.152	3.72645	2.30179	1.61894	0.105461	0.824207
TOP2A	174.988	7.58702	2.92502	2.59383	0.00949121	0.243656		KIF11	100.948	4.08783	1.25102	3.26759	0.00108468	0.054458		S100A9	101.731	3.71551	2.9812	1.24631	0.21265	0.934834
S100A9	101.731	7.57271	5.49871	1.37718	0.168457	0.768858		BIRC5	107.249	4.05382	0.939893	4.31306	1.6101e-05	0.00495918		CDC25A	41.3533	3.68965	1.90379	1.93805	0.0526168	0.688539
FCGBP	273.265	7.5601	3.51839	2.14874	0.0316553	0.428197		KIF2C	60.2981	4.0483	1.16299	3.48094	0.000499656	0.0364692		ZBTB26	114.411	3.66614	1.15847	3.16463	0.0015528	0.197894
KIF2C	60.2981	7.52322	2.38317	3.15682	0.00159501	0.11417		RMI2	61.0949	4.03487	0.969305	4.16264	3.14585e-05	0.00762483		ABCC3	243.673	3.65548	1.88714	1.93704	0.0527399	0.689461
LMNB1	228.738	7.44856	2.26324	3.29111	0.000997945	0.0961182		DEPDC1B	77.2021	4.00766	1.13515	3.5305	0.00041478	0.0324787		CCNB2	74.4891	3.62014	0.866698	4.17693	2.95468e-05	0.0294458
SKA3	50.3648	7.41451	2.60349	2.84791	0.00440067	0.168694		CENPH	98.4158	3.97148	0.805762	4.92885	8.27144e-07	0.000965953		LMNB1	228.738	3.56376	1.21672	2.92899	0.00340067	0.300515
RRM2	58.059	7.40785	3.41286	2.17057	0.0299639	0.419782		SPSB4	151.095	3.93729	1.82275	2.16008	0.0307664	0.317739		CENPE	101.001	3.54367	1.06918	3.31438	0.000918451	0.151074
CENPE	101.001	7.40694	1.99513	3.71251	0.000205215	0.0413555		IGFBP2	598.256	3.93679	1.62484	2.42288	0.0153979	0.220515		MELK	150.958	3.53441	1.04679	3.37643	0.000734319	0.14313
KIF18A	64.6481	7.39308	2.47132	2.99156	0.0027756	0.144276		KIF18A	64.6481	3.93366	1.20462	3.26548	0.00109278	0.054458		CASZ1	43.7824	3.51743	1.84527	1.90619	0.0566253	0.706414
IQGAP3	72.1283	7.37938	2.43833	3.0264	0.00247483	0.139732		IQGAP3	72.1283	3.91585	1.18452	3.30586	0.000946855	0.05149		SKA3	50.3648	3.50639	1.36883	2.5616	0.0104191	0.399767
BIRC5	107.249	7.37356	1.93543	3.80978	0.000139093	0.0357251		SKA3	50.3648	3.90812	1.2786	3.05656	0.00223893	0.0733706		PBK	84.8737	3.50365	1.63407	2.14412	0.0320231	0.58018
CENPH	98.4158	7.36645	1.65212	4.4588	8.24209e-06	0.00669712		LMNB1	228.738	3.88481	1.1018	3.52589	0.000422061	0.0324787		PARPBP	98.7387	3.48918	1.03843	3.36006	0.000779265	0.145172
CD163	368.011	7.30767	4.51891	1.61713	0.10585	0.67015		KLHDC8A	251.587	3.87842	1.8225	2.12807	0.0333309	0.327346		MAP3K8	215.616	3.48576	1.67872	2.07644	0.037853	0.61755
ZBTB26	114.411	7.29941	2.28507	3.19439	0.00140126	0.10734		PLK1	78.5982	3.87837	0.75462	5.1395	2.75467e-07	0.000353865		STEAP3	96.2663	3.4821	1.33587	2.60661	0.00914445	0.386072
KIF23	43.0659	7.29071	2.61564	2.78735	0.00531409	0.18464		LINC00237	38.3294	3.87835	1.9715	1.96721	0.0491589	1		KIF2C	60.2981	3.47492	1.27352	2.7286	0.00636043	0.377405
DEPDC1B	77.2021	7.25182	2.31205	3.13654	0.00170954	0.117242		SPC24	88.1862	3.87273	1.24115	3.12027	0.00180686	0.0681458		IQGAP3	72.1283	3.46353	1.31766	2.62854	0.00857522	0.386072
PARPBP	98.7387	7.20044	1.99688	3.60585	0.000311133	0.0509076		CENPE	101.001	3.86327	0.972524	3.97242	7.11469e-05	0.0113622		KIF18A	64.6481	3.45942	1.32443	2.61202	0.00900098	0.386072
PLK1	78.5982	7.16045	1.545	4.63461	3.57616e-06	0.00453256		S100A9	101.731	3.8572	2.66761	1.44594	0.148195	0.623864		NDC80	65.6659	3.45921	1.38202	2.50301	0.0123141	0.407328
BCL2A1	56.2908	7.13794	3.92165	1.82013	0.0687385	0.576531		NUSAP1	147.332	3.83972	0.942648	4.07333	4.63461e-05	0.00902065		OTOA	70.6621	3.44883	1.26506	2.72622	0.00640637	0.377405
NCAPH	52.2159	7.1191	2.10578	3.38075	0.000722885	0.081133		NCAPH	52.2159	3.81697	1.0308	3.70293	0.000213126	0.0226266		TNFRSF19	196.687	3.44611	2.12679	1.62034	0.10516	0.824207
NR4A3	56.9714	7.10735	2.83357	2.50827	0.0121325	0.266348		ARHGAP42	373.644	3.80914	1.38184	2.75656	0.00584129	0.125		AURKA	59.8201	3.43827	1.01899	3.37421	0.000740291	0.14313
AC090833.1	172.097	7.08544	4.1617	1.70253	0.0886555	0.625699		BUB1	54.6762	3.80911	1.36294	2.79479	0.00519341	0.117662		ZNF114	55.4013	3.43697	1.26963	2.70706	0.00678813	0.382217
NUSAP1	147.332	7.0767	1.93911	3.64946	0.000262794	0.0478102		GTSE1	69.2068	3.77562	1.04321	3.61924	0.000295468	0.0263582		FBP1	57.0478	3.42863	1.28888	2.66016	0.00781046	0.386072
BUB1	54.6762	7.06793	2.79934	2.52485	0.0115746	0.259634		NNMT	62.3126	3.73638	2.25936	1.65373	0.0981814	0.532145		CENPH	98.4158	3.39497	0.884157	3.83978	0.000123142	0.0645215
ABCC3	243.673	7.03032	3.49251	2.01297	0.0441178	0.487125		ORC1	36.6407	3.73635	1.35065	2.76634	0.00566892	1		SERPINE1	185.279	3.38558	1.48232	2.28398	0.0223726	0.516654
ZNF114	55.4013	6.92021	2.38216	2.90502	0.00367232	0.158789		MYBL2	81.4812	3.73082	0.996274	3.74477	0.000180558	0.0206093		TBX15	78.0219	3.3847	2.44568	1.38395	0.166373	0.890247
ORC1	36.6407	6.91112	2.73662	2.52542	0.0115559	0.259634		NCAPG	66.5608	3.71968	1.35829	2.7385	0.00617209	0.129978		PCDHB10	55.5675	3.37963	1.41524	2.38802	0.0169396	0.458962
STEAP3	96.2663	6.89653	2.51454	2.74266	0.00609437	0.191439		PARPBP	98.7387	3.71126	0.984749	3.76874	0.000164072	0.0204628		S100A8	99.1656	3.37395	3.01052	1.12072	0.262408	0.962877
DEPDC4	40.7274	6.89129	2.60273	2.64771	0.00810386	0.227173		AL355974.2	120.306	3.70932	1.78239	2.08109	0.0374256	0.34788		AC074327.1	317.719	3.37059	1.60525	2.09973	0.0357528	0.600898
NCAPG	66.5608	6.88825	2.7684	2.48817	0.0128401	0.274377		PTTG1	117.823	3.69885	1.66541	2.22098	0.0263523	0.293347		CALCRL	63.1928	3.33183	2.28178	1.46019	0.144237	0.881005
PIF1	56.4154	6.81766	2.74195	2.48643	0.0129032	0.275276		NUF2	77.074	3.65836	1.14927	3.18321	0.00145651	0.0617503		BIRC5	107.249	3.31974	1.04676	3.17146	0.00151675	0.197894
GTSE1	69.2068	6.76901	2.14005	3.16301	0.00156146	0.113631		DLGAP5	50.9074	3.65097	1.31476	2.77691	0.00548785	0.119893		DEPDC4	40.7274	3.31248	1.34365	2.46528	0.0136906	0.427739
C17orf53	43.5934	6.75902	2.61931	2.58046	0.00986686	0.245943		ZBTB26	114.411	3.63327	1.13717	3.195	0.00139831	0.0608906		NCAPH	52.2159	3.30213	1.11654	2.95747	0.00310175	0.284124
ARHGAP11A	73.644	6.74614	2.20845	3.05469	0.00225294	0.133009		CDK1	56.5034	3.63046	1.70154	2.13363	0.0328732	0.325522		PIF1	56.4154	3.29019	1.47951	2.22384	0.026159	0.537923
SPC24	88.1862	6.72296	2.55341	2.63293	0.00846517	0.231493		CENPF	183.092	3.63031	1.35705	2.67516	0.00746943	0.145565		PLK1	78.5982	3.28208	0.823808	3.98403	6.77556e-05	0.0467121
NUF2	77.074	6.70959	2.36548	2.83646	0.00456161	0.170724		ARHGAP11A	73.644	3.60084	1.0764	3.34525	0.000822083	0.0482213		TOP2A	174.988	3.27519	1.58335	2.06852	0.0385913	0.620714
S100A8	99.1656	6.7062	5.5505	1.20822	0.226965	0.829291		MAD2L1	64.8044	3.59323	1.56475	2.29637	0.021655	0.26194		SLC7A6OS	126.533	3.26727	0.978881	3.33777	0.00084455	0.147504
CCNB1	81.4108	6.68136	2.17363	3.07383	0.00211331	0.129964		AC004852.2	253.719	3.59189	2.30286	1.55975	0.11882	0.574899		LINC01117	51.5689	3.25973	2.76109	1.18059	0.237764	0.946599
NNMT	62.3126	6.65548	4.6542	1.42999	0.152719	0.742013		ASPM	108.633	3.58805	1.28313	2.79631	0.00516891	0.117662		BUB1	54.6762	3.25882	1.50451	2.16604	0.0303085	0.56869
ESPL1	40.0817	6.6319	2.70638	2.45047	0.0142672	0.288403		DEPDC4	40.7274	3.57881	1.28696	2.78082	0.00542221	1		DEPDC1B	77.2021	3.24417	1.21648	2.66684	0.00765686	0.386072
DLGAP5	50.9074	6.62754	2.69546	2.45878	0.0139411	0.284403		C17orf53	43.5934	3.57881	1.29515	2.76324	0.005723	1		NUSAP1	147.332	3.23699	1.04613	3.09424	0.00197317	0.228121
MYBL2	81.4812	6.62494	2.04041	3.24687	0.00116681	0.101961		CCNB1	81.4108	3.55394	1.05509	3.36837	0.000756141	0.0453897		NEURL2	67.5878	3.23015	1.75159	1.84413	0.0651643	0.737587
CENPF	183.092	6.6159	2.79579	2.36638	0.017963	0.324953		MKI67	64.1597	3.55083	2.0105	1.76614	0.0773716	0.486805		STAB1	225.123	3.2231	1.88975	1.70557	0.0880878	0.793565
TPX2	144.332	6.59841	1.79355	3.67897	0.000234175	0.0450731		TK1	50.0488	3.54371	1.14099	3.10583	0.00189748	0.0692959		RRM2	58.059	3.21719	1.84801	1.74089	0.0817022	0.780842
OIP5	86.6218	6.59647	2.38351	2.76754	0.0056481	0.190144		CDKN2C	128.988	3.54135	1.0851	3.26363	0.00109996	0.054458		TACC3	105.398	3.20184	1.09373	2.92746	0.00341746	0.300515
SPSB4	151.095	6.57507	3.73355	1.76107	0.0782258	0.599228		PCLAF	100.003	3.52747	1.11531	3.16276	0.00156279	0.0643449		EMB	176.985	3.19867	1.58574	2.01715	0.0436799	0.643491
TK1	50.0488	6.56897	2.34874	2.7968	0.00516115	0.181711		PIF1	56.4154	3.52747	1.33284	2.64659	0.00813074	0.154967		UBE2C	91.2285	3.19172	1.62602	1.9629	0.0496573	0.680715
TACC3	105.398	6.56262	2.03293	3.22816	0.0012459	0.104615		CRNDE	265.97	3.52224	0.979287	3.59674	0.000322232	0.0274132		C17orf53	43.5934	3.18021	1.35224	2.35181	0.0186823	0.481732
ASPM	108.633	6.55447	2.63796	2.48467	0.0129671	0.275741		ESPL1	40.0817	3.52223	1.32408	2.66013	0.007811	1		MS4A4A	156.03	3.17887	1.85434	1.71429	0.086475	0.791626
AL355974.2	120.306	6.50546	3.66916	1.77301	0.0762267	0.592781		TPX2	144.332	3.51838	0.874483	4.02338	5.73677e-05	0.0103795		KIF23	43.0659	3.17712	1.39968	2.26989	0.0232143	0.52117
AC004852.2	253.719	6.4763	4.74428	1.36508	0.172229	0.775203		MMP2	79.5839	3.49729	1.12669	3.10405	0.00190888	0.0693331		ORC1	36.6407	3.17477	1.41998	2.23578	0.025366	0.530782
ARHGAP42	373.644	6.47213	2.82455	2.29139	0.0219411	0.360853		GALR1	167.455	3.48512	2.31762	1.50375	0.132646	0.600445		NCAPG	66.5608	3.16856	1.45915	2.17151	0.0298928	0.567227
KLHDC8A	251.587	6.46849	3.75264	1.72372	0.0847588	0.618559		ZNF114	55.4013	3.48324	1.16372	2.9932	0.00276069	0.0832357		NTNG1	272.013	3.16787	1.66017	1.90816	0.0563706	0.704579
HAS2	83.9918	6.45616	2.9786	2.16751	0.0301956	0.420332		PCOLCE	72.6903	3.46339	2.09754	1.65116	0.0987052	0.532815		CD86	199.35	3.16207	1.60989	1.96416	0.049512	0.680444
OTOA	70.6621	6.44268	2.42526	2.65649	0.00789585	0.224355		OIP5	86.6218	3.46334	1.18397	2.92519	0.00344251	0.0923247		C6orf118	58.8236	3.14606	2.42497	1.29736	0.194507	0.922732
CRNDE	265.97	6.44069	2.01163	3.20172	0.0013661	0.10734		GINS1	113.727	3.43297	1.04662	3.28004	0.00103791	0.0531196		ARHGAP11A	73.644	3.1453	1.18378	2.657	0.00788398	0.386072
CDK1	56.5034	6.43218	3.50646	1.83438	0.0665973	0.57126		CENPU	98.0784	3.42682	0.93851	3.65134	0.000260878	0.0246414		OIP5	86.6218	3.13313	1.21481	2.57911	0.00990564	0.395591
SLC7A6OS	126.533	6.41867	1.92421	3.33574	0.000850733	0.0853187		STEAP3	96.2663	3.41444	1.22995	2.77607	0.00550209	0.12		CASP4	106.149	3.12906	1.68168	1.86068	0.0627899	0.730449
CDCA4	45.7469	6.41479	1.73976	3.68717	0.00022676	0.045005		MDK	270.106	3.40351	1.57972	2.15451	0.0312006	0.318598		CCNB1	81.4108	3.12742	1.17686	2.65742	0.00787405	0.386072
ASF1B	64.9659	6.40974	1.68659	3.80042	0.000144451	0.0363876		PTX3	67.9902	3.40198	2.42073	1.40536	0.159916	0.642765		CASP1	52.427	3.11188	1.76515	1.76296	0.077908	0.767473
SERPINE1	185.279	6.40534	2.73855	2.33895	0.0193381	0.34047		KIF15	126.026	3.39295	0.836834	4.05451	5.02398e-05	0.00949088		ESPL1	40.0817	3.10967	1.43699	2.16401	0.0304634	0.56869
CASZ1	43.7824	6.39581	3.4658	1.84541	0.0649782	0.564049		EXO1	51.4279	3.39295	1.04478	3.24753	0.00116412	0.0555124		HAS2	83.9918	3.09665	1.6066	1.92745	0.0539237	0.693645
KIF15	126.026	6.38966	1.70281	3.75243	0.00017513	0.0390125		PDLIM1	41.496	3.38088	1.56014	2.16703	0.0302324	1		TPX2	144.332	3.08003	0.960547	3.20654	0.00134343	0.183308
PTX3	67.9902	6.3432	4.98979	1.27124	0.203645	0.809328		ASF1B	64.9659	3.37662	0.824944	4.09315	4.25544e-05	0.00881701		FPR1	123.564	3.06464	1.79726	1.70517	0.0881626	0.793565
MMP2	79.5839	6.31595	2.31622	2.72683	0.00639451	0.196624		ABCC3	243.673	3.37484	1.6967	1.98906	0.0466943	0.392457		NUF2	77.074	3.05123	1.27791	2.38768	0.0169551	0.458962
PCDHB10	55.5675	6.27791	2.62687	2.38988	0.0168539	0.318007		CDCA4	45.7469	3.37023	0.848136	3.97368	7.07696e-05	0.0113622		CDCA4	45.7469	3.04456	0.932068	3.26646	0.00108903	0.163968
EXO1	51.4279	6.27463	2.13756	2.93542	0.00333094	0.153094		TACC3	105.398	3.36077	0.98937	3.39688	0.000681585	0.0431312		CLPB	280.445	3.03508	0.589026	5.15272	2.56737e-07	0.00091188
LY96	140.641	6.2129	3.06223	2.02888	0.0424708	0.480415		HAS2	83.9918	3.35951	1.44809	2.31996	0.0203429	0.25543		MDGA2	550.117	3.03332	1.47541	2.05592	0.0397902	0.624205
C6orf118	58.8236	6.19438	4.5461	1.36257	0.173018	0.775354		STK32B	311.405	3.33781	0.915393	3.64632	0.000266027	0.0249444		ASF1B	64.9659	3.03312	0.896092	3.38483	0.00071222	0.14313
GAS2L3	152.558	6.16832	2.17454	2.83661	0.00455959	0.170724		S100A8	99.1656	3.33225	2.69227	1.23771	0.215823	0.708576		ANXA1	236.827	3.02666	2.13264	1.41921	0.155838	0.887573
HAMP	140.152	6.15657	4.24022	1.45194	0.146517	0.73332		TGFB1I1	54.3028	3.32231	1.56428	2.12386	0.0336815	0.328279		TK1	50.0488	3.02526	1.26927	2.38346	0.0171507	0.463209
PDLIM1	41.496	6.15242	3.20351	1.92053	0.0547916	0.53157		GAS2L3	152.558	3.32133	1.06236	3.12638	0.00176974	0.0672551		EIF4EBP1	123.501	3.01423	0.782704	3.85104	0.000117617	0.0645215
IGFBP2	598.256	6.13853	3.34916	1.83286	0.066824	0.571736		FCGBP	273.265	3.31985	1.70825	1.94342	0.0519649	0.411301		TMEM51	196.669	3.00825	1.15591	2.6025	0.00925465	0.386072
GINS1	113.727	6.13219	2.14236	2.86236	0.00420503	0.165909		CDKN3	78.9603	3.30045	1.40944	2.34167	0.0191978	0.247855		RAB39A	131.379	3.00362	1.10492	2.7184	0.00655981	0.377559
IQGAP2	440.725	6.08824	1.96823	3.09326	0.0019797	0.125276		FBXO5	61.2624	3.2707	1.03623	3.15633	0.00159767	0.0651544		RP2	126.828	2.99767	1.02498	2.92461	0.00344891	0.300515
FBP1	57.0478	6.06189	2.44486	2.47944	0.0131588	0.277118		IQGAP2	440.725	3.26444	0.960983	3.39698	0.000681336	0.0431312		KIF15	126.026	2.99672	0.893691	3.35319	0.000798861	0.145337
CLPB	280.445	6.05394	1.14061	5.30765	1.11047e-07	0.00029092		SRPX	68.6525	3.25695	2.23402	1.45788	0.144873	0.619932		AC090692.1	62.7179	2.99459	1.98889	1.50566	0.132155	0.868062
MKI67	64.1597	6.04123	4.14248	1.45836	0.144741	0.731927		MEX3A	87.8858	3.24764	1.78886	1.81548	0.0694505	0.462979		GTSE1	69.2068	2.99339	1.14673	2.61038	0.00904417	0.386072
C9orf40	45.942	6.03916	2.12912	2.83646	0.00456169	0.170724		TSPAN12	88.2266	3.24017	1.76697	1.83375	0.0666918	0.452813		NUAK2	42.2913	2.99219	1.33446	2.24225	0.0249453	0.530782
MYC	89.2208	6.03808	2.77823	2.17336	0.0297534	0.418175		CDC6	50.0481	3.23593	1.09982	2.94222	0.00325863	0.0900223		MIR503HG	81.573	2.9913	1.5645	1.91198	0.0558786	0.703126
CALCRL	63.1928	6.0354	4.21083	1.4333	0.151772	0.740707		KIF14	71.7488	3.20031	1.14864	2.78618	0.00533325	0.118737		C9orf40	45.942	2.99086	1.11415	2.68442	0.00726551	0.385307
CDC6	50.0481	6.01628	2.2542	2.66891	0.00760968	0.219075		WDHD1	157.625	3.20031	0.968487	3.30444	0.000951652	0.05149		CENPF	183.092	2.98559	1.51384	1.97219	0.0485876	0.677308
CDKN3	78.9603	5.99717	2.90473	2.06462	0.0389591	0.462251		CENPI	99.3567	3.20031	1.29026	2.48036	0.0131251	0.203326		DLGAP5	50.9074	2.97657	1.44213	2.06401	0.0390172	0.621759
PTTG1	117.823	5.99449	3.43333	1.74597	0.0808163	0.606308		LMO1	146.012	3.19406	1.54262	2.07054	0.0384017	0.35312		DHFR	338.905	2.97566	1.12477	2.64558	0.00815511	0.386072
STK32B	311.405	5.98523	1.87077	3.19934	0.00137745	0.10734		POC1A	58.2002	3.17605	0.79256	4.00734	6.14072e-05	0.0109561		ASPM	108.633	2.96642	1.42111	2.0874	0.0368521	0.610286
FBXO5	61.2624	5.97218	2.13068	2.80295	0.00506373	0.179815		IGFBP3	124.527	3.15529	2.08324	1.51461	0.129872	0.596238		RCC1	119.954	2.95669	0.710308	4.16255	3.14712e-05	0.0294458
RCC1	119.954	5.96435	1.34884	4.42184	9.7863e-06	0.00674688		SLC7A6OS	126.533	3.1514	0.95645	3.29489	0.0009846	0.0516252		PRR11	90.134	2.94949	0.874084	3.37438	0.00073981	0.14313
KIF14	71.7488	5.96348	2.34543	2.5426	0.0110032	0.257376		CEP152	117.237	3.14142	0.960959	3.26904	0.00107911	0.054458		AIMP2	231.025	2.94513	1.0557	2.78975	0.00527492	0.355771
CENPU	98.0784	5.95831	1.92944	3.08811	0.00201434	0.125795		SOX11	421.693	3.13717	1.68399	1.86294	0.062471	0.442882		MYC	89.2208	2.9416	1.50577	1.95355	0.0507544	0.684687
PRR11	90.134	5.94761	1.63952	3.62766	0.000285999	0.0499507		SRPX2	98.0366	3.12047	1.72276	1.81132	0.070092	0.464444		PTX3	67.9902	2.94122	2.70525	1.08723	0.276937	0.975454
CENPI	99.3567	5.94588	2.6065	2.28117	0.0225382	0.365854		GINS2	75.6627	3.11105	1.22394	2.54184	0.0110272	0.185726		SAMD9	74.4153	2.93777	1.36831	2.14701	0.0317921	0.57869
AIMP2	231.025	5.93899	2.06116	2.88139	0.00395926	0.163021		MYC	89.2208	3.09648	1.34799	2.29712	0.0216122	0.261668		GPC2	83.3937	2.93702	1.51845	1.93422	0.0530861	0.692181
PDPN	291.282	5.93784	2.24947	2.63966	0.00829881	0.228706		WDR76	167.954	3.09431	0.593315	5.21529	1.83525e-07	0.000261952		IL4R	183.373	2.92918	1.56174	1.87559	0.0607114	0.72494
SHCBP1	76.0817	5.93417	2.04003	2.90886	0.00362746	0.158789		PDPN	291.282	3.09313	1.09166	2.83341	0.00460538	0.108952		OLFML2B	119.913	2.92734	1.65961	1.76387	0.0777539	0.767473
WDHD1	157.625	5.90138	1.96856	2.99783	0.00271914	0.14397		KIF18B	75.4069	3.08784	1.27592	2.42008	0.0155169	0.220742		MAPKAPK3	69.1187	2.92607	1.20368	2.43092	0.0150604	0.441105
CEP152	117.237	5.89838	1.96804	2.99708	0.00272575	0.14397		FANCE	61.1383	3.08001	0.950624	3.23999	0.00119534	0.0564535		BEST3	159.57	2.92598	1.68421	1.73731	0.0823327	0.782639
MEX3A	87.8858	5.88664	3.67707	1.6009	0.109398	0.676906		CENPM	44.7354	3.07478	1.29117	2.38139	0.0172474	1		NNMT	62.3126	2.9191	2.51945	1.15863	0.246608	0.952069
GPC2	83.3937	5.8858	2.81707	2.08933	0.0366779	0.450033		RAD51AP1	64.4261	3.07103	1.03834	2.95764	0.00310006	0.0877167		CRNDE	265.97	2.91845	1.08151	2.6985	0.00696537	0.382217
CCL4	127.437	5.87145	4.35354	1.34866	0.177445	0.778941		NES	468.78	3.063	1.33102	2.30124	0.021378	0.260672		LILRB1	82.3091	2.90668	2.07205	1.4028	0.160676	0.888452
PCLAF	100.003	5.85977	2.2994	2.54839	0.0108222	0.254944		SPC25	100.699	3.06108	1.22044	2.50819	0.0121352	0.197578		AC005618.1	69.8622	2.90272	1.74786	1.66073	0.0967668	0.810234
DHFR	338.905	5.85405	2.08003	2.81441	0.00488667	0.176825		NID1	195.24	3.04834	1.68407	1.8101	0.0702802	0.464652		TCTEX1D1	49.2745	2.90095	2.38053	1.21862	0.222989	0.935881
SRPX2	98.0366	5.84113	3.54602	1.64723	0.0995099	0.653374		C6orf118	58.8236	3.04832	2.2201	1.37305	0.169736	0.654587		SHCBP1	76.0817	2.89825	1.09486	2.64713	0.00811769	0.386072
POC1A	58.2002	5.81317	1.62227	3.58336	0.000339205	0.0528958		AR	146.598	3.04831	1.22864	2.48104	0.0131001	0.203326		CYR61	137.223	2.89761	2.26871	1.2772	0.201531	0.932001
SOX11	421.693	5.78805	3.4713	1.6674	0.0954342	0.64072		C9orf40	45.942	3.0483	1.04751	2.91005	0.00361368	0.0944952		MYBL2	81.4812	2.89412	1.08884	2.65798	0.00786096	0.386072
GINS2	75.6627	5.78538	2.52155	2.29438	0.0217689	0.360853		SHCBP1	76.0817	3.03592	0.993814	3.05482	0.00225199	0.0734241		TFEC	207.808	2.88877	1.57511	1.83401	0.066652	0.737587
EIF4EBP1	123.501	5.71603	1.44651	3.9516	7.76292e-05	0.0253618		PKIB	150.594	3.02813	0.881906	3.43362	0.000595588	0.0400985		AC004852.2	253.719	2.88442	2.5688	1.12286	0.261495	0.96217
AC090692.1	62.7179	5.70949	3.69061	1.54703	0.121856	0.69581		SERPINE1	185.279	3.01975	1.32946	2.27141	0.0231224	0.273089		EXO1	51.4279	2.88168	1.13774	2.53281	0.0113154	0.399767
MDK	270.106	5.68686	3.25629	1.74642	0.0807373	0.606308		CLPB	280.445	3.01886	0.563924	5.3533	8.63638e-08	0.000138679		RAB20	123.091	2.86707	1.16333	2.46455	0.0137187	0.427739
TSPAN12	88.2266	5.67421	3.64082	1.5585	0.119116	0.690434		BRIP1	148.268	3.00767	1.18964	2.52822	0.0114643	0.191273		CPVL	274.356	2.86544	1.084	2.64339	0.00820794	0.386072
CASP4	106.149	5.67042	3.11338	1.82131	0.0685605	0.575688		NSUN7	141.078	3.00767	1.13771	2.6436	0.00820283	0.155648		SPC24	88.1862	2.85023	1.37788	2.06857	0.0385868	0.620714
MAD2L1	64.8044	5.66962	3.22494	1.75805	0.0787385	0.600696		BCL2A1	56.2908	3.00766	1.90264	1.58079	0.113927	0.564405		GAS2L3	152.558	2.847	1.15881	2.45682	0.0140171	0.43101
FANCE	61.1383	5.66856	1.93259	2.93313	0.00335559	0.15327		RCC1	119.954	3.00766	0.662024	4.54312	5.54267e-06	0.00284804		SIGLEC9	87.4343	2.84616	1.62996	1.74615	0.0807853	0.776253
CDKN2C	128.988	5.6532	2.23508	2.52931	0.0114288	0.258743		PRR11	90.134	2.99811	0.800831	3.74376	0.00018129	0.0206093		PDPN	291.282	2.84471	1.21858	2.33445	0.019572	0.493976
FANCD2	160.347	5.6502	1.3808	4.09196	4.27736e-05	0.0200104		CPXM1	57.333	2.99393	2.36739	1.26466	0.205994	0.699735		SHD	85.7309	2.83734	1.71975	1.64985	0.0989729	0.815472
F13A1	196.012	5.62723	4.1461	1.35724	0.174706	0.777475		AIMP2	231.025	2.99386	1.02207	2.92922	0.00339813	0.0923247		IQGAP2	440.725	2.8238	1.05045	2.68817	0.00718455	0.385307
RAB39A	131.379	5.61896	2.14936	2.61425	0.00894241	0.237925		OTOA	70.6621	2.99385	1.19464	2.50606	0.0122084	0.198016		WNT7A	42.9161	2.82205	2.08219	1.35532	0.175314	0.900577
WDR76	167.954	5.61392	1.21469	4.62169	3.80626e-06	0.00453256		CD163	368.011	2.98697	2.19381	1.36154	0.173342	0.660776		MMP2	79.5839	2.81866	1.24765	2.25918	0.0238722	0.52117
GALR1	167.455	5.59629	4.77301	1.17249	0.241001	0.840041		CENPK	159.191	2.98273	1.15045	2.59266	0.00952363	0.171345		EGR3	128.972	2.80912	1.61959	1.73447	0.0828351	0.783435
RP2	126.828	5.59225	1.94072	2.88154	0.00395734	0.163021		AGMO	275.56	2.96585	1.06316	2.78966	0.0052764	0.118291		CDK1	56.5034	2.80173	1.89988	1.47469	0.140297	0.878045
SAMD9	74.4153	5.58875	2.56585	2.17812	0.0293969	0.417947		GPC2	83.3937	2.94878	1.36994	2.15249	0.031359	0.318598		SCIN	216.138	2.79639	2.13902	1.30732	0.191104	0.919546
TGFB1I1	54.3028	5.52645	3.22316	1.71461	0.0864176	0.620593		CLSPN	123.736	2.93584	1.11229	2.63945	0.00830403	0.156184		AL355974.2	120.306	2.79614	1.98291	1.41011	0.158506	0.888284
AR	146.598	5.5067	2.51926	2.18584	0.0288273	0.413101		F2R	73.8265	2.93048	1.2704	2.30674	0.0210694	0.259189		CXCL12	56.6256	2.79295	1.965	1.42135	0.155216	0.887573
NSUN7	141.078	5.49601	2.31504	2.37405	0.0175942	0.321592		FANCD2	160.347	2.91624	0.671183	4.34493	1.39321e-05	0.00470979		CDC6	50.0481	2.78035	1.20524	2.30689	0.0210612	0.509466
GLI2	101.619	5.46161	2.8677	1.90453	0.0568416	0.537207		WEE1	165.259	2.90334	1.13226	2.56419	0.0103416	0.179283		PDLIM1	41.496	2.77155	1.72057	1.61083	0.107218	0.824207
CLSPN	123.736	5.45403	2.29143	2.38019	0.0173037	0.320614		PCDHB10	55.5675	2.89828	1.2777	2.26836	0.0233074	0.273181		KIF14	71.7488	2.76317	1.24215	2.2245	0.0261146	0.537853
RAD51AP1	64.4261	5.44823	2.13374	2.55337	0.0106687	0.253123		METTL7B	103.86	2.88804	1.96228	1.47178	0.14108	0.612901		OSBPL3	539.968	2.75944	1.04714	2.63522	0.00840829	0.386072
ANXA1	236.827	5.42866	3.93396	1.37995	0.167602	0.768519		MEOX2	151.921	2.87845	2.18852	1.31525	0.188426	0.678588		CEP152	117.237	2.75696	1.05017	2.62526	0.00865833	0.386072
HIST1H1C	70.6431	5.40803	2.27222	2.38006	0.0173096	0.320614		DHFR	338.905	2.87839	1.01018	2.84937	0.00438059	0.105393		FP565260.6	133.611	2.75407	1.18248	2.32907	0.0198552	0.494864
BRIP1	148.268	5.39838	2.42343	2.22758	0.0259086	0.393708		GLI2	101.619	2.87839	1.40706	2.04567	0.0407891	0.362363		PLEK	101.837	2.7477	1.81589	1.51315	0.130243	0.867153
CCDC15	103.624	5.39797	1.61862	3.33492	0.000853252	0.0853187		CASZ1	43.7824	2.87838	1.69379	1.69937	0.089249	1		TNFSF13B	206.444	2.74741	1.24857	2.20044	0.0277755	0.553634
STK17A	367.828	5.35311	1.54799	3.45811	0.000543972	0.0676603		DTL	65.9604	2.8524	1.45049	1.96651	0.0492397	0.401335		ARHGAP15	324.855	2.74706	1.45012	1.89437	0.0581753	0.715602
TGFBI	111.982	5.35267	4.042	1.32426	0.185416	0.791524		SGO2	122.481	2.81328	0.708136	3.9728	7.10334e-05	0.0113622		CENPI	99.3567	2.74557	1.34146	2.0467	0.0406877	0.629242
NEURL2	67.5878	5.33094	3.24995	1.64031	0.10094	0.657931		EZH2	453.548	2.79314	0.836382	3.33955	0.00083914	0.0485567		FCGR2A	196.268	2.74043	1.93945	1.413	0.157657	0.887573
AC005618.1	69.8622	5.32545	3.25405	1.63656	0.101722	0.660942		HIST1H1C	70.6431	2.78859	1.10285	2.52854	0.0114539	0.191273		FANCD2	160.347	2.73396	0.745091	3.66929	0.000243221	0.0847092
ONECUT2	79.9275	5.31855	3.68445	1.44351	0.148875	0.737285		KCND2	639.751	2.78534	1.89301	1.47138	0.141188	0.612945		SRPX2	98.0366	2.72066	1.91587	1.42007	0.155588	0.887573
RECQL	173.857	5.3026	1.76061	3.0118	0.00259701	0.141743		KIFC1	66.2914	2.7802	1.02001	2.72566	0.00641726	0.132534		MFSD9	38.9434	2.71945	1.26601	2.14805	0.0317101	0.57869
RCAN1	444.879	5.30237	1.17094	4.52831	5.94576e-06	0.00649029		TYMS	223.079	2.77725	1.15108	2.41273	0.0158335	0.222966		HLA-DQB1	90.8318	2.70925	1.84123	1.47143	0.141174	0.878914
F2R	73.8265	5.29031	2.61458	2.02339	0.0430334	0.481381		UBE2T	95.6657	2.77202	1.18608	2.33713	0.0194324	0.249763		FBXO5	61.2624	2.70149	1.14824	2.35273	0.0186364	0.481495
PKIB	150.594	5.28032	1.81426	2.91045	0.00360913	0.158789		SFRP4	93.5827	2.77148	1.52943	1.8121	0.0699706	0.464444		WDHD1	157.625	2.70108	1.0302	2.62189	0.00874426	0.386072
NTNG1	272.013	5.2613	3.0774	1.70966	0.0873288	0.622711		STK17A	367.828	2.76654	0.752032	3.67875	0.00023438	0.0235222		AL031280.1	63.7255	2.69942	1.23251	2.19018	0.0285115	0.55742
TMEM51	196.669	5.25587	2.14891	2.44583	0.0144517	0.291235		RCAN1	444.879	2.75648	0.568381	4.84971	1.23641e-06	0.0011345		GINS1	113.727	2.69922	1.14168	2.36425	0.0180664	0.475205
MIR503HG	81.573	5.25157	2.88584	1.81977	0.0687935	0.576537		AC090833.1	172.097	2.75284	2.02984	1.35618	0.175041	0.661387		CDKN3	78.9603	2.69672	1.57413	1.71315	0.0866851	0.791626
AC074327.1	317.719	5.24899	2.98518	1.75835	0.0786884	0.600664		ESCO2	69.7599	2.74346	1.10148	2.4907	0.0127493	0.202267		KYNU	165.689	2.69497	1.7959	1.50062	0.133453	0.868062
STAB1	225.123	5.24536	3.48993	1.503	0.132839	0.716075		NR4A3	56.9714	2.73636	1.38548	1.97503	0.0482645	0.39617		AL161935.3	61.7988	2.69319	0.87551	3.07614	0.00209702	0.235567
MAP3K8	215.616	5.24388	3.10361	1.6896	0.0911038	0.630731		TNC	460.544	2.73085	1.23782	2.20619	0.027371	0.299495		CCDC15	103.624	2.6867	0.849856	3.16136	0.00157034	0.197894
KIF18B	75.4069	5.22299	2.61806	1.99499	0.0460442	0.497793		XRCC2	120.485	2.71968	0.849035	3.20327	0.00135878	0.0601895		GINS2	75.6627	2.67433	1.36534	1.95874	0.0501438	0.682597
CPVL	274.356	5.17207	2.00841	2.5752	0.0100181	0.24758		AC090692.1	62.7179	2.71491	1.7949	1.51257	0.130389	0.596238		MYRFL	82.4462	2.66796	1.66167	1.60559	0.108364	0.827907
SPC25	100.699	5.16725	2.51295	2.05624	0.0397589	0.465513		TGFBI	111.982	2.71131	1.96474	1.37999	0.16759	0.651593		SPON2	79.0605	2.66392	1.17758	2.2622	0.0236848	0.52117
SGO2	122.481	5.16239	1.45605	3.54548	0.0003919	0.0551989		CCDC15	103.624	2.71127	0.795337	3.40895	0.000652126	0.0423091		ACTA2	68.7264	2.66385	0.997809	2.6697	0.00759194	0.386072
RACGAP1	201.759	5.16159	1.16059	4.4474	8.69158e-06	0.00669712		MCM2	58.1987	2.70846	1.09027	2.4842	0.0129841	0.20324		ARHGAP42	373.644	2.66299	1.49987	1.77549	0.0758175	0.756385
KCND2	639.751	5.14441	3.89635	1.32031	0.18673	0.793334		CHST8	134.222	2.70437	1.2931	2.09138	0.0364939	0.344394		RNF144B	268.552	2.65567	1.56131	1.70092	0.0889572	0.793565
CENPM	44.7354	5.14135	2.65574	1.93594	0.0528755	0.525107		CALCRL	63.1928	2.70356	2.04325	1.32316	0.185781	0.674978		SOX11	421.693	2.65088	1.88214	1.40844	0.159	0.888452
NES	468.78	5.10192	2.7432	1.85984	0.0629077	0.558473		EIF4EBP1	123.501	2.70181	0.702321	3.84697	0.000119589	0.016343		STK32B	311.405	2.64742	0.992956	2.6662	0.00767136	0.386072
MFSD9	38.9434	5.10034	2.42879	2.09995	0.0357332	0.444866		ONECUT2	79.9275	2.68577	1.79902	1.4929	0.135462	0.60383		TGFBI	111.982	2.64135	2.18111	1.21101	0.225891	0.940299
AL161935.3	61.7988	5.09512	1.66309	3.06365	0.00218657	0.13199		RECQL	173.857	2.68574	0.873786	3.07368	0.00211437	0.0718258		MEX3A	87.8858	2.639	1.9801	1.33276	0.182611	0.907436
NUAK2	42.2913	5.09296	2.5027	2.03499	0.0418517	0.477956		LRR1	87.1016	2.68573	0.755327	3.55572	0.000376944	0.0308422		SPSB4	151.095	2.63778	1.99303	1.3235	0.18567	0.911919
EZH2	453.548	5.08314	1.72185	2.95214	0.0031558	0.149523		NTN1	272.832	2.6698	0.869957	3.06888	0.00214861	0.0724375		POC1A	58.2002	2.63711	0.864466	3.05057	0.00228408	0.240908
SFRP4	93.5827	5.07397	3.14048	1.61567	0.106166	0.671082		CCNA2	64.46	2.66915	0.598783	4.45762	8.28748e-06	0.00335718		ONECUT2	79.9275	2.63278	1.96614	1.33906	0.180551	0.906182
MAPKAPK3	69.1187	5.07034	2.22922	2.2745	0.0229362	0.369546		PLK4	41.5877	2.65974	1.04307	2.54992	0.0107749	1		RACGAP1	201.759	2.62025	0.618466	4.23669	2.26839e-05	0.0294458
DTL	65.9604	5.05748	2.97762	1.6985	0.0894138	0.625828		SAMD9	74.4153	2.65097	1.25318	2.1154	0.0343956	0.333835		HIST1H1C	70.6431	2.61944	1.23052	2.12873	0.0332767	0.587327
LRR1	87.1016	5.02084	1.54736	3.24479	0.00117537	0.101961		CKS2	101.179	2.63738	1.30287	2.02428	0.042941	0.373321		RECQL	173.857	2.61687	0.899574	2.90901	0.00362581	0.302395
BUD31	119.54	5.01973	1.69824	2.95583	0.00311826	0.149523		FBP1	57.0478	2.63326	1.19946	2.19537	0.0281372	0.30302		CTSC	244.927	2.61405	1.55086	1.68555	0.0918834	0.800786
OSBPL3	539.968	4.99147	1.97265	2.53034	0.0113954	0.258696		PTGFRN	235.88	2.62563	1.05607	2.48622	0.0129107	0.203		HLA-DMB	161.796	2.61204	1.74924	1.49324	0.135374	0.870666
CASP1	52.427	4.99027	3.25655	1.53238	0.125429	0.703938		RAB39A	131.379	2.61535	1.06441	2.45709	0.0140069	0.210149		C5orf63	62.4715	2.59947	1.45475	1.78689	0.0739555	0.751546
CENPK	159.191	4.97829	2.3684	2.10196	0.0355569	0.443624		BUD31	119.54	2.60085	0.831353	3.12845	0.00175731	0.0672551		PLBD1	91.6714	2.59675	1.5317	1.69533	0.0900122	0.793565
NTN1	272.832	4.97811	1.78118	2.79484	0.00519258	0.181711		PHLDA1	287.487	2.59461	1.25047	2.07492	0.0379942	0.350246		KLHDC8A	251.587	2.59006	2.02923	1.27638	0.201821	0.932001
MS4A4A	156.03	4.96418	3.42365	1.44997	0.147067	0.734522		RP2	126.828	2.59459	0.951453	2.72697	0.00639184	0.132435		MIR124-2HG	194.845	2.59006	2.31454	1.11904	0.263124	0.964371
CCNA2	64.46	4.96202	1.23048	4.03259	5.51655e-05	0.021655		CDCA7	82.6052	2.5889	1.45735	1.77644	0.0756599	0.483138		FANCE	61.1383	2.58855	1.01186	2.5582	0.0105215	0.399767
AGMO	275.56	4.94594	2.15871	2.29115	0.0219546	0.360853		SMIM3	148.568	2.57885	1.64932	1.56358	0.117915	0.57268		STK17A	367.828	2.58657	0.836423	3.09242	0.00198532	0.228121
SHD	85.7309	4.92874	3.17678	1.55149	0.120785	0.693017		ADAMTS9	288.878	2.56648	1.56265	1.64239	0.100509	0.53732		PIM1	97.0694	2.58392	1.63118	1.58408	0.113175	0.839932
PAXIP1-AS2	85.7701	4.92768	1.79279	2.74861	0.00598493	0.190301		CDC45	42.6645	2.56644	1.31009	1.95898	0.0501147	1		GLI2	101.619	2.58322	1.51136	1.7092	0.0874135	0.79186
UBE2T	95.6657	4.92545	2.44515	2.01437	0.0439703	0.487125		ZWILCH	83.4626	2.56118	0.633675	4.04179	5.30442e-05	0.00973437		TCAF2	88.087	2.58233	1.8657	1.38411	0.166325	0.890247
TNC	460.544	4.91339	2.54993	1.92687	0.0539957	0.530778		CDCA7L	197.226	2.553	1.08682	2.34905	0.0188215	0.245006		PPP1R1C	73.4266	2.58055	0.918677	2.80899	0.00496974	0.340831
BEST3	159.57	4.89404	3.10897	1.57416	0.115449	0.685949		ECT2	126.285	2.54581	0.95783	2.65789	0.00786311	0.150597		MYO7A	76.2056	2.56532	1.17995	2.17409	0.0296981	0.567078
DBF4	195.462	4.88719	1.47019	3.32418	0.000886782	0.0873381		CASP4	106.149	2.54136	1.51274	1.67998	0.092962	0.521887		LRRC25	41.2771	2.56355	1.48166	1.7302	0.0835954	0.78665
TCTEX1D1	49.2745	4.86682	4.42974	1.09867	0.271912	0.859805		RACGAP1	201.759	2.54134	0.566997	4.4821	7.39119e-06	0.00321442		RCAN1	444.879	2.54589	0.633977	4.01574	5.9259e-05	0.044525
CD86	199.35	4.85605	2.97755	1.63088	0.102915	0.664406		CHEK1	176.268	2.5205	1.08532	2.32236	0.0202133	0.25543		IL1B	66.6883	2.54493	2.0084	1.26714	0.205104	0.932257
KIFC1	66.2914	4.84585	2.09791	2.30984	0.020897	0.352745		NT5DC2	85.8391	2.51582	1.14955	2.18852	0.0286316	0.306246		LY86	130.096	2.5412	1.82108	1.39544	0.162884	0.888452
ESCO2	69.7599	4.82897	2.26707	2.13005	0.0331677	0.433724		PAXIP1-AS2	85.7701	2.51581	0.877745	2.86622	0.00415408	0.102802		PLPPR5	181.788	2.53528	1.61775	1.56716	0.117077	0.846778
SMIM3	148.568	4.82517	3.39574	1.42095	0.155332	0.746441		TMEM176A	90.1398	2.50939	1.82967	1.3715	0.17022	0.655469		CENPU	98.0784	2.53149	1.03939	2.43557	0.0148685	0.440108
RAB20	123.091	4.82345	2.16214	2.23087	0.0256896	0.392201		PRIM1	150.696	2.49896	0.670428	3.72742	0.000193452	0.0216094		AC244021.1	213.156	2.52697	0.988047	2.55754	0.0105415	0.399767
PLAC8	83.4946	4.79733	1.83807	2.60999	0.00905456	0.238164		SYTL4	133.159	2.49731	1.24861	2.00007	0.0454925	0.385849		WDR76	167.954	2.51961	0.647613	3.8906	9.99954e-05	0.0595382
C4orf19	158.255	4.78573	1.6486	2.9029	0.00369728	0.158789		BATF3	79.4657	2.4931	1.22218	2.03987	0.041363	0.366195		CLSPN	123.736	2.51819	1.24059	2.02983	0.0423734	0.639457
PPP1R1C	73.4266	4.78086	1.73407	2.75701	0.00583323	0.190144		STK33	415.541	2.48506	1.18159	2.10314	0.0354534	0.339877		PCED1B	240.598	2.5153	1.61484	1.55762	0.119324	0.849981
EDA2R	59.6279	4.76894	2.44852	1.94768	0.0514527	0.522464		EDA2R	59.6279	2.46335	1.19306	2.06473	0.0389485	0.356109		CDCP1	106.315	2.51273	1.38092	1.8196	0.0688194	0.744353
ACTA2	68.7264	4.76462	1.89956	2.50827	0.0121323	0.266348		VANGL1	37.2212	2.46335	1.2567	1.96017	0.0499753	1		FLRT2	308.108	2.51139	1.44923	1.73292	0.0831099	0.784947
TYMS	223.079	4.759	2.372	2.00632	0.0448221	0.489271		SHROOM2	141.9	2.46334	0.881147	2.79561	0.00518017	0.117662		ALOX5AP	194.816	2.50807	1.47304	1.70265	0.0886333	0.793565
PLK4	41.5877	4.72209	2.13643	2.21027	0.0270861	0.400452		TMEM100	76.7857	2.4586	2.23633	1.09939	0.271597	0.765958		FAM72D	55.538	2.49983	0.80619	3.1008	0.00192999	0.225723
SUSD1	321.529	4.7213	2.21435	2.13214	0.0329952	0.433504		NUDT1	135.204	2.44804	0.732804	3.34065	0.000835821	0.0485567		MKI67	64.1597	2.4904	2.24362	1.10999	0.267003	0.966955
METTL7B	103.86	4.71524	4.04506	1.16568	0.243744	0.842216		CRISPLD1	252.384	2.44478	1.58476	1.54268	0.122908	0.583949		FYB1	497.212	2.48977	1.68737	1.47553	0.140069	0.877038
SAAL1	157.873	4.70415	0.844437	5.57076	2.53634e-08	0.000114069		C21orf58	220.039	2.44371	0.714428	3.42052	0.000625015	0.0416007		NSUN7	141.078	2.48835	1.215	2.04802	0.0405576	0.627972
CKS2	101.179	4.70292	2.6867	1.75044	0.0800417	0.6057		SAAL1	157.873	2.43824	0.414454	5.88303	4.02822e-09	2.47087e-05		DBF4	195.462	2.48107	0.789796	3.14141	0.00168135	0.207262
ZWILCH	83.4626	4.67501	1.29719	3.60395	0.000313417	0.0509076		SMC4	222.865	2.43144	1.13276	2.14647	0.0318358	0.320002		RSAD2	79.096	2.47783	1.45241	1.70601	0.088007	0.793565
CHEK1	176.268	4.6702	2.23408	2.09043	0.0365792	0.44976		HAMP	140.152	2.43012	2.05599	1.18197	0.237218	0.730094		GIMAP4	57.7557	2.47313	2.23482	1.10664	0.268451	0.967382
FP565260.6	133.611	4.66808	2.2131	2.10929	0.0349193	0.44194		LY96	140.641	2.42588	1.4868	1.6316	0.102763	0.542235		ASCL1	85.5566	2.47256	2.29196	1.0788	0.280678	0.976004
PGM2	125.976	4.65692	1.43759	3.23938	0.00119789	0.102557		AC005618.1	69.8622	2.42272	1.5847	1.52882	0.126309	0.589136		C4orf19	158.255	2.46678	0.860122	2.86794	0.00413153	0.317968
FAM111A	251.816	4.64075	1.72131	2.69605	0.00701662	0.208888		H2AFX	160.58	2.42041	0.869153	2.7848	0.00535615	0.119032		ENG	139.519	2.46594	1.29547	1.90352	0.0569728	0.707381
CYR61	137.223	4.63252	4.17841	1.10868	0.267568	0.859805		HMGB2	293.104	2.41321	1.12493	2.14521	0.0319357	0.320505		RTKN2	77.0751	2.46455	1.32352	1.86213	0.0625851	0.730449
PHLDA1	287.487	4.62964	2.57773	1.79602	0.0724921	0.585832		DBF4	195.462	2.40612	0.715936	3.3608	0.000777173	0.0464352		AR	146.598	2.45839	1.34832	1.82329	0.068259	0.744353
TFEC	207.808	4.62516	2.93695	1.57482	0.115299	0.685949		ANXA1	236.827	2.402	1.90857	1.25853	0.208199	0.701661		CD163L1	125.959	2.45782	1.64904	1.49045	0.136105	0.872123
PRIM1	150.696	4.62022	1.37374	3.36323	0.000770366	0.0820409		AL161935.3	61.7988	2.40194	0.816365	2.94223	0.00325854	0.0900223		SULF2	266.22	2.45679	0.960207	2.55861	0.0105093	0.399767
GLIS3	608.65	4.61692	2.54148	1.81662	0.0692748	0.577271		WDR34	141.071	2.40071	0.721331	3.32817	0.000874191	0.0492537		MSR1	413.962	2.45539	1.68973	1.45313	0.146189	0.8814
OLFML2B	119.913	4.61309	3.10107	1.48758	0.136861	0.718535		ANXA2R	57.0398	2.39865	1.42629	1.68174	0.0926189	0.521149		CD14	295.135	2.45356	2.04508	1.19974	0.230241	0.941075
PLPPR5	181.788	4.58847	2.9885	1.53537	0.124692	0.701911		IER5	189.444	2.39662	0.765988	3.12879	0.00175525	0.0672551		CD58	218.111	2.45089	1.07676	2.27618	0.0228353	0.518139
SHROOM2	141.9	4.58689	1.78965	2.56301	0.0103768	0.250306		KNL1	90.791	2.39296	0.967747	2.47271	0.0134093	0.205067		PLAC8	83.4946	2.44022	0.996857	2.44791	0.0143687	0.436687
BATF3	79.4657	4.58567	2.51684	1.82199	0.0684559	0.575559		GMNN	101.488	2.38285	0.813971	2.92744	0.00341764	0.0923247		HCK	236.287	2.43691	1.52444	1.59856	0.109918	0.830442
PTGFRN	235.88	4.58419	2.17449	2.10817	0.0350166	0.442317		LINC01965	116.647	2.38095	2.08593	1.14143	0.25369	0.747851		TRIM14	207.085	2.43576	1.01243	2.40586	0.0161343	0.452555
FPR1	123.564	4.57449	3.31128	1.38149	0.167129	0.768198		MFSD9	38.9434	2.38088	1.19669	1.98955	0.0466406	1		TSPAN12	88.2266	2.43404	1.97207	1.23425	0.217109	0.935829
RTKN2	77.0751	4.56534	2.47038	1.84803	0.064598	0.563737		GLIS3	608.65	2.37666	1.23565	1.92341	0.0544285	0.419681		PGM2	125.976	2.43062	0.769096	3.16035	0.00157577	0.197894
LINC01965	116.647	4.56162	4.28931	1.06349	0.287562	0.870473		TMEM176B	273.193	2.35827	1.55782	1.51383	0.130069	0.596238		ALOX5	232.066	2.4252	1.55801	1.5566	0.119564	0.849981
TCAF2	88.087	4.5559	3.45788	1.31754	0.187658	0.79452		PDGFC	559.658	2.35757	1.05595	2.23264	0.0255724	0.288414		BUD31	119.54	2.41888	0.900328	2.68666	0.00721694	0.385307
NID1	195.24	4.53622	3.43026	1.32241	0.186031	0.792416		PLAC8	83.4946	2.35711	0.891583	2.64373	0.00819971	0.155648		PAXIP1-AS2	85.7701	2.41187	0.950153	2.5384	0.0111361	0.399767
TMSB15B	94.6929	4.52996	2.18532	2.0729	0.0381814	0.45906		SLC10A4	35.0333	2.35644	1.641	1.43598	0.151009	1		FOSB	108.17	2.41072	2.54658	0.94665	0.343817	0.996165
MYLK-AS1	110.864	4.52805	2.40032	1.88644	0.0592359	0.547165		PSPH	292.45	2.35642	0.620963	3.79479	0.000147769	0.0186103		CYTIP	93.1629	2.40757	1.74744	1.37777	0.168276	0.891314
AC091932.1	51.0068	4.52687	3.67942	1.23032	0.218578	0.819494		FAM111A	251.816	2.35062	0.836264	2.81086	0.004941	0.114778		SUSD1	321.529	2.40234	1.17523	2.04415	0.0409391	0.631638
EMB	176.985	4.52453	2.94781	1.53488	0.124814	0.702293		SERPINH1	57.1003	2.33784	1.53066	1.52734	0.126677	0.589391		BRINP3	335.234	2.40142	1.7329	1.38577	0.165816	0.890126
SIGLEC9	87.4343	4.52292	3.01363	1.50082	0.133402	0.716259		BUB1B	62.6669	2.33782	1.26032	1.85495	0.0636041	0.445817		HAP1	182.117	2.39721	1.62861	1.47194	0.141037	0.878483
TNFSF13B	206.444	4.50978	2.30635	1.95538	0.0505384	0.518811		MND1	182.818	2.33782	0.981189	2.38264	0.0171892	0.235262		DTX3L	174.117	2.39672	1.21759	1.96842	0.0490203	0.678053
AC093525.7	40.4994	4.50781	2.00373	2.24971	0.0244673	0.380187		GPX7	54.2317	2.33782	1.08639	2.15191	0.0314041	0.318598		ITGB2	188.552	2.39377	1.82388	1.31246	0.189365	0.916071
XRCC2	120.485	4.48769	1.74274	2.57508	0.0100216	0.24758		PCDHB7	45.6861	2.32686	1.9386	1.20028	0.230032	0.725262		GSDME	217.816	2.39284	0.720842	3.3195	0.000901777	0.151074
ECT2	126.285	4.48693	1.9667	2.28145	0.0225217	0.365854		FANCI	176.432	2.3206	0.718895	3.22801	0.00124654	0.0574791		BRIP1	148.268	2.39071	1.27565	1.87411	0.0609148	0.725385
ATF3	137.693	4.4773	1.67146	2.67867	0.00739149	0.216119		SUSD1	321.529	2.31896	1.08354	2.14017	0.0323407	0.322303		LCP2	222.644	2.38674	1.67732	1.42295	0.154752	0.887573
VANGL1	37.2212	4.45969	2.55416	1.74605	0.0808023	0.606308		C4orf19	158.255	2.31895	0.812012	2.85581	0.00429273	0.10385		CD300A	94.0744	2.3779	1.56956	1.51501	0.129769	0.867153
AC020928.1	194.068	4.45729	2.0205	2.20604	0.0273815	0.401026		DTYMK	272.447	2.31345	0.631511	3.66335	0.000248939	0.0242444		RAD51AP1	64.4261	2.3772	1.14822	2.07033	0.0384218	0.620714
PSPH	292.45	4.45011	1.26937	3.50576	0.00045531	0.062126		CPVL	274.356	2.30662	0.976158	2.36296	0.0181297	0.240745		AC091932.1	51.0068	2.37543	1.99027	1.19353	0.232664	0.943293
SPON2	79.0605	4.4492	2.25471	1.97329	0.048462	0.507437		RAB13	187.954	2.30419	1.06757	2.15834	0.0309012	0.317944		2022-03-03	472.309	2.37148	0.750806	3.15858	0.00158541	0.197894
CTSK	47.0377	4.44128	2.48767	1.78532	0.0742101	0.589853		MYLK-AS1	110.864	2.29342	1.18445	1.93628	0.0528332	0.413351		SRGN	404.544	2.37119	1.41666	1.6738	0.0941707	0.80611
MIR155HG	100.171	4.44056	2.35649	1.8844	0.059511	0.548709		CTSK	47.0377	2.29342	1.2255	1.87142	0.0612866	0.439377		F2R	73.8265	2.35983	1.4122	1.67103	0.0947159	0.809017
DTX3L	174.117	4.43215	2.25008	1.96977	0.0488642	0.509277		PLP2	70.3075	2.28868	1.43966	1.58974	0.111894	0.560169		KCND2	639.751	2.35907	2.10502	1.12068	0.262422	0.962877
AL513314.2	90.0601	4.42915	2.27974	1.94283	0.0520364	0.523478		STIL	102.151	2.28437	0.924825	2.47006	0.013509	0.205304		HLA-DQA1	103.662	2.35875	1.66737	1.41466	0.157169	0.887573
WEE1	165.259	4.42007	2.33252	1.89497	0.0580961	0.541625		TGIF1	128.831	2.27641	0.897826	2.53547	0.0112295	0.188568		IL18	165.037	2.35686	1.70727	1.38049	0.167436	0.891314
TGIF1	128.831	4.41605	1.84893	2.38843	0.0169204	0.318286		BARD1	375.07	2.26623	0.612719	3.69864	0.000216759	0.0228237		KIAA0040	45.8803	2.35383	2.01262	1.16954	0.242188	0.946599
TRIM14	207.085	4.40726	1.8923	2.32905	0.0198566	0.344962		LAMA4	163.04	2.26543	1.34323	1.68655	0.09169	0.518862		IL10RA	133.883	2.35051	1.76229	1.33378	0.182275	0.907436
GSDME	217.816	4.39897	1.34718	3.26531	0.00109344	0.0971938		TMEM255A	92.786	2.26542	1.27383	1.77844	0.0753322	0.482652		SGO2	122.481	2.34911	0.784671	2.99375	0.00275571	0.270024
BRCA2	114.92	4.39578	1.6241	2.70659	0.00679773	0.204698		MIR503HG	81.573	2.26027	1.40005	1.61442	0.106436	0.550833		BTK	96.5348	2.34531	1.41643	1.65579	0.0977651	0.812826
IL4R	183.373	4.39255	2.89008	1.51987	0.128544	0.710162		POLR1E	61.0507	2.25981	0.806803	2.80094	0.00509536	0.117093		SP140L	167.882	2.3448	1.43824	1.63032	0.103033	0.823449
SULF2	266.22	4.38376	1.77309	2.47238	0.0134218	0.2794		ZNF480	82.44	2.25184	0.739619	3.04459	0.00232997	0.074842		AL513314.2	90.0601	2.34132	1.21564	1.92599	0.0541053	0.693645
TP53I3	69.4766	4.3756	3.15102	1.38863	0.164946	0.766255		CSRP2	184.645	2.25137	1.60709	1.4009	0.161243	0.64447		ABHD3	237.348	2.33921	0.904173	2.58713	0.00967801	0.388872
MCM2	58.1987	4.35833	2.24293	1.94315	0.0519985	0.523478		MIR155HG	100.171	2.24762	1.15311	1.94918	0.0512735	0.408091		GBP3	70.706	2.33711	1.43876	1.62439	0.104293	0.824207
BARD1	375.07	4.35716	1.26062	3.45636	0.000547522	0.0676603		TMEM51	196.669	2.24762	1.04589	2.149	0.0316348	0.319268		IL13RA1	301.272	2.3369	1.54231	1.51519	0.129724	0.867153
ANXA2R	57.0398	4.35295	2.93738	1.48191	0.138363	0.721504		HAUS1	157.038	2.24652	0.505967	4.44006	8.99329e-06	0.00346696		IKZF1	253.04	2.33677	1.69862	1.37569	0.168919	0.891314
ENG	139.519	4.34434	2.39862	1.81118	0.0701126	0.578255		VAV3	391.921	2.2452	1.41528	1.5864	0.112649	0.562259		LRR1	87.1016	2.33511	0.82629	2.82602	0.00471298	0.333704
NAV2-AS3	64.3461	4.34409	2.45663	1.76831	0.0770087	0.592781		EMILIN2	194.772	2.24405	1.24171	1.80723	0.0707267	0.465536		EBI3	63.1391	2.33457	1.4144	1.65058	0.0988254	0.815472
PLBD1	91.6714	4.32314	2.87745	1.50242	0.132988	0.716259		TMSB15B	94.6929	2.24296	1.06249	2.11103	0.0347695	0.335555		ZFP69B	63.4716	2.33452	1.21791	1.91683	0.05526	0.700049
KIAA0040	45.8803	4.3197	3.71939	1.1614	0.245479	0.84235		ANXA2	391.682	2.24256	1.41922	1.58013	0.114076	0.56471		PCLAF	100.003	2.3323	1.24719	1.87004	0.0614786	0.727469
TMEM176A	90.1398	4.31577	3.77243	1.14403	0.252611	0.848746		RFC2	179.283	2.23593	0.560568	3.98868	6.6442e-05	0.0113622		PLTP	270.318	2.31707	1.56602	1.4796	0.138981	0.875867
PLP2	70.3075	4.31573	2.96703	1.45456	0.14579	0.732811		RBP1	200.881	2.2326	1.28743	1.73415	0.0828906	0.498997		ATF3	137.693	2.31351	0.902942	2.56219	0.0104013	0.399767
WDR34	141.071	4.31543	1.48461	2.90678	0.00365169	0.158789		OSBPL3	539.968	2.23203	0.965203	2.31249	0.0207505	0.257546		CARD9	57.0244	2.31232	0.880465	2.62625	0.00863309	0.386072
NMI	96.5383	4.30797	1.97121	2.18545	0.0288562	0.413101		NEDD1	202.959	2.22887	0.617605	3.6089	0.000307502	0.026607		NTN1	272.832	2.30832	0.949807	2.4303	0.0150863	0.441105
POLQ	158.18	4.30096	2.31842	1.85512	0.0635786	0.558473		MAP3K7CL	132.908	2.22631	1.11626	1.99443	0.0461053	0.389138		AC093525.7	40.4994	2.3075	1.03966	2.21948	0.0264541	0.542289
KNL1	90.791	4.29673	1.98573	2.16381	0.030479	0.421144		PGM2	125.976	2.2263	0.70123	3.17485	0.00149914	0.0627293		HCLS1	340.1	2.3069	1.66644	1.38433	0.166257	0.890247
SYTL4	133.159	4.29153	2.55792	1.67774	0.0933979	0.636535		ZNF726	53.0918	2.22416	1.06322	2.09192	0.036446	0.344394		EDA2R	59.6279	2.30559	1.31342	1.75542	0.0791879	0.772362
CD58	218.111	4.2877	1.99253	2.15189	0.0314062	0.42764		TP53I3	69.4766	2.21505	1.52857	1.4491	0.14731	0.622275		SFRP4	93.5827	2.30249	1.68675	1.36504	0.17224	0.898159
VAV3	391.921	4.28324	2.91231	1.47074	0.141362	0.727077		AC010273.2	72.4469	2.20036	1.85479	1.18631	0.2355	0.727627		PTTG1	117.823	2.29564	1.86198	1.2329	0.217612	0.935829
PDGFC	559.658	4.27182	2.17283	1.96602	0.0492965	0.510172		RHOJ	348.783	2.20034	1.26188	1.74369	0.0812125	0.49418		REC8	126.807	2.29514	0.904805	2.53661	0.0111932	0.399767
MYRFL	82.4462	4.25908	3.07492	1.3851	0.166021	0.766341		HRH1	323.309	2.20033	1.23334	1.78404	0.0744165	0.479656		CCNA2	64.46	2.29287	0.662161	3.46271	0.00053476	0.12736
PLEK	101.837	4.25616	3.3569	1.26789	0.204838	0.80988		GJC1	110.863	2.20033	1.31158	1.67762	0.0934218	0.522462		FCER1G	240.77	2.29219	1.43616	1.59606	0.110476	0.832163
RAB31	851.189	4.25549	1.90159	2.23786	0.0252303	0.387446		PPP1R1C	73.4266	2.20031	0.849126	2.59126	0.00956247	0.171564		COQ2	93.3955	2.29086	1.06443	2.15218	0.0313831	0.575752
ASCL1	85.5566	4.25147	4.2241	1.00648	0.314185	0.8854		AC093525.7	40.4994	2.20031	0.988945	2.2249	0.0260877	1		UPP1	154.893	2.29049	1.01367	2.25961	0.0238457	0.52117
SNCAIP	269.969	4.24302	2.77873	1.52697	0.12677	0.706734		CENPL	66.2181	2.20031	0.758722	2.90002	0.00373144	0.0959112		FAM111A	251.816	2.29013	0.930003	2.4625	0.0137971	0.427739
AC244021.1	213.156	4.23543	1.86783	2.26756	0.0233557	0.372467		SLC2A4RG	108.1	2.18504	0.776827	2.81278	0.00491157	0.114642		EZH2	453.548	2.29	0.93068	2.46057	0.0138717	0.428549
GMNN	101.488	4.22737	1.67607	2.5222	0.0116625	0.261139		FKBP10	210.415	2.17741	1.67426	1.30052	0.193422	0.686571		TMSB15B	94.6929	2.287	1.17854	1.94054	0.052314	0.688539
IER5	189.444	4.21239	1.57816	2.66918	0.00760374	0.219075		ZNF530	40.3509	2.17384	0.962183	2.25928	0.0238663	1		AC020928.1	194.068	2.28613	1.07636	2.12394	0.0336751	0.588147
ANXA2	391.682	4.21215	2.92566	1.43973	0.149945	0.737719		AC020928.1	194.068	2.17117	0.987229	2.19925	0.02786	0.30302		MDK	270.106	2.28336	1.76548	1.29333	0.195896	0.923705
ALOX5AP	194.816	4.21132	2.7155	1.55085	0.120938	0.693596		C19orf57	86.1525	2.16789	0.948054	2.28668	0.0222148	0.264968		LTC4S	121.447	2.27971	1.44394	1.57882	0.114378	0.842058
LILRB1	82.3091	4.20544	3.82245	1.10019	0.271247	0.859805		MAD2L2	160.165	2.16682	0.963383	2.24918	0.0245011	0.281522		IRF8	114.173	2.27398	1.74049	1.30652	0.191377	0.919546
AL031280.1	63.7255	4.204	2.27867	1.84493	0.0650472	0.564274		ATF3	137.693	2.16378	0.812092	2.66446	0.00771129	0.149186		NAV2-AS3	64.3461	2.27015	1.33231	1.70392	0.0883959	0.793565
PCDHB13	51.1081	4.19419	2.4208	1.73256	0.0831733	0.613541		PRIM2	496.531	2.16378	0.517379	4.18219	2.88714e-05	0.00716142		BRCA2	114.92	2.26947	0.861849	2.63325	0.00845709	0.386072
SP140L	167.882	4.19406	2.66202	1.57552	0.115137	0.685949		C19orf48	136.466	2.16218	0.827683	2.61232	0.00899292	0.163947		SAAL1	157.873	2.26591	0.4447	5.09536	3.48072e-07	0.00091188
PIM1	97.0694	4.1867	3.00323	1.39406	0.163298	0.762855		AC091932.1	51.0068	2.15143	1.78671	1.20413	0.22854	0.723336		RAB31	851.189	2.26255	1.03065	2.19526	0.0281449	0.553634
SCIN	216.138	4.18417	3.94398	1.0609	0.288736	0.871061		BCHE	226.371	2.15022	1.33201	1.61426	0.10647	0.550833		NMI	96.5383	2.25967	1.06504	2.12168	0.033865	0.58989
MND1	182.818	4.18236	2.01812	2.07241	0.0382274	0.45906		SALL3	192.699	2.14691	1.54061	1.39355	0.163454	0.645341		PCDHA5	62.8027	2.25573	1.56083	1.44521	0.148399	0.886807
KIF20B	139.883	4.18186	1.27	3.29281	0.000991912	0.0961182		MAPKAPK3	69.1187	2.14428	1.08329	1.97941	0.0477696	0.394817		PKIB	150.594	2.25219	0.978919	2.30069	0.0214089	0.513171
SH2D4A	120.832	4.1808	2.39769	1.74368	0.0812151	0.60735		TIMELESS	99.6411	2.13577	0.72125	2.9612	0.00306441	0.0876735		CKAP2	123.429	2.25082	0.828178	2.7178	0.00657176	0.377559
FAM72D	55.538	4.17791	1.49564	2.79339	0.00521593	0.181711		STK32A	224.912	2.12634	1.42171	1.49562	0.134752	0.602392		HAVCR2	382.046	2.24917	1.21636	1.8491	0.0644436	0.736703
NEDD1	202.959	4.17694	1.26199	3.30981	0.000933577	0.0912607		RAD54B	79.5938	2.12632	1.15713	1.83758	0.0661236	0.451263		SMIM3	148.568	2.24631	1.83583	1.2236	0.221104	0.935881
KYNU	165.689	4.15835	3.33779	1.24584	0.212823	0.815374		FOXM1	59.9451	2.12631	1.03283	2.05873	0.03952	0.358527		HMOX1	194.528	2.24358	1.88174	1.19229	0.233147	0.943293
PRIM2	496.531	4.15634	1.04854	3.96394	7.37219e-05	0.0253618		BRCA2	114.92	2.12631	0.794756	2.67542	0.00746356	0.145565		FLI1	257.462	2.24163	1.69853	1.31975	0.186919	0.915651
C21orf58	220.039	4.15201	1.46858	2.82724	0.00469514	0.17417		ZYX	265.943	2.12232	0.978807	2.16827	0.0301381	0.313791		GBP2	129.298	2.24162	1.84174	1.21712	0.223557	0.935881
ZFP69B	63.4716	4.1515	2.2965	1.80775	0.0706454	0.579814		ATP6V0E2-AS1	52.7666	2.12124	0.870085	2.43796	0.0147703	0.215639		GLIS3	608.65	2.24026	1.37065	1.63446	0.102163	0.822303
LMO1	146.012	4.14244	3.17713	1.30383	0.19229	0.800584		RRM1	181.339	2.12045	0.453518	4.67555	2.93162e-06	0.00198209		LILRB4	187.342	2.23655	1.539	1.45325	0.146154	0.8814
MAP3K7CL	132.908	4.14079	2.28979	1.80837	0.0705488	0.579385		SNCAIP	269.969	2.11941	1.35271	1.56679	0.117163	0.570528		KIF20B	139.883	2.23637	0.683823	3.2704	0.00107397	0.163581
ABHD3	237.348	4.13816	1.67652	2.4683	0.0135755	0.280418		IL27RA	58.5454	2.11939	0.87033	2.43515	0.0148855	0.216067		MYLK-AS1	110.864	2.23463	1.24611	1.79329	0.0729272	0.751006
CTSC	244.927	4.13239	2.86095	1.44441	0.148623	0.737148		TMEM187	71.0358	2.11541	0.658027	3.21478	0.00130544	0.0586352		PCDHB13	51.1081	2.22834	1.30328	1.70979	0.0873039	0.791626
CKAP2	123.429	4.1292	1.5375	2.68566	0.00723869	0.213558		IKBIP	167.388	2.11444	0.619223	3.41467	0.00063859	0.0418537		POLQ	158.18	2.22617	1.24351	1.79023	0.0734164	0.751006
CDCP1	106.315	4.12809	2.59623	1.59003	0.111827	0.681556		CHAF1A	165.427	2.11427	0.79551	2.65775	0.00786631	0.150597		NCKAP1L	250.745	2.2261	1.69337	1.3146	0.188646	0.916071
STIL	102.151	4.11747	1.89174	2.17656	0.0295138	0.417947		CKS1B	77.4594	2.11285	0.987562	2.13946	0.0323983	0.322615		PARP10	133.476	2.22086	0.873006	2.54393	0.0109614	0.399767
ADAM9	556.648	4.11718	1.53067	2.68979	0.00714965	0.212366		LYPD1	131.784	2.11141	1.23336	1.71191	0.0869127	0.508879		GMIP	92.9406	2.20555	0.912111	2.41807	0.0156031	0.44744
CDCA7L	197.226	4.11098	2.2309	1.84274	0.065367	0.565301		CCDC80	168.15	2.11108	1.50345	1.40416	0.16027	0.642999		DTL	65.9604	2.20508	1.59828	1.37966	0.167691	0.891314
BRINP3	335.234	4.10581	3.20187	1.28232	0.199732	0.804764		NEURL2	67.5878	2.10079	1.58052	1.32917	0.18379	0.672847		TGFB1I1	54.3028	2.20414	1.74583	1.26252	0.206762	0.932257
RBP1	200.881	4.1016	2.65497	1.54488	0.122376	0.696326		RTKN2	77.0751	2.10078	1.20431	1.74439	0.0810918	0.49418		SIGLEC10	141.497	2.20225	1.76308	1.24909	0.211632	0.934834
STK33	415.541	4.09968	2.4248	1.69073	0.0908889	0.630256		NUAK2	42.2913	2.10077	1.22239	1.71858	0.0856908	1		IGFBP2	598.256	2.20174	1.81565	1.21264	0.225267	0.938839
IKBIP	167.388	4.08701	1.27264	3.21144	0.0013207	0.10734		ACTA2	68.7264	2.10077	0.933224	2.25109	0.0243796	0.280377		CHML	53.8642	2.20046	1.32854	1.6563	0.0976614	0.812749
TBC1D31	207.865	4.08058	1.18354	3.44778	0.000565214	0.0685531		PPCDC	277.179	2.10077	0.567268	3.70331	0.000212807	0.0226266		ODF3B	50.9801	2.19429	1.82191	1.20439	0.22844	0.941075
CENPL	66.2181	4.07181	1.55755	2.61425	0.00894248	0.237925		DRAXIN	94.8522	2.09827	1.05738	1.98441	0.0472106	0.393583		MIR155HG	100.171	2.19294	1.25062	1.75348	0.0795192	0.773657
RFC2	179.283	4.07101	1.1535	3.52926	0.000416727	0.0578858		NTNG1	272.013	2.09343	1.49602	1.39933	0.161713	0.644894		ADAM9	556.648	2.18955	0.828072	2.64416	0.00818951	0.386072
DNALI1	69.4463	4.06579	2.29388	1.77245	0.0763203	0.592781		CMTM3	95.9614	2.09298	1.00602	2.08047	0.0374828	0.348159		ITGAM	143.289	2.18803	1.52623	1.43362	0.151682	0.887573
INCENP	50.3882	4.06576	1.39004	2.92491	0.00344553	0.156386		SHD	85.7309	2.0914	1.54212	1.35619	0.17504	0.661387		TNC	460.544	2.18254	1.38043	1.58105	0.113866	0.842053
2022-03-03	472.309	4.06385	1.40189	2.89884	0.00374546	0.159811		AL513314.2	90.0601	2.08784	1.11347	1.87508	0.0607823	0.437854		LINC01965	116.647	2.18067	2.31191	0.943234	0.345561	0.997248
LRRC25	41.2771	4.06343	2.74683	1.47931	0.139056	0.723456		UHRF1	417.485	2.0871	0.824044	2.53276	0.0113169	0.189787		IFI27	77.6915	2.17524	1.88137	1.1562	0.247599	0.952069
FANCI	176.432	4.06212	1.47404	2.75578	0.00585531	0.190144		MASP1	121.2	2.08006	1.64714	1.26283	0.206649	0.699873		FAM129B	89.7212	2.17509	1.24154	1.75192	0.0797872	0.775321
COQ2	93.3955	4.05961	1.96771	2.06312	0.0391014	0.463519		MSH5	77.0497	2.08002	0.884485	2.35167	0.0186893	0.244407		PTPRC	396.502	2.17499	1.71354	1.2693	0.204334	0.932257
PCOLCE	72.6903	4.0585	4.31833	0.939832	0.347304	0.910843		MCM3	135.589	2.08001	0.677942	3.06813	0.00215406	0.0724375		SH2D4A	120.832	2.17313	1.27986	1.69794	0.0895195	0.793565
ARHGAP15	324.855	4.04868	2.68733	1.50658	0.131918	0.714489		PHF19	157.568	2.07667	1.08636	1.91158	0.0559304	0.424384		TBC1D31	207.865	2.17246	0.613061	3.54363	0.000394657	0.1067
PLTP	270.318	4.04831	2.88879	1.40139	0.161099	0.757008		PODXL	193.705	2.07633	0.948521	2.18902	0.0285956	0.306115		ST14	53.1923	2.16769	2.08807	1.03813	0.299208	0.984194
IL27RA	58.5454	4.03989	1.78099	2.26833	0.0233089	0.372467		POLQ	158.18	2.07479	1.12972	1.83656	0.0662749	0.451833		DOK3	84.6758	2.16057	1.55745	1.38725	0.165365	0.890126
FCGR2A	196.268	4.03085	3.5784	1.12644	0.25998	0.855483		NAV2-AS3	64.3461	2.07394	1.19164	1.74041	0.0817865	0.49512		TP53I3	69.4766	2.16054	1.70861	1.2645	0.20605	0.932257
DTYMK	272.447	4.02314	1.29968	3.09548	0.00196491	0.125276		MCM7	306.525	2.06547	0.830043	2.48839	0.0128322	0.202348		HLA-F	110.996	2.15476	1.31317	1.64089	0.10082	0.81926
TMEM106C	120.875	4.02267	2.45251	1.64023	0.100957	0.657931		ASAP2	406.745	2.0628	0.656444	3.14239	0.00167572	0.066544		UBE2T	95.6657	2.15343	1.32606	1.62393	0.10439	0.824207
CDCA7	82.6052	4.01612	3.00339	1.33719	0.181159	0.786521		TRIB2	231.748	2.05677	1.50936	1.36268	0.172984	0.660176		FAM20A	120.132	2.15259	1.55258	1.38646	0.165608	0.890126
PCDHA5	62.8027	4.01548	2.87831	1.39508	0.162991	0.762233		PLPPR5	181.788	2.05318	1.45075	1.41526	0.156993	0.637192		EPHA1-AS1	91.6493	2.15162	1.52284	1.4129	0.157685	0.887573
GPX7	54.2317	4.0133	2.2367	1.79429	0.0727665	0.586204		RGS16	184.917	2.05034	1.43665	1.42717	0.153532	0.629717		CHEK1	176.268	2.1497	1.20723	1.78069	0.0749638	0.754766
BUB1B	62.6669	4.00531	2.56992	1.55853	0.119107	0.690434		CA12	91.206	2.04835	1.79749	1.13956	0.254468	0.748031		CTSK	47.0377	2.14786	1.2973	1.65564	0.0977948	0.812826
CDC45	42.6645	4.00388	2.69083	1.48797	0.136759	0.718284		FBXO17	165.487	2.04833	1.30267	1.57241	0.115855	0.567716		ARHGAP25	216.406	2.14777	1.53055	1.40327	0.160538	0.888452
TMEM255A	92.786	3.9945	2.61806	1.52575	0.127073	0.706734		NMI	96.5383	2.04831	0.957665	2.13886	0.0324474	0.322615		CD33	50.4751	2.14606	1.71296	1.25284	0.210265	0.934834
FOXM1	59.9451	3.99189	2.09413	1.90623	0.0566202	0.535805		HMGN4	148.595	2.0483	0.82115	2.49443	0.0126159	0.202074		IKBKE	55.2887	2.14605	1.16503	1.84206	0.0654659	0.737587
RAB13	187.954	3.99189	2.2013	1.81342	0.0697672	0.578255		HMGB3	109.48	2.04328	1.63037	1.25327	0.210109	0.703607		SLA	143.842	2.14174	1.58484	1.35139	0.17657	0.900577
SRPX	68.6525	3.99003	4.60409	0.866628	0.386146	0.934644		ACSS3	279.815	2.03988	1.38352	1.47441	0.140372	0.612709		TGIF1	128.831	2.13964	1.00014	2.13934	0.0324082	0.581468
HMOX1	194.528	3.98938	3.47439	1.14822	0.250876	0.847423		OSMR	195.377	2.03761	1.38761	1.46843	0.141987	0.614504		ETS1	155.87	2.13585	1.26448	1.68912	0.0911958	0.798201
TMEM176B	273.193	3.98877	3.21145	1.24204	0.214221	0.816032		DNALI1	69.4463	2.03759	1.11602	1.82576	0.0678866	0.45731		KIF18B	75.4069	2.13515	1.40367	1.52112	0.12823	0.867153
HLA-DMB	161.796	3.98758	3.22587	1.23613	0.216412	0.817079		DTX3L	174.117	2.03543	1.09245	1.86318	0.0624369	0.442882		IFI44L	252.359	2.12994	1.27004	1.67707	0.0935298	0.80611
ARRDC4	82.2083	3.97513	2.00654	1.98109	0.0475814	0.502665		SNX7	234.45	2.03366	0.81971	2.48095	0.0131032	0.203326		GUCY1A1	89.1772	2.12714	3.03119	0.701751	0.482835	0.999985
FZD5	106.289	3.97476	2.20349	1.80385	0.0712549	0.582263		CLIC1	182.579	2.03323	1.46101	1.39167	0.164023	0.645341		DLEU7	339.826	2.12498	1.18148	1.79858	0.0720853	0.749536
PODXL	193.705	3.96956	1.95165	2.03396	0.0419561	0.478314		CCL4	127.437	2.03223	2.1099	0.963184	0.335455	0.820012		SNCAIP	269.969	2.12361	1.49395	1.42147	0.15518	0.887573
SRSF9	134.825	3.96596	1.6221	2.44495	0.0144873	0.291504		ARRDC4	82.2083	2.03219	0.975948	2.08227	0.0373175	0.347126		SHROOM2	141.9	2.12354	0.93465	2.27202	0.0230855	0.519582
CPXM1	57.333	3.96484	4.87222	0.813766	0.415779	0.945199		XRCC3	60.2985	2.03039	1.03732	1.95735	0.0503067	0.404209		PRIM1	150.696	2.12125	0.733998	2.89	0.00385248	0.30584
TNIP2	80.6906	3.96106	1.34163	2.95242	0.00315296	0.149523		SRSF9	134.825	2.03039	0.795558	2.55215	0.010706	0.182641		CIITA	237.663	2.11896	1.4476	1.46377	0.143256	0.881005
FAM129B	89.7212	3.96037	2.32867	1.7007	0.0890001	0.625772		TCF3	181.89	2.02277	0.761705	2.65559	0.00791708	0.151343		SQOR	43.9865	2.11867	1.71287	1.23692	0.216117	0.935829
SRD5A1	164.699	3.95988	1.43954	2.75079	0.00594522	0.190144		STAB1	225.123	2.02226	1.69396	1.19381	0.232553	0.726932		TLR3	39.8805	2.11587	1.08065	1.95796	0.0502346	0.682597
POLR1E	61.0507	3.95863	1.6567	2.38947	0.0168727	0.318007		RFC5	102.245	2.02039	0.586485	3.44492	0.00057123	0.0396977		PARVG	176.506	2.11399	1.64219	1.2873	0.19799	0.925003
LYPD1	131.784	3.95524	2.5427	1.55553	0.11982	0.691052		SRD5A1	164.699	2.01973	0.700812	2.88199	0.00395172	0.0997323		ZWILCH	83.4626	2.11382	0.691425	3.0572	0.00223417	0.240908
CHML	53.8642	3.95332	2.49118	1.58693	0.112529	0.683049		TSPAN6	47.0869	2.01304	1.10988	1.81374	0.0697181	0.463923		TMEM106C	120.875	2.11381	1.33117	1.58794	0.1123	0.836279
TMEM187	71.0358	3.9533	1.34267	2.94437	0.00323617	0.14979		SH2D4A	120.832	2.00767	1.17059	1.71509	0.0863288	0.507775		ABI3	111.397	2.11379	1.46874	1.43919	0.150096	0.887573
TRAIP	51.6666	3.94439	1.84015	2.14352	0.0320713	0.428624		C5	142.172	2.00766	0.734424	2.73365	0.00626359	0.131046		SPI1	245.179	2.11343	1.18257	1.78715	0.0739135	0.751546
CD14	295.135	3.94059	3.76986	1.04529	0.29589	0.878985		GSDME	217.816	2.00613	0.657087	3.05307	0.0022651	0.0736646		DRAM1	163.02	2.11214	1.18872	1.77682	0.0755978	0.756385
RRM1	181.339	3.924	0.930384	4.21762	2.46895e-05	0.0140612		TRAIP	51.6666	2.00391	0.898564	2.23013	0.0257391	0.289531		CDKN2C	128.988	2.11185	1.20966	1.74582	0.0808418	0.776253
CMTM3	95.9614	3.91515	2.07316	1.88849	0.0589597	0.545809		S100A16	322.785	2.00082	1.61205	1.24116	0.214545	0.708085		PTAFR	217.638	2.11182	1.41055	1.49716	0.134352	0.869791
HAUS1	157.038	3.91497	1.03805	3.77146	0.000162295	0.0379625		LPL	165.19	2.00041	1.38383	1.44556	0.148301	0.623864		GALR1	167.455	2.11118	2.58217	0.817599	0.413586	0.999985
CARD9	57.0244	3.91449	1.62613	2.40724	0.0160737	0.308852		PTP4A3	54.62	1.99869	1.35802	1.47177	0.141083	0.612901		APLNR	67.052	2.10627	2.58806	0.813844	0.415735	0.999985
HMGB2	293.104	3.91443	2.3194	1.68769	0.0914709	0.630731		FJX1	178.657	1.9952	1.61258	1.23728	0.215985	0.708576		SPC25	100.699	2.10616	1.35888	1.54993	0.121158	0.854072
PPCDC	277.179	3.90649	1.1475	3.40435	0.000663227	0.0775679		FTSJ3	92.9562	1.99385	0.551844	3.61307	0.000302592	0.026607		ZC3H12D	101.989	2.10543	1.20973	1.74042	0.081786	0.780842
CD300A	94.0744	3.90202	2.89965	1.34569	0.178403	0.78105		RAB31	851.189	1.99294	0.922642	2.16004	0.0307697	0.317739		INCENP	50.3882	2.09992	0.720947	2.91272	0.00358293	0.302395
RFC5	102.245	3.89104	1.20258	3.23557	0.00121398	0.10326		RPA3	143.867	1.98646	1.12877	1.75984	0.0784345	0.489124		SH3RF3	613.218	2.09987	0.84664	2.48024	0.0131295	0.420733
HMGN4	148.595	3.89047	1.66215	2.34063	0.0192514	0.339858		FIBIN	70.4781	1.98355	1.83799	1.0792	0.2805	0.7731		PSPH	292.45	2.09368	0.674179	3.10553	0.00189938	0.224144
ETS1	155.87	3.87675	2.35985	1.64279	0.100426	0.656321		ZNF501	39.3154	1.98271	0.653375	3.03457	0.0024088	1		BATF3	79.4657	2.09257	1.36135	1.53712	0.124264	0.859725
ZNF480	82.44	3.87259	1.50888	2.56653	0.0102722	0.249639		TTC26	184.385	1.97525	0.888282	2.22367	0.0261706	0.292591		BARD1	375.07	2.09093	0.680361	3.07327	0.00211725	0.235567
PCED1B	240.598	3.86764	3.008	1.28579	0.198518	0.803596		WDR4	142.807	1.97523	0.488515	4.04334	5.2694e-05	0.00973437		ESCO2	69.7599	2.08551	1.22467	1.70291	0.0885847	0.793565
MEOX2	151.921	3.86712	4.50129	0.859115	0.390277	0.936093		TCAF2	88.087	1.97357	1.68089	1.17412	0.240346	0.733685		CD53	232.216	2.08205	1.56204	1.33291	0.182562	0.907436
PM20D2	141.507	3.86696	1.28077	3.01925	0.00253398	0.140053		TRIM14	207.085	1.9715	0.923001	2.13596	0.0326825	0.324701		CRB2	142.799	2.07943	1.44502	1.43903	0.150141	0.887573
MAD2L2	160.165	3.8496	1.98651	1.93787	0.0526392	0.524472		SYNE2	412.034	1.96878	0.871628	2.25874	0.0238998	0.276757		MAD2L1	64.8044	2.07638	1.74784	1.18797	0.234845	0.946534
DRAM1	163.02	3.84852	2.21265	1.73932	0.0819777	0.609572		BEST3	159.57	1.96805	1.50877	1.30441	0.192095	0.683197		RRAS2	172.82	2.07213	0.799684	2.59118	0.00956461	0.387427
RIOX2	106.57	3.84598	1.20629	3.18826	0.00143132	0.108375		PCDHGA10	280.31	1.96675	0.902332	2.17963	0.0292853	0.308956		DAB2	182.643	2.07044	1.90876	1.0847	0.278054	0.975819
RRAS2	172.82	3.83503	1.51253	2.53551	0.0112282	0.258605		PCNA	168.028	1.96643	0.92556	2.12458	0.0336213	0.327942		GBP1	113.495	2.0699	1.79065	1.15595	0.247702	0.952069
RAD54B	79.5938	3.82724	2.3539	1.62591	0.103968	0.666515		KIAA0040	45.8803	1.96587	1.80584	1.08861	0.276324	0.770218		CENPM	44.7354	2.06657	1.43235	1.44279	0.149081	0.887573
SAMD10	47.1223	3.8243	2.76151	1.38486	0.166096	0.766341		TCTEX1D1	49.2745	1.96587	2.15683	0.911461	0.362053	0.838912		EPSTI1	270.906	2.06649	1.27063	1.62635	0.103876	0.824147
CSRP2	184.645	3.81662	3.31168	1.15247	0.249128	0.844266		PCDHB13	51.1081	1.96585	1.17781	1.66907	0.0951041	0.527468		KIFC1	66.2914	2.06564	1.13137	1.8258	0.067881	0.744079
CEP135	274.073	3.81329	1.06029	3.59647	0.000322569	0.0509076		XXYLT1	349.462	1.96584	0.631286	3.11403	0.00184553	0.0688205		CKS2	101.179	2.06553	1.45806	1.41663	0.15659	0.887573
RGS16	184.917	3.80921	2.96317	1.28552	0.198611	0.803596		INCENP	50.3882	1.96584	0.686163	2.86497	0.00417045	0.102828		TNFRSF10B	318.814	2.06385	0.536748	3.8451	0.000120503	0.0645215
IQCH-AS1	83.3411	3.80883	1.88327	2.02245	0.0431298	0.481634		MCM4	118.275	1.95838	0.764433	2.56187	0.0104109	0.179998		PLK4	41.5877	2.06235	1.14032	1.80856	0.0705188	0.748423
ATP6V0E2-AS1	52.7666	3.80409	1.78549	2.13055	0.033126	0.433724		AEBP1	184.711	1.95764	1.36519	1.43397	0.15158	0.627787		MNDA	142.876	2.05973	1.58149	1.30239	0.192783	0.921445
TNFRSF10B	318.814	3.80352	1.01386	3.75151	0.000175775	0.0390125		RAB20	123.091	1.95639	1.05222	1.85929	0.0629862	0.443952		TNIP2	80.6906	2.05374	0.724498	2.8347	0.00458687	0.331598
EMILIN2	194.772	3.80201	2.55093	1.49044	0.136109	0.717581		PBX3	631.105	1.95473	0.632363	3.09115	0.00199381	0.0704027		SH3TC1	264.823	2.05169	1.55578	1.31876	0.187251	0.916071
WDR4	142.807	3.79007	0.990981	3.82457	0.000131001	0.0357251		CD151	236.362	1.9488	1.32555	1.47019	0.141511	0.614139		SOCS3	184.875	2.04765	2.38117	0.859935	0.389825	0.999985
TMEM196	124.69	3.78803	4.60175	0.823173	0.41041	0.945199		AL136088.1	32.8246	1.94879	1.98075	0.983862	0.325183	1		LINC01114	47.2331	2.04761	1.4383	1.42363	0.154553	0.887573
DRAXIN	94.8522	3.78678	2.17881	1.738	0.0822105	0.609782		KIF20B	139.883	1.94549	0.617868	3.14872	0.00163988	0.0658311		JAK3	186.329	2.04058	1.554	1.31311	0.189144	0.916071
SLC2A4RG	108.1	3.78146	1.59958	2.36404	0.018077	0.325709		FZD5	106.289	1.94158	1.06872	1.81673	0.0692582	0.462177		NES	468.78	2.03891	1.4867	1.37144	0.170239	0.89413
C7orf31	68.3329	3.78018	2.2421	1.686	0.0917951	0.632189		AC093673.1	74.1097	1.93927	0.97276	1.99357	0.0461986	0.389617		VAV3	391.921	2.03804	1.57241	1.29613	0.194932	0.923142
PARP10	133.476	3.77963	1.61837	2.33546	0.0195195	0.342015		DCHS1	73.9556	1.93729	1.20226	1.61137	0.107099	0.551422		PM20D2	141.507	2.03641	0.682799	2.98244	0.0028596	0.271743
NT5DC2	85.8391	3.77946	2.36822	1.59591	0.110509	0.678696		IQCH-AS1	83.3411	1.93728	0.92646	2.09105	0.0365234	0.344394		PHLDA1	287.487	2.03503	1.39775	1.45594	0.145411	0.881005
MASP1	121.2	3.77635	3.39202	1.1133	0.265578	0.859805		HSPA1B	136.369	1.93615	1.79909	1.07618	0.281845	0.774623		FZD5	106.289	2.03318	1.19535	1.7009	0.0889612	0.793565
TTC26	184.385	3.77192	1.82234	2.06982	0.0384693	0.459591		PLEKHA4	144.833	1.93593	0.783807	2.46991	0.0135147	0.205304		AL445250.1	303.423	2.03165	1.23342	1.64716	0.0995243	0.81786
ZYX	265.943	3.76635	2.01707	1.86724	0.0618683	0.556907		PVT1	600.462	1.93543	1.02632	1.8858	0.0593225	0.433725		RGS10	219.474	2.0306	1.44354	1.40669	0.159521	0.888452
CXCL12	56.6256	3.76447	3.63287	1.03622	0.300098	0.879426		ADAM9	556.648	1.92763	0.743245	2.59353	0.00949968	0.171154		CTSA	231.482	2.02904	1.19533	1.69748	0.0896066	0.793565
TSPAN6	47.0869	3.76365	2.28562	1.64666	0.0996278	0.653569		SULF2	266.22	1.92697	0.860595	2.23911	0.0251486	0.285136		TLR7	55.3354	2.02842	2.00364	1.01237	0.311362	0.985866
REC8	126.807	3.75848	1.66907	2.25185	0.024332	0.379434		DPF3	693.968	1.92632	0.629015	3.06243	0.00219546	0.0725096		DNALI1	69.4463	2.0282	1.23507	1.64218	0.100553	0.81861
MYO7A	76.2056	3.75037	2.18829	1.71384	0.0865587	0.620593		TWIST1	109.367	1.91794	1.50922	1.27081	0.203795	0.697006		PLP2	70.3075	2.02705	1.60792	1.26067	0.207428	0.933105
C5orf63	62.4715	3.74796	2.69273	1.39188	0.163959	0.764308		FP565260.6	133.611	1.91401	1.08006	1.77214	0.0763721	0.483765		ADRA1A	96.6632	2.02652	3.31782	0.610799	0.541333	0.999985
ST14	53.1923	3.74655	3.87324	0.967291	0.333399	0.89979		ZNF696	65.554	1.914	0.809561	2.36425	0.0180666	0.240745		LIMD2	133.081	2.00693	0.533715	3.76031	0.000169706	0.0752887
SALL3	192.699	3.74516	3.17203	1.18068	0.23773	0.838363		TRIM4	279.731	1.91286	0.553494	3.45598	0.000548293	0.0391298		RNF135	239.969	2.00355	1.30262	1.53809	0.124026	0.859725
ZNF726	53.0918	3.74258	2.184	1.71363	0.0865966	0.620593		RUVBL1	198.04	1.9108	0.628502	3.04024	0.00236386	0.0753502		SAMD10	47.1223	2.00248	1.49077	1.34326	0.179189	0.905571
CLIC1	182.579	3.74028	3.01192	1.24183	0.2143	0.816032		RBL1	361.998	1.9108	0.443184	4.31151	1.62141e-05	0.00495918		SNTG1	1171.94	2.00126	1.21599	1.64579	0.0998074	0.818176
AEBP1	184.711	3.73998	2.81366	1.32922	0.183774	0.789015		TMEM106C	120.875	1.90886	1.18923	1.60513	0.108466	0.554458		SYK	290.726	1.99734	1.80297	1.10781	0.267945	0.967382
SBF2-AS1	95.9129	3.73997	1.44686	2.58489	0.00974102	0.24538		AC011447.3	183.82	1.90813	0.781018	2.44313	0.0145604	0.214117		VANGL1	37.2212	1.99634	1.33637	1.49386	0.135212	0.870666
MSR1	413.962	3.73821	3.11818	1.19884	0.230588	0.834028		TBC1D31	207.865	1.90812	0.584501	3.26454	0.00109644	0.054458		CCDC88B	79.1423	1.99574	0.872039	2.28859	0.0221029	0.516654
PTP4A3	54.62	3.73419	2.79786	1.33466	0.181989	0.786521		TNIP2	80.6906	1.90733	0.651942	2.92561	0.00343781	0.0923247		CENPK	159.191	1.99556	1.28013	1.55887	0.119027	0.849981
NUDT1	135.204	3.73359	1.51047	2.47181	0.0134431	0.2794		KNTC1	334.09	1.90586	0.46186	4.12647	3.68366e-05	0.00815868		ALK	309.34	1.99401	1.06118	1.87905	0.0602372	0.723618
CHAF1A	165.427	3.73117	1.63599	2.28068	0.0225674	0.365854		CEP135	274.073	1.90453	0.517444	3.68064	0.000232648	0.0235222		PRIM2	496.531	1.99257	0.544416	3.66001	0.000252207	0.0847092
XRCC3	60.2985	3.72509	2.12412	1.75371	0.0794807	0.603368		ID3	354.664	1.8993	1.6	1.18706	0.235204	0.727627		FAM72C	52.379	1.98932	0.878841	2.26357	0.0236004	0.52117
SNTG1	1171.94	3.7245	2.24403	1.65974	0.0969667	0.643284		LINC01896	175.222	1.89695	1.41066	1.34473	0.178713	0.665272		OTUD1	66.739	1.98505	1.35454	1.46549	0.142789	0.881005
TMPO	333.794	3.72346	1.07877	3.45158	0.000557314	0.0682266		ATAD2	358.105	1.89661	0.722364	2.62555	0.0086508	0.161093		LINC00836	44.1046	1.9844	3.17568	0.624875	0.532053	0.999985
CRISPLD1	252.384	3.72175	3.2638	1.14031	0.254156	0.849934		VIM	1398.33	1.89633	1.53768	1.23324	0.217486	0.709093		TRIM25	184.378	1.98192	1.26508	1.56663	0.1172	0.846778
SNX7	234.45	3.7173	1.68483	2.20634	0.0273602	0.401026		AMH	66.3321	1.89339	2.04499	0.925869	0.354514	0.833929		TYMS	223.079	1.98175	1.28508	1.54212	0.123045	0.857862
PLEKHA4	144.833	3.71266	1.61265	2.30221	0.0213231	0.358551		PSMB8	120.348	1.89275	1.25052	1.51357	0.130135	0.596238		AGMO	275.56	1.98009	1.12656	1.75765	0.0788066	0.770595
FTSJ3	92.9562	3.70866	1.13237	3.27513	0.00105613	0.09653		DESI2	300.815	1.89218	0.437181	4.32814	1.50377e-05	0.00487669		PRSS23	229.13	1.97965	1.08989	1.81638	0.0693124	0.744353
PBX3	631.105	3.70856	1.29316	2.86784	0.00413286	0.165909		TMEM196	124.69	1.87846	2.24041	0.838445	0.401781	0.865967		NECTIN2	143.742	1.97506	0.906347	2.17914	0.0293211	0.566485
EPHA1-AS1	91.6493	3.7081	2.83374	1.30855	0.190686	0.799643		COL20A1	101.118	1.87845	1.96894	0.954041	0.340063	0.82239		C3AR1	171.672	1.97504	1.57592	1.25326	0.21011	0.934834
ITGB2	188.552	3.70561	3.36341	1.10174	0.270573	0.859805		CASP1	52.427	1.87839	1.58002	1.18884	0.234501	0.727627		IKBIP	167.388	1.97257	0.685054	2.87943	0.00398393	0.312488
DESI2	300.815	3.70474	0.888313	4.17054	3.03882e-05	0.0165857		AC074327.1	317.719	1.87839	1.4531	1.29268	0.196121	0.688354		TRIB1	60.4777	1.96997	1.26084	1.56243	0.118187	0.849981
TRIM4	279.731	3.7037	1.13287	3.2693	0.00107812	0.0971938		ENG	139.519	1.87839	1.1655	1.61167	0.107034	0.551422		ANXA2	391.682	1.96959	1.58648	1.24148	0.214428	0.934909
NFKBIZ	250.502	3.70089	2.90797	1.27267	0.203135	0.808962		PIPOX	79.7672	1.87839	1.09049	1.72252	0.0849752	0.504432		NFKBIZ	250.502	1.96902	1.57438	1.25066	0.211057	0.934834
PTAFR	217.638	3.69548	2.61319	1.41416	0.157314	0.749055		RFC3	227.997	1.87838	0.804294	2.33545	0.0195202	0.249763		BTN3A1	130.774	1.96806	1.09958	1.78983	0.0734807	0.751006
SMC4	222.865	3.69547	2.33505	1.58261	0.113511	0.683622		LIN9	157.392	1.87838	0.892186	2.10537	0.0352589	0.338517		SLC22A18	70.7835	1.96779	1.67296	1.17623	0.239501	0.946599
GIMAP4	57.7557	3.69259	4.12255	0.895707	0.370409	0.923199		BCL2L12	38.9844	1.87838	0.985436	1.90614	0.0566315	1		RIOX2	106.57	1.9676	0.630122	3.12257	0.00179279	0.213488
XXYLT1	349.462	3.68965	1.29315	2.85323	0.00432766	0.168436		AP001347.1	178.377	1.87838	1.08854	1.72559	0.0844213	0.502655		COL22A1	100.213	1.9641	1.52382	1.28893	0.197421	0.924072
ZNF530	40.3509	3.68918	1.97304	1.86979	0.0615131	0.555314		CKAP2	123.429	1.87838	0.747892	2.51156	0.0120197	0.196695		CCNK	136.731	1.96121	0.763734	2.56792	0.0102311	0.399767
LINC01114	47.2331	3.68681	2.65886	1.38661	0.16556	0.766341		NCAPG2	185.514	1.87838	0.605693	3.1012	0.00192735	0.0695471		NAPRT	67.7875	1.95956	1.05056	1.86525	0.062146	0.728131
H2AFX	160.58	3.68506	1.79252	2.0558	0.0398016	0.465513		SBF2-AS1	95.9129	1.87838	0.71626	2.62248	0.0087293	0.161877		PTGFRN	235.88	1.95857	1.17583	1.66569	0.0957746	0.809017
ALK	309.34	3.67976	2.05556	1.79015	0.0734296	0.588395		RIOX2	106.57	1.87838	0.593883	3.16287	0.0015622	0.0643449		TMEM173	76.5719	1.9548	1.3384	1.46055	0.144138	0.881005
MDGA2	550.117	3.67726	2.73716	1.34346	0.179123	0.781819		PRPF4	146.826	1.87837	0.516186	3.63895	0.000273756	0.0251102		ANXA2R	57.0398	1.9543	1.58912	1.2298	0.218774	0.935829
CCDC18	334.499	3.67265	0.963267	3.81271	0.000137453	0.0357251		KPNA2	205.393	1.87458	0.797345	2.35103	0.0187215	0.244407		C7orf31	68.3329	1.95426	1.19083	1.64109	0.100779	0.81926
RAP2C-AS1	197.593	3.67116	1.42916	2.56875	0.0102067	0.248971		ETV1	489.512	1.8722	1.42139	1.31716	0.187783	0.677478		PANX1	88.377	1.95416	0.855963	2.283	0.0224304	0.516654
C5	142.172	3.66789	1.48869	2.46383	0.013746	0.282223		TMPO	333.794	1.85992	0.525302	3.54067	0.000399113	0.0320438		PIK3CG	87.192	1.94962	1.90256	1.02473	0.305488	0.985866
AP001347.1	178.377	3.66569	2.2156	1.65449	0.0980271	0.646611		DCPS	114.043	1.85927	0.630951	2.94677	0.00321111	0.0896738		NEDD1	202.959	1.94806	0.669551	2.90951	0.00361997	0.302395
ZNF501	39.3154	3.6595	1.32888	2.75382	0.00589045	0.190144		HELZ2	63.4972	1.85821	1.0929	1.70026	0.0890826	0.511546		KCNN2	167.177	1.94683	1.49634	1.30106	0.193237	0.921445
HCK	236.287	3.65723	2.81665	1.29843	0.194138	0.801961		RFC4	128.829	1.85762	0.781167	2.37801	0.0174062	0.236404		EHD4	131.617	1.94362	1.53881	1.26307	0.206564	0.932257
SMS	460.035	3.65548	1.4706	2.48571	0.0129294	0.275387		CMBL	85.4017	1.85566	0.820117	2.26268	0.0236554	0.275501		ARRDC4	82.2083	1.94294	1.0811	1.79719	0.0723059	0.750055
SLC22A18	70.7835	3.65355	3.088	1.18314	0.236752	0.837536		PTPRZ1	1920.54	1.85317	1.40066	1.32307	0.185811	0.674978		ECT2	126.285	1.94112	1.05622	1.83781	0.0660908	0.737587
IGFBP3	124.527	3.65031	4.29314	0.850265	0.395178	0.936938		GGH	106.956	1.85241	1.30312	1.42151	0.155168	0.632847		TRAIP	51.6666	1.94048	0.981775	1.9765	0.0480981	0.674558
C2	148.492	3.6413	1.63395	2.22853	0.0258452	0.393318		SP140L	167.882	1.84926	1.29329	1.42988	0.15275	0.629717		FOSL2	177.285	1.94026	1.38108	1.40489	0.160055	0.888452
C19orf57	86.1525	3.63092	1.9385	1.87305	0.0610611	0.553139		SMC2	217.07	1.84581	0.616994	2.99162	0.00277504	0.0832902		SRD5A1	164.699	1.94014	0.773868	2.50707	0.0121736	0.406251
LINC01896	175.222	3.62453	2.9075	1.24662	0.212538	0.815276		PPIC	59.8878	1.84363	1.23949	1.48741	0.136906	0.606252		ERMAP	173.118	1.93916	0.997414	1.94419	0.0518728	0.688431
HRH1	323.309	3.62355	2.53946	1.4269	0.153609	0.743505		AEN	91.6642	1.83949	0.734863	2.50317	0.0123085	0.199138		SLC16A14	103.383	1.93607	0.9892	1.95721	0.0503229	0.683087
RNF144B	268.552	3.62154	2.89072	1.25282	0.210272	0.812494		DHRSX	704.787	1.83885	0.690568	2.66281	0.00774901	0.14969		SRSF9	134.825	1.93558	0.855853	2.26158	0.0237237	0.52117
LY86	130.096	3.62053	3.35787	1.07822	0.280934	0.867043		LINC00511	731.894	1.83775	0.956845	1.92064	0.0547774	0.42136		SMS	460.035	1.93369	0.796547	2.42759	0.0151994	0.443059
COL22A1	100.213	3.62011	2.82764	1.28026	0.200454	0.805939		CD58	218.111	1.83681	0.967948	1.89763	0.0577445	0.431265		AIM2	41.5195	1.93055	3.35962	0.574633	0.565539	0.999985
CEP57L1	375.877	3.61686	1.99817	1.81008	0.0702831	0.578654		CEP57L1	375.877	1.83445	0.972168	1.88697	0.0591645	0.433725		HPSE	90.5516	1.9213	1.49018	1.2893	0.197292	0.924072
AC011447.3	183.82	3.6162	1.59432	2.26817	0.0233188	0.372467		RAP2C-AS1	197.593	1.83257	0.706568	2.59363	0.00949694	0.171154		IL27RA	58.5454	1.9205	0.94843	2.02493	0.0428746	0.641202
HELZ2	63.4972	3.61353	2.25286	1.60398	0.108719	0.675651		PM20D2	141.507	1.83055	0.625605	2.92604	0.00343303	0.0923247		SLC2A5	345.866	1.91994	1.46643	1.30926	0.190446	0.918171
GBP3	70.706	3.61143	2.66509	1.35509	0.175389	0.777475		CDC7	96.8199	1.82835	1.06184	1.72186	0.0850944	0.504649		RFTN1	210.246	1.91971	1.03996	1.84595	0.0648994	0.737587
WNT7A	42.9161	3.60736	3.82967	0.941949	0.346219	0.910803		NEURL1B	130.856	1.82592	0.936361	1.95002	0.0511741	0.407806		WDR34	141.071	1.91472	0.801941	2.38761	0.0169584	0.458962
TIMELESS	99.6411	3.60488	1.48245	2.43171	0.0150278	0.297806		C7orf31	68.3329	1.82592	1.0968	1.66477	0.0959593	0.527468		MAP3K7CL	132.908	1.91448	1.22678	1.56057	0.118626	0.849981
FCER1G	240.77	3.60321	2.64682	1.36134	0.173408	0.775774		TP53	223.651	1.82543	0.613734	2.9743	0.00293658	0.0849624		PDGFC	559.658	1.91426	1.17307	1.63184	0.102713	0.822303
LAMA4	163.04	3.59944	2.76109	1.30363	0.19236	0.800584		SAMD10	47.1223	1.82181	1.34208	1.35745	0.174637	0.661387		C2	148.492	1.91206	0.878198	2.17726	0.0294614	0.567002
FYB1	497.212	3.59898	3.11353	1.15592	0.247715	0.843947		TRIM24	754.9	1.81844	0.567469	3.20447	0.00135312	0.0601889		TMEM196	124.69	1.90957	2.47342	0.772036	0.440093	0.999985
ZNF696	65.554	3.59808	1.65225	2.17768	0.0294297	0.417947		ZFP69B	63.4716	1.81699	1.12407	1.61643	0.106002	0.550403		CEP135	274.073	1.90877	0.566539	3.36917	0.00075395	0.14313
ALOX5	232.066	3.5964	2.87879	1.24927	0.211566	0.814848		PDIA4	241.808	1.81105	0.612262	2.95796	0.0030968	0.0877167		LAIR1	202.869	1.9061	1.25302	1.52121	0.128208	0.867153
RFC3	227.997	3.58523	1.65038	2.17236	0.0298282	0.418778		SKA2	413.078	1.80926	0.44139	4.09901	4.14921e-05	0.00879353		CCDC18	334.499	1.90554	0.516637	3.68835	0.000225713	0.0834951
DHRSX	704.787	3.58305	1.41767	2.52742	0.0114903	0.259503		CTHRC1	89.4561	1.80731	1.14528	1.57805	0.114554	0.56584		FERMT3	158.044	1.90516	1.14542	1.66329	0.0962548	0.809017
CD163L1	125.959	3.57723	3.0649	1.16716	0.243146	0.842181		MGME1	86.852	1.80439	0.909036	1.98494	0.0471507	0.393583		IFI16	618.494	1.90458	1.14166	1.66825	0.095267	0.809017
TCF3	181.89	3.57605	1.56059	2.29147	0.021936	0.360853		TEX9	209.577	1.80438	0.898994	2.00712	0.0447373	0.383131		KNL1	90.791	1.90377	1.06466	1.78815	0.0737522	0.751546
SRGN	404.544	3.56941	2.61199	1.36655	0.171767	0.775203		CD320	171.318	1.80226	0.965233	1.86718	0.0618767	0.44022		CHI3L2	212.092	1.90269	2.31571	0.821641	0.411281	0.999985
DCPS	114.043	3.56926	1.29613	2.75378	0.0058912	0.190144		ITGB3BP	329.055	1.80038	0.618775	2.90958	0.00361915	0.0944952		LPAR6	216.02	1.90163	1.49569	1.2714	0.203585	0.932001
HAP1	182.117	3.56514	3.00387	1.18685	0.235288	0.837263		ABHD3	237.348	1.79895	0.815105	2.20701	0.0273131	0.299495		PCDHB16	127.309	1.90065	1.52849	1.24349	0.213689	0.934834
IL13RA1	301.272	3.5649	2.85263	1.24969	0.211414	0.814848		DONSON	159.003	1.79724	0.523116	3.43564	0.000591156	0.0400985		IDH1	453.729	1.897	0.711334	2.66682	0.00765734	0.386072
STK32A	224.912	3.56207	2.92461	1.21797	0.223237	0.826861		F13A1	196.012	1.79596	2.01512	0.891245	0.372798	0.848504		HLA-DRB1	356.571	1.89528	1.29657	1.46177	0.143805	0.881005
ASAP2	406.745	3.56067	1.33227	2.67263	0.0075259	0.218614		CHAF1B	94.8113	1.79398	0.629615	2.84933	0.00438112	0.105393		BTN2A2	57.9726	1.89327	1.27989	1.47924	0.139075	0.875867
ATF5	50.6653	3.55983	2.03959	1.74536	0.0809218	0.606751		MEST	303.917	1.78893	0.958023	1.86732	0.0618573	0.44022		PODXL	193.705	1.89323	1.05349	1.7971	0.07232	0.750055
PCDHB16	127.309	3.55868	2.82393	1.26019	0.207602	0.810958		E2F1	70.1594	1.78725	1.15435	1.54828	0.121555	0.580481		LINC01736	63.7184	1.88953	1.58482	1.19227	0.233157	0.943293
FBXO17	165.487	3.55759	2.68162	1.32666	0.184622	0.790076		MS4A4A	156.03	1.7853	1.66161	1.07444	0.282624	0.775434		DOCK2	370.545	1.88675	1.60278	1.17718	0.239125	0.946599
VMP1	1771.21	3.554	1.6999	2.09071	0.0365542	0.44976		FAM129B	89.7212	1.78528	1.13744	1.56956	0.116517	0.568468		SAMSN1	340.979	1.88363	1.62603	1.15842	0.246692	0.952069
RUVBL1	198.04	3.54826	1.29316	2.74388	0.00607176	0.191188		SPON2	79.0605	1.78528	1.11011	1.6082	0.107791	0.55283		RGS19	101.278	1.88083	1.29089	1.457	0.145115	0.881005
ADAMTS9	288.878	3.54664	3.21831	1.10202	0.270454	0.859805		CASP6	109.417	1.78527	0.719884	2.47994	0.0131404	0.203326		MMP17	149.085	1.88083	1.48079	1.27015	0.204031	0.932257
SYNE2	412.034	3.54184	1.79432	1.97392	0.048391	0.507099		KCNH2	79.0709	1.78024	1.67979	1.0598	0.289235	0.781724		CD37	110.974	1.88042	1.76884	1.06308	0.287745	0.979259
KPNA2	205.393	3.53738	1.64482	2.15062	0.0315062	0.428111		CD99	571.79	1.77929	1.33765	1.33016	0.183465	0.672407		TMC8	85.7946	1.87924	1.6472	1.14087	0.253924	0.955633
FAM20A	120.132	3.53349	2.90904	1.21466	0.224496	0.827599		ASCL1	85.5566	1.77891	2.04858	0.868364	0.385195	0.855685		FCGR1B	145.255	1.87689	1.95399	0.960545	0.336781	0.993918
C19orf48	136.466	3.53325	1.7062	2.07083	0.0383747	0.45906		MXD3	74.7842	1.7765	0.736642	2.41162	0.0158818	0.223214		PYCARD	53.1647	1.87629	1.50834	1.24394	0.213521	0.934834
PCDHGA10	280.31	3.53275	1.85914	1.9002	0.0574064	0.539818		POLA2	181.325	1.77289	0.685002	2.58815	0.00964935	0.17264		TREM2	117.141	1.87315	1.79887	1.04129	0.29774	0.983287
BTK	96.5348	3.53037	2.62495	1.34493	0.178649	0.781368		CTPS2	304.316	1.77147	0.806881	2.19545	0.0281311	0.30302		BAZ1A	536.902	1.87262	0.475349	3.93946	8.16648e-05	0.0534864
CYTIP	93.1629	3.52699	3.24383	1.08729	0.276908	0.863622		C11orf80	398.128	1.77147	0.825181	2.14676	0.0318121	0.320002		IQCH-AS1	83.3411	1.87155	0.985767	1.89858	0.0576203	0.711553
RSAD2	79.096	3.52615	2.70129	1.30536	0.191772	0.800458		H2AFV	488.996	1.77146	0.434605	4.07602	4.58137e-05	0.00902065		CENPL	66.2181	1.8715	0.836047	2.23851	0.0251875	0.530782
LCP2	222.644	3.52389	3.10158	1.13616	0.25589	0.851874		PRRX1	300.149	1.77005	1.397	1.26704	0.205141	0.698621		RFC5	102.245	1.87065	0.643668	2.90623	0.00365811	0.302395
ATAD2	358.105	3.52206	1.48607	2.37005	0.0177856	0.323575		COQ2	93.3955	1.76876	0.955485	1.85116	0.0641461	0.447051		2022-03-04	69.0609	1.87022	3.23976	0.577271	0.563757	0.999985
HAVCR2	382.046	3.51542	2.244	1.56659	0.117212	0.68769		S100A10	339.289	1.76809	2.02218	0.87435	0.381928	0.85397		RBP1	200.881	1.869	1.44099	1.29703	0.194621	0.922732
AC010273.2	72.4469	3.51217	3.81618	0.920335	0.357398	0.91548		FABP7	584.812	1.76779	1.52171	1.16171	0.245353	0.740033		FOXM1	59.9451	1.86558	1.08866	1.71365	0.0865939	0.791626
SOCS3	184.875	3.51108	4.38866	0.800035	0.42369	0.94711		CCDC18	334.499	1.76712	0.469386	3.76474	0.00016672	0.0204878		MR1	138.131	1.86441	0.935093	1.99382	0.0461719	0.660269
CTPS2	304.316	3.50646	1.63537	2.14414	0.0320217	0.428624		RRAS2	172.82	1.7629	0.741224	2.37837	0.0173896	0.236404		ARHGDIB	157.715	1.86431	1.59238	1.17077	0.24169	0.946599
ERMAP	173.118	3.5056	1.88571	1.85903	0.0630223	0.558473		TNFSF13B	206.444	1.76237	1.11957	1.57415	0.115453	0.567111		TMPO	333.794	1.86354	0.579584	3.2153	0.00130306	0.181583
C11orf80	398.128	3.50464	1.67359	2.09408	0.0362525	0.449085		RAD18	290.076	1.76103	0.789105	2.23168	0.0256362	0.288626		SBF2-AS1	95.9129	1.8616	0.744524	2.50038	0.0124059	0.408349
IDH1	453.729	3.5033	1.31463	2.66486	0.00770209	0.220765		PCDHA5	62.8027	1.75975	1.39624	1.26035	0.207544	0.70036		FCGR1A	174.706	1.8615	1.8974	0.98108	0.326553	0.992324
PSMB8	120.348	3.50238	2.57828	1.35842	0.174331	0.776984		NXT1	59.8303	1.75974	0.998635	1.76215	0.0780441	0.487911		B3GNT5	88.4362	1.86015	1.10661	1.68094	0.0927739	0.805281
CASP6	109.417	3.49916	1.47196	2.37722	0.0174439	0.321374		MAP3K8	215.616	1.75812	1.50713	1.16653	0.2434	0.737595		GFPT2	203.244	1.85991	1.00878	1.84373	0.0652227	0.737587
GMIP	92.9406	3.49897	1.75934	1.9888	0.0467236	0.500413		KANK2	123.417	1.75286	1.06108	1.65196	0.0985435	0.532702		DIRAS2	185.189	1.85839	1.11932	1.66029	0.0968567	0.810234
NECTIN2	143.742	3.49087	1.67668	2.08202	0.0373411	0.453988		CHML	53.8642	1.75286	1.21668	1.44069	0.149673	0.625473		E2F3	331.254	1.85661	0.918308	2.02178	0.0431995	0.641576
MCM3	135.589	3.48912	1.39596	2.49944	0.0124388	0.270209		PXDC1	118.677	1.75286	0.914728	1.91626	0.0553321	0.423093		CAPG	128.811	1.85614	1.44533	1.28424	0.199059	0.927563
TEX9	209.577	3.48808	1.84509	1.89047	0.0586954	0.545379		PMS2	343.548	1.75285	0.517484	3.38724	0.000705987	0.0440248		DSE	465.104	1.84973	0.926018	1.99751	0.0457696	0.656282
ID3	354.664	3.48253	3.29846	1.0558	0.291058	0.873642		AC023355.1	53.1847	1.75284	0.624452	2.80701	0.00500034	0.115861		NFKBID	150.861	1.8483	0.919401	2.01033	0.0443966	0.644735
CAPN5	135.016	3.47545	2.64563	1.31366	0.188961	0.797424		MVB12A	146.579	1.75062	0.508422	3.44324	0.000574791	0.0396977		CAPN5	135.016	1.84702	1.42928	1.29227	0.196263	0.923705
IKBKE	55.2887	3.4719	2.17716	1.59469	0.110781	0.679047		RFX2	356.552	1.74911	0.957461	1.82682	0.0677267	0.457172		FGL2	62.6066	1.84504	1.25331	1.47214	0.140983	0.878483
CCNK	136.731	3.47186	1.46055	2.37709	0.0174498	0.321374		CCNF	84.209	1.7478	1.02095	1.71194	0.0869077	0.508879		MND1	182.818	1.84454	1.08839	1.69474	0.0901244	0.793565
MSH5	77.0497	3.47132	1.82078	1.90651	0.0565847	0.535805		FEN1	64.4286	1.74629	1.07397	1.62601	0.103947	0.544126		GMNN	101.488	1.84452	0.906398	2.035	0.0418509	0.636602
UHRF1	417.485	3.46802	1.69744	2.04309	0.0410435	0.473691		HMOX1	194.528	1.7458	1.68626	1.0353	0.300527	0.791099		CXCL16	105.785	1.84393	1.02943	1.79122	0.0732573	0.751006
LTC4S	121.447	3.46624	2.66587	1.30023	0.193523	0.801535		IL1RAP	548.897	1.74559	1.29895	1.34384	0.179	0.665272		TBXAS1	584.255	1.8439	1.39181	1.32482	0.18523	0.910784
PVT1	600.462	3.46475	2.11106	1.64124	0.100748	0.657547		DCLRE1B	48.6097	1.74345	0.722331	2.41364	0.0157941	0.222713		LYPD1	131.784	1.84383	1.37905	1.33703	0.181213	0.907379
PRSS23	229.13	3.46469	2.01712	1.71765	0.0858609	0.620593		MNS1	136.676	1.74293	0.990681	1.75932	0.0785228	0.489424		HMGN4	148.595	1.84217	0.860165	2.14165	0.0322218	0.580844
IRF8	114.173	3.46225	3.21162	1.07804	0.281017	0.867043		POU3F2	307.445	1.74275	1.06624	1.63448	0.102158	0.541613		AC239798.2	69.673	1.84173	2.19177	0.840293	0.400744	0.999985
GBP2	129.298	3.45523	3.39715	1.0171	0.309107	0.884718		ETS1	155.87	1.74089	1.15036	1.51334	0.130193	0.596238		TCIRG1	111.153	1.83885	1.5972	1.1513	0.249608	0.953882
CA12	91.206	3.44937	3.69213	0.934251	0.350174	0.912608		POLE	152.193	1.73968	0.775283	2.24393	0.0248372	0.284026		RAP2C-AS1	197.593	1.83858	0.738097	2.49097	0.0127394	0.412995
SH3RF3	613.218	3.43768	1.59408	2.15653	0.0310423	0.424869		TNFRSF10B	318.814	1.73967	0.496596	3.50319	0.000459725	0.034335		TMEM187	71.0358	1.83788	0.709754	2.58947	0.00961248	0.387427
TWIST1	109.367	3.43468	3.10065	1.10773	0.267979	0.859805		NKAIN4	150.548	1.73758	1.73135	1.0036	0.315572	0.803005		EGR2	101.249	1.83776	1.35118	1.36012	0.173793	0.899782
RNF135	239.969	3.43449	2.4123	1.42374	0.154521	0.744692		TFEC	207.808	1.73639	1.43117	1.21327	0.225028	0.718234		IFI44	285.493	1.83624	1.05652	1.73802	0.0822073	0.782639
PLEKHF2	149.453	3.43219	1.69463	2.02533	0.0428336	0.480786		DRAM1	163.02	1.73637	1.07746	1.61154	0.107062	0.551422		RFC2	179.283	1.83508	0.622781	2.94659	0.00321304	0.292275
HLA-DQB1	90.8318	3.42639	3.3938	1.0096	0.312686	0.885031		DSCC1	78.5673	1.73637	0.965106	1.79915	0.0719956	0.471865		ATF5	50.6653	1.83345	1.10207	1.66364	0.096185	0.809017
HSPA1B	136.369	3.42384	3.7083	0.923292	0.355855	0.914911		MCM6	122.961	1.73636	0.843062	2.05959	0.0394373	0.358527		STIL	102.151	1.8331	1.00636	1.82151	0.0685299	0.744353
CD44	440.465	3.42376	3.20492	1.06828	0.285392	0.867949		CYR61	137.223	1.73492	2.02584	0.856392	0.391781	0.860458		AC093895.1	125.083	1.83281	3.69468	0.496068	0.619846	0.999985
PANX1	88.377	3.4175	1.60821	2.12504	0.0335832	0.433724		AC078846.1	189.858	1.73365	0.705315	2.45797	0.0139723	0.210149		RYR3	418.059	1.83256	1.20082	1.52609	0.126989	0.865916
CRB2	142.799	3.41727	2.70189	1.26477	0.205955	0.81015		TIPIN	225.64	1.73342	0.407908	4.24955	2.14202e-05	0.00585456		ALKBH8	135.688	1.8311	0.715678	2.55855	0.0105109	0.399767
ITGAM	143.289	3.40748	2.83249	1.203	0.228977	0.832697		HIST1H4C	473.314	1.73336	1.27905	1.35519	0.175356	0.661387		DCX	182.602	1.82932	1.61625	1.13183	0.257706	0.956762
TRIM25	184.378	3.40089	2.34722	1.4489	0.147366	0.734532		NFKBIZ	250.502	1.73187	1.41157	1.2269	0.219858	0.713207		METTL7B	103.86	1.8272	2.19337	0.833053	0.404815	0.999985
BAZ1A	536.902	3.39633	0.882811	3.84717	0.000119488	0.0340255		PLTP	270.318	1.73124	1.40151	1.23526	0.216732	0.708576		FAM72B	61.2306	1.82613	0.814952	2.24079	0.0250399	0.530782
KCNH2	79.0709	3.39279	3.45963	0.980682	0.32675	0.893144		VMP1	1771.21	1.73107	0.824614	2.09925	0.0357949	0.341114		PPP1R18	112.871	1.82378	1.20375	1.51508	0.129751	0.867153
TCEA3	76.7761	3.39273	1.63791	2.07138	0.0383235	0.45906		C2	148.492	1.72924	0.795519	2.17372	0.0297261	0.31179		VAMP8	134.572	1.82348	1.12294	1.62385	0.104408	0.824207
AP000866.2	54.8381	3.39263	3.0707	1.10484	0.26923	0.859805		ARL4A	333.072	1.72917	0.893342	1.93562	0.0529147	0.413351		VMP1	1771.21	1.82293	0.921797	1.97759	0.0479753	0.673557
PRPF4	146.826	3.3874	1.06042	3.19439	0.00140125	0.10734		PLBD1	91.6714	1.72639	1.40637	1.22755	0.219614	0.712595		CMTM3	95.9614	1.82217	1.1233	1.62216	0.104769	0.824207
PTGS1	77.6181	3.3684	3.48842	0.965592	0.334248	0.900147		ATF5	50.6653	1.72638	0.990855	1.74232	0.0814533	0.49418		CD44	440.465	1.82073	1.73761	1.04783	0.294716	0.982561
LIN9	157.392	3.36629	1.82402	1.84553	0.0649602	0.564049		ELN	370.66	1.72449	1.10638	1.55868	0.119072	0.575013		UCP2	109.783	1.8182	1.67265	1.08701	0.277031	0.975454
BTN3A1	130.774	3.36582	2.05194	1.64031	0.10094	0.657931		SNTG1	1171.94	1.72324	1.08889	1.58257	0.113519	0.56391		CYBA	355.986	1.81676	1.4625	1.24222	0.214154	0.934909
TRIB1	60.4777	3.36542	2.32677	1.44639	0.148067	0.736548		TUBG1	114.314	1.72215	0.793116	2.17138	0.0299027	0.31332		AC116565.2	69.6867	1.81609	1.40023	1.29699	0.194634	0.922732
CDC7	96.8199	3.36455	2.18383	1.54066	0.123399	0.699067		SMS	460.035	1.72179	0.713718	2.41243	0.0158468	0.222966		IER5	189.444	1.81577	0.85462	2.12465	0.0336159	0.587897
ITGB3BP	329.055	3.35962	1.26947	2.64647	0.00813378	0.227173		CCDC137	162.076	1.72165	0.535206	3.2168	0.0012963	0.0586352		WDR4	142.807	1.81484	0.515851	3.51814	0.000434575	0.109471
POLG	89.4506	3.3582	1.51307	2.21947	0.0264549	0.397991		KDELR2	298.125	1.71802	0.9489	1.81054	0.0702126	0.464444		PANK1	75.1097	1.81407	1.29048	1.40573	0.159804	0.888452
CCNF	84.209	3.35597	2.10045	1.59774	0.1101	0.678059		FBN3	129.619	1.71492	1.50259	1.14131	0.253741	0.747851		DESI2	300.815	1.81256	0.464454	3.90256	9.51788e-05	0.0593689
IKZF1	253.04	3.3527	3.13441	1.06964	0.28478	0.867949		EYA2	264.856	1.71491	1.32353	1.29571	0.195074	0.687571		LGALS9	113.125	1.81114	1.48107	1.22286	0.221384	0.935881
ARHGAP25	216.406	3.3481	2.84654	1.1762	0.239515	0.839738		MRM2	148.123	1.71488	0.497904	3.44419	0.000572769	0.0396977		RARRES3	125.014	1.80949	1.44735	1.25021	0.211224	0.934834
VAMP8	134.572	3.34639	2.07162	1.61535	0.106235	0.671082		NUP37	158.932	1.71487	0.462489	3.70793	0.000208964	0.0226266		KCNK6	85.318	1.80699	0.863459	2.09274	0.0363726	0.607711
FBXL6	71.4856	3.3462	1.44252	2.31969	0.0203577	0.349038		AC244021.1	213.156	1.70846	0.915161	1.86684	0.0619242	0.44022		RASSF1	132.975	1.80672	0.88341	2.04516	0.0408389	0.630836
DSE	465.104	3.34479	1.73859	1.92385	0.0543732	0.53133		IPO9-AS1	51.073	1.70846	0.878611	1.9445	0.0518353	0.410782		PTGS1	77.6181	1.80645	1.88981	0.955888	0.339129	0.994794
MAP3K14	264.185	3.34077	1.74702	1.91227	0.0558418	0.533143		METTL1	95.461	1.70444	2.20369	0.77345	0.439256	0.889248		TMEM176A	90.1398	1.80638	2.0465	0.882669	0.377415	0.999985
ZFP36L2	829.038	3.34072	1.65388	2.01992	0.0433912	0.484141		BRINP3	335.234	1.7044	1.55446	1.09646	0.27288	0.767216		LINC02232	182	1.8062	3.15945	0.571681	0.567538	0.999985
IL18	165.037	3.34025	3.15051	1.06023	0.289041	0.871382		ALOX5AP	194.816	1.70325	1.31708	1.2932	0.195942	0.688299		RCSD1	268.624	1.80613	1.40451	1.28595	0.198459	0.925788
RHOJ	348.783	3.33861	2.58834	1.28986	0.197098	0.802306		ARL6IP6	364.584	1.69746	0.403152	4.21047	2.54845e-05	0.00668111		PPCDC	277.179	1.80572	0.592773	3.04623	0.00231731	0.240908
CASP9	159.896	3.33822	1.6558	2.01607	0.0437922	0.486131		KNSTRN	73.2486	1.69551	0.716407	2.36669	0.0179479	0.240086		GRM5	393.005	1.80451	3.19354	0.565051	0.572039	0.999985
CHAF1B	94.8113	3.33584	1.28864	2.58865	0.00963537	0.243656		PDZRN3	414.667	1.6947	1.35095	1.25446	0.209677	0.703607		RRM1	181.339	1.80356	0.498576	3.61742	0.000297559	0.0906449
LILRB4	187.342	3.33565	2.83787	1.17541	0.239832	0.839738		CD86	199.35	1.69397	1.44616	1.17136	0.241453	0.735001		LYN	372.285	1.8028	1.23981	1.45409	0.145921	0.881246
DCLRE1B	48.6097	3.33491	1.4771	2.25775	0.0239614	0.374994		PLEKHG2	112.375	1.69397	0.979527	1.72937	0.0837422	0.501922		SNX10	413.169	1.80202	1.02193	1.76336	0.0778401	0.767473
AEN	91.6642	3.32916	1.51395	2.19898	0.0278791	0.405315		PCDHB14	118.948	1.69337	1.2323	1.37416	0.169392	0.654587		TLR2	309.8	1.80201	1.80708	0.997198	0.318668	0.989275
SMAD1	300.755	3.32209	1.49978	2.21506	0.0267562	0.397991		2022-03-03	472.309	1.69237	0.683515	2.47598	0.0132872	0.204171		CASP9	159.896	1.80088	0.885152	2.03454	0.0418971	0.636602
UCP2	109.783	3.32151	3.08406	1.07699	0.281484	0.867297		MIS18A	78.1817	1.69011	0.789272	2.14136	0.0322452	0.32185		MAFB	269.314	1.7989	1.69068	1.06401	0.287322	0.979062
ACSS3	279.815	3.31807	2.84663	1.16561	0.243771	0.842216		SLC22A18	70.7835	1.68576	1.49855	1.12493	0.26062	0.75557		TTC26	184.385	1.79667	0.976624	1.83967	0.065816	0.737587
DSCAM	889.728	3.31746	1.97925	1.67612	0.0937155	0.637275		OLFML2B	119.913	1.68576	1.51243	1.1146	0.265021	0.759193		NCF4	63.1181	1.79484	1.99238	0.900849	0.367668	0.999985
EHD4	131.617	3.31507	2.84617	1.16475	0.244121	0.84235		SPRY4-AS1	308.236	1.68575	1.04392	1.61482	0.106349	0.550792		SYTL4	133.159	1.79422	1.36598	1.3135	0.189013	0.916071
TNPO1	890.239	3.31485	0.81875	4.04867	5.15089e-05	0.021558		ALK	309.34	1.68574	1.0164	1.65854	0.0972079	0.531111		NPL	414.075	1.79334	0.90514	1.98129	0.0475588	0.670251
CKS1B	77.4594	3.31247	2.03727	1.62594	0.103963	0.666515		KDELC2	83.5264	1.68574	0.788063	2.13909	0.0324285	0.322615		ARSB	391.575	1.79201	0.630802	2.84085	0.00449937	0.331108
DOK3	84.6758	3.312	2.89344	1.14466	0.252351	0.848746		NT5M	128.574	1.68574	0.783322	2.15203	0.0313947	0.318598		HLA-DMA	188.798	1.792	1.28744	1.39192	0.163947	0.889252
RGS19	101.278	3.31064	2.38214	1.38978	0.164597	0.765853		ZNF90	97.523	1.68573	0.694856	2.42602	0.0152655	0.219107		ZFP36L2	829.038	1.79165	0.897096	1.99717	0.0458069	0.656282
PIPOX	79.7672	3.30372	2.23643	1.47723	0.139614	0.723993		CHCHD3	822.929	1.68351	0.396094	4.25028	2.13503e-05	0.00585456		TRIM4	279.731	1.79084	0.6036	2.96693	0.00300788	0.277466
TUBA1C	104.03	3.30297	1.23829	2.66738	0.00764462	0.219598		SMIM30	116.848	1.68006	0.911519	1.84314	0.0653085	0.450324		AP001347.1	178.377	1.78731	1.16365	1.53595	0.12455	0.859725
SQOR	43.9865	3.30193	3.16822	1.0422	0.297318	0.879426		EGFR	914.786	1.67919	1.90447	0.881712	0.377933	0.850298		TNFRSF11A	94.0696	1.78542	3.2398	0.551091	0.581571	0.999985
ISG20	115.895	3.30189	2.557	1.29131	0.196594	0.802306		FAM72D	55.538	1.67808	0.727325	2.30719	0.0210444	0.259189		GIMAP2	64.0442	1.78536	1.38034	1.29342	0.195866	0.923705
RBBP8	179.844	3.30007	1.71819	1.92067	0.0547734	0.53157		PPP1R14B	283.159	1.67692	1.03498	1.62024	0.105181	0.547712		TMIGD3	229.087	1.78322	1.49774	1.19061	0.233808	0.944733
ALDH1L2	61.7912	3.29866	1.80371	1.82882	0.0674259	0.574243		SIGLEC9	87.4343	1.67676	1.46347	1.14575	0.2519	0.745657		CEP57L1	375.877	1.78241	1.07581	1.6568	0.0975591	0.812749
CAPG	128.811	3.29845	2.6645	1.23792	0.215744	0.816852		MCM5	89.6322	1.67589	0.85003	1.97157	0.0486589	0.398898		AEBP1	184.711	1.78234	1.52496	1.16878	0.242492	0.946599
NAPRT	67.7875	3.29737	1.97458	1.66991	0.0949373	0.639046		DSN1	138.097	1.67589	0.778663	2.15227	0.0313765	0.318598		TNS3	522.752	1.782	1.13228	1.57382	0.11553	0.843657
PYGL	259.87	3.29729	2.08808	1.5791	0.114313	0.685119		RMI1	161.388	1.67588	0.534197	3.1372	0.00170572	0.0668038		ABRACL	67.5809	1.7813	0.986566	1.80556	0.0709873	0.749285
ZNF90	97.523	3.29624	1.41478	2.32986	0.0198136	0.344672		TRPT1	100.19	1.67318	0.56645	2.95381	0.00313878	0.0886171		DSCAM	889.728	1.78085	1.07132	1.6623	0.0964535	0.809381
KNTC1	334.09	3.29465	0.950784	3.46519	0.00052985	0.0669461		TCEA3	76.7761	1.67193	0.800006	2.08989	0.0366273	0.344394		MREG	134.564	1.78037	0.633638	2.80976	0.00495778	0.340831
ALKBH8	135.688	3.29444	1.40318	2.34783	0.018883	0.335426		CIP2A	113.257	1.67192	0.552888	3.02399	0.00249468	0.0779194		TRIM38	219.247	1.77925	1.89675	0.938057	0.348215	0.999413
H2AFV	488.996	3.29099	0.895397	3.67546	0.000237426	0.0450731		CCDC34	147.233	1.6706	1.23707	1.35045	0.176871	0.664547		PLEKHF2	149.453	1.77802	0.912649	1.9482	0.0513907	0.686904
CD33	50.4751	3.2875	3.16425	1.03895	0.298827	0.879426		SPRY1	204.849	1.67023	1.24997	1.33622	0.181478	0.669837		LETM2	59.0209	1.77791	0.830672	2.14032	0.0323288	0.580898
PPP1R18	112.871	3.28714	2.22275	1.47886	0.139177	0.723456		BRCA1	221.509	1.66845	0.578874	2.88224	0.00394855	0.0997323		ZNF267	181.708	1.77698	0.975303	1.82198	0.0684585	0.744353
RBL1	361.998	3.27212	0.898174	3.64308	0.000269391	0.0483391		FANCA	244.095	1.66688	0.84763	1.96652	0.0492383	0.401335		PLEKHA4	144.833	1.77673	0.870387	2.04131	0.0412203	0.632995
CDKN2A	66.1006	3.26545	5.16451	0.632286	0.5272	0.983708		CCNE1	45.2391	1.66498	0.945071	1.76175	0.0781115	0.487911		C1QB	547.901	1.77593	1.71818	1.03361	0.30132	0.984381
CD99	571.79	3.26501	2.75718	1.18419	0.23634	0.837536		HAUS8	92.0906	1.66455	0.596645	2.78984	0.00527334	0.118291		CEBPD	717.722	1.77365	1.07479	1.65022	0.0988973	0.815472
CPT2	79.5497	3.25962	1.40791	2.31522	0.0206008	0.349999		NEK6	371.714	1.6638	1.0034	1.65816	0.0972846	0.531111		GK	337.965	1.77129	0.783559	2.26057	0.0237857	0.52117
PMS2	343.548	3.25961	1.06166	3.0703	0.00213845	0.130895		SNRPB	287.991	1.66322	0.746935	2.22672	0.0259658	0.291062		MS4A7	314.302	1.77071	1.67339	1.05816	0.289985	0.980523
TMEM100	76.7857	3.25663	4.61117	0.706248	0.480034	0.969468		SLC35F1	754.596	1.66268	1.06928	1.55494	0.11996	0.576938		ALDH1L2	61.7912	1.7682	0.94675	1.86766	0.0618098	0.727526
ZNF35	57.0282	3.2483	1.48553	2.18663	0.0287696	0.413101		PDSS2	715.19	1.66267	0.966982	1.71944	0.0855346	0.505984		XRCC2	120.485	1.76801	0.935174	1.89057	0.0586824	0.715807
PXDC1	118.677	3.24686	1.88504	1.72243	0.0849914	0.618845		PPIL1	112.226	1.66265	0.605818	2.74447	0.00606094	0.128007		ISG20	115.895	1.7668	1.38625	1.27451	0.202482	0.932001
SERPINH1	57.1003	3.24637	3.15137	1.03014	0.302943	0.880943		WDR62	96.295	1.66079	0.914967	1.81514	0.0695023	0.463084		NPC2	285.772	1.76599	1.34225	1.31569	0.188278	0.916071
B3GNT5	88.4362	3.24602	2.04148	1.59003	0.111828	0.681556		ZNF35	57.0282	1.65974	0.725048	2.28914	0.022071	0.264023		PLSCR1	314.667	1.76597	1.36157	1.29701	0.194628	0.922732
FIBIN	70.4781	3.24292	3.78889	0.855902	0.392052	0.936156		MAGOHB	192.618	1.65811	0.578613	2.86566	0.00416136	0.102802		FGR	77.3998	1.76517	1.19208	1.48075	0.138673	0.875867
IL1B	66.6883	3.24191	3.6912	0.87828	0.379792	0.931705		PCDHB16	127.309	1.65802	1.37092	1.20942	0.226501	0.720271		MAP3K14	264.185	1.76195	0.916004	1.92351	0.0544156	0.693645
MCM4	118.275	3.24052	1.57495	2.05754	0.0396347	0.465211		MMP14	97.9878	1.65802	1.40718	1.17826	0.238695	0.731982		MIR9-3HG	216.931	1.76145	1.89265	0.930679	0.352019	0.999985
SAPCD2	54.7418	3.23599	2.3876	1.35533	0.175312	0.777475		AC104984.3	103.998	1.65799	0.652431	2.54125	0.0110458	0.185726		KLF6	507.647	1.75929	1.25851	1.39792	0.162138	0.888452
MNS1	136.676	3.23525	2.04045	1.58556	0.11284	0.68326		AP000866.2	54.8381	1.65601	1.49615	1.10685	0.268358	0.762851		RGS16	184.917	1.75887	1.60887	1.09323	0.274293	0.97273
PHF19	157.568	3.2318	2.23816	1.44395	0.148753	0.737236		COL22A1	100.213	1.65601	1.3752	1.20419	0.228514	0.723336		TSPAN11	76.4209	1.75825	1.65304	1.06365	0.287489	0.979062
OXNAD1	270.402	3.22879	1.25757	2.56749	0.0102437	0.24941		KSR1	384.74	1.65599	0.733049	2.25905	0.0238805	0.276757		LST1	136.632	1.75734	1.5103	1.16357	0.244599	0.949333
CHST8	134.222	3.22691	2.65648	1.21473	0.224469	0.827599		SMAD1	300.755	1.65434	0.72864	2.27045	0.0231802	0.273089		MYOF	245.642	1.7561	1.4465	1.21404	0.224734	0.938559
CXCL16	105.785	3.22216	1.90007	1.69582	0.0899205	0.626859		PLEKHF2	149.453	1.65417	0.82439	2.00653	0.0447993	0.383152		TBC1D8	399.669	1.75545	0.87275	2.0114	0.044283	0.644735
ARSB	391.575	3.21471	1.17643	2.73259	0.00628378	0.195514		ASIC4	261.27	1.65289	1.7023	0.970977	0.33156	0.816014		HELZ2	63.4972	1.75532	1.22151	1.43701	0.150716	0.887573
CMBL	85.4017	3.21125	1.68726	1.90323	0.0570099	0.538409		FAM84A	181.886	1.65133	1.56318	1.05639	0.290791	0.783044		PBX3	631.105	1.75383	0.687464	2.55117	0.0107363	0.399767
METTL1	95.461	3.20057	4.54214	0.704639	0.481035	0.969553		TNPO1	890.239	1.65068	0.398527	4.14196	3.44356e-05	0.00789928		HGF	63.2108	1.75229	1.65597	1.05817	0.28998	0.980523
FAM72C	52.379	3.19834	1.6266	1.96627	0.0492679	0.510172		RNF180	479.04	1.64638	0.780745	2.10873	0.0349679	0.336478		TSPAN6	47.0869	1.75061	1.23635	1.41595	0.15679	0.887573
RNF180	479.04	3.19513	1.60699	1.98827	0.0467816	0.500413		VCAN	601.082	1.64395	1.12963	1.4553	0.145585	0.621019		CLEC7A	381.137	1.7505	1.6548	1.05783	0.290133	0.980523
PDSS2	715.19	3.19482	1.98429	1.61006	0.107385	0.674098		S100A6	898.726	1.64327	1.43203	1.14751	0.251172	0.745175		ALPK1	287.732	1.7501	1.44639	1.20997	0.226289	0.940552
TSPAN11	76.4209	3.1892	3.06201	1.04154	0.297625	0.879426		P3H4	96.5705	1.6417	1.18695	1.38312	0.166628	0.649227		SERPINB9	438.118	1.7496	0.972663	1.79878	0.0720542	0.749536
S100A10	339.289	3.1881	4.16871	0.764771	0.444408	0.957076		C3orf70	512.859	1.6405	1.17477	1.39645	0.162579	0.644894		TBC1D14	506.221	1.74655	0.962024	1.8155	0.0694473	0.744353
FERMT3	158.044	3.18794	2.12144	1.50273	0.13291	0.716159		PDAP1	332.132	1.63972	0.675489	2.42746	0.0152049	0.219107		DHRSX	704.787	1.7442	0.761012	2.29194	0.0219088	0.516654
S100A6	898.726	3.18545	2.95227	1.07898	0.280596	0.867043		LINC01114	47.2331	1.63921	1.2911	1.26962	0.204222	0.697906		HPGDS	70.2198	1.74419	1.4048	1.24159	0.214386	0.934909
AC023355.1	53.1847	3.18497	1.27471	2.49858	0.0124692	0.270421		LSM5	339.209	1.63876	0.890903	1.83943	0.0658517	0.450922		PYGL	259.87	1.74333	1.13029	1.54237	0.122984	0.857862
CHCHD3	822.929	3.17922	0.812547	3.91266	9.12857e-05	0.0278082		SPRED3	89.8622	1.63328	1.07206	1.5235	0.127634	0.591056		FANCI	176.432	1.74152	0.788895	2.20754	0.0272766	0.547448
BCL2L12	38.9844	3.17758	2.02055	1.57263	0.115805	0.685949		POLG	89.4506	1.63327	0.745796	2.18996	0.0285268	0.30579		ARHGAP30	130.005	1.73951	1.38352	1.25731	0.208643	0.934834
IFI16	618.494	3.17697	2.10686	1.50792	0.131576	0.713376		FBXL6	71.4856	1.63327	0.69713	2.34284	0.0191376	0.247325		SLC7A7	193.859	1.7377	1.17659	1.4769	0.139701	0.876203
SMIM30	116.848	3.17456	1.88089	1.6878	0.0914497	0.630731		KHDC1	83.6366	1.63129	0.957596	1.70353	0.0884686	0.510897		AP000866.2	54.8381	1.73662	1.64739	1.05417	0.291807	0.982387
NUP37	158.932	3.17281	0.945269	3.35652	0.000789314	0.0825777		MAPRE1	219.194	1.63029	0.560667	2.90777	0.00364012	0.0946577		TUBA1C	104.03	1.73654	0.654782	2.65209	0.00799952	0.386072
FLI1	257.462	3.17068	3.15184	1.00598	0.314426	0.8854		NMB	143.324	1.62952	1.81442	0.898092	0.369136	0.846033		OXNAD1	270.402	1.7357	0.660406	2.62823	0.00858296	0.386072
RASSF1	132.975	3.17053	1.63617	1.93777	0.0526514	0.524472		CAPN5	135.016	1.62843	1.28537	1.2669	0.205192	0.698621		CYTH4	157.848	1.73567	1.78912	0.970126	0.331984	0.993452
CCDC137	162.076	3.17	1.09952	2.88307	0.00393819	0.163021		JPT2	94.029	1.62757	0.622518	2.61449	0.00893602	0.163755		PTP4A3	54.62	1.73549	1.51506	1.14549	0.252005	0.954424
CIP2A	113.257	3.16976	1.13267	2.79848	0.00513439	0.181711		C8orf82	102.886	1.62713	0.816693	1.99233	0.0463343	0.390302		CTPS2	304.316	1.73499	0.849274	2.04291	0.0410609	0.631734
E2F3	331.254	3.1694	1.70546	1.85839	0.0631138	0.558473		NOL11	238.379	1.62664	0.409278	3.97442	7.05514e-05	0.0113622		RBM47	572.153	1.73366	1.49502	1.15962	0.246204	0.951615
UPP1	154.893	3.16887	1.87201	1.69276	0.0905004	0.629228		MTHFD1	267.397	1.62628	0.523198	3.10834	0.00188143	0.0692959		C11orf80	398.128	1.73317	0.870712	1.99052	0.0465333	0.662543
EYA2	264.856	3.16386	2.72305	1.16188	0.245283	0.84235		TMEM44-AS1	169.169	1.62561	0.616316	2.63763	0.00834885	0.15634		STAT4	79.0701	1.73223	3.26191	0.531048	0.595386	0.999985
PCDHB7	45.6861	3.16182	3.99591	0.791265	0.42879	0.950214		ORC6	126.754	1.62112	1.06516	1.52195	0.128022	0.592425		TMEM119	44.9524	1.73047	1.6871	1.02571	0.305027	0.985866
ZNF681	106.989	3.16	2.26198	1.397	0.162413	0.760497		RPL39L	206.068	1.61967	0.73375	2.20739	0.0272867	0.299495		POU2F2	319.05	1.72987	0.805672	2.14711	0.0317843	0.57869
DCX	182.602	3.15841	2.98199	1.05916	0.289527	0.871961		MSI1	126.501	1.61826	1.28415	1.26018	0.207604	0.70036		LAPTM5	296.016	1.72909	1.86744	0.925915	0.35449	0.999985
LBH	89.5077	3.15831	1.80632	1.74848	0.0803815	0.605983		TEAD3	38.6721	1.61537	1.48727	1.08613	0.277422	1		TMEM255A	92.786	1.72908	1.40938	1.22684	0.219883	0.935829
MCM7	306.525	3.15571	1.71135	1.84399	0.0651844	0.565089		SOX21-AS1	48.1073	1.61537	1.47384	1.09603	0.273066	0.767572		LINC01896	175.222	1.72758	1.57597	1.0962	0.272991	0.97145
SPI1	245.179	3.15372	2.18389	1.44408	0.148716	0.737236		CDCP1	106.315	1.61536	1.26931	1.27262	0.203152	0.696149		POLG	89.4506	1.72493	0.787864	2.18938	0.0285693	0.557719
SKA2	413.078	3.1522	0.908397	3.47007	0.000520325	0.0669461		AFAP1	362.226	1.61535	0.843703	1.9146	0.0555436	0.423953		XXYLT1	349.462	1.72381	0.690407	2.4968	0.012532	0.408349
AMH	66.3321	3.15218	4.21446	0.747944	0.454494	0.957995		RBBP8	179.844	1.61535	0.838306	1.92692	0.0539895	0.418053		MYO1F	445.926	1.72136	1.16924	1.4722	0.140968	0.878483
SLA	143.842	3.15207	2.9253	1.07752	0.281247	0.867226		TXNDC17	203.633	1.61414	1.24912	1.29222	0.196282	0.688401		TCEA3	76.7761	1.7208	0.873339	1.97037	0.0487957	0.677308
NCAPG2	185.514	3.14702	1.24279	2.53221	0.0113345	0.258605		HYAL2	77.6863	1.61092	1.1819	1.36299	0.172887	0.660176		RTN4RL2	38.6939	1.71813	3.22804	0.532253	0.594551	0.999985
NCKAP1L	250.745	3.14696	3.12528	1.00694	0.313965	0.8854		SATB2	512.22	1.6102	0.86929	1.85231	0.0639811	0.446443		CACNA2D2	37.0151	1.7159	3.25289	0.5275	0.597846	0.999985
TP53	223.651	3.14579	1.26404	2.48868	0.0128217	0.274377		CD276	181.88	1.60989	0.726437	2.21615	0.0266813	0.294457		FTSJ3	92.9562	1.71481	0.607177	2.82423	0.00473948	0.333777
MASTL	113.185	3.14552	1.53017	2.05567	0.0398139	0.465513		RAMP2	56.5935	1.60852	1.7623	0.912739	0.36138	0.838625		CASP6	109.417	1.71389	0.782283	2.19089	0.0284599	0.55742
S100A16	322.785	3.14063	3.32383	0.944885	0.344718	0.908725		IDH1	453.729	1.6063	0.638293	2.51656	0.0118507	0.194673		PRRG4	61.1182	1.71368	1.29756	1.3207	0.186603	0.915128
SLC16A14	103.383	3.13638	1.84299	1.70179	0.0887955	0.625772		ANTXR1	357.782	1.60424	1.30916	1.2254	0.220425	0.713893		FBXL6	71.4856	1.71293	0.789235	2.17037	0.0299787	0.567227
POLE	152.193	3.13358	1.59283	1.96731	0.0491478	0.510172		VWA3B	178.76	1.60422	1.12125	1.43074	0.152504	0.629717		ZNF681	106.989	1.71175	1.22259	1.4001	0.161484	0.888452
AFAP1	362.226	3.13273	1.73169	1.80906	0.0704417	0.578868		ZIK1	54.1332	1.60421	0.983668	1.63085	0.102923	0.542307		GMFG	112.895	1.71049	1.502	1.13881	0.254782	0.955633
DSCC1	78.5673	3.13164	1.98105	1.5808	0.113924	0.68445		CD44	440.465	1.60304	1.5548	1.03102	0.30253	0.793432		DCPS	114.043	1.70999	0.696895	2.45373	0.0141383	0.433719
PPIL1	112.226	3.13113	1.24636	2.51222	0.0119974	0.265912		PIM1	97.0694	1.60277	1.45587	1.1009	0.270938	0.764603		DTYMK	272.447	1.70969	0.701959	2.4356	0.0148672	0.440108
HLA-F	110.996	3.12892	2.42274	1.29148	0.196537	0.802306		BCAN	906.032	1.60231	1.905	0.841109	0.400287	0.865967		C21orf58	220.039	1.7083	0.790881	2.15999	0.0307733	0.56869
VIM	1398.33	3.12687	3.16997	0.986404	0.323935	0.893144		CARD9	57.0244	1.60217	0.789324	2.0298	0.042377	0.369673		AC011447.3	183.82	1.70807	0.843743	2.02439	0.0429296	0.641202
SLC10A4	35.0333	3.12426	3.38015	0.924297	0.355332	0.914678		NT5E	88.6686	1.60086	1.19073	1.34443	0.178808	0.665272		GPSM3	65.1693	1.70716	1.42184	1.20067	0.229878	0.941075
NEK6	371.714	3.12424	2.0676	1.51105	0.130776	0.713176		RUVBL2	170.604	1.60047	0.502027	3.18801	0.00143255	0.0615468		CLIC1	182.579	1.70705	1.63341	1.04508	0.295986	0.983287
TRPT1	100.19	3.12374	1.169	2.67215	0.00753663	0.218614		NME4	212.188	1.60032	0.788457	2.02968	0.0423889	0.369673		RFC3	227.997	1.70685	0.884927	1.9288	0.0537558	0.693645
MRM2	148.123	3.12373	1.02401	3.05049	0.00228468	0.133009		EFHC1	348.085	1.60019	0.563547	2.8395	0.00451841	0.108088		RASSF5	70.9231	1.70229	1.14523	1.48641	0.13717	0.8735
HPSE	90.5516	3.12163	2.76227	1.1301	0.258436	0.854429		LRRCC1	150.936	1.59966	0.522355	3.0624	0.00219572	0.0725096		RAD54B	79.5938	1.70092	1.2345	1.37781	0.168261	0.891314
SIGLEC10	141.497	3.12155	3.25072	0.960263	0.336923	0.901509		LBH	89.5077	1.59765	0.877271	1.82116	0.068583	0.459924		POLR1E	61.0507	1.69883	0.889865	1.90908	0.0562516	0.704435
ZNF808	174.445	3.12106	1.68789	1.8491	0.0644441	0.562769		PLGRKT	237.926	1.59353	0.460003	3.46418	0.000531849	0.0383828		ARNTL2	95.3976	1.69836	1.31794	1.28865	0.197519	0.924072
RFX2	356.552	3.11839	1.96939	1.58343	0.113324	0.683406		MYRFL	82.4462	1.59112	1.49376	1.06517	0.286797	0.781031		MASP1	121.2	1.69629	1.83484	0.924489	0.355232	0.999985
GGH	106.956	3.11779	2.68684	1.1604	0.245888	0.84235		ZNF599	67.2203	1.5911	0.776027	2.05031	0.0403339	0.360814		CXorf21	58.8231	1.69596	1.43706	1.18016	0.237936	0.946599
MIS18A	78.1817	3.11609	1.62589	1.91655	0.0552955	0.531868		DEK	575.095	1.59019	0.417434	3.80943	0.000139285	0.0180733		GPR171	48.0137	1.6959	1.54081	1.10065	0.271047	0.970333
DPF3	693.968	3.1156	1.29031	2.41461	0.0157519	0.306204		SEMA5A	717.225	1.58888	0.691008	2.29937	0.0214842	0.261208		HNMT	237.54	1.69509	0.96916	1.74903	0.0802866	0.776143
NT5M	128.574	3.11477	1.60472	1.94101	0.0522576	0.523735		LMAN2L	139.619	1.58732	0.469635	3.37991	0.000725095	0.0444501		XRCC3	60.2985	1.6947	1.13306	1.49568	0.134736	0.87027
OSMR	195.377	3.11009	2.8536	1.08989	0.275763	0.861284		HMGN1	833.465	1.58713	0.41631	3.81238	0.000137638	0.0180417		ADGRA1	83.544	1.69466	1.59347	1.0635	0.287554	0.979062
POLA2	181.325	3.10984	1.40729	2.20982	0.027118	0.400472		NIFK	237.548	1.58642	0.5797	2.73663	0.00620727	0.130269		C1QA	393.74	1.69295	1.7468	0.96917	0.33246	0.993452
CCNE1	45.2391	3.10892	1.94402	1.59923	0.10977	0.677926		PTAFR	217.638	1.58366	1.27005	1.24692	0.212426	0.705306		OLFML3	68.6427	1.6909	1.27576	1.32541	0.185035	0.910784
GBP1	113.495	3.10519	3.30116	0.940635	0.346892	0.910843		UQCC3	88.0577	1.58058	0.678928	2.32805	0.0199095	0.253728		IFI35	91.2783	1.69063	0.909865	1.85812	0.0631526	0.731246
TIPIN	225.64	3.10297	0.830698	3.73538	0.000187435	0.0395064		ST14	53.1923	1.57885	1.88343	0.838284	0.401871	0.865967		SAPCD2	54.7418	1.68958	1.29765	1.30203	0.192906	0.921445
NME4	212.188	3.10215	1.62588	1.90799	0.0563925	0.534816		MAP3K14	264.185	1.57883	0.858879	1.83824	0.066027	0.451019		NABP1	248.734	1.6892	1.3949	1.21098	0.225904	0.940299
CTSA	231.482	3.10008	2.20408	1.40652	0.15957	0.754365		ZNF367	144.046	1.57882	0.680395	2.32044	0.020317	0.25543		IRF5	90.2597	1.68863	1.46583	1.15199	0.249323	0.953882
RMI1	161.388	3.09916	1.08817	2.84806	0.00439872	0.168694		MAFF	97.534	1.57882	0.645656	2.44529	0.0144735	0.213218		DRAXIN	94.8522	1.68851	1.18028	1.43059	0.152546	0.887573
BTN2A2	57.9726	3.09359	2.39021	1.29428	0.19557	0.802306		TMA16	213.947	1.57881	0.468578	3.36937	0.000753396	0.0453897		TYROBP	289.867	1.68822	1.54317	1.09399	0.273959	0.97273
OTUD1	66.739	3.09332	2.4893	1.24265	0.213998	0.816032		E2F6	233.521	1.57881	0.33477	4.71611	2.40396e-06	0.00185702		RAB13	187.954	1.6877	1.19441	1.413	0.157655	0.887573
PUDP	169.19	3.08961	1.41847	2.17812	0.0293971	0.417947		TNFRSF12A	249.042	1.57653	1.80596	0.872958	0.382686	0.854373		LY6E-DT	42.9621	1.68687	3.07625	0.548351	0.583451	0.999985
CEBPD	717.722	3.08648	1.9813	1.5578	0.11928	0.690434		LMNB2	87.2505	1.57546	0.858654	1.8348	0.0665354	0.452229		CPT2	79.5497	1.6861	0.753015	2.23912	0.0251478	0.530782
MTHFD1	267.397	3.08223	1.07654	2.8631	0.00419521	0.165909		ZNF300	78.7399	1.57439	0.998797	1.57628	0.114961	0.566668		RBBP8	179.844	1.68472	0.918639	1.83393	0.0666641	0.737587
DIRAS2	185.189	3.07889	2.06566	1.49052	0.136089	0.717581		MRGBP	84.3362	1.57412	0.701575	2.2437	0.0248518	0.284026		ZNF696	65.554	1.68408	0.873943	1.92699	0.0539809	0.693645
TMA16	213.947	3.07825	0.962556	3.19799	0.00138389	0.10734		CPT2	79.5497	1.57352	0.686822	2.29102	0.0219621	0.263669		TEX9	209.577	1.6837	0.989839	1.70098	0.0889469	0.793565
HPGDS	70.2198	3.07778	2.59628	1.18546	0.235837	0.837263		NOSTRIN	39.3921	1.57029	1.50425	1.0439	0.296531	1		SNX7	234.45	1.68364	0.907119	1.85603	0.0634498	0.732918
CA3	110.828	3.07363	2.48183	1.23846	0.215547	0.816787		ZSCAN9	80.7569	1.57025	0.644021	2.4382	0.0147604	0.215639		FCGR3A	188.348	1.68293	2.04766	0.821879	0.411146	0.999985
SMC2	217.07	3.07221	1.27127	2.41664	0.0156644	0.305974		ERMAP	173.118	1.56644	0.923954	1.69537	0.0900057	0.512224		ATP6V0E2-AS1	52.7666	1.68285	0.957518	1.75751	0.0788302	0.770595
ZSCAN9	80.7569	3.07184	1.31082	2.34345	0.0191063	0.338207		ASB7	134.214	1.56644	0.742122	2.11075	0.0347936	0.335555		MAD2L2	160.165	1.68278	1.07792	1.56114	0.118491	0.849981
PARVG	176.506	3.07042	3.03454	1.01182	0.311622	0.885031		TUBA1C	104.03	1.56643	0.606798	2.58147	0.009838	0.173836		MASTL	113.185	1.68218	0.798527	2.10661	0.0351517	0.597214
RUVBL2	170.604	3.06908	1.03454	2.96663	0.00301086	0.149523		ZNF43	588.955	1.56488	0.66977	2.33645	0.0194678	0.249763		ARHGAP29	123.979	1.68194	1.2801	1.31391	0.188878	0.916071
CIITA	237.663	3.06776	2.70195	1.13539	0.256212	0.851874		KCNIP1	418.452	1.56467	1.45901	1.07242	0.283531	0.776354		CA3	110.828	1.68067	1.32066	1.2726	0.20316	0.932001
ABI3	111.397	3.0662	2.70892	1.13189	0.257681	0.853876		PTGS1	77.6181	1.56195	1.6929	0.922646	0.356192	0.835581		PRAM1	113.342	1.68044	1.5376	1.09289	0.27444	0.97273
ABCD1	42.1381	3.06614	2.34278	1.30876	0.190615	0.799643		KCNJ16	41.2025	1.56129	2.4084	0.648269	0.516811	1		FUCA1	100.715	1.68019	0.914478	1.83732	0.066163	0.737587
LIMD2	133.081	3.06411	0.982865	3.11753	0.00182375	0.119447		BTBD17	61.4213	1.56123	1.65766	0.941828	0.346281	0.827133		ZBTB46	207.995	1.67909	0.76489	2.19521	0.0281487	0.553634
LPCAT1	185.099	3.06135	1.67629	1.82626	0.0678104	0.57525		ODC1	194.354	1.55969	1.0662	1.46284	0.143511	0.617188		ZNF501	39.3154	1.67679	0.696586	2.40715	0.0160774	0.451926
MAPRE1	219.194	3.05861	1.15551	2.64696	0.00812181	0.227173		MRC2	251.653	1.55912	1.09602	1.42253	0.154874	0.632485		FXYD5	61.2543	1.67664	1.56727	1.06978	0.284718	0.97902
AC093673.1	74.1097	3.05654	2.00573	1.52391	0.127531	0.707723		PARP10	133.476	1.55876	0.78676	1.98124	0.0475639	0.394284		GPX7	54.2317	1.67548	1.20918	1.38563	0.165859	0.890126
CD276	181.88	3.05602	1.49475	2.04451	0.0409034	0.473691		ZNF92	199.336	1.55849	0.482034	3.23316	0.00122428	0.0571896		TAP1	69.9909	1.67205	1.12249	1.48959	0.136333	0.872123
LETM2	59.0209	3.05483	1.57194	1.94335	0.0519735	0.523478		EPHA1-AS1	91.6493	1.55647	1.37974	1.12809	0.259281	0.754808		IFI6	400.785	1.67061	1.36045	1.22798	0.219454	0.935829
FJX1	178.657	3.05316	3.32432	0.918433	0.358392	0.91548		RAMP2-AS1	53.8628	1.55646	1.01826	1.52855	0.126377	0.589136		CYBB	146.263	1.67039	1.66681	1.00215	0.31627	0.989275
FUCA1	100.715	3.05161	1.69986	1.79521	0.0726206	0.585832		BLM	235.975	1.55396	1.03454	1.50208	0.133076	0.601243		ZFP36	564.498	1.66889	1.34507	1.24075	0.214698	0.934909
COL20A1	101.118	3.0488	4.05978	0.750976	0.452667	0.957492		PYGL	259.87	1.55396	1.01366	1.53302	0.12527	0.588652		HAUS1	157.038	1.66845	0.556368	2.99882	0.00271025	0.270024
CHI3L2	212.092	3.04801	4.26951	0.7139	0.475289	0.96629		COA7	90.9842	1.55353	0.526932	2.94826	0.00319564	0.0894361		SMAD1	300.755	1.66775	0.810294	2.0582	0.0395713	0.623398
TAP1	69.9909	3.04794	2.0737	1.46981	0.141613	0.727077		CDT1	72.6567	1.55328	0.681124	2.28047	0.0225799	0.268707		BUB1B	62.6669	1.66749	1.35621	1.22952	0.218878	0.935829
EFHC1	348.085	3.04705	1.15835	2.63051	0.0085256	0.23266		PTN	1692.75	1.55283	0.604682	2.56802	0.0102282	0.177795		RCN3	96.5829	1.6661	1.08672	1.53314	0.125241	0.860536
PANK1	75.1097	3.0461	2.4146	1.26153	0.207116	0.810958		DCBLD2	360.281	1.55261	0.520252	2.98434	0.00284195	0.0840744		LINC01094	262.438	1.66457	1.38268	1.20387	0.228639	0.941075
ABRACL	67.5809	3.04574	1.82	1.67349	0.0942318	0.637275		PUDP	169.19	1.55215	0.693086	2.23948	0.0251248	0.285136		TNPO1	890.239	1.66417	0.440317	3.77947	0.00015716	0.0752887
KNSTRN	73.2486	3.04491	1.47757	2.06076	0.0393262	0.464163		UNG	130.951	1.55081	0.83702	1.85278	0.0639145	0.446443		IFNGR2	413.868	1.66332	0.903533	1.8409	0.0656359	0.737587
TLR7	55.3354	3.04434	3.70179	0.822396	0.410851	0.945199		ID1	155.455	1.55071	1.92874	0.803999	NA	1		KPNA2	205.393	1.6628	0.893392	1.86122	0.0627136	0.730449
EGR2	101.249	3.04252	2.4859	1.22391	0.220986	0.823059		GAS1	66.1796	1.54981	1.57782	0.982246	0.325979	0.811533		BTN3A2	137.461	1.66074	1.46032	1.13724	0.255438	0.955633
HCLS1	340.1	3.04142	3.07556	0.9889	0.322712	0.893144		ZFP36L2	829.038	1.54906	0.802194	1.93104	0.0534786	0.415851		C5	142.172	1.66022	0.773344	2.14681	0.0318083	0.57869
CRYZ	65.8542	3.03889	1.67831	1.81068	0.0701905	0.578255		ITGA7	286.171	1.54895	1.21328	1.27667	0.20172	0.694127		P3H2	266.254	1.65854	0.910524	1.82153	0.068527	0.744353
ARL6IP6	364.584	3.03857	0.826237	3.67761	0.000235431	0.0450731		UBE2S	266.358	1.54825	1.02464	1.51102	0.130783	0.596238		CD4	163.743	1.65484	1.38216	1.19728	0.231197	0.941975
TRIM24	754.9	3.03824	1.16362	2.61102	0.00902732	0.237925		ALKBH4	140.411	1.54823	0.733432	2.11094	0.0347771	0.335555		CHSY1	428.812	1.65437	0.842199	1.96434	0.0494903	0.680444
RPL39L	206.068	3.03814	1.51658	2.00329	0.0451466	0.491704		SAPCD2	54.7418	1.54641	1.15711	1.33644	0.181407	0.669833		CSF1R	369.435	1.65268	1.49789	1.10334	0.26988	0.969597
GK	337.965	3.0376	1.45576	2.08661	0.0369237	0.452022		CNIH4	279.898	1.54201	0.385544	3.99957	6.34569e-05	0.0111667		NLRP3	109.669	1.65217	1.23105	1.34208	0.17957	0.90574
TSTD2	308.223	3.03693	1.0557	2.87669	0.00401873	0.163507		KIAA1211	340.307	1.54137	1.26847	1.21514	0.224312	0.717372		MCM2	58.1987	1.64987	1.21022	1.36328	0.172794	0.898598
IL10RA	133.883	3.03629	3.25915	0.93162	0.351533	0.912608		ZNF808	174.445	1.54135	0.834533	1.84696	0.0647529	0.44866		MIR137HG	159.121	1.64779	3.28561	0.501515	0.616008	0.999985
P3H2	266.254	3.03169	1.69256	1.79119	0.0732632	0.587676		FANCB	101.631	1.54135	0.817392	1.88569	0.0593364	0.433725		SLC1A5	80.7367	1.64748	1.21708	1.35364	0.175852	0.900577
RCN3	96.5829	3.02992	2.04196	1.48383	0.137855	0.720487		THAP9	93.3392	1.54135	0.82563	1.86687	0.0619191	0.44022		ZYX	265.943	1.64403	1.09288	1.50431	0.132501	0.868062
E2F6	233.521	3.02643	0.683119	4.43031	9.40992e-06	0.00674688		MCM8	137.79	1.54134	0.546355	2.82114	0.00478537	0.112403		C3	522.188	1.64306	1.54411	1.06408	0.287292	0.979062
PLGRKT	237.926	3.02426	0.943629	3.20493	0.00135097	0.10734		SNRPE	318.074	1.54087	0.768677	2.00457	0.0450089	0.383412		CRYZ	65.8542	1.64113	0.895221	1.83322	0.0667703	0.737587
RGS22	168.245	3.02368	3.48616	0.867338	0.385757	0.934644		CASP9	159.896	1.53734	0.807918	1.90285	0.0570603	0.428403		ARHGAP4	179.194	1.63873	1.37152	1.19482	0.232156	0.943293
ZNF267	181.708	3.02102	1.81446	1.66497	0.0959196	0.64072		DSCAM	889.728	1.53661	0.960854	1.59921	0.109774	0.555732		SLCO2B1	656.748	1.63806	1.53048	1.07029	0.28449	0.978828
NPL	414.075	3.02063	1.67766	1.8005	0.0717823	0.584649		ISG20	115.895	1.5351	1.2405	1.23748	0.21591	0.708576		RUVBL1	198.04	1.63747	0.698003	2.34593	0.0189798	0.484631
NEURL1B	130.856	3.01756	1.91939	1.57214	0.115917	0.685949		BYSL	56.5512	1.53442	0.481729	3.18523	0.00144639	0.0617288		TNFRSF1A	313.631	1.63427	1.36413	1.19803	0.230904	0.941075
KSR1	384.74	3.01551	1.47958	2.03808	0.0415416	0.47606		EHD2	54.4697	1.53376	1.40493	1.0917	0.274966	0.769546		CAMSAP3	53.9612	1.63205	3.3128	0.492649	0.622261	0.999985
AC078846.1	189.858	3.01322	1.45148	2.07596	0.0378978	0.458226		C18orf54	79.6743	1.53289	0.793728	1.93125	0.0534522	0.415851		TMEM176B	273.193	1.6305	1.74157	0.93622	0.34916	0.999413
TMEM44-AS1	169.169	3.01185	1.25261	2.40446	0.0161965	0.309157		RGS22	168.245	1.5305	1.69763	0.901551	0.367296	0.844525		ATAD2	358.105	1.62545	0.801853	2.02712	0.0426504	0.641196
CD53	232.216	3.01154	2.8814	1.04517	0.295945	0.878985		ALDH1L2	61.7912	1.53046	0.886383	1.72663	0.0842334	0.502584		RGS18	70.4859	1.62452	3.50108	0.464006	0.642643	0.999985
BTN3A2	137.461	3.00978	2.69954	1.11492	0.264884	0.859805		ZNF837	58.4917	1.53046	0.942619	1.62362	0.104456	0.544934		UBE2L6	164.269	1.62337	0.836797	1.93998	0.0523816	0.688539
GPR171	48.0137	3.00726	2.86456	1.04982	0.293802	0.877254		FKBP7	53.6746	1.52608	0.827206	1.84486	0.0650581	0.449477		RAB32	76.9853	1.62222	1.28218	1.26521	0.205796	0.932257
ASIC4	261.27	3.00586	3.50976	0.856429	0.39176	0.936156		YBX1	753.387	1.52464	0.538994	2.82868	0.00467408	0.110171		GADD45B	409.05	1.62186	1.17426	1.38118	0.167224	0.891314
ARNTL2	95.3976	3.0056	2.44006	1.23177	0.218034	0.818817		CD300A	94.0744	1.52412	1.40765	1.08274	0.278925	0.77188		ZNF480	82.44	1.62076	0.797259	2.03291	0.0420615	0.636953
DLEU7	339.826	3.00338	2.21612	1.35524	0.175341	0.777475		LPCAT1	185.099	1.52389	0.813838	1.87247	0.0611409	0.439025		LPCAT2	353.973	1.61973	1.46718	1.10398	0.269603	0.9694
FAM72B	61.2306	3.00113	1.50522	1.99381	0.0461729	0.497793		BAZ1A	536.902	1.52371	0.429496	3.54767	0.000388651	0.0315988		CHAF1A	165.427	1.6169	0.882021	1.83318	0.0667758	0.737587
FKBP10	210.415	2.99797	3.45086	0.868759	0.384979	0.934644		VAMP8	134.572	1.52291	1.00509	1.5152	0.129722	0.596055		WNT5A	138.929	1.61519	1.12228	1.4392	0.150093	0.887573
GJC1	110.863	2.99751	2.69512	1.1122	0.266052	0.859805		ATRAID	206.589	1.5225	0.894404	1.70225	0.0887093	0.511546		STK33	415.541	1.61462	1.30045	1.24158	0.21439	0.934909
ORC6	126.754	2.99728	2.19586	1.36497	0.172263	0.775203		ABCD1	42.1381	1.52224	1.14374	1.33094	0.183209	1		DLL3	151.214	1.61436	2.21094	0.730167	0.465288	0.999985
LMAN2L	139.619	2.99488	0.956611	3.13072	0.00174379	0.118352		SASS6	166.157	1.52223	0.477399	3.18859	0.00142967	0.0615468		CTSS	226.68	1.61424	1.51768	1.06362	0.2875	0.979062
KLF6	507.647	2.99358	2.3203	1.29017	0.196992	0.802306		RPP40	47.6685	1.51884	0.881284	1.72344	0.084809	0.503911		KCNH2	79.0709	1.61255	1.87188	0.86146	0.388985	0.999985
ASB7	134.214	2.99218	1.50626	1.98649	0.0469786	0.501235		CTSC	244.927	1.51834	1.38803	1.09388	0.274006	0.768675		CMTM6	256.007	1.61051	0.617031	2.61009	0.00905187	0.386072
DCHS1	73.9556	2.99206	2.46068	1.21595	0.224006	0.827599		INTS7	322.089	1.51779	0.522819	2.90308	0.00369507	0.0956995		ZNF90	97.523	1.6105	0.743725	2.16546	0.0303527	0.56869
NT5E	88.6686	2.98164	2.44942	1.21728	0.223497	0.827234		LRP5	198.969	1.51582	1.02252	1.48244	0.138223	0.607877		PSMB8	120.348	1.60963	1.3986	1.15088	0.249781	0.954179
CCDC88B	79.1423	2.98104	1.61969	1.8405	0.065695	0.566517		NECTIN2	143.742	1.51581	0.81441	1.86124	0.0627102	0.443111		CCNF	84.209	1.60817	1.13352	1.41874	0.155976	0.887573
MREG	134.564	2.98068	1.19718	2.48974	0.0127837	0.274377		FAM57A	79.792	1.51397	0.719265	2.10488	0.0353016	0.338674		CSF3R	295.422	1.60808	1.6601	0.968662	0.332714	0.993452
PCDHGA8	49.8901	2.98051	2.09145	1.42509	0.154131	0.744498		FDXR	63.754	1.5131	0.770015	1.96502	0.0494116	0.401735		IRF7	65.7121	1.60696	1.41903	1.13244	0.257451	0.956762
HMGN1	833.465	2.97899	0.85802	3.47193	0.000516728	0.0669461		PDIA6	305.446	1.51309	0.592291	2.55465	0.0106296	0.181579		ADCY8	161.047	1.60604	1.48417	1.08212	0.279201	0.975819
LRRCC1	150.936	2.97785	1.07032	2.7822	0.00539922	0.186608		TMEM107	90.8826	1.5126	0.989439	1.52874	0.126329	0.589136		SAMHD1	481.996	1.60281	0.94573	1.69479	0.0901157	0.793565
PTPRC	396.502	2.97647	3.16261	0.941144	0.346631	0.910803		MYO1C	131.344	1.51065	0.831251	1.81733	0.0691672	0.462177		C1QC	388.835	1.60149	1.63116	0.981812	0.326192	0.991828
HIST2H2AC	65.3576	2.97596	2.26113	1.31614	0.188126	0.794831		CCNK	136.731	1.51065	0.718775	2.1017	0.0355797	0.3401		NSG1	127.513	1.60144	1.09194	1.4666	0.142484	0.881005
AL445250.1	303.423	2.97515	2.27854	1.30572	0.191647	0.800458		HSPA1A	293.537	1.51041	1.26487	1.19412	0.23243	0.726824		ZC3HAV1	371.385	1.6014	0.932078	1.71809	0.0857796	0.791626
PYCARD	53.1647	2.97385	2.77572	1.07138	0.283998	0.867949		FPR1	123.564	1.50985	1.60566	0.940329	0.347049	0.82715		SLC11A1	520.319	1.60043	1.49659	1.06938	0.284896	0.97902
MNDA	142.876	2.97333	2.91735	1.01919	0.308114	0.884391		PLEK	101.837	1.50846	1.63006	0.925401	0.354757	0.834349		FES	63.2774	1.59833	1.6008	0.998458	0.318057	0.989275
WDR62	96.295	2.9649	1.88068	1.5765	0.11491	0.685761		EFEMP2	90.3458	1.50702	1.60775	0.937348	0.34858	0.829029		SALL3	192.699	1.59825	1.71505	0.931892	0.351392	0.999985
DONSON	159.003	2.96204	1.07142	2.76459	0.0056994	0.190144		RFXANK	85.6133	1.50546	0.606049	2.48406	0.0129893	0.20324		UNC93B1	110.687	1.59734	1.40521	1.13673	0.255653	0.955633
ZNF92	199.336	2.96099	0.987574	2.99825	0.00271537	0.14397		ZNF677	166.47	1.50493	0.766612	1.96309	0.0496359	0.402764		SLC2A4RG	108.1	1.59642	0.865023	1.84552	0.0649619	0.737587
NBEAL2	49.0186	2.95936	1.78507	1.65784	0.0973501	0.64436		AL031280.1	63.7255	1.50457	1.10653	1.35972	0.17392	0.660998		KLHL18	319.458	1.59572	0.442625	3.60512	0.000312006	0.0917796
MCM6	122.961	2.95665	1.73336	1.70574	0.0880572	0.623493		MSRB1	49.1364	1.50421	0.79565	1.89055	0.0586848	0.433725		FAM72A	70.3247	1.5956	0.696323	2.29146	0.0219366	0.516654
OTULIN	301.843	2.95594	1.13622	2.60155	0.00928033	0.241197		BCL7C	294.368	1.50398	0.485673	3.09669	0.00195695	0.0704027		HLA-E	384.535	1.59505	1.2771	1.24897	0.211677	0.934834
ARHGAP29	123.979	2.95265	2.3658	1.24806	0.212011	0.815123		UCP2	109.783	1.50331	1.49596	1.00492	0.314936	0.801758		IL15	87.5875	1.59493	3.44468	0.463015	0.643354	0.999985
ENKD1	40.2804	2.94985	2.8207	1.04579	0.295659	0.878985		GPR161	136.891	1.50291	1.39039	1.08092	0.279731	0.77228		RASD1	188.821	1.59477	1.53814	1.03681	0.299823	0.984377
LIN7A	184.615	2.94886	2.27663	1.29528	0.195225	0.802306		RBAK	68.941	1.50287	0.769379	1.95336	0.0507772	0.405145		PARP9	347.84	1.59215	1.24839	1.27537	0.20218	0.932001
INTS7	322.089	2.94778	1.06626	2.76459	0.00569943	0.190144		LIN7A	184.615	1.50133	1.10689	1.35635	0.174988	0.661387		DCLRE1B	48.6097	1.59147	0.785194	2.02685	0.0426782	0.641196
VCAN	601.082	2.94595	2.32689	1.26605	0.205496	0.80988		LRRC25	41.2771	1.49988	1.33539	1.12317	0.261363	1		MAP4K1	101.722	1.58989	1.06291	1.49579	0.134709	0.87027
KLHL18	319.458	2.94441	0.834748	3.5273	0.000419815	0.0578858		LINC01572	272.801	1.49987	0.638991	2.34724	0.0189129	0.245658		LINC01268	137.988	1.58889	1.74485	0.910617	0.362497	0.999985
AC104984.3	103.998	2.94411	1.33926	2.19831	0.0279269	0.405559		SPTY2D1OS	119.076	1.49729	0.671516	2.22971	0.0257665	0.289585		ZNF804A	345.626	1.58882	3.25817	0.487643	0.625803	0.999985
IFI35	91.2783	2.94314	1.67771	1.75427	0.079385	0.60317		TSTD2	308.223	1.49729	0.522829	2.86381	0.00418573	0.102953		ZNF35	57.0282	1.58857	0.793549	2.00185	0.0453009	0.653521
TMX1	255.427	2.94072	1.21125	2.42783	0.0151895	0.300101		DSE	465.104	1.49506	0.849548	1.75983	0.0784365	0.489124		PROS1	180.614	1.58696	1.3337	1.18989	0.234089	0.944942
SLC35F1	754.596	2.93977	2.20388	1.33391	0.182235	0.786521		CHPF2	90.5504	1.49505	0.689405	2.16861	0.0301123	0.313791		PARD6B	172.172	1.58651	0.868425	1.82688	0.0677182	0.743538
RARA	91.5187	2.93947	2.05631	1.42949	0.152864	0.742167		FKBP9	314.1	1.49461	0.890766	1.67789	0.093369	0.522462		PSTPIP2	174.711	1.5865	1.27581	1.24353	0.213673	0.934834
NOL11	238.379	2.93869	0.841177	3.49354	0.000476663	0.0637123		OXNAD1	270.402	1.49309	0.617882	2.41646	0.0156723	0.221969		LOXL3	130.448	1.58642	0.983215	1.6135	0.106635	0.824207
DARS2	185.297	2.93858	1.08349	2.71215	0.00668477	0.202226		DDOST	210.344	1.49172	0.552615	2.69939	0.00694677	0.139423		DENND3	490.357	1.58482	1.11629	1.41971	0.155691	0.887573
MVB12A	146.579	2.93506	1.04523	2.80806	0.0049841	0.179359		GAREM2	48.6945	1.49138	1.29835	1.14867	0.25069	0.744921		GPR34	148.995	1.58393	1.60199	0.988728	0.322796	0.989362
PDIA6	305.446	2.93363	1.20702	2.43047	0.0150793	0.298374		TAGLN2	178.757	1.49096	1.36965	1.08857	0.276345	0.770218		NHS	156.615	1.5834	3.18279	0.497489	0.618844	0.999985
ANTXR1	357.782	2.9326	2.68948	1.0904	0.275538	0.86099		LSG1	177.51	1.49018	0.472855	3.15145	0.00162461	0.0658311		NR4A1	93.1663	1.58334	3.17784	0.498245	0.618312	0.999985
ZFP36	564.498	2.93146	2.47851	1.18275	0.236908	0.837536		OCIAD2	140.54	1.48984	1.22351	1.21767	0.223348	0.717131		CD74	803.37	1.58332	1.55065	1.02107	0.307222	0.985866
KDELC2	83.5264	2.9309	1.61748	1.81201	0.0699846	0.578255		NME6	106.078	1.4891	0.457953	3.25164	0.00114741	0.0552045		ID3	354.664	1.58323	1.78881	0.885072	0.376118	0.999985
VWA3B	178.76	2.93074	2.30086	1.27376	0.202749	0.808962		BAX	351.16	1.48881	0.517388	2.87755	0.00400774	0.100554		BIN2	161.805	1.58173	1.50712	1.0495	0.293947	0.982561
MAGOHB	192.618	2.93011	1.19194	2.45827	0.0139607	0.284403		PXDN	252.456	1.48848	1.41904	1.04893	0.294209	0.785792		MOXD1	79.4503	1.58155	1.17336	1.34789	0.177694	0.902178
COX20	261.964	2.93008	1.42057	2.0626	0.0391505	0.463682		PDGFRA	436.919	1.488	2.66692	0.557948	0.57688	0.950311		C1orf162	85.3296	1.57996	1.40699	1.12294	0.261464	0.96217
AC093157.1	184.474	2.92925	1.48677	1.97022	0.0488137	0.509277		JAG1	301.194	1.48784	1.28703	1.15603	0.247671	0.7417		ZNF808	174.445	1.57971	0.871566	1.8125	0.0699088	0.746321
TREM2	117.141	2.92782	3.31404	0.88346	0.376988	0.929449		CD14	295.135	1.48703	1.82843	0.813279	0.416058	0.874059		DDX60L	283.238	1.57965	1.17581	1.34345	0.179126	0.905571
KHDC1	83.6366	2.92648	1.96996	1.48555	0.137397	0.720172		DYNLT1	401.968	1.48686	0.6633	2.24161	0.0249867	0.284304		NBEAL2	49.0186	1.57848	0.930899	1.69565	0.0899522	0.793565
DDX60L	283.238	2.92517	2.18999	1.3357	0.181647	0.786521		PINLYP	45.9681	1.48505	1.16001	1.28021	0.200471	0.692104		LEPROTL1	281.105	1.57775	0.603956	2.61236	0.00899193	0.386072
RAB32	76.9853	2.92208	2.37297	1.2314	0.218173	0.819101		PRSS23	229.13	1.48505	0.97995	1.51543	0.129663	0.596055		HSPA14	182.126	1.57339	0.420678	3.74013	0.000183925	0.0752887
PRRX1	300.149	2.92125	2.87727	1.01528	0.309971	0.885031		DDX55	290.893	1.48479	0.358281	4.1442	3.40995e-05	0.00789928		SYNE2	412.034	1.57306	0.96973	1.62217	0.104768	0.824207
KCNIP1	418.452	2.92059	3.006	0.971586	0.331257	0.898743		ADGRE5	111.89	1.48246	0.884269	1.67648	0.0936447	0.523253		CMTM7	241.403	1.57298	1.47294	1.06792	0.285557	0.979062
TLR3	39.8805	2.92026	2.00233	1.45843	0.144722	0.731927		STMP1	415.976	1.48146	0.602778	2.45772	0.0139821	0.210149		FLNC	53.2303	1.57093	1.6922	0.928337	0.353233	0.999985
RGS10	219.474	2.9158	2.66321	1.09484	0.273585	0.859809		SOCS2	92.7446	1.47989	1.72864	0.856104	0.39194	0.860661		INPP5D	479.662	1.57068	1.41928	1.10667	0.268435	0.967382
NME6	106.078	2.91444	0.938531	3.10532	0.00190072	0.122648		WDR90	126.902	1.47878	0.961976	1.53724	0.124235	0.586848		HLA-DPB1	249.737	1.56993	1.41087	1.11274	0.265821	0.96635
IFI44	285.493	2.91395	1.95513	1.49041	0.136116	0.717581		COX20	261.964	1.47611	0.689532	2.14074	0.0322947	0.322094		HIST2H2AC	65.3576	1.56947	1.22871	1.27734	0.201484	0.932001
SASS6	166.157	2.90834	0.971255	2.99441	0.00274973	0.144276		LGALS1	641.856	1.47356	1.54553	0.953438	0.340368	0.82239		RDH13	119.38	1.56753	0.930536	1.68454	0.0920768	0.801938
TUBG1	114.314	2.90775	1.63697	1.7763	0.0756841	0.592781		SLC35A4	69.7728	1.4702	0.801151	1.83511	0.0664899	0.452159		TOGARAM2	65.7224	1.56675	1.31157	1.19455	0.232261	0.943293
OCIAD2	140.54	2.90645	2.52211	1.15239	0.249161	0.844266		SSBP1	697.961	1.46965	0.483245	3.04122	0.00235621	0.0752933		PCDHGA10	280.31	1.566	1.00687	1.55531	0.119873	0.851063
LEPROTL1	281.105	2.90477	1.11718	2.60009	0.00932003	0.241271		SOCS3	184.875	1.46343	2.12841	0.687569	0.491725	0.913226		TRIM5	116.837	1.56557	0.79908	1.95921	0.050088	0.682597
IPO9-AS1	51.073	2.90345	1.80502	1.60854	0.107718	0.674367		CSPG4	78.1036	1.4634	1.67043	0.876065	0.380995	0.852955		CSRP2	184.645	1.56525	1.79418	0.872401	0.38299	0.999985
FOSL2	177.285	2.90333	2.54767	1.1396	0.254451	0.850334		RDH10	92.1215	1.46338	1.53496	0.953371	0.340402	0.82239		DARS2	185.297	1.56271	0.563917	2.77116	0.00558568	0.362076
NFKBID	150.861	2.90253	1.69741	1.70998	0.0872697	0.622628		KYNU	165.689	1.46338	1.62435	0.9009	0.367642	0.844525		FAM189A2	173.982	1.56104	1.46716	1.06399	0.287335	0.979062
NAB1	219.695	2.90197	1.08613	2.67184	0.0075436	0.218614		TFCP2L1	135.986	1.46338	1.43168	1.02214	0.306716	0.795653		LBH	89.5077	1.56066	0.976718	1.59786	0.110074	0.830564
MEST	303.917	2.90172	1.97482	1.46936	0.141736	0.727077		IL4R	183.373	1.46337	1.40399	1.04229	0.297276	0.788017		ITGB3BP	329.055	1.55924	0.680377	2.29173	0.0219213	0.516654
PCDHB14	118.948	2.90113	2.5374	1.14335	0.252894	0.848746		FBLN7	90.3655	1.46337	1.31925	1.10924	0.267327	0.761688		RPS6KA1	224.791	1.55897	1.37903	1.13048	0.258272	0.956762
MCM5	89.6322	2.90098	1.75022	1.65749	0.0974199	0.644497		ENKD1	40.2804	1.46336	1.37232	1.06634	0.286271	1		ARPC1B	136.767	1.55891	1.01553	1.53506	0.124769	0.859725
HNMT	237.54	2.89983	1.79272	1.61756	0.105757	0.67015		PPP1R18	112.871	1.46336	1.07882	1.35644	0.174961	0.661387		CDCA7L	197.226	1.55798	1.19725	1.3013	0.193154	0.921445
EGR3	128.972	2.89598	2.97147	0.974595	0.329761	0.896225		PCDHGA8	49.8901	1.46335	1.02526	1.42729	0.153496	0.629717		EMILIN2	194.772	1.55796	1.37176	1.13573	0.256068	0.955633
ADAT2	170.495	2.89574	2.02969	1.42669	0.15367	0.743505		ZNF93	100.592	1.46335	0.88628	1.65111	0.0987154	0.532815		SMCR5	219.411	1.55563	0.844864	1.84127	0.0655814	0.737587
TCIRG1	111.153	2.89177	2.95055	0.980076	0.327048	0.893246		N4BP2	421.6	1.46335	0.730788	2.00242	0.0452391	0.384843		TCF3	181.89	1.55328	0.833578	1.86338	0.0624084	0.729249
MR1	138.131	2.89165	1.74324	1.65878	0.0971599	0.644048		ZNF442	65.348	1.46335	0.882346	1.65847	0.0972223	0.531111		PTPN20	83.0012	1.55143	3.29458	0.470904	0.637709	0.999985
ZC3HAV1	371.385	2.88813	1.72378	1.67546	0.0938446	0.637275		REC8	126.807	1.46334	0.809756	1.80714	0.07074	0.465536		NAMPT	604.805	1.54917	1.22445	1.2652	0.205801	0.932257
TIGAR	271.31	2.88653	0.889214	3.24616	0.00116974	0.101961		YES1	264.718	1.46334	0.692673	2.1126	0.0346347	0.335028		AIF1	229.34	1.54905	1.51118	1.02506	0.305335	0.985866
C8orf82	102.886	2.88483	1.6838	1.71328	0.0866606	0.620593		MASTL	113.185	1.46334	0.753606	1.94179	0.0521629	0.412176		RNF180	479.04	1.54875	0.868168	1.78392	0.074436	0.75168
CD151	236.362	2.88468	2.73263	1.05565	0.29113	0.873658		PANX1	88.377	1.46334	0.786057	1.86162	0.0626563	0.443111		ABCC6	58.5019	1.547	0.960458	1.61069	0.107247	0.824207
DEK	575.095	2.8842	0.859733	3.35477	0.00079432	0.0825777		ALKBH8	135.688	1.46334	0.696833	2.09999	0.0357298	0.340747		CMKLR1	125.043	1.54545	3.37377	0.458078	0.646897	0.999985
HSPA1A	293.537	2.8839	2.60795	1.10581	0.268808	0.859805		CENPP	462.647	1.46334	0.588095	2.48827	0.0128365	0.202348		SCN1A	214.215	1.54419	1.9251	0.802139	0.422473	0.999985
SHISA6	368.001	2.87851	2.70733	1.06323	0.287679	0.870473		GHDC	59.6573	1.46334	0.63135	2.31779	0.0204606	0.25543		ABCD1	42.1381	1.5439	1.25069	1.23444	0.217041	0.935829
PPP1CA	151.196	2.87677	1.3032	2.20746	0.0272816	0.401026		HELLS	296.856	1.46334	0.497834	2.93941	0.00328836	0.0906487		S100A6	898.726	1.54218	1.60118	0.963153	0.335471	0.993452
SPRED3	89.8622	2.87646	2.20717	1.30324	0.192494	0.800584		POLA1	590.675	1.46334	0.524811	2.78832	0.00529825	0.118368		CHAF1B	94.8113	1.54185	0.686547	2.24581	0.0247164	0.529984
TBC1D14	506.221	2.87287	1.83452	1.56601	0.117346	0.68769		NAB1	219.695	1.46334	0.533276	2.74405	0.00606855	0.128007		DEF6	156.087	1.54161	1.43872	1.07152	0.283937	0.97865
NIFK	237.548	2.87139	1.19439	2.40406	0.0162143	0.309157		CEP131	76.9703	1.46334	0.569062	2.57149	0.0101262	0.176501		TSTD2	308.223	1.53964	0.542641	2.83732	0.00454946	0.331598
PDIA4	241.808	2.86885	1.26186	2.2735	0.0229958	0.370051		RP9	147.086	1.46334	0.501072	2.92041	0.00349567	0.0933584		LPAR5	134.875	1.53917	1.41931	1.08445	0.278163	0.975819
RBAK	68.941	2.86802	1.57295	1.82334	0.0682518	0.575559		RRN3	98.4216	1.46334	0.487745	3.00021	0.00269794	0.0820272		TNFSF10	58.7239	1.53907	1.84914	0.832315	0.405231	0.999985
CDT1	72.6567	2.86739	1.40349	2.04305	0.0410478	0.473691		TMX1	255.427	1.45955	0.588092	2.48184	0.0130707	0.203326		RFX5	51.2711	1.53817	0.907064	1.69577	0.0899291	0.793565
HLA-DQA1	103.662	2.86722	3.07812	0.931484	0.351604	0.912608		TMCO1	532.084	1.45713	0.442145	3.29559	0.000982135	0.0516252		LPCAT1	185.099	1.53746	0.90717	1.69479	0.0901158	0.793565
ZNF367	144.046	2.86696	1.39177	2.05995	0.0394037	0.464163		APOLD1	347.138	1.45537	0.623169	2.33544	0.0195206	0.249763		PUDP	169.19	1.53746	0.755623	2.03469	0.0418823	0.636602
BRCA1	221.509	2.86694	1.1887	2.41184	0.0158724	0.306204		ANP32B	336.898	1.45334	0.43771	3.32031	0.000899166	0.0502197		CDC7	96.8199	1.5362	1.17753	1.30459	0.192033	0.921409
PARD6B	172.172	2.8665	1.60478	1.78623	0.0740622	0.589035		CENPQ	83.1377	1.45063	0.600287	2.41656	0.0156681	0.221969		AC093157.1	184.474	1.53302	0.793514	1.93194	0.0533663	0.693645
KIF22	137.353	2.86646	1.09536	2.61691	0.00887287	0.237925		AC137767.1	77.9163	1.44871	0.990284	1.46292	0.143489	0.617188		PDSS2	715.19	1.53215	1.06407	1.43991	0.149894	0.887573
NAMPT	604.805	2.86368	2.25888	1.26774	0.20489	0.80988		ZNF681	106.989	1.44825	1.09876	1.31807	0.187479	0.677266		MILR1	135.551	1.52949	1.46196	1.04619	0.295474	0.983287
KDELR2	298.125	2.86313	1.95645	1.46343	0.143349	0.729566		WDR5	187.582	1.44721	0.324802	4.45568	8.36289e-06	0.00335718		PVT1	600.462	1.52932	1.13867	1.34307	0.179248	0.905571
N4BP2	421.6	2.86193	1.49419	1.91537	0.0554449	0.532177		YRDC	74.0075	1.44637	0.592383	2.44161	0.0146221	0.214424		SUV39H2	89.0758	1.52898	0.702369	2.17689	0.0294888	0.567002
CHSY1	428.812	2.86138	1.56485	1.82852	0.0674708	0.574243		SNRPD1	405.726	1.44625	0.553057	2.61501	0.00892241	0.163739		LINC01684	109.864	1.52872	3.3022	0.462941	0.643407	0.999985
HLA-A	985.495	2.8605	1.92914	1.48279	0.138131	0.721155		RCN1	135.801	1.44431	1.11619	1.29396	0.19568	0.688299		RARA	91.5187	1.52765	1.11181	1.37403	0.169434	0.89247
COA7	90.9842	2.8526	1.07937	2.64283	0.00822168	0.228325		CAPG	128.811	1.4423	1.29236	1.11602	0.264412	0.758518		ZNF330	140.318	1.52635	0.783273	1.94868	0.0513338	0.686904
LGALS9	113.125	2.85101	2.73129	1.04383	0.296564	0.879088		UTP15	76.7945	1.44228	0.508819	2.83455	0.00458898	0.108764		ADAT2	170.495	1.52431	1.09356	1.3939	0.163349	0.888795
IFNGR2	413.868	2.84712	1.66913	1.70575	0.0880553	0.623493		TNFRSF21	328.763	1.44198	0.788659	1.82839	0.067491	0.45583		OTULIN	301.843	1.52397	0.604465	2.52118	0.0116961	0.402943
ADCY8	161.047	2.84702	2.77983	1.02417	0.305755	0.881983		PAICS	404.385	1.43936	0.48623	2.96024	0.00307396	0.0877167		L1CAM	77.2837	1.52131	2.28312	0.666333	0.505198	0.999985
GAREM2	48.6945	2.84645	2.67363	1.06464	0.287041	0.869955		HIRIP3	95.6421	1.43909	0.647315	2.22317	0.0262041	0.292711		GIMAP8	60.8827	1.52064	3.76979	0.403376	0.686672	0.999985
LINC00511	731.894	2.84508	1.96659	1.44671	0.147979	0.736465		HMGN2	684.857	1.43867	0.557291	2.58154	0.00983616	0.173836		ACKR3	51.7921	1.52012	3.37951	0.449805	0.652851	0.999985
FANCA	244.095	2.84281	1.74233	1.63162	0.10276	0.663998		GALE	122.468	1.43344	0.577526	2.48203	0.0130635	0.203326		PLAUR	136.298	1.52011	1.25808	1.20828	0.226941	0.941075
FGR	77.3998	2.8415	2.21713	1.28161	0.199978	0.805458		OTULIN	301.843	1.43198	0.555465	2.57798	0.00993811	0.174991		H2AFV	488.996	1.51953	0.484861	3.13395	0.00172468	0.207262
KIAA1211	340.307	2.83621	2.5934	1.09363	0.274119	0.859809		AAR2	115.207	1.43197	0.480426	2.98063	0.00287658	0.0840744		ZNF726	53.0918	1.51841	1.17413	1.29322	0.195933	0.923705
DSN1	138.097	2.83465	1.60171	1.76977	0.076766	0.592781		CCT6A	496.154	1.43128	0.405758	3.52741	0.000419642	0.0324787		AFAP1	362.226	1.51738	0.929109	1.63315	0.102437	0.822303
RRN3	98.4216	2.83229	1.00595	2.81552	0.00486976	0.176825		TSPAN11	76.4209	1.43095	1.48811	0.961593	0.336254	0.82015		PCDHGA8	49.8901	1.51716	1.10485	1.37318	0.169695	0.892995
FHL3	54.7575	2.83111	1.91141	1.48116	0.138563	0.721972		PCDHB4	52.4116	1.43095	1.37531	1.04046	0.298128	0.788417		TWIST1	109.367	1.51674	1.66757	0.90955	0.36306	0.999985
TBC1D8	399.669	2.83023	1.63119	1.73507	0.0827287	0.611548		RNF135	239.969	1.43094	1.17223	1.2207	0.2222	0.715743		WEE1	165.259	1.51673	1.26278	1.2011	0.229712	0.941075
BYSL	56.5512	2.83014	0.988151	2.86408	0.00418228	0.165909		RGS19	101.278	1.42981	1.15588	1.23698	0.216094	0.708576		ZNF530	40.3509	1.51534	1.05618	1.43474	0.151362	0.887573
CNIH4	279.898	2.82943	0.792481	3.57034	0.000356516	0.0536389		SPRY4	153.271	1.42868	1.89536	0.753774	0.450985	0.89735		CTNNAL1	217.447	1.51501	1.08153	1.40081	0.161271	0.888452
MSI1	126.501	2.82795	2.6457	1.06888	0.285122	0.867949		GADD45A	349.522	1.42767	1.56262	0.91364	0.360906	0.838426		GAB3	254.451	1.51484	1.3231	1.14492	0.252244	0.954424
CASP7	90.5817	2.82544	2.1814	1.29524	0.195237	0.802306		EXOSC9	119.024	1.42681	0.379179	3.76289	0.000167959	0.0204878		HEXB	265.618	1.51231	0.75356	2.00689	0.0447613	0.647877
RARRES3	125.014	2.82447	2.66787	1.0587	0.289738	0.871961		PPP1CA	151.196	1.42644	0.631666	2.25822	0.023932	0.276757		RND3	219.452	1.51211	1.33939	1.12895	0.258918	0.957258
MTHFD2	210.164	2.82292	1.83344	1.53969	0.123636	0.699067		CKAP4	109.336	1.42588	0.896244	1.59095	0.111622	0.559896		MLKL	95.4847	1.5104	1.38207	1.09285	0.274458	0.97273
MRC2	251.653	2.81815	2.25556	1.24942	0.211511	0.814848		WDR54	134.98	1.4255	0.770135	1.85098	0.0641727	0.447051		AC138035.1	85.6999	1.51028	1.02077	1.47955	0.138993	0.875867
RND3	219.452	2.81678	2.47379	1.13865	0.254849	0.850756		GNL2	162.451	1.42402	0.385821	3.69089	0.000223471	0.0233391		TIGAR	271.31	1.50991	0.470692	3.20784	0.00133736	0.183308
CYTOR	210.956	2.81581	2.81002	1.00206	0.316315	0.887999		ARSB	391.575	1.4227	0.573318	2.48152	0.0130825	0.203326		CASP7	90.5817	1.50964	1.17591	1.2838	0.199211	0.927646
UBE2L6	164.269	2.81248	1.54166	1.82432	0.0681034	0.575539		PCDHGA6	90.6672	1.42028	0.939284	1.51209	0.130511	0.596238		FBXO17	165.487	1.50926	1.44922	1.04143	0.297678	0.983287
BMP1	188.508	2.81012	1.23531	2.27482	0.0229166	0.369546		TRIM25	184.378	1.41897	1.14149	1.24308	0.213839	0.707666		PRPF4	146.826	1.50903	0.570217	2.64641	0.00813512	0.386072
RFC4	128.829	2.80434	1.6095	1.74236	0.0814448	0.607902		MCC	393.242	1.41682	0.950047	1.49131	0.13588	0.605031		EFEMP1	107.151	1.50818	1.70614	0.883972	0.376712	0.999985
HMGB3	109.48	2.80353	3.36208	0.833867	0.404356	0.943218		CDH4	431.06	1.41681	0.798143	1.77513	0.0758765	0.48326		STK17B	260.798	1.50803	0.932689	1.61686	0.105908	0.824207
ZIK1	54.1332	2.80134	2.01798	1.38819	0.165079	0.766255		PSMB9	157.981	1.4151	0.996893	1.41951	0.155751	0.63436		PMS2	343.548	1.50676	0.56899	2.64814	0.00809363	0.386072
PSMB9	157.981	2.79992	2.0554	1.36222	0.173127	0.775579		ATP23	105.971	1.41451	2.10182	0.672993	0.500952	0.916171		CD84	178.119	1.5066	2.0337	0.740814	0.458806	0.999985
SPTY2D1OS	119.076	2.79901	1.3681	2.04591	0.0407657	0.472557		PEX11A	49.6721	1.41444	0.89469	1.58092	0.113895	0.564405		NME4	212.188	1.50184	0.882313	1.70216	0.0887257	0.793565
BAX	351.16	2.79836	1.06661	2.62359	0.00870077	0.236455		FHL3	54.7575	1.41342	0.92709	1.52458	0.127365	0.590252		ZSCAN9	80.7569	1.50158	0.688444	2.18113	0.0291742	0.565314
SOX21-AS1	48.1073	2.7959	3.03102	0.92243	0.356304	0.914939		DDX27	368.371	1.41334	0.443891	3.18397	0.00145269	0.0617503		HMGB2	293.104	1.50122	1.25828	1.19308	0.232838	0.943293
TNFRSF1A	313.631	2.7917	2.51549	1.1098	0.267084	0.859805		AGPAT5	427.337	1.41316	0.573887	2.46243	0.0137999	0.208557		AC096992.2	50.5185	1.50067	0.977503	1.53521	0.124733	0.859725
DLL3	151.214	2.7908	4.07654	0.6846	0.493596	0.971813		RARA	91.5187	1.41182	0.998717	1.41364	0.157469	0.637982		TMA16	213.947	1.49943	0.517511	2.89739	0.00376283	0.302409
MMP14	97.9878	2.79042	2.89811	0.962843	0.335626	0.900711		ARHGAP11B	100.394	1.41182	0.869445	1.62381	0.104416	0.544934		THY1	344.263	1.49873	1.3573	1.1042	0.269508	0.9694
FANCF	61.8826	2.78943	1.66899	1.67133	0.0946569	0.638185		SLC12A4	86.6041	1.41088	0.851748	1.65645	0.0976305	0.531199		ASAP2	406.745	1.49787	0.694403	2.15706	0.0310011	0.570343
CCDC34	147.233	2.78854	2.55004	1.09353	0.274162	0.859809		SSRP1	143.534	1.41039	0.473238	2.9803	0.00287971	0.0840744		CIP2A	113.257	1.49783	0.60489	2.47621	0.0132786	0.423203
ZNF837	58.4917	2.78744	1.92007	1.45174	0.146575	0.73332		CHST2	57.4427	1.40893	1.46388	0.962458	0.33582	0.82014		KIF22	137.353	1.49752	0.594397	2.51939	0.0117559	0.402943
MAFF	97.534	2.7857	1.32676	2.09963	0.0357618	0.444866		ZNF343	71.1186	1.4089	0.820381	1.71737	0.0859116	0.506702		TNFAIP8L1	76.0895	1.49739	0.817745	1.83113	0.0670815	0.738404
MGME1	86.852	2.78465	1.8722	1.48737	0.136918	0.718544		C19orf54	51.1058	1.4089	0.921117	1.52955	0.126127	0.589136		METTL1	95.461	1.49612	2.46218	0.607642	0.543425	0.999985
NXT1	59.8303	2.78012	2.06038	1.34933	0.177232	0.778941		CASP3	181.274	1.40889	0.526072	2.67813	0.00740339	0.144975		CHCHD3	822.929	1.49571	0.435386	3.43536	0.00059177	0.129193
GIMAP2	64.0442	2.77923	2.57	1.08141	0.279513	0.865566		AIFM1	257.823	1.40889	0.362723	3.88419	0.00010267	0.014819		S100Z	160.187	1.49506	1.27835	1.16952	0.242194	0.946599
GRK6	94.2757	2.7788	0.952002	2.9189	0.00351271	0.157579		HLA-A	985.495	1.40705	0.935712	1.50372	0.132653	0.600445		ATOH8	49.2653	1.49457	1.24031	1.205	0.228203	0.941075
TRIM5	116.837	2.77737	1.49232	1.86111	0.0627289	0.558473		HIST2H2AC	65.3576	1.40649	1.0959	1.28342	0.199346	0.691695		SMIM30	116.848	1.49451	1.02232	1.46187	0.143776	0.881005
PDAP1	332.132	2.77182	1.39256	1.99046	0.0465405	0.49929		ZFP3	158.762	1.40563	0.69195	2.0314	0.0422143	0.369153		PXDC1	118.677	1.494	1.02138	1.46273	0.14354	0.881005
AL136088.1	32.8246	2.76681	4.07749	0.678557	0.497418	0.972018		POLD3	267.927	1.40346	0.431785	3.25038	0.00115251	0.0552431		LINC01678	103.183	1.49367	1.33123	1.12202	0.261852	0.962205
DDX55	290.893	2.76532	0.734998	3.76235	0.000168326	0.0386825		GNG5	294.456	1.40284	0.95039	1.47607	0.139926	0.611807		GRK6	94.2757	1.49325	0.510944	2.92253	0.00347204	0.300515
STK17B	260.798	2.76365	1.72376	1.60327	0.108874	0.675651		HMBS	108.701	1.40105	0.555155	2.52372	0.0116121	0.19198		RGS22	168.245	1.49317	1.87282	0.797289	0.425283	0.999985
JPT2	94.029	2.75573	1.28089	2.15142	0.0314434	0.427702		KLHL7	468.282	1.40095	0.604945	2.31582	0.0205679	0.25627		M6PR	175.343	1.49278	0.661011	2.25833	0.023925	0.521455
ZNF599	67.2203	2.75572	1.59109	1.73197	0.0832793	0.613541		TPRKB	192.579	1.39961	0.526413	2.65877	0.00784257	0.150591		MNS1	136.676	1.49232	1.10412	1.35159	0.176507	0.900577
AAR2	115.207	2.75401	0.98171	2.80532	0.0050266	0.179815		DENND2A	733.24	1.39865	0.868313	1.61077	0.10723	0.551438		IGFBP7	498.903	1.49093	1.7379	0.857893	0.390952	0.999985
PARP9	347.84	2.75329	2.30286	1.19559	0.231855	0.83465		DNAJC2	325.143	1.39805	0.573812	2.43643	0.0148332	0.215777		AEN	91.6642	1.48966	0.819743	1.81723	0.0691814	0.744353
C3AR1	171.672	2.75293	2.90681	0.947064	0.343606	0.907988		SHISA6	368.001	1.39779	1.31728	1.06112	0.288634	0.781724		BLNK	137.231	1.48879	2.02031	0.736913	0.461175	0.999985
PLAUR	136.298	2.75214	2.32771	1.18234	0.23707	0.837536		BTN3A1	130.774	1.39776	1.00023	1.39744	0.162281	0.644894		LINC01310	35.0725	1.48816	3.0811	0.482997	0.629098	0.999985
HS2ST1	467.691	2.75213	1.46506	1.87851	0.060312	0.551094		CRYZ	65.8542	1.39775	0.819618	1.70537	0.0881248	0.510556		LIN9	157.392	1.4879	0.969053	1.53542	0.124681	0.859725
RYR3	418.059	2.75049	2.2186	1.23975	0.21507	0.816699		WDR3	127.504	1.39775	0.514529	2.71656	0.00659641	0.134718		NID1	195.24	1.48788	1.80511	0.824259	0.409793	0.999985
LYN	372.285	2.74937	2.29815	1.19634	0.231564	0.83465		HS2ST1	467.691	1.39711	0.712706	1.96029	0.0499616	0.403398		HSPA1B	136.369	1.48769	2.0103	0.740034	0.45928	0.999985
DAB2	182.643	2.74911	3.522	0.780555	0.435064	0.95282		AC093157.1	184.474	1.39623	0.725905	1.92343	0.054426	0.419681		ENKD1	40.2804	1.48649	1.51873	0.978773	0.327692	0.99316
FEN1	64.4286	2.74686	2.21808	1.2384	0.215569	0.816787		PUS7	276.444	1.39623	0.646861	2.15847	0.0308916	0.317944		CD99	571.79	1.48573	1.49471	0.99399	0.320228	0.989362
MXD3	74.7842	2.74682	1.5161	1.81176	0.0700228	0.578255		RAE1	123.903	1.39591	0.481115	2.90141	0.00371493	0.0958274		KCNMB1	193.178	1.48403	0.905756	1.63844	0.10133	0.819859
DYNLT1	401.968	2.74538	1.36736	2.0078	0.0446641	0.488768		TRIB1	60.4777	1.39545	1.12903	1.23597	0.21647	0.708576		CASP8	150.29	1.48364	0.980969	1.51242	0.130426	0.867153
FHL1	333.294	2.74442	2.22574	1.23304	0.217562	0.818302		FREM2	205.405	1.39303	1.72372	0.808152	0.419003	0.875862		ITGA3	164.035	1.48341	1.38735	1.06924	0.284962	0.97902
TPRKB	192.579	2.74408	1.08406	2.53131	0.0113637	0.258605		IGDCC3	101.325	1.39297	1.06999	1.30185	0.192966	0.68571		SUSD3	71.5114	1.48211	1.53424	0.966025	0.334032	0.993452
DCBLD2	360.281	2.74278	1.06642	2.57197	0.0101123	0.247725		CA3	110.828	1.39296	1.21317	1.1482	0.250885	0.744991		TMX1	255.427	1.48117	0.655422	2.25987	0.0238293	0.52117
UGDH	168.327	2.74184	1.39112	1.97096	0.048729	0.509012		TP53RK	65.5767	1.39295	0.775187	1.79693	0.0723472	0.472828		AC025569.1	148.092	1.48096	1.37279	1.0788	0.280677	0.976004
ODC1	194.354	2.74058	2.19813	1.24678	0.212479	0.815276		UGDH	168.327	1.39295	0.677682	2.05547	0.0398341	0.359851		HDAC7	213.468	1.48073	0.718309	2.06141	0.0392644	0.622669
TMEM107	90.8826	2.7405	2.03915	1.34394	0.178967	0.781693		TSPAN4	79.5297	1.3912	0.906048	1.53546	0.124671	0.587499		SHISA6	368.001	1.48072	1.4574	1.016	0.309628	0.985866
CHPF2	90.5504	2.73823	1.41994	1.92842	0.0538033	0.5307		SPDL1	116.487	1.39083	0.607014	2.29126	0.0219483	0.263669		DYRK3	72.7564	1.47851	1.0098	1.46416	0.143151	0.881005
ODF3B	50.9801	2.7371	3.35467	0.815908	0.414553	0.945199		SNRPA	185.163	1.39067	0.643393	2.16147	0.0306591	0.317363		TNFRSF1B	200.711	1.47775	1.54367	0.957294	0.338419	0.994794
PIK3CG	87.192	2.73494	3.52219	0.776488	0.437461	0.95368		LEO1	120.742	1.39058	0.475248	2.92601	0.00343341	0.0923247		GSAP	524.013	1.47587	1.05916	1.39343	0.16349	0.888795
NPC2	285.772	2.73453	2.47384	1.10538	0.268994	0.859805		AHCY	116.095	1.39028	0.629528	2.20845	0.0272132	0.299043		VSIG4	280.679	1.47408	2.16376	0.68126	0.495707	0.999985
OLFML3	68.6427	2.73312	2.34945	1.1633	0.244706	0.84235		MTCH2	425.817	1.39006	0.299024	4.64864	3.34136e-06	0.00214616		MATN2	380.399	1.47286	1.10417	1.3339	0.182236	0.907436
MOB1A	416.626	2.73285	1.09505	2.49563	0.0125733	0.272228		SCIN	216.138	1.38778	1.91308	0.725416	0.468197	0.905024		GAL3ST4	162.94	1.47179	1.07848	1.36469	0.17235	0.898373
CENPP	462.647	2.73284	1.19769	2.28176	0.0225036	0.365854		C8orf33	279.946	1.38693	0.665933	2.08269	0.0372795	0.347023		FHL1	333.294	1.47115	1.20688	1.21897	0.222854	0.935881
ANAPC10	519.116	2.73235	0.747755	3.65407	0.000258111	0.0476197		ERI1	279.178	1.38684	0.538271	2.57647	0.00998142	0.174991		TIMELESS	99.6411	1.46911	0.798153	1.84064	0.0656741	0.737587
RFTN1	210.246	2.73099	1.93782	1.40931	0.158743	0.752176		B3GNT5	88.4362	1.38587	0.990466	1.39921	0.161749	0.644894		RUVBL2	170.604	1.46862	0.560512	2.62013	0.0087895	0.386072
PCNA	168.028	2.72539	1.90897	1.42768	0.153384	0.743316		PPM1G	355.143	1.383	0.472573	2.92652	0.00342774	0.0923247		PPIL1	112.226	1.46848	0.672578	2.18336	0.0290095	0.56393
CEP131	76.9703	2.725	1.15503	2.35923	0.0183127	0.328601		EMP3	206.871	1.38222	1.39815	0.98861	0.322854	0.808871		CYTOR	210.956	1.46761	1.5244	0.962747	0.335675	0.993452
PTPRZ1	1920.54	2.72428	2.88733	0.94353	0.34541	0.910183		TMEM60	95.1635	1.38181	0.73673	1.8756	0.06071	0.437719		PALMD	62.4134	1.46602	1.51481	0.96779	0.333149	0.993452
MATN2	380.399	2.72294	2.03852	1.33574	0.181633	0.786521		FAM20A	120.132	1.38091	1.42033	0.972244	0.330929	0.815748		LRMDA	922.299	1.46443	1.07738	1.35925	0.174066	0.900136
WDR5	187.582	2.72202	0.663443	4.10288	4.08047e-05	0.0197963		DDX11	154.212	1.38089	0.833329	1.65707	0.0975047	0.531111		DUSP1	370.513	1.46341	1.48216	0.987345	0.323473	0.989918
HAUS8	92.0906	2.7204	1.22721	2.21673	0.0266413	0.397991		LRP4-AS1	54.9036	1.38088	1.08881	1.26825	0.204708	0.698268		C19orf57	86.1525	1.46302	1.03023	1.4201	0.15558	0.887573
COMMD10	716.045	2.72009	0.817789	3.32615	0.000880538	0.0873381		NBEAL2	49.0186	1.38088	0.879377	1.5703	0.116346	0.568282		IGSF6	98.5396	1.46267	0.628028	2.32899	0.0198595	0.494864
GAL3ST4	162.94	2.71834	1.99645	1.36158	0.17333	0.775732		DBR1	108.984	1.38088	0.53987	2.55779	0.0105339	0.181579		NEK6	371.714	1.46044	1.12005	1.3039	0.192269	0.921445
SNX10	413.169	2.71789	1.885	1.44185	0.149345	0.737719		CASP2	447.311	1.38087	0.368548	3.74679	0.00017911	0.0206093		FANCF	61.8826	1.46038	0.904834	1.61398	0.106532	0.824207
NUDT22	93.7144	2.71695	1.19866	2.26666	0.0234111	0.372467		ANAPC10	519.116	1.38087	0.36778	3.75462	0.000173606	0.0205785		NCF1	92.4562	1.45982	1.37	1.06556	0.286623	0.979062
SUV39H2	89.0758	2.71548	1.32032	2.05668	0.0397168	0.465513		DUT	387.766	1.37917	0.597279	2.30909	0.0209388	0.259133		MCL1	425.006	1.45895	0.808737	1.80398	0.0712341	0.749309
RPA3	143.867	2.71546	2.32774	1.16656	0.243387	0.842181		DNMT1	603.138	1.3786	0.403328	3.41807	0.000630673	0.041761		LAP3	415.938	1.45835	1.04676	1.3932	0.163558	0.888795
MORC4	130.416	2.71055	1.3848	1.95736	0.0503049	0.517223		CXCL16	105.785	1.37823	0.922051	1.49475	0.134981	0.602908		NUP37	158.932	1.45793	0.501842	2.90517	0.00367057	0.302395
BLM	235.975	2.70978	2.12885	1.27288	0.203059	0.808962		SHMT2	68.3639	1.37684	0.963897	1.42841	0.153173	0.629717		DENND1B	437.677	1.45659	0.963732	1.51141	0.130685	0.867634
IL17RB	93.1525	2.70961	0.919754	2.94601	0.003219	0.149523		AZGP1	48.9117	1.37667	1.59638	0.862366	0.388486	0.857822		MTHFD1	267.397	1.45595	0.581138	2.50535	0.0122332	0.406706
FKBP7	53.6746	2.70661	1.69517	1.59666	0.110341	0.678252		TIGAR	271.31	1.37662	0.435565	3.16055	0.00157472	0.0646291		BTBD19	128.117	1.45581	1.2387	1.17527	0.239888	0.946599
UNG	130.951	2.70542	1.7206	1.57236	0.115866	0.685949		MTHFD2	210.164	1.37622	0.889967	1.54637	0.122015	0.581815		VOPP1	552.558	1.4549	0.613901	2.36993	0.0177915	0.471859
CTNNAL1	217.447	2.70375	2.00091	1.35126	0.176612	0.778435		TAP1	69.9909	1.37589	1.00668	1.36675	0.171702	0.658044		COX20	261.964	1.45397	0.7692	1.89023	0.0587268	0.715807
TRMT5	59.1771	2.70364	1.81272	1.49148	0.135836	0.717581		IER3IP1	118.96	1.37588	0.774275	1.77699	0.0755693	0.482967		HLA-A	985.495	1.45345	1.04637	1.38903	0.164822	0.890126
DBR1	108.984	2.70281	1.09765	2.46237	0.0138022	0.282731		GRWD1	70.4436	1.37588	0.635184	2.16611	0.030303	0.314446		FOS	680.751	1.45244	1.59436	0.910981	0.362306	0.999985
HLA-DMA	188.798	2.69991	2.37467	1.13696	0.255554	0.851874		DARS2	185.297	1.37587	0.534147	2.57583	0.00999984	0.175011		HNRNPA1P48	178.697	1.45227	0.635685	2.28458	0.0223376	0.516654
GALE	122.468	2.69741	1.1905	2.26578	0.0234649	0.372467		HLA-DMB	161.796	1.37554	1.56486	0.879016	0.379392	0.851423		BMP1	188.508	1.45175	0.65221	2.22589	0.0260213	0.536776
IGFBP7	498.903	2.69471	3.20438	0.840946	0.400378	0.941741		RIOK2	69.4411	1.37521	0.629133	2.18588	0.0288244	0.307348		APOBEC3G	45.2039	1.45112	1.3789	1.05237	0.292628	0.982387
MRGBP	84.3362	2.68986	1.4479	1.85777	0.0632014	0.558473		P3H2	266.254	1.37315	0.823752	1.66694	0.0955257	0.527468		C1R	111.523	1.45097	1.83755	0.789619	0.42975	0.999985
RAD18	290.076	2.68965	1.61455	1.66589	0.0957362	0.64072		PRPF3	566.746	1.37236	0.282496	4.85799	1.18584e-06	0.0011345		TRPT1	100.19	1.45056	0.63558	2.28226	0.022474	0.516654
THAP9	93.3392	2.68801	1.66981	1.60977	0.107449	0.674098		EHD4	131.617	1.37145	1.38236	0.992106	0.321146	0.807772		PPP1CA	151.196	1.45033	0.708046	2.04836	0.0405249	0.627972
TMCO1	532.084	2.68796	0.910619	2.95179	0.00315937	0.149523		ADAT2	170.495	1.37143	0.987216	1.38919	0.164774	0.646516		SP110	324.881	1.4502	0.974266	1.4885	0.136619	0.872123
POLR3D	117.846	2.68735	1.79286	1.49892	0.133894	0.716317		FUCA1	100.715	1.37142	0.827298	1.65771	0.0973757	0.531111		EYA2	264.856	1.44895	1.46963	0.985925	0.32417	0.989918
GSTT2B	118.933	2.68725	2.08699	1.28762	0.197879	0.803497		KIF22	137.353	1.36895	0.531195	2.57711	0.00996317	0.174991		CCDC137	162.076	1.44835	0.59128	2.44952	0.0143048	0.436687
PLSCR1	314.667	2.68661	2.51312	1.06903	0.285056	0.867949		SOX9	262.814	1.36756	1.19446	1.14492	0.252241	0.745922		E2F6	233.521	1.44762	0.361164	4.0082	6.11841e-05	0.044525
LSM5	339.209	2.68391	1.83676	1.46122	0.143955	0.730724		RCN3	96.5829	1.36381	0.998104	1.36641	0.171812	0.658044		LIN7A	184.615	1.44754	1.22778	1.17899	0.238403	0.946599
GNL2	162.451	2.68328	0.790662	3.39371	0.000689526	0.0795533		RASSF1	132.975	1.36381	0.795121	1.71522	0.0863044	0.507775		EFHC1	348.085	1.44685	0.623709	2.31976	0.0203538	0.499706
SYK	290.726	2.68313	3.3358	0.804344	0.421198	0.94711		ZNF107	322.585	1.3638	0.507751	2.68597	0.00723198	0.142926		MTHFD2	210.164	1.4467	0.992653	1.45741	0.145003	0.881005
BLVRA	182.434	2.6831	1.77335	1.51302	0.130276	0.711627		EGR1	616.573	1.36312	1.28189	1.06337	0.287616	0.781467		CD276	181.88	1.44613	0.806928	1.79214	0.0731109	0.751006
CCT6A	496.154	2.68064	0.836615	3.20416	0.00135459	0.10734		BCAT1	585.511	1.3631	0.734341	1.85622	0.0634221	0.445568		CCNE1	45.2391	1.44394	1.04868	1.37692	0.168537	0.891314
SLC12A4	86.6041	2.68056	1.75097	1.5309	0.125794	0.705605		CDK6	947.457	1.36101	1.14361	1.19011	0.234004	0.727143		FILIP1L	93.8835	1.44347	1.01966	1.41564	0.156881	0.887573
AL590617.2	103.243	2.67907	2.07518	1.291	0.196702	0.802306		POLD2	254.51	1.36078	0.792384	1.71732	0.0859202	0.506702		SUSD5	77.9226	1.4425	3.19556	0.451408	0.651696	0.999985
SAMSN1	340.979	2.67823	2.99982	0.892797	0.371966	0.925453		SMOX	261.899	1.35902	0.848033	1.60255	0.109034	0.554811		ARID5A	152.588	1.44233	1.12134	1.28626	0.198353	0.925625
POLA1	590.675	2.67791	1.05525	2.5377	0.0111584	0.258605		ZDHHC15	211.354	1.35837	0.713286	1.90439	0.0568595	0.42776		HLA-C	721.348	1.44156	1.10887	1.30002	0.193593	0.921976
PPP1R14B	283.159	2.67749	2.13308	1.25522	0.209399	0.812494		ZNF620	88.7343	1.35837	0.727117	1.86816	0.0617392	0.44022		MGST2	229.484	1.44122	0.934088	1.54292	0.122851	0.857862
RPP40	47.6685	2.67512	1.81619	1.47293	0.14077	0.726678		BMP1	188.508	1.35837	0.605702	2.24264	0.0249201	0.284131		LINC00599	290.057	1.43976	2.12092	0.678839	0.49724	0.999985
YRDC	74.0075	2.67495	1.22114	2.19054	0.0284852	0.411841		SH3PXD2B	612.31	1.35644	0.820963	1.65225	0.0984834	0.532681		APBB1IP	504.14	1.43938	1.68947	0.851974	0.394229	0.999985
ARHGAP30	130.005	2.67449	2.56283	1.04357	0.296685	0.879224		ZNF311	39.4398	1.35643	0.914998	1.48244	0.138223	1		NAB1	219.695	1.43863	0.57143	2.5176	0.0118156	0.403054
HSPA14	182.126	2.67415	0.793325	3.37082	0.000749454	0.081133		FANCG	55.3501	1.35543	0.73727	1.83844	0.0659977	0.451019		CDC45	42.6645	1.43744	1.44623	0.993919	0.320262	0.989362
C1R	111.523	2.67393	3.38866	0.789081	0.430065	0.950627		RHOC	187.301	1.35444	1.34362	1.00805	0.313429	0.801036		ST6GALNAC4	44.6695	1.43619	0.975408	1.4724	0.140914	0.878483
ANP32B	336.898	2.67312	0.901599	2.96487	0.00302813	0.149523		PCED1B	240.598	1.35234	1.46519	0.922977	0.356019	0.835364		STK32A	224.912	1.43573	1.57783	0.909938	0.362855	0.999985
WDR3	127.504	2.67246	1.05192	2.54055	0.0110679	0.257969		CREB3L4	39.7086	1.35231	0.858517	1.57517	0.115217	1		VAMP5	121.767	1.43532	1.55773	0.921421	0.35683	0.999985
FAM189A2	173.982	2.67211	2.71979	0.98247	0.325868	0.893144		SAC3D1	65.7774	1.35231	0.739545	1.82857	0.0674637	0.45583		FOLR2	57.2363	1.43407	1.62753	0.881135	0.378245	0.999985
ERI1	279.178	2.66925	1.10609	2.41324	0.0158116	0.306204		MORC4	130.416	1.35231	0.684587	1.97537	0.0482265	0.396111		TMEM106A	138.369	1.43319	1.57106	0.912249	0.361638	0.999985
CYBA	355.986	2.66814	2.69598	0.989674	0.322334	0.893144		COMMD10	716.045	1.35154	0.399217	3.38549	0.000710519	0.0440934		SESN2	98.0308	1.43236	0.648137	2.20996	0.0271077	0.546957
RP9	147.086	2.66791	1.03016	2.58981	0.00960283	0.243656		VPS25	145.568	1.35113	0.549965	2.45676	0.0140198	0.210149		AC023355.1	53.1847	1.43213	0.674592	2.12296	0.0337574	0.5888
CHST11	1054.47	2.66558	2.03153	1.31211	0.189485	0.79823		MRTO4	153.135	1.35013	0.720113	1.87489	0.0608074	0.437854		IGSF21	439.986	1.43076	1.02572	1.39488	0.163052	0.888795
HEXB	265.618	2.66322	1.39338	1.91134	0.0559606	0.533888		BTN3A2	137.461	1.34904	1.31085	1.02913	0.303418	0.793432		PLGRKT	237.926	1.43073	0.505595	2.82979	0.00465792	0.331598
LPAR6	216.02	2.66141	2.75793	0.965	0.334545	0.900147		PCCB	458.737	1.34883	0.627944	2.14801	0.031713	0.319268		RHOH	113.983	1.43066	3.21902	0.444439	0.656725	0.999985
NKAIN4	150.548	2.66072	3.56926	0.745455	0.455997	0.958282		KLHL18	319.458	1.34869	0.40861	3.30068	0.000964498	0.0516248		INTS7	322.089	1.43	0.56294	2.54023	0.011078	0.399767
HLA-C	721.348	2.66021	2.04436	1.30124	0.193175	0.801113		CYTOR	210.956	1.34819	1.36289	0.989216	0.322557	0.808871		NT5M	128.574	1.42904	0.856943	1.6676	0.0953952	0.809017
RFXANK	85.6133	2.6596	1.24652	2.13363	0.0328733	0.433504		DDX60L	283.238	1.34552	1.0667	1.26139	0.207167	0.700333		MAPRE1	219.194	1.42831	0.626236	2.28079	0.0225609	0.516654
LAPTM5	296.016	2.65848	3.44278	0.77219	0.440002	0.955323		ANGPTL2	59.7151	1.34496	1.00831	1.33388	0.182245	0.671346		CHST11	1054.47	1.42764	1.09754	1.30076	0.193342	0.921609
HIST1H4C	473.314	2.6573	2.63695	1.00772	0.313591	0.8854		ZNF528	306.792	1.3447	0.592316	2.27024	0.0231933	0.273089		CDCA7	82.6052	1.42722	1.62751	0.876938	0.38052	0.999985
GSAP	524.013	2.65543	1.96032	1.35459	0.175548	0.777475		EMP1	177.708	1.34411	1.68283	0.79872	0.424453	0.87852		IL17RB	93.1525	1.42684	0.499013	2.85933	0.00424537	0.321264
AC064807.1	157.285	2.65485	1.61232	1.6466	0.0996395	0.653569		CCDC152	149.686	1.34336	1.07043	1.25497	0.209489	0.703607		MIS18A	78.1817	1.42597	0.880145	1.62016	0.105199	0.824207
RDH10	92.1215	2.65445	3.16291	0.839245	0.401332	0.942164		PMP2	761.431	1.34225	0.836349	1.60489	0.108519	0.554507		ASB7	134.214	1.42575	0.785236	1.81569	0.0694175	0.744353
CLP1	47.8308	2.65399	1.44548	1.83606	0.0663486	0.570437		PDRG1	86.2117	1.34204	0.823189	1.6303	0.103039	0.542476		NME6	106.078	1.42534	0.501674	2.84117	0.00449485	0.331108
ZDHHC15	211.354	2.64931	1.45864	1.81628	0.0693267	0.577271		SNRNP200	520.772	1.34155	0.366443	3.661	0.000251232	0.0242444		PIPOX	79.7672	1.42533	1.19755	1.19021	0.233966	0.944733
JPT1	409.146	2.6481	1.76541	1.49999	0.133616	0.716259		BLVRA	182.434	1.34149	0.86056	1.55886	0.11903	0.575013		RASSF3	224.011	1.42463	1.12751	1.26352	0.206402	0.932257
EBI3	63.1391	2.64592	2.61957	1.01006	0.312467	0.885031		TMEM218	128.504	1.34028	0.415388	3.22657	0.00125285	0.0574791		NUDT22	93.7144	1.42354	0.634242	2.24447	0.0248023	0.529984
AC138035.1	85.6999	2.645	1.90365	1.38944	0.1647	0.765853		ANKFN1	319.403	1.33785	1.43368	0.933162	0.350736	0.831368		RMI1	161.388	1.42328	0.57272	2.48512	0.0129506	0.417834
HNRNPA1P48	178.697	2.64365	1.16958	2.26034	0.0238	0.374258		ZNF730	117.242	1.33785	1.48674	0.899854	0.368198	0.844856		HRH1	323.309	1.42322	1.37313	1.03648	0.299978	0.984377
BCHE	226.371	2.64344	2.74368	0.963466	0.335314	0.900545		CRB2	142.799	1.33783	1.3181	1.01497	0.310119	0.798393		PDIA6	305.446	1.42054	0.635985	2.2336	0.0255094	0.532521
ZC3H12D	101.989	2.64279	2.24967	1.17475	0.240096	0.839738		NAPRT	67.7875	1.33782	0.965281	1.38593	0.165767	0.648231		S100A10	339.289	1.42001	2.26064	0.628144	0.52991	0.999985
SLC7A7	193.859	2.64163	2.1829	1.21015	0.226221	0.828655		SH3RF3	613.218	1.33782	0.779807	1.71557	0.0862402	0.507775		PPM1M	58.7778	1.41921	0.829669	1.71057	0.0871607	0.791626
YBX1	753.387	2.64109	1.11149	2.37618	0.0174929	0.321374		MOSPD1	88.9099	1.33781	0.658558	2.03142	0.042212	0.369153		GSTT2B	118.933	1.41862	1.13185	1.25336	0.210075	0.934834
C1orf109	104.693	2.64069	1.33068	1.98447	0.0472032	0.502286		CHERP	117.813	1.33781	0.492338	2.71725	0.00658263	0.13465		RPL39L	206.068	1.41847	0.827554	1.71405	0.0865197	0.791626
ALKBH4	140.411	2.63896	1.50842	1.74949	0.0802065	0.605897		IER2	393.324	1.33716	0.936138	1.42837	0.153184	0.629717		FHL3	54.7575	1.41769	1.03682	1.36734	0.171518	0.896057
DDX56	197.721	2.6387	1.16427	2.26641	0.0234263	0.372467		LMO2	245.422	1.3366	1.60127	0.834717	0.403877	0.867447		MOB1A	416.626	1.41726	0.591039	2.39791	0.0164887	0.458962
LAIR1	202.869	2.63766	2.31225	1.14073	0.25398	0.84978		CTPS1	223.094	1.33559	0.612095	2.18199	0.0291103	0.308032		OCIAD2	140.54	1.41661	1.36752	1.0359	0.300248	0.984377
DDX27	368.371	2.63762	0.913622	2.88699	0.00388947	0.162953		TOE1	58.1904	1.33444	0.682194	1.9561	0.0504528	0.404344		H2AFY	583.319	1.41623	0.536078	2.64184	0.0082457	0.386072
ARID5A	152.588	2.63687	2.06815	1.27499	0.202312	0.808962		SRA1	248.763	1.33406	0.547632	2.43605	0.0148487	0.215777		CA8	139.028	1.41621	1.48566	0.953251	0.340463	0.995535
TNFRSF12A	249.042	2.63489	3.72375	0.707591	0.4792	0.969468		HPGDS	70.2198	1.33359	1.26059	1.05791	0.290097	0.782745		SH3BGRL	502.338	1.41495	0.628658	2.25075	0.0244013	0.526578
LYPLA1	351.636	2.63465	1.03396	2.54813	0.0108304	0.254944		DDX56	197.721	1.33155	0.564606	2.35837	0.0183553	0.241838		AL137186.2	40.8233	1.41459	3.23286	0.437567	0.6617	0.999985
PDZRN3	414.667	2.63388	2.78003	0.947428	0.343421	0.907946		POLR3GL	83.7481	1.33089	0.76386	1.74233	0.0814513	0.49418		PITPNM2	252.237	1.41443	1.04501	1.35351	0.175894	0.900577
PXDN	252.456	2.63321	2.91979	0.901848	0.367138	0.922351		ZNF211	182.646	1.33089	0.57327	2.32158	0.0202558	0.25543		FAM133A	71.8406	1.41257	1.37242	1.02926	0.303359	0.985866
FCGR1A	174.706	2.63172	3.49647	0.752681	0.451642	0.957492		DCX	182.602	1.32909	1.44684	0.918615	0.358297	0.837613		TRIM22	172.638	1.41187	1.15596	1.22138	0.221941	0.935881
PCDHGA6	90.6672	2.6291	1.93364	1.35967	0.173935	0.776276		FANCF	61.8826	1.32904	0.80969	1.64142	0.10071	0.53732		DLGAP1-AS1	87.9727	1.40997	0.981021	1.43725	0.150648	0.887573
UQCC3	88.0577	2.62813	1.40062	1.8764	0.0605997	0.551094		TRAF2	134.815	1.32904	0.503509	2.63955	0.00830173	0.156184		VGF	309.79	1.40976	1.63684	0.86127	0.389089	0.999985
TRAF2	134.815	2.62692	1.02853	2.55404	0.0106482	0.253123		LEPROTL1	281.105	1.32702	0.542627	2.44554	0.0144634	0.213218		POLR3D	117.846	1.40936	0.970144	1.45273	0.146298	0.8814
TMC8	85.7946	2.62641	3.04649	0.862111	0.388626	0.935419		EEF1AKMT3	120.227	1.32593	2.0013	0.662532	0.507631	0.92002		MCM3	135.589	1.40911	0.754905	1.8666	0.0619572	0.727526
PDLIM2	110.574	2.62629	1.9166	1.37028	0.170599	0.771909		EMB	176.985	1.32586	1.4347	0.924141	0.355413	0.835119		MRM2	148.123	1.40886	0.552154	2.55157	0.0107239	0.399767
MOSPD1	88.9099	2.62414	1.34716	1.94791	0.0514261	0.522464		GEN1	81.1696	1.32585	0.883657	1.50041	0.133509	0.601243		HRH2	192.89	1.40857	0.834718	1.68748	0.0915118	0.798201
DYRK3	72.7564	2.61993	1.90432	1.37578	0.16889	0.769639		IKBKE	55.2887	1.32584	1.06188	1.24859	0.211816	0.704936		LMAN2L	139.619	1.40755	0.503421	2.79598	0.00517431	0.351183
SEC61G	628.392	2.61858	3.12489	0.837975	0.402045	0.942783		TSTD3	87.3715	1.32584	0.643963	2.05887	0.0395068	0.358527		CASS4	111.539	1.4073	3.11682	0.45152	0.651615	0.999985
ABCC6	58.5019	2.61802	1.836	1.42594	0.153886	0.743818		C1orf109	104.693	1.32463	0.647163	2.04683	0.0406745	0.361979		TOX2	55.8945	1.40542	3.11412	0.451305	0.651769	0.999985
PUS7	276.444	2.61695	1.3223	1.9791	0.0478052	0.504187		SNX8	397.823	1.32463	0.48487	2.73193	0.00629645	0.131305		CLP1	47.8308	1.40477	0.779644	1.80181	0.0715749	0.749536
STMP1	415.976	2.61692	1.24207	2.10691	0.0351254	0.442411		ZNF684	134.95	1.32316	0.575272	2.30006	0.0214448	0.261119		RASAL3	55.3495	1.40422	1.61811	0.867818	0.385494	0.999985
SNRPB	287.991	2.61685	1.54009	1.69915	0.089291	0.625828		SCCPDH	301.863	1.32282	0.423212	3.12568	0.00177395	0.0672551		ZNF92	199.336	1.4025	0.527477	2.65888	0.00784009	0.386072
SLC25A24	188.593	2.61406	1.83516	1.42443	0.154321	0.744692		METTL2A	204.085	1.32132	0.531756	2.48482	0.0129615	0.20324		CA12	91.206	1.40102	1.98468	0.705919	0.480238	0.999985
LSG1	177.51	2.61193	0.971966	2.68727	0.0072039	0.213011		ZC3HC1	245.668	1.32089	0.475208	2.77961	0.00544247	0.119716		VWCE	127.796	1.3994	1.04923	1.33374	0.182289	0.907436
NEK11	331.02	2.6113	1.72814	1.51104	0.130777	0.713176		PSME2	234.771	1.3205	0.948032	1.39288	0.163655	0.645341		NAAA	120.373	1.39878	0.794162	1.76132	0.0781836	0.767473
ZNF330	140.318	2.61118	1.4511	1.79944	0.0719486	0.584649		G6PC3	190.583	1.31933	0.491706	2.68317	0.00729288	0.143624		N4BP2	421.6	1.39858	0.794009	1.76142	0.0781675	0.767473
MIR4435-2HG	346.075	2.60916	2.68372	0.972218	0.330942	0.898198		MIR34AHG	329.314	1.31898	1.22398	1.07762	0.281203	0.773808		TRMT5	59.1771	1.39783	0.979855	1.42657	0.153704	0.887573
MTCH2	425.817	2.60902	0.614483	4.24589	2.17731e-05	0.0129639		PBX4	127.021	1.31897	1.1183	1.17944	0.238222	0.73128		PIK3AP1	229.737	1.39773	1.39189	1.0042	0.315283	0.989275
FLNC	53.2303	2.60854	3.12254	0.835391	0.403498	0.943218		PBDC1	80.3537	1.31895	0.788747	1.67222	0.0944819	0.526597		ARID3B	177.697	1.39701	0.620141	2.25273	0.0242763	0.524746
FBXO8	113.84	2.60749	1.05813	2.46425	0.0137301	0.282223		CBX3	674.1	1.31877	0.573617	2.29904	0.0215027	0.261208		TRIM69	184.524	1.39654	0.635298	2.19825	0.0279313	0.553634
TAF9B	116.557	2.60328	1.35658	1.91901	0.0549836	0.53157		THAP12	189.21	1.3165	0.456936	2.88114	0.00396241	0.0998062		TCAIM	275.121	1.39649	0.563093	2.48004	0.0131369	0.420733
LINC01572	272.801	2.59952	1.29769	2.00318	0.0451576	0.491704		DCTPP1	89.3509	1.3162	1.06239	1.23891	0.21538	0.708276		AL590617.2	103.243	1.39629	1.121	1.24557	0.212922	0.934834
GFPT2	203.244	2.5989	1.87108	1.38898	0.164838	0.76622		CASP7	90.5817	1.31579	1.06077	1.24041	0.214823	0.708085		DSCC1	78.5673	1.39527	1.06314	1.31241	0.189382	0.916071
EMP3	206.871	2.59639	2.88239	0.900776	0.367707	0.922365		UBL7-AS1	126.184	1.31579	0.752719	1.74805	0.0804559	0.49325		POLE	152.193	1.3939	0.856682	1.62709	0.103717	0.823883
SSBP1	697.961	2.59524	0.995898	2.60593	0.0091626	0.239563		MOB1A	416.626	1.31559	0.532232	2.47183	0.0134424	0.205304		HMGN1	833.465	1.39186	0.465034	2.99302	0.00276229	0.270024
OGG1	182.697	2.59469	1.40114	1.85184	0.0640493	0.560442		SMC1A	509.294	1.31511	0.4087	3.21778	0.00129188	0.0586352		ZNF263	214.026	1.39138	0.381529	3.64685	0.000265479	0.0869378
BCAT1	585.511	2.59411	1.51264	1.71495	0.0863537	0.620593		NAMPT	604.805	1.31451	1.09594	1.19943	0.230359	0.725262		MSH5	77.0497	1.3913	0.984016	1.4139	0.15739	0.887573
THBS3	78.9719	2.59321	1.59627	1.62454	0.10426	0.666515		CEBPD	717.722	1.31283	0.960968	1.36615	0.171892	0.658044		KNTC1	334.09	1.38879	0.513853	2.70271	0.00687773	0.382217
PCCB	458.737	2.59273	1.29176	2.00713	0.0447359	0.489145		E2F3	331.254	1.31279	0.829718	1.58221	0.113601	0.564097		NUDT16	117.393	1.38676	0.984972	1.40792	0.159156	0.888452
MYOF	245.642	2.59144	2.68678	0.964516	0.334787	0.900147		ITGB2	188.552	1.31184	1.63156	0.804041	0.421373	0.876583		TMEM44-AS1	169.169	1.38624	0.655362	2.11523	0.0344106	0.596794
EPSTI1	270.906	2.59125	2.36044	1.09778	0.2723	0.859805		WNT3	80.5292	1.31136	1.30152	1.00756	0.313664	0.801036		NUDT5	271.81	1.38615	0.533849	2.59652	0.00941745	0.387427
CCDC80	168.15	2.59105	3.09657	0.836748	0.402734	0.943218		GPR171	48.0137	1.31136	1.39423	0.940566	0.346927	0.82715		SASS6	166.157	1.38611	0.509517	2.72044	0.00651956	0.377559
ANKFN1	319.403	2.5906	2.94082	0.88091	0.378366	0.930061		ZNF284	56.2705	1.31134	0.614969	2.13236	0.0329772	0.325866		GCNT2	245.688	1.38508	0.709451	1.95233	0.0508988	0.685757
EXOSC9	119.024	2.5887	0.774063	3.34431	0.000824888	0.0844157		METTL13	80.6448	1.31133	0.550771	2.38091	0.0172701	0.235262		PSMB9	157.981	1.38482	1.11503	1.24196	0.214253	0.934909
SRA1	248.763	2.58843	1.12801	2.29469	0.0217508	0.360853		FCER1G	240.77	1.31103	1.28363	1.02134	0.307092	0.795986		UHRF1	417.485	1.38091	0.918777	1.50299	0.132841	0.868062
MAFB	269.314	2.58807	3.11887	0.829812	0.406645	0.944762		ILF2	300.752	1.30998	0.606896	2.15849	0.0308899	0.317944		NT5E	88.6686	1.38078	1.32141	1.04493	0.296058	0.983287
TRIM47	169.012	2.58697	1.89987	1.36166	0.173306	0.775732		ZNF503	49.8917	1.30904	1.27705	1.02505	0.30534	0.794747		NLRC5	290.262	1.37903	1.30137	1.05968	0.289292	0.980146
PRAM1	113.342	2.58632	2.84511	0.909042	0.363328	0.919126		JPT1	409.146	1.30846	0.856208	1.5282	0.126462	0.589136		SEC61G	628.392	1.37895	1.69484	0.813615	0.415866	0.999985
ZNF263	214.026	2.58462	0.728695	3.54692	0.000389764	0.0551989		SLC43A3	65.0821	1.3084	1.39867	0.935457	0.349553	0.829704		LRRCC1	150.936	1.37819	0.57186	2.41001	0.0159521	0.451807
ZNF300	78.7399	2.58286	2.05654	1.25592	0.209144	0.812494		ARNTL2	95.3976	1.30724	1.1856	1.1026	0.270203	0.764584		HLA-DPA1	272.427	1.377	1.54128	0.893414	0.371635	0.999985
SMCR5	219.411	2.58224	1.55561	1.65995	0.0969243	0.643284		IFT52	277.225	1.30624	0.604498	2.16087	0.0307056	0.317588		MST1	53.1488	1.37673	0.819667	1.67962	0.0930315	0.805281
CREB3L4	39.7086	2.57631	1.75251	1.47007	0.141543	0.727077		TRMT5	59.1771	1.30581	0.880501	1.48303	0.138067	0.607877		ORC6	126.754	1.37616	1.19084	1.15562	0.247837	0.952136
BCL7C	294.368	2.57474	0.997272	2.58179	0.00982899	0.245943		EMG1	128.978	1.30527	0.355409	3.67258	0.000240109	0.0239104		FKBP11	100.605	1.37513	0.848706	1.62026	0.105176	0.824207
SNRPA	185.163	2.57338	1.32513	1.94198	0.0521393	0.523478		H2AFZ	531.76	1.30494	1.11905	1.16611	0.243568	0.737595		UTRN	588.208	1.37473	1.07062	1.28406	0.199123	0.927563
LPL	165.19	2.5729	2.85015	0.902727	0.366671	0.921749		RND3	219.452	1.30467	1.20079	1.08652	0.277251	0.770603		MGAT1	275.838	1.37457	1.09426	1.25616	0.209058	0.934834
SLC1A5	80.7367	2.57168	2.25249	1.14171	0.253576	0.849077		AC064807.1	157.285	1.30288	0.787154	1.65518	0.0978879	0.531924		LYPLA1	351.636	1.37402	0.556782	2.4678	0.0135948	0.427673
ALDH16A1	82.8614	2.57168	1.36795	1.87995	0.0601151	0.551094		OGG1	182.697	1.30219	0.681906	1.90963	0.0561805	0.424828		HSPA1A	293.537	1.37349	1.41481	0.97079	0.331653	0.993452
H2AFY	583.319	2.57145	0.989574	2.59854	0.00936206	0.241881		ARHGAP15	324.855	1.30162	1.30626	0.996449	0.319032	0.806273		SPEF2	108.989	1.37328	3.15245	0.435623	0.66311	0.999985
CMTM6	256.007	2.57068	1.1482	2.23888	0.0251635	0.387446		RUBCNL	277.128	1.30161	1.11438	1.16802	0.242801	0.737008		RIN3	485.667	1.37292	1.16717	1.17628	0.239484	0.946599
ARMCX6	92.4215	2.57003	1.32183	1.9443	0.0518591	0.523478		PGAP2	229.937	1.30158	0.422624	3.07977	0.00207158	0.0709948		ZNF618	244.189	1.3713	1.23892	1.10685	0.26836	0.967382
AIF1	229.34	2.56979	2.78455	0.922872	0.356074	0.914911		MAGEF1	220.536	1.30148	1.07719	1.20821	0.226965	0.720695		C19orf48	136.466	1.37108	0.925175	1.48197	0.138349	0.875867
IER2	393.324	2.56973	1.93069	1.33099	0.183191	0.788357		RAB32	76.9853	1.29986	1.15282	1.12754	0.259514	0.754808		TIPIN	225.64	1.36954	0.436912	3.1346	0.00172089	0.207262
SNRPE	318.074	2.56788	1.58511	1.62	0.105233	0.669148		HSPD1	540.577	1.29968	0.407442	3.18986	0.00142341	0.0615468		RFX2	356.552	1.36928	1.06222	1.28907	0.197373	0.924072
GPR161	136.891	2.56598	2.85711	0.898104	0.36913	0.923199		LILRB1	82.3091	1.29876	1.85452	0.700319	0.483728	0.909924		THBS3	78.9719	1.36906	0.857504	1.59656	0.110364	0.831796
GPSM3	65.1693	2.5651	2.618	0.979791	0.327189	0.893258		DUSP6	181.684	1.29832	1.23342	1.05262	0.292517	0.784447		RRN3	98.4216	1.36895	0.54613	2.50664	0.0121885	0.406251
TRDMT1	179.26	2.56507	1.59196	1.61127	0.107121	0.673955		RAB34	112.656	1.29618	1.76244	0.735444	0.462069	0.902909		COMMD10	716.045	1.36855	0.436642	3.13426	0.00172291	0.207262
AC096992.2	50.5185	2.56348	1.83513	1.39689	0.162445	0.760497		ARAP3	131.127	1.29345	1.28437	1.00707	0.3139	0.801036		FBXO8	113.84	1.36655	0.561159	2.43523	0.0148824	0.440108
TOE1	58.1904	2.5626	1.40615	1.82242	0.0683917	0.575559		UST	467.173	1.29345	1.27211	1.01677	0.309261	0.797366		RBAK	68.941	1.36514	0.835661	1.63361	0.102341	0.822303
PBX4	127.021	2.56124	2.28425	1.12126	0.262176	0.8583		ZNF334	303.648	1.29345	1.1066	1.16884	0.242467	0.736403		TRDMT1	179.26	1.36476	0.826638	1.65098	0.0987432	0.815472
GMFG	112.895	2.55754	2.76962	0.923426	0.355785	0.914911		YEATS4	264.799	1.29344	1.11153	1.16366	0.244564	0.738521		ADAM28	222.959	1.36386	1.8214	0.748798	0.453979	0.999985
ZBTB46	207.995	2.55747	1.44401	1.77108	0.0765466	0.592781		CEP112	457.238	1.29343	0.924053	1.39974	0.161593	0.644894		SRGAP1	1096.26	1.36354	0.816083	1.67084	0.0947537	0.809017
FCF1	209.43	2.55625	0.828128	3.08678	0.00202336	0.125795		IFT81	378.455	1.29342	0.762396	1.69653	0.0897863	0.512224		RPS6KA6	118.489	1.36277	1.30325	1.04567	0.295713	0.983287
RAE1	123.903	2.55367	0.990384	2.57847	0.00992397	0.246668		NEK11	331.02	1.29342	0.846379	1.52818	0.126467	0.589136		STK10	393.41	1.36164	0.907607	1.50026	0.133548	0.868062
MIR34AHG	329.314	2.55243	2.51687	1.01413	0.310522	0.885031		GMIP	92.9406	1.29342	0.868586	1.48911	0.136458	0.605299		RBL1	361.998	1.36133	0.466347	2.91913	0.00351011	0.300515
MCL1	425.006	2.55154	1.49035	1.71204	0.0868896	0.620593		AC091729.3	59.3549	1.29342	0.684687	1.88906	0.0588836	0.433725		KSR1	384.74	1.35952	0.759656	1.78965	0.0735105	0.751006
AIFM1	257.823	2.55136	0.735962	3.4667	0.000526896	0.0669461		TAF9B	116.557	1.29342	0.657706	1.96656	0.0492344	0.401335		FGD3	197.536	1.35943	3.06435	0.443628	0.657311	0.999985
SPDL1	116.487	2.55122	1.24557	2.04823	0.0405376	0.470329		NUDT22	93.7144	1.29341	0.587231	2.20256	0.0276255	0.301254		MORC4	130.416	1.35824	0.71532	1.89878	0.0575931	0.711553
CTPS1	223.094	2.5508	1.25814	2.02744	0.0426172	0.480415		DKC1	192.004	1.29341	0.463797	2.78875	0.00529122	0.118368		ECHDC3	43.5769	1.3581	3.13913	0.432637	0.665279	0.999985
ZNF620	88.7343	2.54966	1.48897	1.71236	0.0868298	0.620593		PINX1	54.9432	1.29341	0.550788	2.34829	0.0188598	0.245216		FGD2	299.39	1.35697	1.70363	0.796516	0.425732	0.999985
FES	63.2774	2.54713	2.96221	0.859873	0.389859	0.935647		FCGR2A	196.268	1.29041	1.73623	0.743225	0.457345	0.900302		KCNIP1	418.452	1.35592	1.62786	0.832944	0.404876	0.999985
FXYD5	61.2543	2.54513	2.88702	0.881577	0.378006	0.929858		BMP7	288.262	1.29004	1.05615	1.22145	0.221916	0.715399		CMBL	85.4017	1.35559	0.910537	1.48878	0.136544	0.872123
MFAP1	187.887	2.54224	1.00165	2.53805	0.0111473	0.258605		CPSF3	246.728	1.28825	0.389888	3.30415	0.000952638	0.05149		GAREM2	48.6945	1.35507	1.4461	0.937049	0.348733	0.999413
IGDCC3	101.325	2.5421	2.20187	1.15452	0.248288	0.843947		ZC3HAV1	371.385	1.28673	0.837191	1.53696	0.124303	0.586848		HS2ST1	467.691	1.35502	0.789029	1.71733	0.0859194	0.791626
GRWD1	70.4436	2.54111	1.30814	1.94254	0.052072	0.523478		SEC11A	585.232	1.28656	0.378993	3.39467	0.000687106	0.0432675		ALDH16A1	82.8614	1.3545	0.739477	1.8317	0.0669963	0.738087
LMNB2	87.2505	2.54088	1.76642	1.43843	0.150311	0.737719		GLIPR2	242.748	1.28648	0.93562	1.375	0.169131	0.654378		ZNF200	77.99	1.3542	0.603339	2.2445	0.0248002	0.529984
HGF	63.2108	2.53759	3.08764	0.821854	0.41116	0.945199		GRK6	94.2757	1.28555	0.463768	2.77196	0.00557195	0.120549		ASIC4	261.27	1.35297	1.90394	0.710615	0.477323	0.999985
LINC00847	61.6259	2.53718	1.67639	1.51348	0.130158	0.711434		SYNCRIP	694.561	1.28506	0.360095	3.56868	0.000358784	0.0299282		TTC8	227.714	1.35258	0.763162	1.77234	0.0763378	0.760681
TBXAS1	584.255	2.53676	2.57235	0.986164	0.324053	0.893144		MIS12	143.769	1.28437	0.649657	1.977	0.0480416	0.395951		HMGN5	135.334	1.35256	0.561685	2.40804	0.0160386	0.451807
REXO4	201.197	2.53648	0.672492	3.77177	0.000162096	0.0379625		IMPDH1	90.5754	1.28364	0.769338	1.6685	0.0952169	0.527468		IL1R1	60.1691	1.35238	3.41779	0.395687	0.692336	0.999985
ZNF43	588.955	2.53432	1.37722	1.84017	0.0657432	0.566559		MSR1	413.962	1.28282	1.51304	0.847843	0.396525	0.864137		PLEKHA2	399.609	1.35202	0.94528	1.43028	0.152636	0.887573
C1QB	547.901	2.534	3.16748	0.800004	0.423708	0.94711		FERMT3	158.044	1.28278	1.03094	1.24428	0.213396	0.707245		AC064807.1	157.285	1.35196	0.860656	1.57085	0.116217	0.844798
ST6GALNAC4	44.6695	2.53089	1.80024	1.40586	0.159765	0.754806		AL590617.2	103.243	1.28278	1.00825	1.27228	0.203274	0.696149		ANAPC10	519.116	1.35148	0.391601	3.45116	0.000558177	0.127383
CENPQ	83.1377	2.53064	1.23329	2.05194	0.0401758	0.467943		SLC26A2	136.65	1.28277	0.626334	2.04806	0.0405541	0.361979		KNSTRN	73.2486	1.34939	0.802176	1.68216	0.0925371	0.804834
ZNF343	71.1186	2.53049	1.68712	1.49988	0.133644	0.716259		IL17RB	93.1525	1.28276	0.446069	2.87571	0.00403126	0.100612		LTBR	127.9	1.34898	1.30241	1.03575	0.300318	0.984377
ARID3B	177.697	2.52914	1.19842	2.1104	0.0348237	0.44194		SLC25A24	188.593	1.28049	0.89655	1.42824	0.153223	0.629717		UGDH	168.327	1.34889	0.746638	1.80662	0.0708214	0.748423
SESN2	98.0308	2.52486	1.21792	2.07309	0.0381643	0.45906		ZNF85	140.435	1.28048	0.749466	1.70852	0.087539	0.510205		MIR4435-2HG	346.075	1.3486	1.45502	0.926859	0.354	0.999985
FGL2	62.6066	2.52314	2.3176	1.08869	0.276292	0.862113		POLR3G	175.846	1.28048	0.667255	1.91902	0.0549815	0.421973		PDLIM2	110.574	1.34815	1.03966	1.29672	0.194727	0.922838
SLC2A5	345.866	2.52299	2.70518	0.932653	0.350999	0.912608		PARD6B	172.172	1.28	0.779136	1.64284	0.100415	0.53732		FRRS1	98.9126	1.3455	3.34758	0.401932	0.687734	0.999985
FCGR1B	145.255	2.52235	3.60063	0.700532	0.483595	0.970946		SLC35C2	193.574	1.27999	0.43264	2.95856	0.00309081	0.0877167		TPRKB	192.579	1.34447	0.586382	2.29282	0.0218583	0.516654
PMP2	761.431	2.52203	1.72438	1.46257	0.143584	0.730126		CHTF18	68.924	1.27893	0.976456	1.30976	0.190275	0.679956		GALM	214.652	1.3444	0.62901	2.13732	0.0325716	0.581468
NUDT5	271.81	2.52047	0.991617	2.54178	0.0110291	0.257522		POLR2G	205.492	1.27824	0.486611	2.62682	0.00861876	0.160925		SKA2	413.078	1.34294	0.49062	2.73722	0.00619611	0.372306
KLHL7	468.282	2.52044	1.24316	2.02745	0.0426162	0.480415		PDLIM2	110.574	1.27814	0.929602	1.37493	0.169154	0.654378		BLVRA	182.434	1.34161	0.960766	1.3964	0.162595	0.888452
PINX1	54.9432	2.51946	1.13697	2.21593	0.026696	0.397991		GNG12	195.546	1.27801	1.06581	1.1991	0.23049	0.725262		CLEC2D	359.727	1.34157	0.990756	1.35409	0.175708	0.900577
THAP12	189.21	2.51898	0.931489	2.70425	0.00684595	0.205677		POLR3D	117.846	1.27799	0.870472	1.46816	0.14206	0.614504		ARL6IP6	364.584	1.34112	0.44167	3.03647	0.00239368	0.246888
FAM72A	70.3247	2.51679	1.28021	1.96592	0.0493074	0.510172		MFAP1	187.887	1.27778	0.488021	2.61829	0.00883708	0.163105		GUCY1B1	100.605	1.34111	3.1124	0.430894	0.666546	0.999985
RFX5	51.2711	2.51609	1.69426	1.48506	0.137527	0.720172		ELOA	203.477	1.27778	0.397376	3.21554	0.00130199	0.0586352		JPT1	409.146	1.33964	0.957808	1.39865	0.161917	0.888452
POLD3	267.927	2.51532	0.881699	2.85282	0.00433337	0.168436		SRP14-AS1	86.9357	1.27694	0.928881	1.3747	0.169223	0.654378		POLA2	181.325	1.33696	0.756818	1.76655	0.0773036	0.767124
ITGA7	286.171	2.51332	2.49938	1.00557	0.31462	0.8854		LETM2	59.0209	1.27693	0.770493	1.65729	0.0974614	0.531111		ZNF22	88.4384	1.33458	0.775356	1.72125	0.0852059	0.791626
CD37	110.974	2.51327	3.25913	0.771148	0.440619	0.955718		TOMM40	272.932	1.27552	0.36982	3.44903	0.000562603	0.0396977		SNHG12	246.068	1.33433	0.574122	2.32412	0.0201192	0.496312
RUBCNL	277.128	2.51261	2.29425	1.09518	0.273439	0.859809		GBP3	70.706	1.27432	1.2952	0.983878	0.325175	0.811233		LAMA4	163.04	1.33401	1.48688	0.897188	0.369619	0.999985
PPIC	59.8878	2.51206	2.55096	0.984748	0.324748	0.893144		FHL1	333.294	1.27326	1.07972	1.17926	0.238295	0.73128		SPEG	137.214	1.3337	1.62622	0.820122	0.412147	0.999985
IL1RAP	548.897	2.51171	2.67574	0.938698	0.347886	0.911067		IFI16	618.494	1.2724	1.02233	1.2446	0.213278	0.707218		SLC25A24	188.593	1.33358	0.977964	1.36363	0.172685	0.898598
LPCAT2	353.973	2.50956	2.70985	0.926088	0.3544	0.914517		NAB2	59.9383	1.2723	0.965841	1.3173	0.187738	0.677478		DHRS7	134.822	1.33003	0.927514	1.43398	0.151579	0.887573
GADD45B	409.05	2.50815	2.16224	1.15998	0.246058	0.84235		FCF1	209.43	1.27172	0.403832	3.14912	0.00163763	0.0658311		PLA2G4A	193.234	1.32974	3.03383	0.438304	0.661166	0.999985
RASD1	188.821	2.50795	2.83251	0.885417	0.375932	0.92892		ZNF18	143.258	1.27152	0.436027	2.91615	0.00354382	0.0939746		RGS1	355.314	1.32955	1.5774	0.842877	0.399297	0.999985
APOBEC3G	45.2039	2.50785	2.55388	0.981976	0.326112	0.893144		ARHGAP29	123.979	1.27072	1.14867	1.10625	0.26862	0.762922		TRIM47	169.012	1.32909	1.03294	1.28671	0.198196	0.925222
MOV10	167.088	2.50756	1.45141	1.72767	0.0840476	0.616773		CLDN12	172.967	1.27069	0.515414	2.46539	0.0136866	0.207332		ANTXR1	357.782	1.32836	1.44624	0.918492	0.358361	0.999985
C8orf33	279.946	2.50575	1.37287	1.8252	0.0679711	0.575539		ZW10	172.866	1.27069	0.510283	2.49017	0.0127682	0.202267		ZNF250	150.187	1.32798	0.754791	1.75939	0.0785105	0.769192
DENND1B	437.677	2.50491	1.79714	1.39383	0.163369	0.762855		RPF2	291.724	1.27069	0.367631	3.45643	0.000547388	0.0391298		HSD17B11	292.501	1.32739	0.726871	1.82618	0.0678239	0.744075
IMPDH1	90.5754	2.50452	1.5831	1.58203	0.113642	0.683786		GSTT2B	118.933	1.26863	1.01233	1.25318	0.210142	0.703607		IFRD2	60.2519	1.32676	0.945598	1.40309	0.160591	0.888452
ELN	370.66	2.50401	2.27779	1.09932	0.271631	0.859805		GK	337.965	1.26631	0.708349	1.78769	0.0738261	0.47805		VWA3B	178.76	1.32651	1.23382	1.07512	0.28232	0.978081
ZNF200	77.99	2.50266	1.12536	2.22389	0.0261562	0.394723		HAVCR2	382.046	1.26625	1.08873	1.16305	0.244809	0.738898		NCK2	542.619	1.32612	0.85057	1.5591	0.118973	0.849981
RBM47	572.153	2.50246	2.76468	0.905152	0.365385	0.921304		ARMCX6	92.4215	1.26598	0.640522	1.97649	0.0480998	0.395964		PARP8	493.816	1.32523	0.843484	1.57114	0.116151	0.844785
ARHGDIB	157.715	2.50172	2.93409	0.852642	0.393858	0.936938		LINC00847	61.6259	1.2654	0.815463	1.55176	0.120719	0.578635		RCBTB2	85.3505	1.32517	1.3303	0.996141	0.319182	0.989362
ZFP3	158.762	2.50128	1.41324	1.76989	0.0767461	0.592781		ZNF17	42.9989	1.2654	0.787536	1.60679	0.108101	1		C2orf80	139.975	1.3248	1.28773	1.02879	0.303578	0.985866
STK10	393.41	2.49942	1.68847	1.48029	0.138796	0.722613		ABRACL	67.5809	1.26444	0.883004	1.43198	0.152151	0.629448		JUNB	544.57	1.32385	0.985432	1.34342	0.179135	0.905571
LOXL3	130.448	2.49876	1.8338	1.36261	0.173006	0.775354		MSANTD3	119.049	1.26443	0.424998	2.97514	0.00292851	0.0849201		FAR2	445.443	1.32371	0.698773	1.89433	0.0581813	0.715602
ZNF22	88.4384	2.49836	1.42704	1.75073	0.0799926	0.6057		LBR	296.076	1.26403	0.440177	2.87163	0.00408356	0.101465		AAR2	115.207	1.32204	0.52089	2.53805	0.0111473	0.399767
TMEM60	95.1635	2.49766	1.5198	1.64341	0.100298	0.655916		RHNO1	52.2557	1.26403	0.55433	2.28028	0.0225909	0.268707		ACP6	150.464	1.32201	0.847097	1.56064	0.11861	0.849981
MYO1C	131.344	2.49624	1.70509	1.46399	0.143196	0.729566		REXO4	201.197	1.2638	0.327549	3.85836	0.000114148	0.0159386		DBR1	108.984	1.32193	0.574844	2.29964	0.0214686	0.513171
IFRD2	60.2519	2.49465	1.77686	1.40396	0.160329	0.755995		LRRN3	131.605	1.26309	1.43833	0.878166	0.379854	0.851935		AC103591.3	84.9517	1.32171	0.978539	1.3507	0.176792	0.900577
IFI27	77.6915	2.49348	3.46604	0.719403	0.471892	0.964877		FAM114A2	152.968	1.26304	0.437802	2.88495	0.00391473	0.0992807		TP53	223.651	1.32036	0.683943	1.93051	0.0535439	0.693645
GHDC	59.6573	2.49311	1.29799	1.92074	0.0547645	0.53157		ZFP36	564.498	1.26257	1.20192	1.05046	0.293506	0.785485		TYMP	317.404	1.31935	1.18515	1.11323	0.26561	0.96635
MYO1F	445.926	2.49161	2.15991	1.15357	0.248675	0.844219		HLCS	647.643	1.26229	0.321316	3.92848	8.54827e-05	0.0124785		PRKCH	267.815	1.31904	3.16788	0.41638	0.677132	0.999985
ZNF718	428.184	2.49127	1.21958	2.04273	0.0410791	0.473691		LYPLA1	351.636	1.26062	0.50301	2.50616	0.012205	0.198016		RNASET2	462.078	1.31873	1.34504	0.980439	0.32687	0.992324
ARPC1B	136.767	2.48843	1.87017	1.3306	0.183322	0.788357		MIR4435-2HG	346.075	1.26057	1.30196	0.968208	0.332941	0.817493		NEK11	331.02	1.31788	0.9151	1.44015	0.149826	0.887573
LBR	296.076	2.48631	0.904715	2.74817	0.00599293	0.190301		MMS22L	436.037	1.26006	0.592476	2.12677	0.0334394	0.327765		C1orf109	104.693	1.31606	0.717106	1.83523	0.0664712	0.737587
DPYSL3	512.059	2.48493	2.09676	1.18513	0.235965	0.837263		WRAP53	68.0093	1.2598	0.498731	2.52602	0.0115363	0.191627		PLB1	110.61	1.31598	0.972535	1.35315	0.176008	0.900577
HSPD1	540.577	2.48424	0.840094	2.95709	0.00310555	0.149523		NSMCE1	185.148	1.25946	0.388543	3.2415	0.00118903	0.0563629		CDT1	72.6567	1.3141	0.760252	1.72851	0.0838965	0.788213
ADGRE5	111.89	2.48202	1.81673	1.3662	0.171875	0.775203		ACHE	91.6571	1.25836	1.56132	0.805959	0.420266	0.876124		SOAT1	381.928	1.31388	0.963841	1.36317	0.172829	0.898598
PAICS	404.385	2.48118	1.00133	2.47788	0.0132165	0.277886		TRIM47	169.012	1.25788	0.920607	1.36636	0.171825	0.658044		NOL11	238.379	1.31204	0.452829	2.89744	0.00376223	0.302409
CHERP	117.813	2.48083	1.0158	2.44226	0.0145958	0.291894		GYG2	80.2521	1.25694	1.69265	0.742587	0.457732	0.900302		AC010273.2	72.4469	1.31181	2.05974	0.63688	0.524203	0.999985
PPM1G	355.143	2.47879	0.973055	2.54743	0.0108521	0.254944		SLC2A10	80.3219	1.2569	1.00551	1.25002	0.211292	0.704616		UBR5-AS1	96.5068	1.31147	0.807512	1.62408	0.104358	0.824207
UTP15	76.7945	2.47857	1.03834	2.38705	0.016984	0.318493		HSD17B10	168.785	1.2569	0.837424	1.50091	0.133379	0.601243		USB1	96.3215	1.31032	0.708382	1.84973	0.0643518	0.736703
HLCS	647.643	2.47693	0.649643	3.81276	0.000137424	0.0357251		SELENON	193.674	1.2569	0.762179	1.64908	0.0991307	0.533487		TAF9B	116.557	1.30986	0.736594	1.77827	0.0753593	0.756385
HSD17B11	292.501	2.47642	1.34348	1.84329	0.0652866	0.565228		NEDD4	219.792	1.2569	0.78847	1.5941	0.110915	0.557656		BAX	351.16	1.30955	0.578443	2.26393	0.0235787	0.52117
HMGN5	135.334	2.47555	1.04892	2.36009	0.0182707	0.328295		ZNF718	428.184	1.25689	0.605495	2.07581	0.0379119	0.349868		DDX56	197.721	1.30715	0.631805	2.06892	0.0385536	0.620714
SLC19A1	113.985	2.4749	1.99976	1.2376	0.215864	0.816954		SF3B4	126.17	1.25689	0.429009	2.92974	0.00339243	0.0923247		MX1	129.906	1.30421	1.22276	1.06661	0.286148	0.979062
ZW10	172.866	2.47487	1.03919	2.38154	0.0172404	0.320614		STK17B	260.798	1.25562	0.836944	1.50025	0.13355	0.601243		WDR62	96.295	1.30411	1.01266	1.28781	0.197813	0.924752
EMG1	128.978	2.47302	0.733093	3.3734	0.000742458	0.081133		UMPS	149.467	1.25494	0.381262	3.29153	0.000996434	0.0518227		ARMCX6	92.4215	1.30405	0.718625	1.81464	0.0695789	0.744353
POLR3GL	83.7481	2.47095	1.5773	1.56657	0.117216	0.68769		PLOD3	247.219	1.25485	0.611105	2.05342	0.040032	0.360229		VCAN	601.082	1.30201	1.25946	1.03378	0.301241	0.984381
LCAT	94.9819	2.47086	1.65219	1.49551	0.134782	0.717581		CITED1	86.857	1.25474	1.7454	0.718887	0.47221	0.906726		CELSR3	75.0116	1.30174	1.28373	1.01403	0.310571	0.985866
RHNO1	52.2557	2.4702	1.14588	2.15572	0.0311054	0.424869		MAK16	63.8612	1.25425	0.686658	1.82659	0.0677608	0.457172		SPTY2D1OS	119.076	1.30173	0.720354	1.80706	0.0707525	0.748423
C1orf162	85.3296	2.46942	2.59419	0.951904	0.341146	0.905398		SNRNP40	338.499	1.25341	0.303208	4.13383	3.5677e-05	0.00804047		ATP1B3	577.149	1.30021	0.542902	2.39493	0.0166235	0.458962
GEN1	81.1696	2.46718	1.8158	1.35873	0.174233	0.776971		RDH5	98.9841	1.25314	0.948214	1.32157	0.18631	0.675321		CHEK2	96.5168	1.29975	0.754562	1.72253	0.0849741	0.791626
SATB2	512.22	2.46657	1.78559	1.38137	0.167164	0.768198		ZNF227	274.238	1.25277	0.527838	2.3734	0.0176251	0.236838		HLA-DRA	487.515	1.29941	1.50082	0.865797	0.386602	0.999985
FAM57A	79.792	2.46572	1.47709	1.66931	0.0950565	0.63952		IFI35	91.2783	1.25251	0.813806	1.53907	0.123787	0.586344		BCL2L12	38.9844	1.2992	1.08138	1.20142	0.229587	0.941075
GCNT2	245.688	2.4651	1.3729	1.79554	0.0725682	0.585832		CCDC50	446.426	1.25235	0.581012	2.15547	0.0311249	0.318336		COA7	90.9842	1.29907	0.576262	2.2543	0.0241774	0.523471
CLEC2D	359.727	2.46508	1.84379	1.33696	0.181235	0.786521		SRM	273.55	1.2522	0.637928	1.96291	0.0496567	0.402764		TRAF2	134.815	1.29788	0.545268	2.38026	0.0173005	0.46356
SELENON	193.674	2.46445	1.57043	1.56928	0.116582	0.687579		ANP32E	283.445	1.25139	0.763175	1.63971	0.101065	0.53848		CCDC61	116.362	1.29744	0.698672	1.85701	0.0633097	0.731945
AC137767.1	77.9163	2.46425	2.03922	1.20843	0.226882	0.829291		KRT10	335.734	1.25072	0.844942	1.48025	0.138807	0.609403		SLC29A1	107.638	1.29726	0.758779	1.70967	0.0873273	0.791626
FCGR3A	188.348	2.46354	3.7746	0.652664	0.513973	0.977251		FNBP1L	423.023	1.25038	1.10193	1.13471	0.256496	0.751631		BYSL	56.5512	1.29572	0.529389	2.44758	0.0143821	0.436687
CIAO1	328.483	2.46324	0.691113	3.56417	0.000365014	0.0536389		TRIB3	63.4962	1.25035	0.728147	1.71716	0.0859492	0.506702		TIMM22	156.614	1.29545	0.824389	1.5714	0.11609	0.844785
VAMP5	121.767	2.46213	2.87011	0.85785	0.390975	0.936156		COQ9	154.545	1.25035	0.539363	2.31819	0.020439	0.25543		RCOR1	557.818	1.29522	0.762391	1.69889	0.0893407	0.793565
SNX8	397.823	2.4617	0.991286	2.48334	0.0130157	0.276325		MATN2	380.399	1.25008	0.989338	1.26355	0.206391	0.699735		KHDC1	83.6366	1.29518	1.06291	1.21853	0.223022	0.935881
P3H4	96.5705	2.46077	2.44484	1.00651	0.314169	0.8854		CLP1	47.8308	1.24921	0.702748	1.77761	0.0754673	0.482809		KIAA1211	340.307	1.29484	1.37793	0.939701	0.347371	0.99873
ARL4A	333.072	2.46014	1.84138	1.33603	0.18154	0.786521		LINC01003	147.623	1.24849	0.573907	2.17542	0.0295987	0.310895		DEK	575.095	1.29402	0.465175	2.78179	0.00540608	0.358349
YEATS4	264.799	2.45896	2.28993	1.07382	0.282905	0.867949		MRPL47	189.276	1.24834	0.847891	1.47229	0.140944	0.612901		OGG1	182.697	1.2925	0.753803	1.71464	0.0864113	0.791626
FAM114A2	152.968	2.45758	0.893483	2.75057	0.00594925	0.190144		CNPY4	56.4271	1.24762	0.806913	1.54616	0.122066	0.58184		CTSZ	194.436	1.29215	1.42099	0.909328	0.363177	0.999985
HLA-DRB1	356.571	2.45708	2.39001	1.02806	0.303921	0.881157		NEMP2	118.624	1.24761	0.710503	1.75596	0.0790954	0.490803		ZDHHC15	211.354	1.29094	0.775444	1.66477	0.0959579	0.809017
DOCK2	370.545	2.45706	2.98067	0.82433	0.409752	0.945199		ABCF2	145.978	1.24761	0.509803	2.44724	0.0143955	0.212802		CYFIP1	793.517	1.28922	0.859873	1.49932	0.133792	0.868062
XRCC5	1008.08	2.45683	0.675666	3.63616	0.000276728	0.0489846		ARHGEF26	443.84	1.2472	1.21871	1.02338	0.306128	0.795511		CDK11A	90.8045	1.28885	0.785712	1.64036	0.100931	0.819646
PBDC1	80.3537	2.45637	1.62782	1.509	0.1313	0.713245		NR2C2AP	63.0238	1.24693	0.94557	1.3187	0.187268	0.677075		PDE6A	79.4513	1.2888	0.710137	1.81486	0.0695454	0.744353
CASP8	150.29	2.45514	1.83972	1.33452	0.182034	0.786521		GAL3ST4	162.94	1.24654	0.970001	1.28509	0.198759	0.691192		ZNF367	144.046	1.28814	0.740404	1.73979	0.0818967	0.781329
CTSZ	194.436	2.45513	2.62096	0.93673	0.348898	0.91119		RAMP1	562.224	1.2465	1.14764	1.08615	0.277414	0.770656		HLA-B	673.527	1.28773	1.32316	0.973224	0.330442	0.993452
C19orf54	51.1058	2.45466	1.88088	1.30506	0.191873	0.800458		ORAI1	59.9599	1.24611	0.724489	1.71999	0.0854349	0.505759		CNIH4	279.898	1.28742	0.426726	3.01697	0.00255316	0.259255
GRAMD1A	246.947	2.45426	1.11542	2.20031	0.0277849	0.404393		PTK7	135.52	1.24517	0.912925	1.36394	0.172588	0.660037		WDR77	82.1273	1.28703	0.486899	2.64331	0.00820991	0.386072
SEZ6	221.996	2.45404	2.14516	1.14399	0.252628	0.848746		MRPS12	100.64	1.2449	1.19118	1.04509	0.29598	0.787522		IGFL4	86.5838	1.28675	3.19166	0.40316	0.686831	0.999985
DUSP1	370.513	2.45274	2.73077	0.898185	0.369087	0.923199		MAGOH	233.599	1.24417	0.379159	3.28139	0.00103298	0.0530788		CHCHD7	119.708	1.28664	0.938793	1.37052	0.170524	0.89413
TEAD3	38.6721	2.44814	3.05006	0.802653	0.422176	0.94711		OAS3	48.8384	1.24405	1.3032	0.95461	0.339775	0.82239		AC022098.1	71.0286	1.28651	0.829118	1.55166	0.120743	0.853967
UST	467.173	2.44732	2.59988	0.941318	0.346542	0.910803		ZNF267	181.708	1.24404	0.883375	1.40828	0.159049	0.641281		MOSPD1	88.9099	1.28633	0.716754	1.79466	0.0727087	0.751006
TAGLN2	178.757	2.44669	2.82407	0.866369	0.386288	0.934644		TMEM203	100.877	1.24352	0.981357	1.26715	0.205102	0.698621		AC104984.3	103.998	1.28612	0.718757	1.78936	0.0735563	0.751006
SMC1A	509.294	2.44654	0.839038	2.91589	0.00354678	0.158407		RPN2	505.172	1.24143	0.534179	2.324	0.0201255	0.25543		EHBP1L1	143.53	1.28565	1.12129	1.14658	0.251555	0.954424
AC022098.1	71.0286	2.445	1.60313	1.52515	0.127223	0.706739		ADCY8	161.047	1.24098	1.35704	0.914471	0.36047	0.838426		NUDT1	135.204	1.28555	0.818846	1.56995	0.116427	0.845384
FILIP1L	93.8835	2.44384	1.88871	1.29392	0.195692	0.802306		CDC42EP4	271.961	1.24097	1.07046	1.15929	0.246338	0.740138		CNPY3	185.501	1.28544	0.836021	1.53757	0.124154	0.859725
ID1	155.455	2.44361	3.97665	0.614489	NA	1		HIST1H2BN	50.0524	1.24095	0.938384	1.32244	0.186022	0.674978		CLVS1	329.93	1.28523	1.35216	0.950501	0.341858	0.995716
MSANTD3	119.049	2.44186	0.870129	2.80631	0.00501118	0.179815		NR1H3	91.6689	1.24095	0.75372	1.64643	0.0996743	0.534881		NIFK	237.548	1.28497	0.646856	1.98649	0.0469795	0.667445
SRGAP1	1096.26	2.44124	1.5063	1.62069	0.105084	0.668851		MKRN2	202.482	1.24095	0.576303	2.15329	0.0312957	0.318598		IFITM3	253.986	1.2846	1.82031	0.705705	0.480372	0.999985
CTHRC1	89.4561	2.44013	2.35703	1.03526	0.300549	0.879426		FBXO8	113.84	1.24094	0.517925	2.39599	0.0165755	0.230442		FCF1	209.43	1.28453	0.443345	2.89737	0.00376308	0.302409
HIST1H2BN	50.0524	2.43926	1.92425	1.26764	0.204927	0.80988		LGALS3	296.216	1.24046	1.89185	0.655686	0.512026	0.922897		NUP107	837.096	1.28445	1.39073	0.923582	0.355704	0.999985
RCOR1	557.818	2.43663	1.41749	1.71898	0.0856176	0.62007		SEC61G	628.392	1.23963	1.51575	0.817836	0.413451	0.873788		MEIOC	45.847	1.2832	0.975419	1.31553	0.188331	0.916071
CD320	171.318	2.43662	1.98974	1.2246	0.220728	0.823032		SLC52A2	94.861	1.23939	1.02438	1.20989	0.226321	0.720237		ERI1	279.178	1.28241	0.595165	2.15471	0.0311845	0.572911
MKRN2	202.482	2.43594	1.18206	2.06076	0.0393262	0.464163		NUP205	359.456	1.23912	0.424654	2.91796	0.00352334	0.0937076		MCM4	118.275	1.28214	0.852875	1.50331	0.132759	0.868062
SLC26A2	136.65	2.43489	1.28491	1.89499	0.0580934	0.541625		CHST11	1054.47	1.23794	0.987001	1.25425	0.209752	0.703607		TSPAN14	424.508	1.28128	0.847289	1.51221	0.13048	0.867153
PRKD2	123.575	2.43358	1.10863	2.19513	0.0281544	0.407958		TIMM29	122.958	1.23792	0.505326	2.44974	0.014296	0.212448		DDX55	290.893	1.28053	0.393861	3.25122	0.00114912	0.167248
SNRPD1	405.726	2.43209	1.14034	2.13278	0.0329429	0.433504		RSL1D1	249.524	1.23745	0.412744	2.99811	0.00271655	0.0821103		SEZ6	221.996	1.28019	1.16522	1.09866	0.271916	0.970943
ANGPTL2	59.7151	2.42912	2.08046	1.16759	0.242973	0.842181		OSTC	237.191	1.23643	0.613016	2.01696	0.0436999	0.378026		WDFY4	187.13	1.27968	3.30888	0.38674	0.698949	0.999985
RASSF5	70.9231	2.42868	2.15074	1.12923	0.258801	0.854968		LAMA5	201.378	1.23597	1.22633	1.00786	0.313523	0.801036		AC078846.1	189.858	1.27957	0.783835	1.63245	0.102584	0.822303
DDX11	154.212	2.42765	1.71369	1.41662	0.156594	0.748701		CALU	434.955	1.23557	0.520621	2.37325	0.0176321	0.236838		LINC00115	53.667	1.27947	0.919187	1.39196	0.163934	0.889252
EFEMP1	107.151	2.42763	3.149	0.770921	0.440754	0.955718		MOV10	167.088	1.23507	0.706384	1.74845	0.0803866	0.49325		ACSS3	279.815	1.27819	1.53652	0.831873	0.40548	0.999985
COMMD5	116.731	2.42597	0.898735	2.69932	0.00694819	0.207322		HNRNPM	872.719	1.23506	0.271482	4.54934	5.38138e-06	0.00284804		ARMCX2	102.498	1.27758	0.606898	2.10511	0.0352822	0.59788
ARHGAP11B	100.394	2.42585	1.79042	1.3549	0.175449	0.777475		KLF6	507.647	1.23428	1.12545	1.0967	0.272773	0.767216		SLC35F1	754.596	1.27709	1.19457	1.06909	0.285031	0.97902
RBM18	166.84	2.42575	0.881949	2.75044	0.00595152	0.190144		CIAO1	328.483	1.23337	0.336193	3.66864	0.000243842	0.0240953		CRISPLD1	252.384	1.27698	1.7658	0.723172	0.469574	0.999985
GPN2	147.982	2.42508	0.943039	2.57156	0.0101242	0.247725		PLAUR	136.298	1.23204	1.1307	1.08962	0.27588	0.770004		ITPRIP	57.3134	1.2764	1.1414	1.11828	0.263447	0.964506
TRIM38	219.247	2.42504	3.502	0.692474	0.48864	0.971813		PANK1	75.1097	1.23203	1.17827	1.04563	0.295733	0.787355		TGFBR1	372.932	1.2752	0.913341	1.39619	0.162657	0.888452
HMGN2	684.857	2.42405	1.14915	2.10943	0.0349076	0.44194		ZFP69	126.009	1.23202	0.97108	1.26871	0.204543	0.698238		WDR5	187.582	1.27481	0.351662	3.62509	0.000288861	0.0902802
METTL2A	204.085	2.42349	1.09262	2.21806	0.0265508	0.397991		ZNF880	175.839	1.23202	0.666425	1.8487	0.0645013	0.447817		WDR3	127.504	1.27471	0.55886	2.28092	0.0225532	0.516654
NIPA2	249.224	2.42279	0.980888	2.47	0.0135113	0.280039		ZFAS1	431.795	1.23162	0.471837	2.61027	0.00904714	0.164384		SLC19A1	113.985	1.27459	1.0691	1.1922	0.233183	0.943293
WDR90	126.902	2.42263	1.97901	1.22416	0.220892	0.823059		COMMD5	116.731	1.23014	0.437087	2.8144	0.00488684	0.114555		GSG1L	204.312	1.27446	1.05991	1.20243	0.229198	0.941075
TSPAN4	79.5297	2.42261	1.86655	1.2979	0.19432	0.802306		NABP2	114.364	1.22966	0.440663	2.79048	0.00526296	0.118291		GRAMD1A	246.947	1.2737	0.602777	2.11306	0.0345958	0.596794
MIS12	143.769	2.42207	1.33686	1.81175	0.0700241	0.578255		KDELR1	234.402	1.22956	0.552859	2.22401	0.0261476	0.292589		ITGAX	370.964	1.2736	1.40092	0.909121	0.363286	0.999985
M6PR	175.343	2.42179	1.23151	1.96651	0.0492396	0.510172		ZMYND19	64.4135	1.22888	0.718033	1.71145	0.0869983	0.509148		REXO4	201.197	1.27268	0.361082	3.52462	0.000424088	0.109471
CDK11A	90.8045	2.42098	1.46396	1.65372	0.0981844	0.64694		IL13RA1	301.272	1.228	1.3855	0.886323	0.375443	0.84979		GPAT4	250.487	1.27263	0.646898	1.96728	0.0491512	0.679148
ASB16-AS1	104.557	2.42072	1.06401	2.27509	0.0229003	0.369546		FNDC3B	917.715	1.22798	0.89671	1.36943	0.170865	0.656577		MOV10	167.088	1.27249	0.780813	1.6297	0.103166	0.823561
CKAP4	109.336	2.42051	1.84583	1.31134	0.189744	0.798413		NPL	414.075	1.22728	0.815532	1.50489	0.132353	0.599722		MAGOHB	192.618	1.272	0.645242	1.97135	0.0486837	0.677308
HDAC7	213.468	2.42051	1.33545	1.8125	0.0699093	0.578255		ETV6	1069.66	1.22475	0.649884	1.88457	0.0594878	0.433725		LINC00847	61.6259	1.27178	0.902967	1.40845	0.158999	0.888452
TMEM173	76.5719	2.41816	2.46975	0.979114	0.327524	0.893941		THBS3	78.9719	1.22416	0.77734	1.5748	0.115302	0.567111		SLC15A3	49.8784	1.27088	1.70262	0.746426	0.45541	0.999985
KCNK6	85.318	2.41619	1.59358	1.5162	0.129469	0.711434		COX19	297.812	1.22415	0.463647	2.64026	0.00828415	0.156184		XRCC5	1008.08	1.27026	0.365016	3.48	0.00050141	0.121786
SNRNP200	520.772	2.41457	0.754462	3.20039	0.00137244	0.10734		C1R	111.523	1.22296	1.64382	0.743974	0.456892	0.900302		ATP11C	330.87	1.2699	0.770713	1.6477	0.0994152	0.817476
SP110	324.881	2.41432	1.79755	1.34311	0.179235	0.781819		MYT1	203.058	1.22242	1.74201	0.701728	0.482849	0.909353		SLC12A4	86.6041	1.26968	0.943119	1.34626	0.178218	0.903437
KANK2	123.417	2.41364	2.18131	1.10651	0.268506	0.859805		RPUSD2	48	1.22233	0.585333	2.08826	0.0367742	0.344818		CENPP	462.647	1.2695	0.629996	2.01509	0.0438952	0.643491
TMEM218	128.504	2.41317	0.851656	2.8335	0.00460409	0.171332		FLNA	358.849	1.222	1.08821	1.12294	0.261465	0.756746		PARP14	602.695	1.2688	1.18422	1.07142	0.283979	0.97865
PLEKHG2	112.375	2.41201	2.01428	1.19746	0.231128	0.83465		TBRG4	139.683	1.22114	0.436404	2.79818	0.00513919	0.11747		DPYSL3	512.059	1.26876	1.13621	1.11665	0.264143	0.96533
PSME2	234.771	2.4111	1.95551	1.23298	0.217585	0.818302		ASB16-AS1	104.557	1.22077	0.520633	2.34478	0.0190385	0.246559		GPN2	147.982	1.26872	0.501758	2.52855	0.0114534	0.399767
BTBD17	61.4213	2.40737	3.41556	0.704825	0.480919	0.969553		DIRAS2	185.189	1.2205	1.00234	1.21765	0.223357	0.717131		NCAPG2	185.514	1.26864	0.666293	1.90403	0.056906	0.707381
ELOA	203.477	2.40683	0.813586	2.9583	0.00309337	0.149523		HCK	236.287	1.22033	1.36743	0.892422	0.372167	0.84815		GPR22	76.3503	1.26851	1.04222	1.21713	0.223555	0.935881
DDOST	210.344	2.40476	1.13891	2.11147	0.034732	0.44169		SURF2	79.055	1.2203	0.867118	1.40731	0.159335	0.641885		MFSD1	411.84	1.26565	1.00631	1.25772	0.208494	0.934834
ZNF107	322.585	2.40456	1.03397	2.32556	0.020042	0.347214		GIMAP4	57.7557	1.21946	2.00009	0.609705	0.542057	0.934416		GGH	106.956	1.26539	1.45764	0.868109	0.385335	0.999985
SH3BGRL	502.338	2.40361	1.16139	2.06961	0.0384893	0.459591		ITGAM	143.289	1.21944	1.37763	0.885173	0.376064	0.84979		H2AFX	160.58	1.26465	0.973058	1.29966	0.193716	0.921976
MCC	393.242	2.40289	1.95465	1.22932	0.218952	0.819676		CEP41	237.174	1.21941	0.513058	2.37676	0.0174656	0.236404		MFAP1	187.887	1.26445	0.53741	2.35287	0.0186293	0.481495
ASCC3	808.601	2.40172	0.859494	2.79434	0.00520059	0.181711		HNRNPAB	218.299	1.21892	0.623862	1.95384	0.0507205	0.405145		SMC4	222.865	1.26403	1.2661	0.998368	0.318101	0.989275
NUP107	837.096	2.40064	2.56657	0.935351	0.349607	0.912242		RSPRY1	531.355	1.2188	0.348944	3.49282	0.000477955	0.0354902		GALE	122.468	1.26397	0.645508	1.9581	0.0502181	0.682597
TMIGD3	229.087	2.39985	2.76071	0.869285	0.384691	0.934644		HLA-C	721.348	1.21865	0.9916	1.22897	0.219082	0.711948		NT5DC2	85.8391	1.26363	1.2822	0.985522	0.324368	0.989918
SCCPDH	301.863	2.39891	0.871722	2.75192	0.0059247	0.190144		CCDC167	135.851	1.21718	0.635992	1.91383	0.0556416	0.424197		TMEM150C	188.179	1.26211	0.723622	1.74415	0.0811326	0.778006
ETV6	1069.66	2.39859	1.3386	1.79187	0.0731543	0.587162		ALDH16A1	82.8614	1.21718	0.664446	1.83187	0.0669706	0.453987		CEP131	76.9703	1.26166	0.60217	2.09519	0.0361544	0.604836
ZSCAN20	42.7069	2.39782	1.71297	1.39981	0.161571	0.758032		LRWD1	101.046	1.21644	0.926298	1.31322	0.189107	0.679706		SUSD4	199.585	1.26079	1.77541	0.710143	0.477615	0.999985
TMEM119	44.9524	2.39738	3.11078	0.770667	0.440904	0.955718		DPYSL3	512.059	1.21618	1.01742	1.19536	0.231947	0.726562		FIBIN	70.4781	1.25937	2.05453	0.61297	0.539896	0.999985
TCAIM	275.121	2.39686	1.06121	2.25861	0.0239079	0.374994		CENPV	160.543	1.21605	0.92382	1.31632	0.188066	0.677717		GNL2	162.451	1.25926	0.42258	2.97992	0.0028832	0.271743
FANCB	101.631	2.39654	1.6699	1.43514	0.151248	0.738703		CENPO	132.607	1.21541	0.680664	1.78563	0.0741589	0.478808		LCAT	94.9819	1.25905	0.888008	1.41784	0.156238	0.887573
APOLD1	347.138	2.39568	1.2833	1.86681	0.0619287	0.556907		GBP2	129.298	1.21361	1.6481	0.736372	0.461504	0.902803		MRC2	251.653	1.25903	1.2181	1.0336	0.301324	0.984381
NMB	143.324	2.39445	3.74048	0.640146	0.522078	0.980743		TMEM54	75.433	1.21309	1.11518	1.0878	0.276682	0.770603		AMH	66.3321	1.25879	2.28381	0.551179	0.581511	0.999985
SLC35A4	69.7728	2.3942	1.65389	1.44762	0.147723	0.735587		LCAT	94.9819	1.21181	0.804396	1.50648	0.131944	0.598922		DYNLT1	401.968	1.25852	0.741459	1.69736	0.0896283	0.793565
TIMM22	156.614	2.39379	1.52272	1.57205	0.115939	0.685949		RAI14	268.707	1.21181	0.710699	1.70509	0.088177	0.510556		ZDHHC7	300.73	1.25813	0.639833	1.96634	0.0492588	0.679917
IRF7	65.7121	2.39344	2.61182	0.916388	0.359463	0.916069		TRIM5	116.837	1.2118	0.727666	1.66533	0.0958471	0.527468		C8orf82	102.886	1.2577	0.913362	1.377	0.168511	0.891314
LAP3	415.938	2.39305	1.93041	1.23966	0.215101	0.816699		OGFOD3	124.249	1.21151	0.650308	1.86297	0.0624662	0.442882		ZNF837	58.4917	1.25699	1.01049	1.24393	0.213524	0.934834
MAK16	63.8612	2.39127	1.4149	1.69007	0.0910147	0.630461		PRPF6	493.325	1.21125	0.385797	3.13961	0.00169171	0.066544		GNA13	458.804	1.25585	0.686075	1.83048	0.0671784	0.73885
PRPF3	566.746	2.39043	0.57823	4.13405	3.56424e-05	0.0186752		TUBB	744.369	1.20991	0.836018	1.44723	0.147833	0.623863		PLPP5	141.239	1.25482	0.571288	2.19647	0.0280585	0.553634
TP53RK	65.5767	2.38932	1.59724	1.4959	0.134678	0.717427		FAM72C	52.379	1.20902	0.790249	1.52992	0.126037	0.589136		ANOS1	297.695	1.25451	0.824811	1.52096	0.128269	0.867153
SNAPC1	107.114	2.38901	1.21441	1.96721	0.049159	0.510172		C19orf24	121.942	1.20854	0.83631	1.44508	0.148435	0.623864		SRA1	248.763	1.25437	0.610493	2.05469	0.0399087	0.624737
E2F1	70.1594	2.3883	2.38007	1.00346	0.315641	0.886678		TOPBP1	277.717	1.20768	0.473733	2.54929	0.0107943	0.182933		SNX12	85.329	1.25346	0.560102	2.23791	0.025227	0.530782
ZNF93	100.592	2.38668	1.80944	1.31901	0.187165	0.794006		CHSY1	428.812	1.20701	0.761462	1.58512	0.112939	0.562966		ANKFN1	319.403	1.25275	1.57549	0.79515	0.426526	0.999985
TYROBP	289.867	2.38607	2.84459	0.83881	0.401576	0.942164		MRPL1	431.31	1.2067	0.412849	2.92286	0.00346835	0.0928217		CCT6A	496.154	1.24937	0.453879	2.75265	0.00591156	0.365263
NAB2	59.9383	2.38593	1.99192	1.19781	0.230992	0.834463		METTL23	165.554	1.2067	0.445523	2.7085	0.00675877	0.137161		NIPA2	249.224	1.24896	0.518501	2.40879	0.0160053	0.451807
MRPL3	324.679	2.38502	1.00779	2.36658	0.0179533	0.324953		RBM18	166.84	1.20618	0.430877	2.79936	0.00512043	0.117434		DDX60	197.726	1.24887	1.09542	1.14008	0.254254	0.955633
ITGA3	164.035	2.38491	2.56028	0.931502	0.351594	0.912608		ALG3	101.131	1.20595	0.705458	1.70946	0.0873653	0.50967		KDELC2	83.5264	1.24516	0.867827	1.4348	0.151343	0.887573
RIOK2	69.4411	2.38136	1.29753	1.8353	0.0664613	0.57087		EGR2	101.249	1.20476	1.20472	1.00003	0.317294	0.804254		UNC13C	167.556	1.24473	3.06554	0.406038	0.684715	0.999985
USB1	96.3215	2.38134	1.31041	1.81725	0.0691788	0.577271		HNMT	237.54	1.20475	0.870742	1.38359	0.166485	0.64921		HAUS2	154.527	1.24391	0.796574	1.56157	0.118389	0.849981
ACP6	150.464	2.38097	1.57734	1.50948	0.131175	0.713245		DDAH2	139.332	1.20432	0.949832	1.26793	0.204822	0.698473		PCCB	458.737	1.2439	0.696921	1.78485	0.0742864	0.75168
TSTD3	87.3715	2.37912	1.30515	1.82286	0.068324	0.575559		IGFBP7	498.903	1.20378	1.55432	0.774469	0.438653	0.888587		SPRED3	89.8622	1.24318	1.19317	1.04192	0.29745	0.983287
PEX11A	49.6721	2.37873	1.82876	1.30073	0.19335	0.801229		PSMG3	186.412	1.20205	0.599238	2.00597	0.0448592	0.383152		CHPF2	90.5504	1.24318	0.768364	1.61796	0.105672	0.824207
SH3TC1	264.823	2.37757	2.87386	0.827311	0.408061	0.945199		AGT	236.097	1.2004	1.82839	0.656535	0.51148	0.922513		CLN3	79.1891	1.24317	0.767072	1.62067	0.105089	0.824207
HLA-E	384.535	2.37733	2.35462	1.00965	0.312665	0.885031		P2RY1	62.8432	1.20035	1.45743	0.823606	0.410163	0.871771		PLCG2	729.671	1.24302	3.06614	0.405401	0.685182	0.999985
MTFR1	231.966	2.37455	1.26244	1.88092	0.0599822	0.551094		ARHGAP25	216.406	1.20034	1.38567	0.86625	0.386353	0.856437		SBNO2	213.588	1.24269	1.03322	1.20274	0.229078	0.941075
CNTFR	99.9888	2.37283	3.81524	0.621934	0.533985	0.987809		HPSE	90.5516	1.20033	1.34282	0.893886	0.371383	0.847838		PBX4	127.021	1.24227	1.21079	1.026	0.304891	0.985866
HIRIP3	95.6421	2.37149	1.3369	1.77387	0.076084	0.592781		MSX1	47.5707	1.20033	1.17357	1.0228	0.306403	0.795511		MSN	368.677	1.24177	1.02984	1.20578	0.227902	0.941075
KCNJ16	41.2025	2.37086	4.96432	0.477579	0.63295	0.999932		TMEM97	66.7867	1.20032	1.1404	1.05254	0.29255	0.784447		ZSCAN20	42.7069	1.23933	0.893686	1.38676	0.165514	0.890126
ZNF250	150.187	2.37074	1.41037	1.68094	0.0927755	0.63468		BTN2A2	57.9726	1.20032	1.16547	1.0299	0.303056	0.793432		NRP1	369.496	1.23881	1.31768	0.940142	0.347145	0.998666
FDXR	63.754	2.36954	1.58608	1.49396	0.135187	0.717581		SLC19A1	113.985	1.20032	0.975714	1.23019	0.218625	0.710865		PCDHB9	132.809	1.23841	1.42729	0.86767	0.385575	0.999985
CPSF3	246.728	2.36836	0.798928	2.96442	0.00303253	0.149523		AC108047.1	170.104	1.20032	0.912303	1.3157	0.188275	0.678232		TEP1	191.053	1.23815	0.878014	1.41017	0.158489	0.888284
SPEG	137.214	2.36824	3.00469	0.788181	0.430591	0.951032		CNIH3	531.952	1.20031	0.715683	1.67716	0.0935121	0.52274		OLR1	189.921	1.23531	1.67269	0.738519	0.460199	0.999985
C1QA	393.74	2.36731	3.21997	0.735195	0.462221	0.959283		TRDMT1	179.26	1.20031	0.785492	1.5281	0.126487	0.589136		ZNF718	428.184	1.23438	0.62249	1.98297	0.0473713	0.670251
ZNF18	143.258	2.36648	0.896918	2.63846	0.00832832	0.228706		ACTL6A	154.624	1.20031	0.766424	1.56612	0.117321	0.570598		RHBDF2	387.701	1.23405	1.40444	0.878678	0.379576	0.999985
SNX12	85.329	2.36532	1.04678	2.25961	0.0238454	0.374522		SLC16A14	103.383	1.20031	0.897795	1.33695	0.181239	0.669406		PLCB2	103.384	1.23393	1.41115	0.874417	0.381891	0.999985
LINC01736	63.7184	2.36404	2.91703	0.810427	0.417695	0.9457		TTC23	210.947	1.20031	0.60617	1.98015	0.0476871	0.394817		MIR34AHG	329.314	1.23345	1.35658	0.909234	0.363226	0.999985
SAMHD1	481.996	2.36315	1.75055	1.34995	0.177033	0.778941		MREG	134.564	1.2003	0.586445	2.04675	0.0406831	0.361979		PRKD2	123.575	1.23327	0.5841	2.11141	0.0347373	0.596794
DNMT1	603.138	2.36208	0.829879	2.8463	0.00442309	0.168916		PRKD2	123.575	1.2003	0.544022	2.20635	0.0273593	0.299495		ABCA1	1003.11	1.23319	1.11065	1.11033	0.266858	0.966955
COX19	297.812	2.36199	0.951925	2.48128	0.0130913	0.276923		PGAM5	77.3911	1.2003	0.550344	2.181	0.0291831	0.308548		IER2	393.324	1.23258	1.04809	1.17603	0.239584	0.946599
ACTR8	87.6577	2.35873	0.967684	2.4375	0.0147892	0.293966		ASCC3	808.601	1.2003	0.419817	2.85911	0.0042483	0.10363		BCAT1	585.511	1.23102	0.818732	1.50356	0.132694	0.868062
PROS1	180.614	2.35844	2.47603	0.952512	0.340837	0.905054		SLC25A51	44.7098	1.2003	0.577681	2.0778	0.0377281	1		TMCO1	532.084	1.23083	0.492696	2.49814	0.0124846	0.408349
COQ9	154.545	2.35795	1.10975	2.12475	0.0336079	0.433724		C2orf76	214.858	1.2003	0.382287	3.13979	0.00169071	0.066544		VIM	1398.33	1.23054	1.71911	0.715802	0.474114	0.999985
POLD2	254.51	2.35743	1.63386	1.44286	0.14906	0.737719		ADH5	269.24	1.19837	0.557047	2.15129	0.0314536	0.318654		CIAO1	328.483	1.22987	0.372237	3.304	0.000953158	0.152261
SPRY4-AS1	308.236	2.35715	2.12639	1.10853	0.267635	0.859805		SRGN	404.544	1.19822	1.26696	0.945742	0.34428	0.825803		YRDC	74.0075	1.22859	0.66214	1.85548	0.0635279	0.733173
AGPAT5	427.337	2.3564	1.17985	1.9972	0.0458032	0.496669		UBL4A	70.8949	1.19647	1.0309	1.1606	0.245804	0.740138		TOE1	58.1904	1.22815	0.762298	1.61112	0.107154	0.824207
GNG4	157.863	2.35628	2.47375	0.952512	0.340837	0.905054		ZNF268	128.322	1.19556	0.418223	2.85867	0.00425418	0.10363		TMEM107	90.8826	1.2279	1.10506	1.11117	0.266497	0.966955
RPF2	291.724	2.35625	0.753896	3.12542	0.00177548	0.118658		ARID5A	152.588	1.19454	1.0033	1.19061	0.233807	0.727143		HES6	569.545	1.22766	1.64801	0.744938	0.456309	0.999985
ARL13B	317.06	2.35615	0.811954	2.90183	0.00370988	0.158809		SOX2	745.084	1.19367	0.715612	1.66805	0.0953062	0.527468		SMC2	217.07	1.2264	0.688539	1.78116	0.0748864	0.754567
DNAJC2	325.143	2.35573	1.18133	1.99413	0.0461382	0.497793		ZNF263	214.026	1.19325	0.358437	3.32902	0.00087152	0.0492537		PINX1	54.9432	1.22604	0.618549	1.98213	0.0474646	0.670251
GAB3	254.451	2.35407	2.4453	0.962692	0.335702	0.90073		GSTK1	478.769	1.1917	0.741618	1.60688	0.10808	0.553364		ZC4H2	303.57	1.22535	1.18834	1.03114	0.302476	0.985511
ETV1	489.512	2.35338	2.92857	0.803593	0.421632	0.94711		HNRNPA1P48	178.697	1.19138	0.56681	2.1019	0.0355621	0.3401		MCM5	89.6322	1.22508	0.946371	1.29451	0.19549	0.923705
ABCA1	1003.11	2.35215	2.04933	1.14777	0.251064	0.847577		CSE1L	483.689	1.19018	0.356929	3.33449	0.000854563	0.0487559		DDX27	368.371	1.22428	0.493544	2.48058	0.0131167	0.420733
POU3F2	307.445	2.35177	2.19487	1.07148	0.283951	0.867949		JUN	743.134	1.18977	0.983447	1.2098	0.226357	0.720237		CREB3L4	39.7086	1.224	0.927432	1.31977	0.186912	0.915651
RAMP2-AS1	53.8628	2.35168	2.09286	1.12367	0.261152	0.857352		RBM3	494.081	1.18914	0.516006	2.30451	0.021194	0.259541		CTSL	357.85	1.22284	0.985314	1.24107	0.214581	0.934909
EEF1AKMT3	120.227	2.35011	4.11859	0.570611	0.568263	0.995981		UBE2L6	164.269	1.18911	0.747547	1.59068	0.111682	0.55991		LBR	296.076	1.22228	0.487074	2.50943	0.0120925	0.405889
HELLS	296.856	2.34907	1.02492	2.29194	0.0219089	0.360853		CTNNAL1	217.447	1.18873	0.971928	1.22307	0.221304	0.714787		IMPDH1	90.5754	1.22088	0.854736	1.42837	0.153185	0.887573
BTBD19	128.117	2.3468	2.28855	1.02546	0.305148	0.881273		NEMP1	137.146	1.18872	0.744055	1.59763	0.110126	0.55617		PUS7	276.444	1.22072	0.702269	1.73826	0.0821653	0.782639
FBLN7	90.3655	2.34471	2.70923	0.865452	0.386791	0.934644		IRF8	114.173	1.18827	1.55833	0.762525	0.445747	0.893441		MTFR1	231.966	1.22053	0.66573	1.83337	0.0667469	0.737587
MGAT1	275.838	2.3447	2.02075	1.16031	0.245921	0.84235		MRPL12	98.0264	1.18787	0.956112	1.2424	0.214089	0.7078		MCM6	122.961	1.22029	0.933958	1.30658	0.191356	0.919546
SP2-AS1	48.1806	2.34227	1.30869	1.78979	0.0734876	0.588395		KYAT3	284.098	1.18713	0.55211	2.15017	0.031542	0.319268		ACTR8	87.6577	1.22012	0.519426	2.34898	0.0188249	0.483509
PNKP	291.397	2.34196	1.20401	1.94514	0.0517585	0.523478		GNL3	327.848	1.18667	0.604778	1.96215	0.0497448	0.402764		TRIM24	754.9	1.21981	0.622861	1.95839	0.0501844	0.682597
PGAM5	77.3911	2.34147	1.12946	2.07309	0.0381643	0.45906		XRCC5	1008.08	1.18658	0.328272	3.61461	0.000300797	0.026607		ANP32B	336.898	1.21979	0.487965	2.49974	0.0124283	0.408349
UNC93B1	110.687	2.34039	2.59258	0.902727	0.366671	0.921749		LTC4S	121.447	1.18653	1.29382	0.917072	0.359105	0.838426		RBM18	166.84	1.21957	0.469968	2.59501	0.00945891	0.387427
PLEKHA2	399.609	2.34003	1.75571	1.33281	0.182594	0.78743		SUV39H2	89.0758	1.1865	0.645478	1.83817	0.066037	0.451019		SHANK1	112.485	1.21923	3.17976	0.383434	0.701398	0.999985
SLC25A51	44.7098	2.33965	1.1847	1.97489	0.0482807	0.506754		EIF2AK1	343.639	1.18595	0.38446	3.0847	0.00203755	0.070551		MTCH2	425.817	1.21897	0.330669	3.68637	0.000227478	0.0834951
ALG3	101.131	2.33955	1.45481	1.60814	0.107804	0.674367		SNAPC1	107.114	1.18581	0.591358	2.00523	0.044939	0.383412		HIST2H2BF	97.6739	1.21896	1.05038	1.1605	0.245847	0.951096
HAUS2	154.527	2.33952	1.48068	1.58003	0.114099	0.684962		AC004812.2	57.3625	1.1858	0.627076	1.89101	0.0586235	0.433725		DIAPH1	381.737	1.21797	0.877845	1.38745	0.165305	0.890126
PDE6A	79.4513	2.3371	1.31757	1.7738	0.0760957	0.592781		H1FX	261.443	1.18576	0.687642	1.72438	0.0846395	0.50337		GNG4	157.863	1.21692	1.33938	0.908569	0.363577	0.999985
MRTO4	153.135	2.33608	1.48452	1.57363	0.115572	0.685949		BTK	96.5348	1.18506	1.27595	0.928771	0.353008	0.832565		PAPOLG	396.435	1.21686	0.591537	2.05711	0.0396757	0.623398
C9orf64	83.6129	2.33574	1.37612	1.69734	0.089633	0.626522		MYO7A	76.2056	1.18505	1.06401	1.11376	0.265382	0.759399		MCRIP2	162.102	1.21617	0.68919	1.76464	0.0776251	0.767473
ABCB7	346.94	2.33507	0.765288	3.05123	0.00227906	0.133009		IFNGR2	413.868	1.1838	0.810274	1.46099	0.144019	0.617995		CORO1A	157.649	1.21604	0.839005	1.44938	0.147231	0.883695
MSRB1	49.1364	2.33471	1.6431	1.42092	0.15534	0.746441		LRRC59	117.156	1.18356	0.489735	2.41674	0.0156603	0.221969		FAH	68.0328	1.21528	0.952936	1.2753	0.202203	0.932001
WNT3	80.5292	2.33363	2.67116	0.873638	0.382315	0.932926		LAMC1	261.409	1.18326	1.17675	1.00553	0.314641	0.801642		CTPS1	223.094	1.21521	0.677438	1.79383	0.0728398	0.751006
CCDC50	446.426	2.33289	1.19536	1.95163	0.0509825	0.52092		SQOR	43.9865	1.18325	1.5388	0.768944	0.441926	1		RNF166	112.138	1.21518	1.00837	1.20509	0.22817	0.941075
TNS3	522.752	2.33282	2.10208	1.10977	0.267097	0.859805		PFAS	98.4014	1.18323	0.667475	1.7727	0.0762781	0.483647		HLCS	647.643	1.21464	0.335116	3.62455	0.00028947	0.0902802
SYNCRIP	694.561	2.33108	0.74051	3.14793	0.00164429	0.115555		ELMOD2	238.74	1.18323	0.429437	2.7553	0.00586379	0.125		POLA1	590.675	1.21457	0.53598	2.26607	0.0234472	0.52117
FDX1	242.955	2.32945	0.753002	3.09355	0.00197779	0.125276		FDX1	242.955	1.18263	0.366424	3.22749	0.00124883	0.0574791		CNTFR	99.9888	1.21427	2.0705	0.586462	0.557565	0.999985
PDGFRA	436.919	2.32724	5.49691	0.423373	0.672023	0.999932		CCDC14	659.211	1.18243	0.275847	4.28655	1.81471e-05	0.00529812		EMP3	206.871	1.21417	1.56324	0.776697	0.437338	0.999985
CCDC24	42.3465	2.32692	1.9895	1.1696	0.242161	0.841397		MARVELD3	59.5176	1.18096	1.11705	1.05721	0.290417	0.782936		DHRS3	275.631	1.21333	1.02311	1.18593	0.235651	0.946599
ZFP69	126.009	2.32639	1.98284	1.17326	0.240691	0.839738		TMX2	216.668	1.18094	0.649895	1.81713	0.069197	0.462177		DNMBP	209.914	1.21294	0.990083	1.22509	0.220542	0.935829
ATG5	497.087	2.32634	1.1318	2.05542	0.0398382	0.465513		SP2-AS1	48.1806	1.18094	0.641598	1.84062	0.0656771	0.450671		MRPL3	324.679	1.21265	0.544673	2.22638	0.0259884	0.536776
MST1	53.1488	2.3255	1.55108	1.49927	0.133803	0.716259		GRAMD1A	246.947	1.18056	0.541853	2.17875	0.0293505	0.3093		SPOCD1	155.751	1.2123	2.16423	0.560152	0.575376	0.999985
SH3PXD2B	612.31	2.32477	1.6877	1.37748	0.168364	0.768858		GSAP	524.013	1.17957	0.952372	1.23856	0.21551	0.708403		RPAP3	348.479	1.2122	0.461551	2.62637	0.00863012	0.386072
KYAT3	284.098	2.32389	1.1318	2.05327	0.0400468	0.467534		ZNF16	109.304	1.17903	0.47739	2.46975	0.0135207	0.205304		RUBCNL	277.128	1.211	1.24018	0.976467	0.328833	0.993452
MCM8	137.79	2.3238	1.11811	2.07833	0.0376787	0.456571		NGFR	70.155	1.17727	1.47432	0.798512	0.424573	0.87852		MSI1	126.501	1.20969	1.43271	0.844341	0.398479	0.999985
INTS12	81.8972	2.3229	1.45302	1.59867	0.109894	0.678059		DLL3	151.214	1.17644	1.97737	0.594955	0.551874	0.940859		ACOT9	264.261	1.20942	0.621373	1.94637	0.0516105	0.687586
METTL13	80.6448	2.32172	1.13155	2.0518	0.040189	0.467943		PDE9A	356.013	1.17608	0.952077	1.23527	0.216729	0.708576		PCDHGA6	90.6672	1.20882	1.04508	1.15668	0.247402	0.952069
SRP14-AS1	86.9357	2.32092	1.89935	1.22195	0.221725	0.82417		PABPC1L	177.395	1.17607	0.798992	1.47194	0.141037	0.612901		HHIPL1	47.0679	1.20879	3.08886	0.391338	0.695548	0.999985
MS4A7	314.302	2.3202	3.08727	0.751538	0.452329	0.957492		POP5	187.707	1.17565	0.67996	1.729	0.08381	0.501922		PTPN6	61.9818	1.20789	1.21584	0.993465	0.320484	0.989362
HLA-B	673.527	2.31791	2.43966	0.950094	0.342064	0.906292		GAP43	933.693	1.17522	1.22465	0.959638	0.337237	0.820775		PCDHB14	118.948	1.20776	1.37213	0.880209	0.378746	0.999985
ZNF730	117.242	2.31714	3.05617	0.758186	0.44834	0.957485		FAM72B	61.2306	1.17499	0.730651	1.60815	0.107803	0.55283		SELENON	193.674	1.20755	0.850592	1.41966	0.155706	0.887573
CLVS1	329.93	2.31565	2.53234	0.91443	0.360491	0.91681		SEZ6	221.996	1.17386	1.03987	1.12885	0.25896	0.754808		P2RY13	75.9055	1.20713	1.32191	0.91317	0.361153	0.999985
WDR54	134.98	2.31428	1.58859	1.45682	0.145166	0.731927		HVCN1	106.863	1.17385	1.11097	1.0566	0.290694	0.783044		ABCB7	346.94	1.20708	0.402278	3.00062	0.00269432	0.270024
CCDC152	149.686	2.31379	2.20565	1.04903	0.294166	0.87794		DUSP12	164.426	1.17383	0.574225	2.0442	0.0409334	0.363393		MAFF	97.534	1.20688	0.713915	1.69051	0.0909308	0.797258
GYG2	80.2521	2.31312	3.47998	0.664693	0.506247	0.975326		NIPA2	249.224	1.17383	0.480728	2.44178	0.0146151	0.214424		C9orf64	83.6129	1.20682	0.737753	1.63581	0.10188	0.821523
MAPKAP1	943.747	2.31302	0.717791	3.22241	0.00127115	0.106056		POT1	398.885	1.17383	0.385649	3.04378	0.00233626	0.074842		SELENOH	237.312	1.2063	0.651689	1.85104	0.0641641	0.736454
AC004812.2	57.3625	2.31268	1.29454	1.7865	0.0740188	0.589035		COTL1	387.086	1.17346	0.988576	1.18702	0.235219	0.727627		RHNO1	52.2557	1.20617	0.625457	1.92846	0.0537976	0.693645
NR1H3	91.6689	2.31137	1.52225	1.51838	0.128917	0.711327		MRPL3	324.679	1.17237	0.489549	2.39479	0.01663	0.2307		CTSB	995.244	1.20551	1.0392	1.16004	0.246032	0.951234
KCNN2	167.177	2.31067	2.77556	0.832507	0.405123	0.944155		RMDN1	329.851	1.17211	0.481103	2.43629	0.0148388	0.215777		RP9	147.086	1.20457	0.55498	2.17048	0.0299704	0.567227
UMPS	149.467	2.3105	0.780704	2.95951	0.00308131	0.149523		MDH2	369.498	1.17203	0.603686	1.94145	0.0522039	0.412176		ZW10	172.866	1.20418	0.546577	2.20313	0.0275858	0.552518
CTSL	357.85	2.30925	1.81695	1.27095	0.203746	0.809485		ALOX5	232.066	1.17119	1.39763	0.837988	0.402037	0.865967		DISP1	66.2954	1.20363	0.897164	1.34159	0.179728	0.90574
MSX1	47.5707	2.30814	2.41083	0.957407	0.338362	0.902873		ZNF587B	64.9982	1.17116	0.78777	1.48668	0.137099	0.606356		PARP2	214.337	1.20322	0.66211	1.81725	0.0691791	0.744353
ZNF528	306.792	2.30662	1.21437	1.89944	0.057507	0.540376		GAR1	89.0255	1.17116	0.469108	2.49656	0.0125405	0.201641		SNAPC1	107.114	1.2032	0.65245	1.84413	0.0651641	0.737587
SNRNP40	338.499	2.30634	0.620468	3.7171	0.000201526	0.0412468		POLR2J	314.365	1.17102	1.00124	1.16957	0.242174	0.735974		UPRT	80.3433	1.2029	0.693373	1.73485	0.0827673	0.783435
VRK1	224.18	2.30209	1.20269	1.91412	0.0556054	0.532438		XRN2	684.713	1.17073	0.349526	3.34947	0.000809661	0.0479228		POLE4	136.804	1.20286	0.792112	1.51854	0.128878	0.867153
FAM182B	354.86	2.30204	2.06354	1.11558	0.264603	0.859805		TMEM186	47.0029	1.17015	0.882071	1.32659	0.184643	0.673524		RAB11FIP1	66.6943	1.20266	3.10366	0.387496	0.698389	0.999985
ZNF85	140.435	2.30201	1.53801	1.49674	0.13446	0.717129		REPIN1	164.228	1.16976	0.630488	1.85532	0.06355	0.445817		THAP12	189.21	1.20248	0.491224	2.44793	0.0143681	0.436687
LRP5	198.969	2.30171	2.09033	1.10112	0.270845	0.859805		MRPS33	263.547	1.16821	0.60746	1.92311	0.054466	0.419718		PIK3R5	334.628	1.20171	3.31959	0.362004	0.717349	0.999985
PARP2	214.337	2.30147	1.225	1.87875	0.0602791	0.551094		HAP1	182.117	1.16792	1.45727	0.801448	0.422873	0.877702		ASCC3	808.601	1.20141	0.458248	2.62176	0.0087478	0.386072
JAK3	186.329	2.3003	2.866	0.802618	0.422195	0.94711		ZSWIM4	144.262	1.16789	0.830135	1.40687	0.159466	0.641885		REL	472.358	1.20098	0.78974	1.52073	0.128328	0.867153
IGSF6	98.5396	2.29994	1.1567	1.98836	0.046772	0.500413		IFRD2	60.2519	1.16789	0.868537	1.34466	0.178734	0.665272		SEMA5B	175.187	1.2009	1.74561	0.687953	0.491482	0.999985
TIMM29	122.958	2.29875	1.03841	2.21371	0.0268486	0.39829		MYBL1	113.437	1.16789	0.668257	1.74766	0.0805227	0.49325		CCDC24	42.3465	1.20061	1.07008	1.12198	0.261872	0.962205
MAP4K1	101.722	2.29835	1.98335	1.15882	0.246528	0.84235		PNKP	291.397	1.16789	0.58479	1.9971	0.0458141	0.387444		CEP295	373.458	1.20008	0.485481	2.47193	0.0134384	0.426222
LST1	136.632	2.29776	2.78284	0.825686	0.408982	0.945199		ZNF823	104.249	1.16788	0.634475	1.84071	0.0656642	0.450671		ASB16-AS1	104.557	1.19995	0.564746	2.12476	0.0336064	0.587897
CXorf21	58.8231	2.29564	2.65298	0.865309	0.386869	0.934644		KRI1	104.676	1.16788	0.509238	2.29339	0.0218255	0.263011		CKS1B	77.4594	1.19962	1.10663	1.08403	0.278351	0.975819
CISD3	63.5005	2.29555	2.11713	1.08428	0.278243	0.864813		TBL2	132.601	1.16788	0.46326	2.52101	0.0117019	0.192969		LINC01503	98.0277	1.19854	1.01663	1.17894	0.238423	0.946599
GALM	214.652	2.29553	1.18425	1.93839	0.0525758	0.524472		NDC1	203.868	1.16788	0.403501	2.89437	0.00379926	0.0970284		BRCA1	221.509	1.19848	0.638524	1.87696	0.0605234	0.724015
SAP30L-AS1	149.176	2.29489	1.24035	1.8502	0.0642843	0.561748		ZNF639	200.717	1.16618	0.69818	1.67032	0.094856	0.527042		HIST1H2BN	50.0524	1.19831	1.03008	1.16331	0.244702	0.949452
MRPL1	431.31	2.2948	0.848875	2.70334	0.00686456	0.205764		TP53I13	128.392	1.16596	0.664248	1.7553	0.0792073	0.490833		MPZL1	534.712	1.19729	0.839738	1.42579	0.15393	0.887573
MYBL1	113.437	2.29428	1.36513	1.68063	0.0928352	0.63468		MCCC2	364.57	1.16595	0.369068	3.15917	0.00158217	0.064728		ZIK1	54.1332	1.19713	1.0814	1.10701	0.268289	0.967382
FANCG	55.3501	2.29392	1.5195	1.50966	0.13113	0.713245		SPARC	516.001	1.16489	1.21423	0.959359	0.337378	0.820775		COMMD5	116.731	1.19583	0.484345	2.46897	0.0135503	0.427673
CHEK2	96.5168	2.29361	1.42232	1.61259	0.106834	0.672799		ZNF22	88.4384	1.16378	0.691681	1.68254	0.092464	0.521149		IPO9-AS1	51.073	1.19499	0.970691	1.23107	0.218297	0.935829
COQ10A	64.3345	2.29349	2.07385	1.10591	0.268766	0.859805		CTSZ	194.436	1.16298	1.27151	0.914646	0.360378	0.838426		MKRN2	202.482	1.19499	0.633158	1.88735	0.0591138	0.716311
ANP32E	283.445	2.29253	1.57322	1.45722	0.145057	0.731927		BTG3	278.392	1.16292	0.515505	2.25588	0.024078	0.277903		FAM114A2	152.968	1.19455	0.472547	2.52789	0.0114751	0.399767
CHTF18	68.924	2.28995	2.01005	1.13925	0.2546	0.850334		MTIF2	224.192	1.16283	0.492315	2.36196	0.0181786	0.240745		FAM86B1	128.13	1.19418	1.05753	1.12922	0.258807	0.957258
CEP128	424.396	2.28979	1.20871	1.89441	0.0581701	0.541625		ARL13B	317.06	1.16258	0.396853	2.9295	0.00339506	0.0923247		ARL13B	317.06	1.19357	0.432194	2.76166	0.0057509	0.365263
SSRP1	143.534	2.2896	0.977452	2.34242	0.0191593	0.338688		TFR2	86.724	1.16219	1.09583	1.06055	0.288893	0.781724		PECAM1	172.73	1.1932	1.33432	0.894238	0.371195	0.999985
ZNF677	166.47	2.28943	1.57816	1.4507	0.146865	0.734267		RTN4IP1	196.803	1.16219	1.01774	1.14193	0.253484	0.747851		SLC37A4	56.4169	1.19168	0.564116	2.11247	0.0346463	0.596794
NEMP2	118.624	2.28888	1.44573	1.58321	0.113375	0.683406		RGMA	312.454	1.16182	1.37081	0.847545	0.396691	0.864137		NEURL1B	130.856	1.19164	1.02653	1.16085	0.245703	0.951083
C2orf80	139.975	2.28727	2.37276	0.96397	0.335061	0.900229		MAPKAP1	943.747	1.16177	0.3499	3.32028	0.000899268	0.0502197		ZNF620	88.7343	1.19129	0.794318	1.49976	0.133676	0.868062
EGR1	616.573	2.28705	2.64292	0.865349	0.386847	0.934644		POLE3	116.054	1.16132	0.701995	1.65431	0.098065	0.532076		RDH10	92.1215	1.19107	1.71339	0.695152	0.48696	0.999985
PCDHB9	132.809	2.28675	2.63959	0.866328	0.38631	0.934644		DUS4L	101.996	1.16131	0.568362	2.04326	0.0410267	0.363971		ANO10	425.191	1.19056	0.517016	2.30275	0.0212931	0.513171
HNRNPAB	218.299	2.28494	1.28402	1.77951	0.0751558	0.592695		PARP9	347.84	1.16113	1.11724	1.03928	0.298673	0.788801		DCBLD2	360.281	1.19018	0.570312	2.08689	0.0368979	0.610286
SBNO2	213.588	2.28458	1.92232	1.18845	0.234655	0.837179		SMC6	506.439	1.16077	0.426815	2.71962	0.00653567	0.134055		DPF3	693.968	1.18929	0.691322	1.72031	0.0853758	0.791626
ZC3HC1	245.668	2.2834	0.971353	2.35074	0.018736	0.333909		RCC1L	347.376	1.15994	0.414436	2.79885	0.00512847	0.117434		ARHGAP45	192.666	1.18853	1.6063	0.739918	0.45935	0.999985
AHCY	116.095	2.28336	1.29727	1.76013	0.0783857	0.599622		CNTFR	99.9888	1.15856	1.85015	0.626198	0.531185	0.928446		ALDH1A1	80.7086	1.18759	1.41732	0.837914	0.402079	0.999985
PCDHB4	52.4116	2.28323	2.8302	0.806738	0.419818	0.946656		KCTD15	63.386	1.15853	1.55914	0.743057	0.457447	0.900302		TUBG1	114.314	1.18559	0.890271	1.33172	0.182951	0.907436
GAP43	933.693	2.28245	2.52479	0.904017	0.365986	0.921749		FAM182B	354.86	1.1585	1.01305	1.14358	0.252799	0.747057		HSPD1	540.577	1.18455	0.455776	2.59898	0.00935014	0.386364
CYBB	146.263	2.28113	3.073	0.742311	0.457899	0.958531		AC004943.2	133.799	1.15849	0.871875	1.32874	0.183934	0.672937		MVB12A	146.579	1.18444	0.563045	2.10363	0.0354105	0.598506
SLC25A40	228.32	2.27936	1.17575	1.93864	0.052545	0.524472		ZSCAN20	42.7069	1.15849	0.843718	1.37308	0.169728	1		COQ10A	64.3345	1.18377	1.12083	1.05615	0.290898	0.981897
GPAT4	250.487	2.27876	1.19919	1.90025	0.0574008	0.539818		AC022098.1	71.0286	1.15849	0.792165	1.46243	0.143622	0.617254		CXorf38	197.462	1.18317	0.799266	1.48032	0.138788	0.875867
IFI6	400.785	2.27742	2.50805	0.908044	0.363855	0.91961		SLC25A40	228.32	1.15849	0.576977	2.00786	0.0446586	0.382838		SNRPA	185.163	1.1827	0.71701	1.64949	0.0990469	0.815472
ACOT9	264.261	2.27683	1.1591	1.96431	0.0494945	0.511704		TNFRSF1A	313.631	1.15742	1.22022	0.948532	0.342859	0.824893		PARP15	70.2321	1.18259	3.23302	0.365786	0.714525	0.999985
XRN2	684.713	2.27558	0.717527	3.17142	0.00151694	0.112342		S100A11	327.336	1.15695	1.58195	0.731346	0.464568	0.903533		OGFR	281.104	1.18123	0.536804	2.20048	0.0277725	0.553634
HNRNPM	872.719	2.27535	0.558413	4.07467	4.60801e-05	0.0201201		MRM3	47.7283	1.15636	0.710411	1.62774	0.10358	0.543222		ODC1	194.354	1.1809	1.19223	0.990492	0.321934	0.989362
PDRG1	86.2117	2.27506	1.69746	1.34027	0.180157	0.784315		GPN2	147.982	1.15636	0.461	2.50837	0.0121289	0.197578		ATG5	497.087	1.18086	0.607257	1.94457	0.0518265	0.688431
FAM86B1	128.13	2.2742	1.96245	1.15886	0.246513	0.84235		CDC26	139.03	1.15636	0.360881	3.20426	0.00135409	0.0601889		FKBP7	53.6746	1.18053	0.905972	1.30306	0.192555	0.921445
ZNF684	134.95	2.27365	1.17085	1.94188	0.052152	0.523478		H2AFY	583.319	1.15522	0.480235	2.40552	0.0161493	0.226231		SOX21-AS1	48.1073	1.18053	1.63416	0.722408	0.470044	0.999985
BIN2	161.805	2.27305	2.7862	0.815825	0.4146	0.945199		SLC39A6	219.794	1.15521	0.443725	2.60345	0.00922919	0.167219		PMP2	761.431	1.17978	0.935432	1.26122	0.207231	0.933105
ALPK1	287.732	2.27237	2.68977	0.844821	0.398211	0.940427		AAAS	166.08	1.15498	0.427016	2.70476	0.00683531	0.13806		KCNG2	42.6148	1.17947	3.06775	0.384474	0.700627	0.999985
CYTH4	157.848	2.27172	3.30057	0.688281	0.491276	0.971813		DIAPH3	200.516	1.15401	0.652102	1.76968	0.0767798	0.485629		ATIC	251.845	1.17903	0.469728	2.51003	0.0120721	0.405889
SNHG12	246.068	2.2716	1.06166	2.13966	0.0323821	0.431424		MTFR1	231.966	1.15401	0.619286	1.86346	0.0623982	0.442882		MSANTD3	119.049	1.17742	0.463954	2.5378	0.0111551	0.399767
ABCF2	145.978	2.27131	1.04958	2.16403	0.0304623	0.421144		IDUA	104.059	1.15401	0.543891	2.12177	0.0338573	0.329243		FANCA	244.095	1.17593	0.938231	1.25334	0.210081	0.934834
ZNF16	109.304	2.27046	0.978626	2.32004	0.0203385	0.349038		MTA2	75.7444	1.15255	0.60501	1.90501	0.0567784	0.42776		B4GALT1	256.115	1.17515	0.898306	1.30819	0.190809	0.91922
CEP112	457.238	2.27023	1.8927	1.19947	0.230346	0.834028		DOK3	84.6758	1.15142	1.40788	0.817844	0.413446	0.873788		PNKP	291.397	1.17407	0.650918	1.80372	0.0712756	0.749309
ZNF823	104.249	2.26969	1.27826	1.77561	0.0757972	0.592781		TXNL4B	97.786	1.1514	0.727301	1.58311	0.113396	0.56391		HERC5	142.343	1.17389	0.850314	1.38054	0.167421	0.891314
RPAP3	348.479	2.26955	0.868153	2.61423	0.00894296	0.237925		AC009061.2	205.157	1.1514	0.573918	2.0062	0.0448345	0.383152		ETV6	1069.66	1.17384	0.724428	1.62036	0.105154	0.824207
SPATA5L1	86.0868	2.26891	1.3276	1.70904	0.087444	0.622855		HEXB	265.618	1.15091	0.67667	1.70084	0.0889731	0.511546		GNAI3	541.579	1.17304	0.359884	3.25951	0.00111606	0.164262
NUP205	359.456	2.26871	0.866912	2.617	0.00887058	0.237925		INTS12	81.8972	1.15046	0.705212	1.63137	0.102813	0.542235		SAP30L-AS1	149.176	1.17259	0.65375	1.79364	0.072871	0.751006
ZNF442	65.348	2.26784	1.81	1.25295	0.210224	0.812494		LAPTM4B	347.355	1.14995	0.843673	1.36303	0.172873	0.660176		INTS12	81.8972	1.17244	0.786954	1.48984	0.136266	0.872123
LAMTOR3	131.957	2.26714	1.01906	2.22474	0.0260985	0.394723		PDLIM3	168.003	1.14972	1.25454	0.916446	0.359433	0.838426		GCNT1	94.1134	1.17243	3.22699	0.36332	0.716366	0.999985
PPM1M	58.7778	2.26588	1.54292	1.46857	0.14195	0.727077		ZFAND6	667.038	1.14911	0.525749	2.18567	0.0288398	0.307348		ZNF691	45.0438	1.17135	0.954037	1.22779	0.219527	0.935829
HMBS	108.701	2.26574	1.14328	1.98179	0.0475029	0.502665		RRS1	51.6642	1.14904	1.02057	1.12588	0.260218	0.755154		GAS6	176.735	1.17135	0.961707	1.21799	0.223228	0.935881
C2orf76	214.858	2.26492	0.778013	2.91116	0.00360088	0.158789		HSD17B11	292.501	1.14903	0.652328	1.76143	0.0781661	0.487911		VRK1	224.18	1.17095	0.645222	1.8148	0.0695542	0.744353
DLGAP1-AS1	87.9727	2.2649	1.81982	1.24457	0.21329	0.815972		LMAN2	268.54	1.14902	0.525804	2.18527	0.028869	0.307348		CAP1	306.664	1.17076	0.84378	1.38752	0.165283	0.890126
PLPP5	141.239	2.26412	1.0506	2.15507	0.031156	0.425117		C5orf63	62.4715	1.14849	1.30825	0.877881	0.380008	0.851935		LRRK2	386.173	1.1706	1.32444	0.883843	0.376781	0.999985
NEIL2	121.6	2.2629	1.04764	2.16	0.0307725	0.423448		UBALD2	300.372	1.14848	0.803764	1.42888	0.15304	0.629717		COL20A1	101.118	1.17035	2.20266	0.531335	0.595187	0.999985
SLC35C2	193.574	2.2625	0.889157	2.54455	0.0109419	0.2564		GMEB2	123.607	1.14847	0.569966	2.01497	0.0439077	0.378549		IL15RA	53.4939	1.17001	3.18411	0.367452	0.713282	0.999985
SF3B4	126.17	2.26191	0.884979	2.55589	0.0105916	0.253123		ZNF200	77.99	1.14846	0.548454	2.094	0.0362597	0.343505		EMG1	128.978	1.16775	0.398094	2.93334	0.00335331	0.300515
AC103591.3	84.9517	2.26085	1.7943	1.26001	0.207664	0.810958		SCFD2	825.568	1.14846	0.385655	2.97795	0.0029018	0.0845274		ST8SIA4	286.62	1.16718	1.14133	1.02264	0.306477	0.985866
MAGOH	233.599	2.26075	0.780643	2.89601	0.00377946	0.159837		MOSPD3	113.058	1.14721	1.05723	1.08512	0.27787	0.770799		LAMTOR3	131.957	1.16638	0.548357	2.12704	0.033417	0.587445
EHD2	54.4697	2.26029	2.89259	0.781405	0.434565	0.95282		PRCP	353.176	1.14688	0.860798	1.33235	0.182747	0.671718		DALRD3	82.1599	1.16622	0.913939	1.27603	0.201944	0.932001
IFT52	277.225	2.25967	1.24023	1.82199	0.0684572	0.575559		ZKSCAN2	75.2481	1.14686	0.525122	2.18399	0.0289626	0.307483		YEATS4	264.799	1.16552	1.23986	0.940042	0.347196	0.998666
WDR77	82.1273	2.25938	0.90084	2.50808	0.0121391	0.266348		ATG5	497.087	1.14548	0.551429	2.0773	0.037774	0.349086		GRWD1	70.4436	1.16523	0.707706	1.64649	0.0996631	0.818176
CDC26	139.03	2.25794	0.741239	3.04617	0.00231773	0.134336		MALSU1	258.861	1.14541	0.412985	2.77349	0.0055458	0.120544		HERC6	178.577	1.16508	0.784504	1.48511	0.137514	0.874838
TRIB2	231.748	2.25599	3.10974	0.725461	0.46817	0.96349		CHI3L2	212.092	1.14532	2.07093	0.553047	0.580232	0.951253		GIT2	241.46	1.165	0.614296	1.89648	0.0578963	0.713578
HLA-DPB1	249.737	2.25465	2.60158	0.866644	0.386137	0.934644		BUD23	340.308	1.14397	0.510827	2.23944	0.0251273	0.285136		DONSON	159.003	1.1648	0.571831	2.03697	0.0416531	0.636602
FOS	680.751	2.25293	2.93865	0.766654	0.443287	0.956745		GYPC	114.491	1.14323	1.20678	0.94734	0.343466	0.825192		ZNF599	67.2203	1.16462	0.851418	1.36786	0.171357	0.895692
CEP295	373.458	2.25129	0.910661	2.47215	0.0134303	0.2794		CD33	50.4751	1.14144	1.53604	0.743106	0.457417	0.900302		ACSL1	505.033	1.16302	1.19558	0.97277	0.330668	0.993452
RSPRY1	531.355	2.25025	0.716084	3.14244	0.00167548	0.116123		TMEM44	116.302	1.14143	1.03415	1.10374	0.269706	0.764484		AC074286.1	70.3637	1.16277	3.39605	0.34239	0.732057	0.999985
UBL7-AS1	126.184	2.24846	1.54437	1.45591	0.145419	0.732348		LIFR-AS1	113.456	1.14142	0.838867	1.36067	0.173618	0.66083		LIMS1	865.521	1.16263	0.809314	1.43656	0.150844	0.887573
PPP1R16A	164.498	2.24808	1.6306	1.37868	0.167993	0.768704		PROCA1	59.6468	1.14142	0.870512	1.3112	0.189789	0.679956		PTTG1IP	473.35	1.16211	0.64223	1.8095	0.0703735	0.748423
BUD13	143.852	2.24774	0.781377	2.87664	0.00401933	0.163507		RCOR1	557.818	1.14142	0.689934	1.65439	0.098049	0.532076		EXOSC9	119.024	1.16189	0.409688	2.83605	0.00456755	0.331598
DDX19B	88.2709	2.24764	0.773935	2.90418	0.00368222	0.158789		DYRK3	72.7564	1.14142	0.932156	1.22449	0.220767	0.71435		SP2-AS1	48.1806	1.16133	0.691168	1.68025	0.0929091	0.805281
RTN4IP1	196.803	2.24712	2.09127	1.07452	0.282589	0.867949		PSMG1	98.2626	1.14141	0.702422	1.62497	0.104169	0.544407		BACE2	162.427	1.16125	1.27755	0.908968	0.363367	0.999985
TOMM40	272.932	2.24706	0.762614	2.94653	0.00321363	0.149523		CEP128	424.396	1.14141	0.59584	1.91564	0.0554111	0.423445		SPDL1	116.487	1.16039	0.66787	1.73745	0.0823086	0.782639
TOPBP1	277.717	2.24706	0.968155	2.32097	0.0202883	0.349038		SPATA5L1	86.0868	1.14141	0.647952	1.76157	0.0781421	0.487911		NINJ1	127.19	1.16011	1.01065	1.14788	0.251017	0.954424
TAPBPL	102.736	2.247	1.1892	1.8895	0.0588245	0.54571		METTL2B	279.432	1.14141	0.483335	2.36153	0.0181997	0.240753		TMEM132E	47.8604	1.15962	1.91958	0.604099	0.545778	0.999985
SEC11A	585.232	2.24661	0.779789	2.88105	0.00396348	0.163021		AC008124.1	185.21	1.14141	0.41393	2.75749	0.00582464	0.125		WAS	101.199	1.15889	1.28752	0.900099	0.368068	0.999985
NCF4	63.1181	2.24585	3.67317	0.61142	0.540921	0.991954		ITPA	394.455	1.14034	0.400184	2.84955	0.00437812	0.105393		DSN1	138.097	1.15876	0.864016	1.34113	0.179877	0.90574
FBXO4	167.891	2.24527	0.905465	2.47969	0.0131496	0.277118		CENPX	183.383	1.14013	0.917761	1.2423	0.214126	0.7078		PTBP3	455.434	1.15843	0.767634	1.50909	0.131276	0.868062
MSN	368.677	2.24517	1.90201	1.18042	0.237832	0.838363		PPIH	186.359	1.13996	0.376402	3.02857	0.00245716	0.0771754		VAC14	190.51	1.15829	0.576077	2.01066	0.0443619	0.644735
ANO10	425.191	2.24343	0.978366	2.29304	0.0218458	0.360853		CISD3	63.5005	1.13988	1.025	1.11208	0.266102	0.759717		TMEM234	81.4842	1.15805	0.559948	2.06814	0.0386264	0.620714
GNA13	458.804	2.24275	1.2863	1.74357	0.0812334	0.60735		GNG4	157.863	1.13937	1.20077	0.948863	0.34269	0.824893		RAE1	123.903	1.15776	0.535207	2.16321	0.0305251	0.56869
NEMP1	137.146	2.24108	1.52571	1.46888	0.141865	0.727077		RNFT2	244.119	1.13934	0.545407	2.08897	0.0367107	0.344726		PIK3CD	177.936	1.15743	1.19831	0.965878	0.334105	0.993452
IDUA	104.059	2.23813	1.10657	2.02258	0.0431166	0.481634		LTBP1	510.588	1.13862	0.745645	1.52703	0.126754	0.589531		RPP40	47.6685	1.15628	0.984164	1.17489	0.240039	0.946599
MCRIP2	162.102	2.23791	1.27671	1.75287	0.0796244	0.603719		ACTR8	87.6577	1.13861	0.471384	2.41546	0.0157153	0.222334		BLM	235.975	1.15582	1.14944	1.00555	0.31463	0.989275
ATRAID	206.589	2.23649	1.84448	1.21254	0.225307	0.827599		KCTD5	94.5693	1.13861	0.410751	2.77202	0.00557098	0.120549		CISD3	63.5005	1.15567	1.15342	1.00195	0.316368	0.989275
PPIH	186.359	2.23645	0.772323	2.89574	0.00378268	0.159837		MEN1	89.9879	1.13824	0.505272	2.25273	0.0242761	0.279686		PHF19	157.568	1.15513	1.21196	0.953115	0.340532	0.995535
ERGIC1	576.912	2.23601	0.923117	2.42224	0.0154252	0.303384		STK10	393.41	1.13778	0.822024	1.38411	0.166324	0.64921		GFRA1	85.8424	1.15482	1.78003	0.648765	0.51649	0.999985
SPOCD1	155.751	2.23515	3.98971	0.560229	0.575324	0.999511		CDKN1A	202.099	1.13757	1.35759	0.837935	0.402067	0.865967		UNG	130.951	1.15461	0.926648	1.246	0.212763	0.934834
PTK7	135.52	2.23389	1.87304	1.19265	0.233005	0.835285		LCP2	222.644	1.13716	1.50626	0.754955	0.450276	0.897127		RFXANK	85.6133	1.15414	0.672249	1.71683	0.0860098	0.791626
CENPO	132.607	2.23054	1.39099	1.60356	0.108811	0.675651		EIF3I	285.543	1.13705	0.528412	2.15182	0.0314118	0.318598		UST	467.173	1.15387	1.38008	0.83609	0.403105	0.999985
C18orf54	79.6743	2.22937	1.63095	1.36691	0.171652	0.775128		YAE1D1	230.525	1.13653	0.553854	2.05204	0.0401658	0.360814		LGMN	311.452	1.15324	0.988009	1.16723	0.243116	0.946599
PGAP2	229.937	2.2276	0.863313	2.58029	0.0098716	0.245943		AL355338.1	76.2064	1.13619	1.03836	1.09421	0.273862	0.768675		SLC26A2	136.65	1.15212	0.688556	1.67325	0.094279	0.80611
HYAL2	77.6863	2.22681	2.43705	0.91373	0.360859	0.916952		DDX19B	88.2709	1.13617	0.374967	3.03005	0.00244511	0.0769852		AC114760.2	97.0392	1.15129	1.02879	1.11908	0.263107	0.964371
ELMOD2	238.74	2.2258	0.878705	2.53305	0.0113076	0.258605		KARS	228.853	1.13576	0.362299	3.13487	0.00171929	0.0671307		MAPKAP1	943.747	1.15125	0.384622	2.99321	0.00276061	0.270024
OGFOD3	124.249	2.22485	1.33927	1.66124	0.096665	0.643075		P4HB	352.632	1.13573	0.541097	2.09893	0.0358228	0.341126		PRRX1	300.149	1.1512	1.5569	0.739418	0.459653	0.999985
DIAPH1	381.737	2.22411	1.62786	1.36627	0.171853	0.775203		NME1	335.344	1.13534	1.05228	1.07893	0.28062	0.773197		TAPBPL	102.736	1.15072	0.639362	1.7998	0.0718927	0.749536
CCDC142	165.946	2.22351	0.859708	2.58635	0.00969978	0.244812		AC138035.1	85.6999	1.13472	0.927708	1.22315	0.221274	0.714787		PSEN2	47.7471	1.15004	0.789118	1.45737	0.145014	0.881005
ATP1B3	577.149	2.22055	1.00265	2.21467	0.0267824	0.397991		NUDT5	271.81	1.13432	0.482462	2.35111	0.0187177	0.244407		CHMP4A	143.35	1.14998	0.846902	1.35786	0.174507	0.900577
MCCC2	364.57	2.22047	0.747552	2.97033	0.00297482	0.149299		NIPSNAP2	592.657	1.13421	0.375948	3.01694	0.00255341	0.0790387		TUBA1B	313.116	1.14996	0.710239	1.61912	0.105421	0.824207
VGF	309.79	2.2204	3.01262	0.737033	0.461102	0.959183		LYAR	126.397	1.13279	0.387256	2.92518	0.00344259	0.0923247		UBA7	78.8074	1.14979	1.33032	0.864293	0.387427	0.999985
HES6	569.545	2.21985	3.03879	0.730505	0.465082	0.961659		KHNYN	56.8589	1.13215	1.03791	1.09079	0.275365	0.769737		IGDCC3	101.325	1.14913	1.18896	0.966503	0.333792	0.993452
CBX3	674.1	2.21806	1.18245	1.87582	0.0606802	0.551094		RWDD4	189.125	1.13214	0.633473	1.78719	0.0739068	0.47805		NFATC2	271.269	1.14911	1.18522	0.969529	0.332281	0.993452
CXorf38	197.462	2.21588	1.49073	1.48644	0.137163	0.719255		CDK11A	90.8045	1.13214	0.713172	1.58746	0.112408	0.561645		CEP128	424.396	1.14838	0.629202	1.82513	0.0679814	0.744084
BACE2	162.427	2.2155	2.36818	0.935527	0.349517	0.912242		ARID3B	177.697	1.13213	0.592067	1.91217	0.0558541	0.424384		FDX1	242.955	1.14682	0.405231	2.83004	0.00465429	0.331598
TRIB3	63.4962	2.21282	1.48996	1.48515	0.137503	0.720172		ZSCAN25	74.9771	1.13213	0.617595	1.83313	0.0667827	0.452952		THAP9	93.3392	1.14667	0.862142	1.33002	0.183511	0.908128
TMEM234	81.4842	2.21275	1.03976	2.12813	0.0333262	0.433724		SLC39A1	161.345	1.13185	0.712474	1.58863	0.112145	0.561205		SLC31A1	227.152	1.14532	0.554034	2.06724	0.0387112	0.620714
FPGT	54.1176	2.21151	2.17699	1.01586	0.309698	0.885031		DCAF13	231.187	1.13149	0.41224	2.74474	0.00605581	0.128007		KDELR2	298.125	1.14511	1.06135	1.07892	0.280623	0.976004
HERC5	142.343	2.21147	1.58373	1.39637	0.162604	0.760966		MRPL15	195.267	1.13144	0.731662	1.5464	0.122009	0.581815		PXDN	252.456	1.14473	1.57612	0.726296	0.467658	0.999985
RPS6KA1	224.791	2.21111	2.55372	0.865837	0.38658	0.934644		VRK1	224.18	1.13114	0.585992	1.9303	0.0535691	0.416051		VSIR	123.583	1.14457	1.33493	0.857404	0.391222	0.999985
DIAPH3	200.516	2.20928	1.33085	1.66005	0.0969035	0.643284		PQLC2	99.1696	1.13114	0.420615	2.68925	0.00716131	0.141748		GPR85	58.0414	1.14368	1.36611	0.837183	0.402489	0.999985
CEP41	237.174	2.2083	1.05521	2.09276	0.0363708	0.449085		NONO	468.636	1.1303	0.489923	2.30709	0.0210499	0.259189		FAM182B	354.86	1.14354	1.086	1.05298	0.292349	0.982387
NLRC5	290.262	2.20786	2.40392	0.918443	0.358387	0.91548		ZNF865	86.3532	1.12992	0.661688	1.70763	0.0877052	0.510205		CHERP	117.813	1.14303	0.551953	2.07088	0.0383703	0.620714
PEX13	200.997	2.20706	0.885504	2.49244	0.012687	0.273335		NOP16	70.0787	1.12934	0.761453	1.48314	0.138037	0.607877		NEIL2	121.6	1.14294	0.568097	2.01187	0.0442338	0.644735
NSMCE1	185.148	2.2066	0.799927	2.7585	0.00580672	0.190144		C9orf64	83.6129	1.12892	0.67068	1.68325	0.0923269	0.521103		AIFM1	257.823	1.14247	0.383323	2.98044	0.00287836	0.271743
POU2F2	319.05	2.20651	1.49211	1.47879	0.139197	0.723456		NLGN4X	679.905	1.12801	0.9501	1.18726	0.235126	0.727627		TBC1D2B	267.824	1.14244	0.932123	1.22563	0.220337	0.935829
PCDHB11	83.7418	2.20601	3.27051	0.674517	0.499983	0.972712		ABCB7	346.94	1.12799	0.375871	3.00099	0.00269102	0.0820272		CDKN2AIP	72.4029	1.14207	0.846131	1.34975	0.177096	0.900577
CDKN1A	202.099	2.20441	2.79871	0.787651	0.430901	0.951032		HAGLR	55.4474	1.12635	1.66728	0.675562	0.499319	0.915014		CARD8	362.519	1.142	0.79549	1.43559	0.151118	0.887573
ZSCAN25	74.9771	2.20406	1.25391	1.75775	0.07879	0.600739		HFM1	465.585	1.12632	0.946227	1.19033	0.233918	0.727143		NCK1	568.254	1.14137	0.463411	2.46296	0.0137794	0.427739
RASSF3	224.011	2.20349	2.10807	1.04526	0.295901	0.878985		TBC1D14	506.221	1.12632	0.901844	1.24891	0.211699	0.704936		GEN1	81.1696	1.14133	0.977027	1.16817	0.242738	0.946599
PSMG1	98.2626	2.20281	1.44897	1.52026	0.128445	0.710162		CCDC24	42.3465	1.12631	0.968337	1.16314	0.244772	1		PGAM5	77.3911	1.14117	0.605847	1.88359	0.0596199	0.720109
DKC1	192.004	2.20254	0.954695	2.30706	0.0210516	0.354897		NCBP2	276.445	1.12631	0.603519	1.86623	0.0620088	0.440578		POLR3GL	83.7481	1.14006	0.858743	1.32759	0.184313	0.910377
ZNF691	45.0438	2.20174	1.77716	1.2389	0.215381	0.816787		PTBP1	284.393	1.12631	0.568063	1.98271	0.0473995	0.394106		S100A16	322.785	1.13982	1.80326	0.632088	0.527329	0.999985
CCDC61	116.362	2.20135	1.30854	1.6823	0.0925116	0.634434		ZNF627	263.618	1.1263	0.541875	2.07853	0.0376605	0.348641		TRPM2	390.722	1.13964	1.39683	0.815873	0.414573	0.999985
DDAH2	139.332	2.20069	1.95933	1.12319	0.261358	0.857383		ELAC1	48.9001	1.1263	0.605379	1.86049	0.0628159	0.44337		PTPN18	360.363	1.13943	0.820414	1.38885	0.164878	0.890126
NOSTRIN	39.3921	2.19782	3.09584	0.709927	0.477749	0.968287		BUD13	143.852	1.1263	0.384996	2.92548	0.0034392	0.0923247		SLC25A51	44.7098	1.13935	0.634326	1.79616	0.0724699	0.751006
RPA2	229.032	2.19719	0.650596	3.37719	0.000732296	0.081133		TRAF3IP2-AS1	765.427	1.12385	0.469507	2.39368	0.0166801	0.231146		SLC16A3	112.405	1.13929	1.6255	0.700886	0.483374	0.999985
ACHE	91.6571	2.19681	3.21998	0.682242	0.495086	0.971813		WSCD1	240.243	1.12376	0.844423	1.3308	0.183255	0.67183		RHOJ	348.783	1.13827	1.38654	0.820946	0.411677	0.999985
GNAI3	541.579	2.19597	0.667931	3.28773	0.00101	0.0963191		CLEC2D	359.727	1.1235	0.89777	1.25144	0.210774	0.703983		COX19	297.812	1.13784	0.511133	2.22611	0.0260067	0.536776
NABP2	114.364	2.19596	0.909962	2.41324	0.0158114	0.306204		CTNNBL1	434.37	1.12326	0.376838	2.98075	0.00287544	0.0840744		MIS12	143.769	1.1377	0.721835	1.57612	0.114998	0.843427
ATIC	251.845	2.19367	0.87193	2.51588	0.0118735	0.264394		HMGN5	135.334	1.123	0.511453	2.1957	0.0281136	0.30302		PBDC1	80.3537	1.13742	0.885116	1.28505	0.198775	0.926933
FAM118B	249.699	2.19365	0.887619	2.47138	0.0134592	0.2794		GNB2	288.878	1.12267	0.843044	1.33169	0.182963	0.671718		SNX8	397.823	1.13707	0.526641	2.1591	0.0308427	0.56869
DUSP12	164.426	2.19219	1.18114	1.85599	0.0634545	0.558473		SAP30L-AS1	149.176	1.1223	0.608569	1.84416	0.0651593	0.449536		MAK16	63.8612	1.13703	0.766443	1.48351	0.137938	0.875183
ZNF582-AS1	51.0121	2.19198	2.55965	0.85636	0.391799	0.936156		ERGIC1	576.912	1.122	0.449335	2.49702	0.0125242	0.201641		KYAT3	284.098	1.13676	0.605393	1.87773	0.0604185	0.724015
CYFIP1	793.517	2.19009	1.58797	1.37918	0.16784	0.768519		KIF9	99.5803	1.12166	1.0175	1.10237	0.2703	0.764584		SDHAF3	239.165	1.13603	0.80486	1.41147	0.158107	0.888284
GNG5	294.456	2.18912	1.95937	1.11726	0.263885	0.859805		PPP1R16A	164.498	1.12104	0.791239	1.41682	0.156536	0.636148		STMP1	415.976	1.13546	0.672834	1.68758	0.0914923	0.798201
MTIF2	224.192	2.18875	1.00691	2.17374	0.0297246	0.418175		TARBP2	58.8746	1.12074	0.690406	1.62331	0.104524	0.544934		ZNF492	42.6502	1.13454	1.44223	0.786657	0.431483	0.999985
ILF2	300.752	2.18861	1.252	1.74809	0.0804484	0.605983		LSM3	324.726	1.12027	0.676177	1.65677	0.0975653	0.531111		CCNB1IP1	235.574	1.13442	0.556258	2.03938	0.0414121	0.634453
TRIM69	184.524	2.18833	1.17493	1.86252	0.06253	0.558473		CCDC142	165.946	1.12026	0.418831	2.67474	0.00747882	0.145565		MERTK	662.495	1.13401	1.17538	0.964804	0.334643	0.993452
AC239798.2	69.673	2.18832	4.04075	0.541564	0.588119	0.999932		NEIL2	121.6	1.11996	0.508202	2.20377	0.0275404	0.300582		ALG3	101.131	1.13359	0.789602	1.43565	0.151101	0.887573
S100A11	327.336	2.18831	3.26137	0.670978	0.502234	0.973336		CYTIP	93.1629	1.11942	1.57785	0.709458	0.478041	0.908044		SMTN	49.6464	1.1332	0.945514	1.19851	0.23072	0.941075
CLEC7A	381.137	2.18683	3.05144	0.716654	0.473588	0.965667		CD163L1	125.959	1.11941	1.49156	0.750495	0.452956	0.89802		FBXO4	167.891	1.1331	0.48419	2.3402	0.0192734	0.487572
CTSS	226.68	2.18453	2.80043	0.780072	0.435349	0.95282		ZNF582-AS1	51.0121	1.11941	1.24337	0.900302	0.367959	0.844525		AMOT	67.5205	1.1326	0.903234	1.25394	0.209864	0.934834
FCGRT	434.796	2.18405	2.01051	1.08632	0.277339	0.864144		ABCA1	1003.11	1.11897	0.994351	1.12532	0.260452	0.755422		LINC00240	194.707	1.13259	1.44776	0.782307	0.434034	0.999985
SLC31A1	227.152	2.18336	1.03716	2.10514	0.0352794	0.442745		BANF1	295.203	1.11767	0.634118	1.76256	0.0779747	0.487911		MMP14	97.9878	1.13241	1.56798	0.722205	0.470169	0.999985
ZDHHC7	300.73	2.1828	1.19483	1.82688	0.0677181	0.57525		RAC3	71.7913	1.1172	1.39904	0.798547	0.424553	0.87852		PDAP1	332.132	1.1321	0.755218	1.49904	0.133864	0.868062
CASP2	447.311	2.18184	0.758986	2.87468	0.00404436	0.16351		C11orf24	91.2401	1.11717	0.68484	1.63128	0.102831	0.542235		TNFAIP8	144.243	1.13202	1.83898	0.615567	0.538181	0.999985
NRP1	369.496	2.18011	2.43267	0.896178	0.370158	0.923199		NUP107	837.096	1.11619	1.24541	0.896243	0.370123	0.846617		SMC1A	509.294	1.13143	0.450418	2.51196	0.0120062	0.405889
PDE9A	356.013	2.18009	1.95536	1.11493	0.26488	0.859805		PCDHB11	83.7418	1.11547	1.58984	0.701622	0.482915	0.909353		CCDC151	35.7011	1.13121	1.1983	0.944013	0.345163	0.996781
ZNF587B	64.9982	2.17984	1.61607	1.34885	0.177384	0.778941		SAE1	540.275	1.11511	0.316281	3.52567	0.000422406	0.0324787		PRPS2	79.026	1.13065	0.690193	1.63817	0.101387	0.819859
C1orf112	221.127	2.17913	1.26564	1.72176	0.0851136	0.619047		C12orf43	131.503	1.11339	0.447123	2.49013	0.0127696	0.202267		FCGRT	434.796	1.13034	1.08945	1.03753	0.299488	0.984194
RCBTB2	85.3505	2.17848	2.45953	0.88573	0.375763	0.92892		ZBED8	125.5	1.11284	0.590044	1.88603	0.0592905	0.433725		MRC1	156.917	1.12932	3.68181	0.30673	0.759049	0.999985
SLC37A4	56.4169	2.17697	1.03978	2.09368	0.0362885	0.449085		SNRPD2	415.733	1.1128	0.754857	1.47418	0.140433	0.612709		ELOA	203.477	1.12905	0.433818	2.6026	0.00925202	0.386072
CDH4	431.06	2.17671	1.64076	1.32664	0.184626	0.790076		FUNDC1	102.698	1.11234	0.745679	1.49171	0.135774	0.604771		ARRB1	336.718	1.12832	1.01608	1.11046	0.266799	0.966955
MOXD1	79.4503	2.17615	2.19046	0.99347	0.320481	0.890346		FBXO4	167.891	1.11217	0.441749	2.51765	0.011814	0.194318		JPT2	94.029	1.12816	0.691446	1.6316	0.102764	0.822303
FNDC3B	917.715	2.1753	1.84242	1.18068	0.237731	0.838363		BRAT1	276.302	1.11187	0.649482	1.71194	0.0869082	0.508879		RPA2	229.032	1.12752	0.350277	3.21893	0.00128669	0.181229
C1QC	388.835	2.17471	3.00648	0.723341	0.46947	0.964475		SNX12	85.329	1.11186	0.510568	2.1777	0.0294285	0.309614		SPATA5L1	86.0868	1.1275	0.709214	1.58978	0.111883	0.834711
CTNNBL1	434.37	2.17421	0.773005	2.81267	0.00491321	0.177295		FAM189A2	173.982	1.11107	1.32221	0.840316	0.400731	0.865967		PPP1R16A	164.498	1.12704	0.883567	1.27556	0.202112	0.932001
TMEM106A	138.369	2.17411	2.90045	0.749578	0.453509	0.957648		2022-09-02	934.414	1.11032	0.366813	3.02694	0.00247043	0.0774028		AC004812.2	57.3625	1.12688	0.704379	1.59982	0.109638	0.830442
IFT81	378.455	2.17227	1.56714	1.38614	0.165704	0.766341		FAM181B	290.832	1.10974	1.131	0.9812	0.326494	0.811533		MYBL1	113.437	1.1264	0.723801	1.55622	0.119655	0.849981
ZNF219	58.9558	2.17181	1.45711	1.49049	0.136095	0.717581		COQ10A	64.3345	1.10972	1.0074	1.10156	0.270653	0.764584		EIF2AK4	430.778	1.12567	0.466167	2.41474	0.0157463	0.448393
NCF1	92.4562	2.17111	2.53389	0.856831	0.391539	0.936156		FYB1	497.212	1.10921	1.51073	0.734225	0.462812	0.903447		SKAP2	592.158	1.1256	0.980869	1.14756	0.251152	0.954424
TNFAIP8L1	76.0895	2.17046	1.50828	1.43903	0.150143	0.737719		AC093323.1	78.643	1.10916	0.635246	1.74603	0.0808061	0.494067		PEX13	200.997	1.1256	0.469541	2.39723	0.0165197	0.458962
TTC23	210.947	2.16862	1.22606	1.76877	0.0769321	0.592781		SH2B2	109.003	1.1087	1.24497	0.890546	0.373173	0.848756		SSBP1	697.961	1.12558	0.539664	2.08571	0.0370045	0.610286
RDH13	119.38	2.16761	1.71957	1.26056	0.207468	0.810958		OTUD1	66.739	1.10826	1.2058	0.919112	0.358037	0.837369		CDC42SE1	244.702	1.12532	0.638955	1.76119	0.0782069	0.767473
TXNDC17	203.633	2.16692	2.57586	0.841241	0.400213	0.94174		SLC35B2	85.578	1.10787	0.796314	1.39124	0.164152	0.645651		REEP2	195.519	1.12405	1.24731	0.901182	0.367491	0.999985
NABP1	248.734	2.16529	2.57356	0.841357	0.400148	0.94174		ATAD3A	132.705	1.10752	0.762609	1.45228	0.146425	0.621479		LSG1	177.51	1.12175	0.523396	2.14323	0.032095	0.58068
METTL23	165.554	2.16476	0.916353	2.36237	0.0181586	0.32673		SPTSSA	169.778	1.10731	0.924532	1.1977	0.231034	0.725262		ZNF343	71.1186	1.12159	0.909569	1.23311	0.217536	0.935829
MBTPS2	195.607	2.16421	1.08661	1.99171	0.0464029	0.499139		SCARA3	162.14	1.10634	0.894784	1.23644	0.216297	0.708576		ETF1	343.255	1.12149	0.458528	2.44584	0.0144516	0.436687
NADK	205.436	2.1632	1.0759	2.01059	0.0443684	0.487309		ST7L	610.126	1.10618	0.451671	2.44909	0.014322	0.212448		BUD13	143.852	1.12144	0.40729	2.75343	0.00589752	0.365263
ZNF284	56.2705	2.16306	1.26324	1.71231	0.0868392	0.620593		DECR1	451.503	1.10598	0.42811	2.58339	0.00978341	0.173828		DOCK11	443.798	1.12125	1.00737	1.11304	0.265691	0.96635
UTP18	336.649	2.16231	0.899312	2.4044	0.0161989	0.309157		PRDX4	215.631	1.10559	0.828804	1.33396	0.182218	0.671346		GSTM4	125.5	1.12099	0.688621	1.62788	0.10355	0.823561
GYPC	114.491	2.16007	2.48664	0.868669	0.385028	0.934644		FASTK	243.164	1.1053	0.701086	1.57655	0.114898	0.566668		SLC25A40	228.32	1.12087	0.619421	1.80955	0.070366	0.748423
HVCN1	106.863	2.15994	2.27676	0.948692	0.342778	0.907079		OXLD1	144.518	1.10387	0.780808	1.41376	0.157433	0.637982		FAM118B	249.699	1.12026	0.468388	2.39173	0.0167694	0.458962
SCFD2	825.568	2.15962	0.781714	2.76267	0.00573308	0.190144		CAPN2	521.192	1.10316	0.501919	2.19789	0.0279567	0.30302		FPGT	54.1176	1.12012	1.17628	0.952257	0.340967	0.995535
VAC14	190.51	2.15953	1.0776	2.004	0.0450695	0.491562		ECI1	163.243	1.10275	0.562941	1.95891	0.0501232	0.403941		SERPINB1	184.531	1.12008	1.26946	0.882329	0.377599	0.999985
EFEMP2	90.3458	2.15938	3.31506	0.651385	0.514798	0.97762		ATL3	300.064	1.10221	0.587093	1.87741	0.0604623	0.43733		KLHL7	468.282	1.1195	0.669006	1.67338	0.0942531	0.80611
DECR1	451.503	2.15799	0.880644	2.45047	0.0142671	0.288403		EPHB3	44.7384	1.10082	1.66447	0.661362	0.50838	1		THEM6	69.9953	1.11892	0.783351	1.42837	0.153184	0.887573
SH3GLB1	592.169	2.15732	0.76351	2.82553	0.00472031	0.17417		KATNAL2	299.107	1.10078	0.758841	1.45061	0.14689	0.621694		C8orf33	279.946	1.11882	0.744557	1.50267	0.132924	0.868062
TBRG4	139.683	2.15706	0.90006	2.39657	0.0165493	0.314629		TMEM45A	84.3395	1.10078	0.810668	1.35786	0.174507	0.661387		AUNIP	49.7288	1.11818	0.834658	1.33968	0.180349	0.906182
ZMYND19	64.4135	2.15677	1.47213	1.46507	0.142901	0.728919		LACTB2-AS1	45.6319	1.10077	0.867258	1.26926	0.20435	0.698159		SHISA5	242.316	1.11808	0.592758	1.88623	0.0592634	0.71746
FKBP11	100.605	2.15621	1.56921	1.37407	0.169419	0.769639		ATAD5	475.482	1.10077	0.535744	2.05466	0.0399122	0.360051		CCDC34	147.233	1.11794	1.38265	0.808553	0.418772	0.999985
ETF1	343.255	2.15614	0.851868	2.53107	0.0113716	0.258605		RGS17	366.898	1.10077	0.501413	2.19533	0.0281397	0.30302		AC093673.1	74.1097	1.11728	1.08819	1.02673	0.304547	0.985866
WRAP53	68.0093	2.15556	1.02388	2.10528	0.0352666	0.442745		KBTBD2	436.774	1.10077	0.49421	2.22733	0.0259252	0.290861		YBX1	753.387	1.11645	0.603206	1.85086	0.0641895	0.736454
ZNF17	42.9989	2.15533	1.61184	1.33718	0.181164	0.786521		NVL	551.554	1.10077	0.473095	2.32674	0.0199793	0.254364		C1orf112	221.127	1.11633	0.651801	1.71269	0.0867704	0.791626
SLC43A3	65.0821	2.15487	2.88319	0.747393	0.454826	0.957995		SEMA4B	271.249	1.10077	0.504462	2.18206	0.0291048	0.308032		TMEM60	95.1635	1.11584	0.825516	1.35169	0.176473	0.900577
MAGEF1	220.536	2.15344	2.22094	0.969605	0.332243	0.899536		LAMTOR3	131.957	1.10077	0.495912	2.21968	0.0264402	0.293816		MRGBP	84.3362	1.11574	0.787264	1.41724	0.156414	0.887573
ZFAND6	667.038	2.15235	1.08111	1.99086	0.0464959	0.499221		HSPA14	182.126	1.10076	0.388328	2.83463	0.00458788	0.108764		NADK	205.436	1.1149	0.578918	1.92583	0.054125	0.693645
NONO	468.636	2.15216	1.00922	2.13251	0.0329651	0.433504		SH3GLB1	592.169	1.09966	0.371231	2.96221	0.0030544	0.0875822		ERGIC1	576.912	1.11401	0.496425	2.24407	0.024828	0.529984
NCK1	568.254	2.15205	0.858869	2.50568	0.0122218	0.26714		WLS	320.407	1.09932	1.14755	0.957973	0.338077	0.821408		NAB2	59.9383	1.11363	1.08129	1.02991	0.303052	0.985866
NUDT16	117.393	2.14967	1.81269	1.1859	0.235662	0.837263		LILRB4	187.342	1.0991	1.37659	0.798423	0.424625	0.87852		TTC12	80.9801	1.11308	1.48907	0.747499	0.454762	0.999985
EIF2B1	300.165	2.14908	0.75053	2.86342	0.00419093	0.165909		U2AF1	438.949	1.09848	1.09003	1.00775	0.313576	0.801036		ZNF219	58.9558	1.11285	0.786586	1.41479	0.15713	0.887573
VPS25	145.568	2.14904	1.13287	1.89699	0.0578294	0.541464		TIMM22	156.614	1.09835	0.739159	1.48594	0.137294	0.606493		MEST	303.917	1.11278	1.07075	1.03926	0.298684	0.984194
RSL1D1	249.524	2.148	0.850178	2.52653	0.0115196	0.259634		PARP2	214.337	1.09826	0.595048	1.84566	0.064942	0.449243		FAM167A	41.8697	1.1126	1.4282	0.779018	0.435969	0.999985
RCN1	135.801	2.14732	2.30181	0.932886	0.350879	0.912608		PYCARD	53.1647	1.09757	1.34531	0.815849	0.414586	0.873968		POLD3	267.927	1.11186	0.466988	2.38091	0.0172697	0.46356
TFCP2L1	135.986	2.14282	2.93731	0.729517	0.465685	0.962603		CCT7	310.106	1.09749	0.578938	1.89569	0.0580012	0.432183		CSMD3	614.908	1.11182	1.31855	0.843217	0.399107	0.999985
UBE2S	266.358	2.14224	2.11257	1.01404	0.310563	0.885031		DCTD	129.425	1.09739	0.612456	1.79178	0.0731678	0.476388		DDX19B	88.2709	1.11147	0.420922	2.64057	0.0082766	0.386072
SOAT1	381.928	2.142	1.78346	1.20104	0.229737	0.833147		MESP1	57.7973	1.09725	1.49633	0.733295	0.463379	0.903447		NAGA	108.273	1.11111	1.10857	1.00229	0.316203	0.989275
LEO1	120.742	2.14167	0.977465	2.19104	0.0284488	0.411769		EIF2B1	300.165	1.09711	0.365189	3.00423	0.00266252	0.081435		PGM2L1	485.902	1.10983	0.905958	1.22503	0.220563	0.935829
UTRN	588.208	2.14066	1.98564	1.07807	0.281004	0.867043		GLA	58.7217	1.09702	0.674043	1.62752	0.103626	0.543222		MSX1	47.5707	1.10782	1.29626	0.854626	0.392758	0.999985
ATAD3A	132.705	2.14061	1.56995	1.36349	0.172729	0.775203		ROMO1	246.157	1.09675	1.07114	1.02391	0.305878	0.79511		LINC00672	113.682	1.10763	0.761174	1.45517	0.145623	0.881246
GLIPR2	242.748	2.1405	1.92804	1.11019	0.266917	0.859805		TAPBPL	102.736	1.09628	0.578913	1.89369	0.0582664	0.433656		C4orf33	129.716	1.10762	0.75425	1.4685	0.141968	0.880992
TMEM150C	188.179	2.14049	1.34628	1.58992	0.111852	0.681556		TOR1A	126.58	1.09579	0.475222	2.30585	0.0211188	0.259189		COQ9	154.545	1.1076	0.599014	1.84904	0.0644524	0.736703
FAM84A	181.886	2.14019	3.22289	0.66406	0.506652	0.975326		HAUS2	154.527	1.09561	0.720619	1.52038	0.128416	0.593822		GAP43	933.693	1.10723	1.36939	0.808555	0.418771	0.999985
LIMS1	865.521	2.13979	1.49658	1.42979	0.152778	0.742024		CCHCR1	95.4677	1.09519	0.620281	1.76564	0.0774569	0.486805		TEAD4	60.3915	1.10648	1.19257	0.927812	0.353505	0.999985
POC5	197.107	2.13952	1.27286	1.68087	0.0927882	0.63468		ST6GALNAC4	44.6695	1.0947	0.873582	1.25312	0.210164	1		VASP	138.107	1.10608	0.769101	1.43815	0.150391	0.887573
LRMDA	922.299	2.13929	2.01209	1.06322	0.287683	0.870473		SMIM20	144	1.09388	0.500748	2.18449	0.0289261	0.307348		SAMD9L	137.159	1.10558	1.18902	0.929826	0.352461	0.999985
FKBP9	314.1	2.13565	1.8355	1.16353	0.244615	0.84235		LACTB2	74.7723	1.09377	0.871641	1.25484	0.209535	0.703607		XRN2	684.713	1.10485	0.385148	2.86865	0.00412233	0.317968
PCGF2	71.7765	2.13556	1.9854	1.07563	0.282092	0.867949		STRADB	202.529	1.09282	0.43652	2.50347	0.0122981	0.199138		IRAK1	274.574	1.10362	0.823564	1.34006	0.180226	0.906182
FBN3	129.619	2.13526	3.08299	0.692593	0.488565	0.971813		MCL1	425.006	1.09259	0.722748	1.51172	0.130605	0.596238		CCDC142	165.946	1.10325	0.461346	2.39136	0.0167859	0.458962
RMDN1	329.851	2.13256	0.986772	2.16115	0.030684	0.423448		ZEB1	883.187	1.09255	1.22421	0.892451	0.372151	0.84815		GLB1	529.654	1.10254	0.4806	2.29409	0.0217853	0.516654
EIF2AK4	430.778	2.13252	0.867925	2.45704	0.0140088	0.28494		SESN2	98.0308	1.0925	0.595331	1.83512	0.0664883	0.452159		PHYHD1	90.9469	1.10236	1.35373	0.814309	0.415468	0.999985
KCTD5	94.5693	2.1318	0.847239	2.51617	0.0118638	0.264394		FPGT	54.1176	1.09138	1.05762	1.03193	0.302105	0.792754		METTL2A	204.085	1.10217	0.58781	1.87504	0.0607867	0.725177
IRAK1	274.574	2.1313	1.52095	1.40129	0.161126	0.757008		MINCR	72.254	1.09137	0.755286	1.44498	0.148463	0.623864		ZNF823	104.249	1.10181	0.652901	1.68756	0.091495	0.798201
IRF5	90.2597	2.13094	2.71515	0.784832	0.432552	0.951918		SUPT16H	344.261	1.09137	0.531944	2.05167	0.040202	0.360814		IFNLR1	79.1652	1.10169	0.955968	1.15243	0.249143	0.953882
FNBP1L	423.023	2.13018	2.26733	0.939512	0.347468	0.910843		GUSB	289.567	1.09042	0.404465	2.69596	0.00701853	0.140359		CDC26	139.03	1.10159	0.39841	2.76496	0.00569302	0.365263
HAUS6	227.696	2.12991	0.996581	2.13722	0.0325799	0.431947		PCGF2	71.7765	1.08989	0.966492	1.12768	0.259455	0.754808		RIN1	67.1685	1.1006	1.3317	0.826466	0.40854	0.999985
AC108047.1	170.104	2.12901	1.87086	1.13799	0.255125	0.851001		ZNF793-AS1	56.5577	1.08989	0.883153	1.23409	0.21717	0.709064		LINC01572	272.801	1.09965	0.677557	1.62297	0.104596	0.824207
PQLC2	99.1696	2.12765	0.862072	2.46806	0.0135846	0.280418		BFAR	249.5	1.08943	0.33061	3.2952	0.000983507	0.0516252		APH1B	276.61	1.09956	0.563319	1.95192	0.0509473	0.685757
DDX60	197.726	2.12726	2.0439	1.04079	0.297975	0.879426		SLITRK2	371.112	1.08848	0.691533	1.57401	0.115485	0.567111		AC137932.3	74.7462	1.09954	0.72223	1.52243	0.127901	0.867153
THY1	344.263	2.12677	2.49831	0.851285	0.394611	0.936938		DDX39A	239.371	1.0883	0.591072	1.84124	0.065587	0.450671		DOCK8	516.841	1.09894	1.53659	0.715181	0.474497	0.999985
MEIOC	45.847	2.12505	1.79705	1.18252	0.237	0.837536		METRN	729.082	1.08777	0.74017	1.46962	0.141665	0.614418		PPIH	186.359	1.09649	0.414064	2.64811	0.0080942	0.386072
GNPNAT1	120.963	2.12435	1.01574	2.09144	0.0364888	0.44976		SLC39A7	126.353	1.08749	0.948053	1.14708	0.25135	0.745175		PPM1G	355.143	1.09579	0.526176	2.08256	0.0372917	0.61137
RBM3	494.081	2.123	1.06427	1.99479	0.0460658	0.497793		CTSL	357.85	1.08641	0.881374	1.23264	0.217712	0.709289		ZFP3	158.762	1.09565	0.748914	1.46299	0.143471	0.881005
PITPNM2	252.237	2.1229	1.94375	1.09217	0.27476	0.859994		IGDCC4	147.68	1.086	1.19336	0.910042	0.362801	0.839569		STEAP4	51.9824	1.09562	1.45186	0.754629	0.450472	0.999985
POLE3	116.054	2.12273	1.4478	1.46617	0.142602	0.727769		GALK1	96.3228	1.08597	0.540898	2.00772	0.0446733	0.382838		ZNF18	143.258	1.09496	0.483843	2.26306	0.0236321	0.52117
MIR9-3HG	216.931	2.12206	3.4927	0.607569	0.543474	0.993223		NOVA1	2514.21	1.08583	0.770315	1.40959	0.158662	0.64053		ZFP69	126.009	1.09436	1.05007	1.04218	0.297329	0.983287
SMYD4	278.633	2.1199	0.946452	2.23984	0.0251016	0.387446		APEH	81.8878	1.08554	0.764507	1.41992	0.15563	0.634272		NHSL1	804.889	1.09358	0.882339	1.23941	0.215192	0.935523
KIF9	99.5803	2.11966	2.09549	1.01154	0.31176	0.885031		CCND2	710.563	1.08527	1.29526	0.837873	0.402102	0.865967		GBE1	472.4	1.09333	0.664777	1.64466	0.10004	0.818176
GAR1	89.0255	2.11906	0.965176	2.19552	0.0281262	0.407958		NAV2	1315.52	1.08511	0.575165	1.88661	0.0592128	0.433725		MBTPS2	195.607	1.09319	0.578385	1.89007	0.058748	0.715807
CD4	163.743	2.11821	2.55767	0.828179	0.407569	0.945199		ZNF330	140.318	1.08483	0.705263	1.53819	0.124001	0.586848		APOC1	450.525	1.09293	1.50729	0.725099	0.468392	0.999985
PROCA1	59.6468	2.11792	1.77694	1.19189	0.233303	0.835669		DBI	1248.56	1.08452	1.17372	0.924007	0.355483	0.835119		PLPBP	179.851	1.09258	0.523934	2.08534	0.0370384	0.610286
RPN2	505.172	2.11691	1.10095	1.92281	0.0545043	0.531386		GOLIM4	709.587	1.08444	0.681948	1.59021	0.111788	0.55991		CCDC69	46.9418	1.09252	3.38929	0.322343	0.747193	0.999985
C3orf70	512.859	2.11661	2.42113	0.874221	0.381998	0.932706		DDX23	209.574	1.08428	0.333096	3.25515	0.00113334	0.0551472		ZNF16	109.304	1.09142	0.523456	2.08503	0.0370666	0.610286
CNIH3	531.952	2.11638	1.45799	1.45158	0.146619	0.73332		BLOC1S4	127.625	1.08405	0.630504	1.71934	0.0855517	0.505984		ALKBH4	140.411	1.09073	0.813363	1.34101	0.179917	0.90574
ZFAS1	431.795	2.11515	0.972518	2.17492	0.0296363	0.418175		UTP18	336.649	1.08384	0.437806	2.47562	0.0133004	0.204171		PSME2	234.771	1.0906	1.06195	1.02698	0.304431	0.985866
ARF4	489.207	2.11502	0.734865	2.8781	0.00400076	0.163507		NIP7	89.2898	1.0824	0.7237	1.49564	0.134747	0.602392		PCDHB11	83.7418	1.09055	1.7645	0.618047	0.536544	0.999985
OGFR	281.104	2.11489	0.992921	2.12997	0.0331745	0.433724		ARF4	489.207	1.08233	0.356917	3.03244	0.00242589	0.0765676		MCM7	306.525	1.09024	0.92833	1.17441	0.240232	0.946599
GNL3	327.848	2.11456	1.24633	1.69663	0.0897666	0.626603		PDCD2L	97.478	1.08191	0.703743	1.53737	0.124203	0.586848		GNPNAT1	120.963	1.08843	0.535642	2.03202	0.042152	0.636968
PGM2L1	485.902	2.11281	1.67099	1.26441	0.206084	0.810172		PEX13	200.997	1.08147	0.433455	2.49499	0.012596	0.202008		MRPL1	431.31	1.0881	0.457444	2.37865	0.017376	0.46356
NCK2	542.619	2.1114	1.58266	1.33409	0.182175	0.786521		DPP3	90.8534	1.08101	0.592967	1.82305	0.0682965	0.458858		SLC2A9	196.308	1.08676	3.01153	0.360867	0.718199	0.999985
ZNF211	182.646	2.11058	1.17523	1.79589	0.0725118	0.585832		ZNF274	246.41	1.08077	0.540814	1.99841	0.0456726	0.386757		VAV1	248.783	1.08636	1.43075	0.759295	0.447676	0.999985
TADA1	124.44	2.11006	1.18423	1.7818	0.0747826	0.591626		SLC19A3	55.2771	1.08003	1.16505	0.927026	0.353913	0.832973		RPF2	291.724	1.08556	0.40361	2.68961	0.0071535	0.385307
ZNF268	128.322	2.10854	0.860741	2.44968	0.0142982	0.288586		IRAK2	316.096	1.08003	0.955529	1.13029	0.258353	0.754444		AXL	309.188	1.08523	1.07526	1.00927	0.312843	0.987454
ZNF891	294.325	2.10853	1.26122	1.67182	0.09456	0.638185		DHRS4L2	60.6815	1.08002	1.01748	1.06147	0.288478	0.781724		KIFC3	313.192	1.08497	0.878	1.23573	0.216559	0.935829
EIF2AK1	343.639	2.10761	0.789211	2.67053	0.00757309	0.218984		FAM86B1	128.13	1.08002	0.954433	1.13158	0.25781	0.753202		RTN4IP1	196.803	1.08493	1.12518	0.964229	0.334931	0.993452
AC093323.1	78.643	2.10698	1.31008	1.60828	0.107774	0.674367		AF117829.1	587.212	1.08002	0.733345	1.47273	0.140824	0.612901		HTR4	85.6698	1.08454	3.21028	0.337835	0.735488	0.999985
SRM	273.55	2.10583	1.31573	1.60051	0.109486	0.67713		GCNT2	245.688	1.08001	0.678612	1.5915	0.111496	0.559592		ANGPTL2	59.7151	1.08416	1.1306	0.958926	0.337596	0.994292
DPP3	90.8534	2.10564	1.22096	1.72457	0.0846055	0.618559		COA1	880.903	1.08001	0.417162	2.58895	0.00962704	0.172481		IDUA	104.059	1.08412	0.580564	1.86736	0.061851	0.727526
EPHB3	44.7384	2.10518	3.42898	0.613938	0.539256	0.990565		AKT1S1	96.5114	1.08001	0.464634	2.32443	0.0201025	0.255427		TM2D2	126.471	1.08382	0.932166	1.16269	0.244956	0.949627
MRPL47	189.276	2.10517	1.74749	1.20468	0.228326	0.831713		LY86	130.096	1.07933	1.6288	0.662652	0.507553	0.92002		SAMD15	44.6	1.08353	1.18637	0.913312	0.361078	0.999985
RHOC	187.301	2.10335	2.77072	0.759137	0.447771	0.957317		IFI44	285.493	1.0777	0.949791	1.13467	0.256512	0.751631		AC009961.1	134.6	1.08286	0.677426	1.59849	0.109933	0.830442
CDK6	947.457	2.1025	2.35566	0.892532	0.372108	0.925515		SRGAP1	1096.26	1.0777	0.730967	1.47435	0.140389	0.612709		POC5	197.107	1.0828	0.671395	1.61276	0.106797	0.824207
TAF1A	149.618	2.10076	1.1772	1.78453	0.0743373	0.590063		LTB4R	53.9417	1.07634	1.15908	0.928609	0.353092	0.832565		CD247	64.7846	1.08256	3.07531	0.352015	0.724827	0.999985
FAR2	445.443	2.10021	1.32062	1.59032	0.111763	0.681556		FGR	77.3998	1.07633	1.07929	0.997255	0.318641	0.805918		CCDC26	335.859	1.08216	3.05847	0.353823	0.723472	0.999985
SART1	154.041	2.09922	0.967321	2.17014	0.0299962	0.419787		C17orf58	68.181	1.07632	0.70903	1.51802	0.12901	0.595495		TNFAIP3	74.6438	1.08154	3.2859	0.329144	0.742047	0.999985
MORC2	164.222	2.09803	1.2432	1.68761	0.091487	0.630731		TADA1	124.44	1.07632	0.5824	1.84807	0.0645921	0.448029		CCDC50	446.426	1.08053	0.645099	1.67499	0.093936	0.80611
TTC8	227.714	2.0977	1.42446	1.47262	0.140852	0.726678		WDR53	68.8449	1.07632	0.616996	1.74445	0.0810814	0.49418		FAM49B	1154.54	1.08049	0.725012	1.49031	0.136144	0.872123
POLE4	136.804	2.09763	1.457	1.43969	0.149955	0.737719		TBC1D8	399.669	1.07478	0.795634	1.35085	0.176744	0.664457		PML	181.814	1.08024	0.783513	1.37872	0.167981	0.891314
KHNYN	56.8589	2.09721	2.13155	0.983889	0.32517	0.893144		CEP95	448.187	1.07339	0.397342	2.70143	0.00690422	0.138797		CPSF3	246.728	1.08011	0.426906	2.53009	0.0114034	0.399767
IER3IP1	118.96	2.09498	1.59705	1.31178	0.189595	0.798296		FAM118B	249.699	1.07339	0.435308	2.46582	0.0136702	0.207328		CENPQ	83.1377	1.08001	0.663308	1.62822	0.103479	0.823561
SHISA5	242.316	2.09457	1.09619	1.91078	0.0560333	0.533939		ZNF680	591.767	1.07302	0.462948	2.31781	0.0204597	0.25543		FERMT1	158.646	1.07998	1.64969	0.654655	0.51269	0.999985
SMTN	49.6464	2.09405	1.75928	1.19029	0.233934	0.836784		FAF2	492.573	1.07302	0.272436	3.93861	8.19561e-05	0.012242		PLPP4	121.651	1.07971	1.19219	0.905648	0.365122	0.999985
ZNF227	274.238	2.09307	1.07666	1.94404	0.0518904	0.523478		SGCE	590.827	1.07193	0.768661	1.39454	0.163155	0.645341		TMEM109	53.2576	1.07894	0.779408	1.38431	0.166264	0.890247
NR2C2	708.805	2.09262	1.17382	1.78274	0.0746286	0.59149		LSM7	372.831	1.07185	0.803908	1.3333	0.182432	0.671496		UTP18	336.649	1.07846	0.483465	2.2307	0.0257012	0.534381
TNFRSF14	96.2409	2.09091	2.54662	0.821055	0.411615	0.945199		KIF7	62.927	1.07105	1.28258	0.835073	0.403677	0.867373		SLC4A7	828.593	1.07846	0.744172	1.4492	0.147281	0.883695
CDC42SE1	244.702	2.08753	1.17944	1.76993	0.076738	0.592781		CTSA	231.482	1.07104	1.06914	1.00178	0.31645	0.803251		CARD11	190.883	1.07793	3.23193	0.333524	0.738739	0.999985
IRAK2	316.096	2.0861	1.96398	1.06218	0.288155	0.870563		TNFRSF11B	34.7573	1.07104	1.22114	0.877083	0.380442	1		TLR5	101.771	1.07734	3.23914	0.3326	0.739436	0.999985
VWCE	127.796	2.08515	1.95178	1.06833	0.285371	0.867949		ABCC6	58.5019	1.07103	0.903403	1.18555	0.235802	0.727627		ADORA3	63.9689	1.07697	1.8983	0.567333	0.570488	0.999985
NCAPD3	264.697	2.08421	1.07634	1.9364	0.052819	0.525051		USB1	96.3215	1.07102	0.636492	1.6827	0.092434	0.521149		IL6R	260.768	1.0769	1.29999	0.828388	0.407451	0.999985
LACTB2	74.7723	2.08231	1.79689	1.15884	0.246521	0.84235		MBTPS2	195.607	1.07102	0.531097	2.01662	0.0437351	0.378076		BTN3A3	50.5144	1.07653	1.25681	0.856559	0.391688	0.999985
JUN	743.134	2.08206	2.02758	1.02687	0.304482	0.881273		HAUS6	227.696	1.07102	0.491404	2.17951	0.0292938	0.308956		SCCPDH	301.863	1.07608	0.471778	2.28091	0.0225537	0.516654
KDELR1	234.402	2.08062	1.13998	1.82514	0.0679797	0.575539		EMC8	161.861	1.07102	0.359324	2.98064	0.00287642	0.0840744		LASP1	210	1.07597	0.704455	1.52738	0.126668	0.864626
UBXN8	171.342	2.07985	1.1086	1.87611	0.0606399	0.551094		MRPS18B	197.673	1.07055	0.435702	2.45707	0.0140074	0.210149		DERA	315.716	1.07527	0.634028	1.69593	0.0898992	0.793565
2022-09-02	934.414	2.07915	0.755616	2.7516	0.00593053	0.190144		SMYD4	278.633	1.0698	0.461003	2.3206	0.0203086	0.25543		DAP	269.674	1.07506	0.610624	1.76059	0.0783085	0.767786
CORO1B	100.163	2.07842	1.57851	1.3167	0.187939	0.794659		RPA2	229.032	1.06967	0.316534	3.37932	0.000726647	0.0444501		TVP23A	238.81	1.07502	1.69953	0.632539	0.527034	0.999985
SMC6	506.439	2.07705	0.874916	2.374	0.0175966	0.321592		SOX4	700.158	1.06926	1.54978	0.689941	0.490231	0.913226		AC005537.1	59.2679	1.07445	3.07088	0.349884	0.726425	0.999985
GEMIN2	177.042	2.07608	0.940166	2.20821	0.0272295	0.401026		NUP160	595.521	1.0687	0.286502	3.73018	0.000191345	0.0215616		SNRNP200	520.772	1.07302	0.407888	2.63068	0.00852138	0.386072
ZC4H2	303.57	2.0746	2.19857	0.943613	0.345367	0.910183		ARC	305.46	1.06813	1.83311	0.582688	0.560103	0.945337		TMEM218	128.504	1.07289	0.455714	2.35431	0.0185573	0.48135
SLC11A1	520.319	2.07455	2.76008	0.751627	0.452275	0.957492		ACOT9	264.261	1.06741	0.564923	1.88948	0.0588273	0.433725		ZNF582-AS1	51.0121	1.07258	1.38345	0.775291	0.438168	0.999985
EMC8	161.861	2.07365	0.739469	2.80425	0.00504345	0.179815		MAML2	1649.21	1.06601	0.537296	1.98402	0.0472532	0.393583		OSMR	195.377	1.07248	1.53839	0.697147	0.485711	0.999985
CCHCR1	95.4677	2.07341	1.27381	1.62773	0.103582	0.666412		USP1	177.893	1.066	0.477662	2.23171	0.0256344	0.288626		RBM43	79.683	1.07246	0.828295	1.29478	0.195397	0.923705
TP53I13	128.392	2.07321	1.36966	1.51367	0.130111	0.711434		CORO1B	100.163	1.06538	0.765007	1.39264	0.163728	0.645341		ZSCAN25	74.9771	1.07193	0.654237	1.63844	0.101329	0.819859
ARHGAP4	179.194	2.07266	2.53247	0.818432	0.41311	0.945199		TAF1A	149.618	1.06479	0.575537	1.85008	0.0643017	0.447222		TLE3	194.926	1.07184	1.10043	0.974018	0.330047	0.993452
ZNF865	86.3532	2.07206	1.35363	1.53074	0.125834	0.705605		SART1	154.041	1.06479	0.470173	2.26467	0.0235329	0.275321		BCL7C	294.368	1.07076	0.535645	1.99902	0.0456061	0.655756
PRPS2	79.026	2.07131	1.28646	1.61009	0.107379	0.674098		LRP10	141.665	1.06441	1.01917	1.04439	0.296304	0.78756		NR1H3	91.6689	1.07042	0.782928	1.3672	0.171563	0.896057
SLC39A1	161.345	2.07074	1.46943	1.40921	0.158773	0.752176		QRSL1	365.075	1.06426	0.974239	1.09241	0.274655	0.769176		PUS10	265.929	1.07033	0.778095	1.37557	0.168954	0.891314
AC025569.1	148.092	2.06986	2.54666	0.812775	0.416347	0.945199		AC096992.2	50.5185	1.06281	0.896693	1.18525	0.235917	0.727809		BTG2	467.793	1.06963	0.620876	1.72277	0.0849296	0.791626
TNFSF10	58.7239	2.06957	3.41953	0.60522	0.545033	0.993338		C1orf112	221.127	1.0628	0.626369	1.69677	0.0897402	0.512224		ARRDC1	89.2609	1.06937	0.528842	2.0221	0.0431663	0.641576
LRRK2	386.173	2.06948	2.45225	0.84391	0.39872	0.940934		MORC2	164.222	1.0628	0.615516	1.72669	0.0842238	0.502584		RNPEP	311.386	1.06877	0.578474	1.84757	0.0646647	0.737587
STK38	355.941	2.06716	1.04231	1.98325	0.0473395	0.502513		ZNF57	55.6034	1.0628	0.740166	1.4359	0.151031	0.627044		GEMIN2	177.042	1.06765	0.502333	2.12538	0.0335546	0.587897
SLITRK2	371.112	2.06669	1.42618	1.44911	0.147308	0.734522		ZNF180	96.8769	1.0628	0.614684	1.72902	0.0838051	0.501922		EML5	227.418	1.06765	3.0687	0.347915	0.727904	0.999985
WNT5A	138.929	2.06616	2.07841	0.99411	0.320169	0.890346		UBE2J1	243.318	1.0628	0.446264	2.38155	0.0172401	0.235262		CDKN1A	202.099	1.06684	1.51778	0.702893	0.482123	0.999985
ZNF639	200.717	2.06545	1.43725	1.43709	0.150692	0.7383		TMUB1	73.641	1.06218	0.682489	1.55633	0.11963	0.575785		UGCG	525.982	1.06649	0.900477	1.18436	0.23627	0.946599
VOPP1	552.558	2.06509	1.1385	1.81386	0.0696989	0.578255		NOP10	239.025	1.06187	0.982107	1.08122	0.2796	0.772153		RGL2	171.705	1.06635	0.735381	1.45006	0.147042	0.883534
POLR3G	175.846	2.06437	1.35791	1.52025	0.128447	0.710162		PROSER3	158.495	1.06145	0.607879	1.74615	0.0807856	0.494067		GALNT10	453.791	1.06615	1.00569	1.06012	0.289092	0.980024
TXNL4B	97.786	2.06437	1.49131	1.38427	0.166277	0.766383		NAT10	231.338	1.06124	0.380327	2.79033	0.00526545	0.118291		HNRNPAB	218.299	1.06601	0.693621	1.53688	0.124322	0.859725
DUT	387.766	2.06399	1.23172	1.67569	0.0937985	0.637275		PPP1CB	1002.36	1.06075	0.508674	2.08532	0.03704	0.345716		ID2	493.209	1.06567	1.09633	0.972033	0.331034	0.993452
DAP3	550.35	2.06173	0.813598	2.53409	0.0112739	0.258605		MAP7D3	114.361	1.06058	0.664182	1.59683	0.110304	0.55617		TNFRSF14	96.2409	1.06566	1.36949	0.778146	0.436483	0.999985
VSIG4	280.679	2.05967	3.98927	0.516303	0.605643	0.999932		SNRPC	259.943	1.06025	0.44192	2.39918	0.0164319	0.228946		C2orf76	214.858	1.06462	0.408501	2.60616	0.00915629	0.386072
KARS	228.853	2.05807	0.746652	2.7564	0.00584422	0.190144		PHB2	177.683	1.05949	0.593245	1.78593	0.0741112	0.478808		STK38	355.941	1.06325	0.551764	1.927	0.0539795	0.693645
C3	522.188	2.05668	2.84715	0.722365	0.47007	0.964709		ACP6	150.464	1.05896	0.768207	1.37848	0.168056	0.653009		GPR161	136.891	1.06307	1.53738	0.691485	0.489261	0.999985
RNFT2	244.119	2.05586	1.11979	1.83593	0.0663673	0.570437		DOT1L	324.686	1.05895	0.607759	1.74239	0.0814402	0.49418		VTA1	326.373	1.0629	0.503002	2.11312	0.0345908	0.596794
CSF3R	295.422	2.05562	3.06237	0.671252	0.50206	0.973336		ZNF891	294.325	1.05895	0.612803	1.72805	0.08398	0.502296		ACTR3	712.292	1.06266	0.619467	1.71544	0.0862646	0.791626
NVL	551.554	2.05561	0.966002	2.12795	0.0333411	0.433724		ZNF219	58.9558	1.05895	0.708155	1.49537	0.134818	0.602392		PSMG1	98.2626	1.06139	0.786967	1.34871	0.177429	0.90153
SLC16A3	112.405	2.05558	2.99639	0.686021	0.4927	0.971813		DDX31	264.712	1.05895	0.550276	1.9244	0.0543047	0.41923		BTN2A1	150.286	1.06113	0.75224	1.41062	0.158356	0.888284
DERA	315.716	2.05445	1.17756	1.74466	0.0810436	0.60697		C14orf93	79.9758	1.05895	0.59613	1.77637	0.0756714	0.483138		ADAP2	384.351	1.0611	1.28327	0.82687	0.408311	0.999985
LY6G5C	59.6407	2.05395	3.31892	0.618861	0.536008	0.988897		GID8	205.864	1.05895	0.443104	2.38984	0.0168558	0.231831		IGLON5	45.4157	1.06091	1.51414	0.700669	0.483509	0.999985
DUS2	255.961	2.05365	0.818258	2.50978	0.0120808	0.266348		ERAL1	126.027	1.0577	0.45597	2.31966	0.0203591	0.25543		TIMM29	122.958	1.06083	0.558784	1.89847	0.0576348	0.711553
COA1	880.903	2.0536	0.858331	2.39255	0.0167318	0.317178		TXNDC12	176.467	1.05754	0.470907	2.24576	0.0247194	0.283523		ACTN1	460.67	1.06069	1.1062	0.958859	0.33763	0.994292
UPRT	80.3433	2.05213	1.30003	1.57852	0.114446	0.685156		RPAP3	348.479	1.05734	0.424523	2.49066	0.0127505	0.202267		SHKBP1	75.7611	1.06064	0.935844	1.13335	0.257068	0.956641
ST7L	610.126	2.04962	0.921059	2.22528	0.0260622	0.394723		MAD2L1BP	83.5606	1.05734	0.491901	2.14951	0.0315944	0.319268		UBXN8	171.342	1.05903	0.595013	1.77984	0.075102	0.755577
CLDN12	172.967	2.04912	1.05665	1.93926	0.05247	0.524472		LIMD2	133.081	1.05718	0.476505	2.2186	0.0265136	0.294127		HAUS6	227.696	1.05889	0.5184	2.04262	0.04109	0.631734
TM2D2	126.471	2.04905	1.71686	1.19348	0.23268	0.835262		APOBEC3G	45.2039	1.05673	1.24109	0.85145	0.394519	0.863372		MICAL1	161.617	1.05848	0.563496	1.87841	0.0603245	0.723618
PUS10	265.929	2.04824	1.52165	1.34607	0.178281	0.780881		POC5	197.107	1.05672	0.624341	1.69253	0.0905451	0.51421		ZNF438	498.733	1.05845	0.894466	1.18334	0.236676	0.946599
RNF114	332.745	2.04706	0.710655	2.88053	0.00397006	0.163021		CC2D2A	548.253	1.05592	0.51878	2.03538	0.0418124	0.366801		TNFRSF12A	249.042	1.05836	2.02035	0.523848	0.600384	0.999985
GBE1	472.4	2.04648	1.24051	1.6497	0.0990037	0.651029		DLAT	239.231	1.05591	0.430005	2.45558	0.0140657	0.210371		FJX1	178.657	1.05796	1.80274	0.586861	0.557297	0.999985
SELENOH	237.312	2.0462	1.19573	1.71126	0.0870324	0.621274		TMED9	291.06	1.05555	0.889544	1.18662	0.235378	0.727627		PDIA4	241.808	1.0578	0.683886	1.54675	0.121924	0.857723
TEP1	191.053	2.04615	1.64439	1.24432	0.213381	0.816032		TMEM234	81.4842	1.0547	0.50582	2.08512	0.0370583	0.345716		COX18	232.591	1.0578	0.401087	2.63732	0.00835632	0.386072
NBPF20	108.832	2.04556	1.86804	1.09503	0.273504	0.859809		TREM2	117.141	1.05467	1.60696	0.656316	0.511621	0.922555		SH3GLB1	592.169	1.05765	0.411717	2.56889	0.0102026	0.399767
DISP1	66.2954	2.04549	1.6735	1.22228	0.221601	0.823943		BACE2	162.427	1.05425	1.15125	0.915738	0.359804	0.838426		GLIPR1	100.015	1.05637	0.984593	1.0729	0.283317	0.978279
ZSWIM7	354.052	2.04515	0.692685	2.9525	0.00315214	0.149523		NFKBID	150.861	1.05424	0.823791	1.27974	0.200638	0.692104		GYG2	80.2521	1.05618	1.87488	0.563335	0.573207	0.999985
PINLYP	45.9681	2.04475	2.38825	0.856169	0.391904	0.936156		LIMD1	401.223	1.05423	0.708862	1.48722	0.136956	0.606252		TBC1D16	450.218	1.0559	1.03578	1.01943	0.307999	0.985866
AAAS	166.08	2.04448	0.879304	2.32512	0.0200657	0.347214		U2AF1L5	418.562	1.05399	0.481773	2.18773	0.0286892	0.306606		HAUS8	92.0906	1.05585	0.661883	1.59522	0.110662	0.832812
CNPY3	185.501	2.04436	1.5418	1.32596	0.184854	0.790747		MUTYH	168.805	1.05395	0.505972	2.08301	0.03725	0.347		UMPS	149.467	1.05556	0.416434	2.53477	0.0112521	0.399767
NDC1	203.868	2.0441	0.821026	2.48968	0.0127857	0.274377		FCGRT	434.796	1.05372	0.975579	1.08009	0.2801	0.772803		DIAPH3	200.516	1.05527	0.703882	1.49921	0.133819	0.868062
PRPF6	493.325	2.04271	0.794042	2.57255	0.0100953	0.247725		NELFE	189.477	1.05366	0.503336	2.09335	0.0363178	0.343801		DCHS1	73.9556	1.05476	1.31097	0.804566	0.42107	0.999985
MLKL	95.4847	2.04088	2.56359	0.796102	0.425973	0.948673		HPF1	333.054	1.05315	0.430623	2.44564	0.0144596	0.213218		MCCC2	364.57	1.05453	0.387557	2.72095	0.00650942	0.377559
ITGA1	59.287	2.04027	2.42765	0.840431	0.400667	0.941963		TCIRG1	111.153	1.05291	1.43233	0.735103	0.462277	0.903042		STAT5A	96.1047	1.05449	1.09667	0.961537	0.336282	0.993452
LAPTM4B	347.355	2.03986	1.73898	1.17302	0.240786	0.839738		ANO10	425.191	1.05287	0.479546	2.19556	0.0281234	0.30302		ZNF354B	181.849	1.05414	0.486328	2.16754	0.0301936	0.56869
LRWD1	101.046	2.039	1.91047	1.06728	0.285846	0.867949		EFTUD2	333.157	1.05171	0.411449	2.5561	0.0105851	0.181579		DUSP28	84.8718	1.0535	0.636677	1.65469	0.0979873	0.813255
EFTUD2	333.157	2.03874	0.8446	2.41385	0.0157851	0.306204		CCT5	156.411	1.05122	0.595897	1.76409	0.077717	0.487047		TSTD3	87.3715	1.05328	0.677764	1.55406	0.120171	0.852684
SCARA3	162.14	2.03838	1.84411	1.10534	0.26901	0.859805		CEP295	373.458	1.05121	0.444826	2.3632	0.0181181	0.240745		PYM1	294.169	1.0531	0.528599	1.99225	0.0463432	0.661273
C12orf43	131.503	2.03825	0.919285	2.21722	0.0266083	0.397991		SNRPF	252.673	1.05039	0.805035	1.30478	0.191968	0.683197		SNRNP40	338.499	1.05293	0.330417	3.18667	0.00143921	0.190426
YES1	264.718	2.03816	1.41924	1.43609	0.150976	0.738703		KIAA1143	158.922	1.04992	0.423772	2.47755	0.0132287	0.20376		NEMP1	137.146	1.05236	0.816657	1.28862	0.19753	0.924072
S100Z	160.187	2.03642	2.39077	0.851783	0.394335	0.936938		PCDHB9	132.809	1.04834	1.28197	0.817759	0.413495	0.873788		RAPH1	605.681	1.05204	0.950028	1.10737	0.268133	0.967382
AC092111.1	54.2549	2.03272	2.008	1.01231	0.311391	0.885031		RSAD2	79.096	1.04832	1.31498	0.797215	0.425326	0.87898		DECR1	451.503	1.05202	0.47508	2.2144	0.0268016	0.545146
ACTR3	712.292	2.03243	1.14467	1.77557	0.0758044	0.592781		DENND1B	437.677	1.04832	0.875771	1.19702	0.231299	0.725262		EIF2B1	300.165	1.05197	0.403988	2.60396	0.00921523	0.386072
MILR1	135.551	2.03134	2.69809	0.75288	0.451522	0.957492		ZNF610	66.28	1.04831	0.970543	1.08013	0.280084	0.772803		ZBTB1	240.357	1.05184	0.58436	1.79998	0.0718633	0.749536
CALU	434.955	2.03096	1.07225	1.89412	0.0582093	0.541625		KRBA1	96.0697	1.04831	0.778052	1.34735	0.177867	0.664983		CMPK2	50.7021	1.05154	1.43936	0.730564	0.465046	0.999985
CHCHD7	119.708	2.03084	1.72692	1.17599	0.2396	0.839738		AC099850.1	67.3042	1.04831	0.771332	1.35908	0.17412	0.661387		HSPB8	62.4799	1.05144	0.821984	1.27915	0.200845	0.931043
RAPH1	605.681	2.02996	1.78811	1.13526	0.256268	0.851874		NR2C2	708.805	1.0483	0.578856	1.81099	0.070142	0.464444		CTNNBL1	434.37	1.05095	0.414144	2.53763	0.0111604	0.399767
LRRC59	117.156	2.02861	1.00968	2.00916	0.0445199	0.487834		POLD1	109.566	1.0483	0.614481	1.706	0.0880088	0.510205		ZFP36L1	553.337	1.05063	1.09505	0.959438	0.337338	0.994123
EXT2	422.972	2.02835	0.644538	3.14698	0.00164966	0.115555		PDE6A	79.4513	1.0483	0.640751	1.63605	0.101828	0.541202		SMYD4	278.633	1.05009	0.508134	2.06657	0.0387747	0.620714
RCSD1	268.624	2.02803	2.59258	0.782245	0.434071	0.95282		ALG2	75.5849	1.0483	0.617255	1.69833	0.0894453	0.512224		LY6G5C	59.6407	1.05	1.78817	0.587191	0.557075	0.999985
AUNIP	49.7288	2.02758	1.55588	1.30317	0.192517	0.800584		PHF13	68.2019	1.0483	0.615412	1.70342	0.0884903	0.510897		ZNF891	294.325	1.04958	0.681239	1.54069	0.123393	0.858149
RNPEP	311.386	2.0261	1.07527	1.88428	0.0595277	0.548709		NADK	205.436	1.0483	0.523584	2.00217	0.0452669	0.384843		PNRC2	161.254	1.04925	0.667237	1.57253	0.115829	0.844318
ZNF274	246.41	2.02578	1.11218	1.82145	0.0685379	0.575688		TFB2M	107.612	1.0483	0.493914	2.12243	0.0338012	0.328948		SPTB	111.672	1.04871	3.1875	0.329007	0.74215	0.999985
TLR2	309.8	2.02559	3.33544	0.607295	0.543655	0.993223		UCKL1	214.092	1.0483	0.401216	2.6128	0.00898035	0.163947		UQCC3	88.0577	1.04756	0.760863	1.3768	0.168574	0.891314
GADD45A	349.522	2.02553	3.22196	0.628665	0.529569	0.984811		DUS2	255.961	1.0483	0.403251	2.59961	0.00933287	0.168622		ARHGAP24	759.987	1.04718	1.04241	1.00458	0.315101	0.989275
TMEM97	66.7867	2.02523	2.35216	0.861005	0.389235	0.935419		PDZD11	104.262	1.04592	0.805279	1.29882	0.194004	0.68691		PIGF	244.607	1.04706	0.617512	1.69561	0.0899598	0.793565
FGFR1OP	172.332	2.02519	1.49829	1.35167	0.176482	0.778409		NCAPD3	264.697	1.04549	0.524486	1.99335	0.0462227	0.389617		DDX11	154.212	1.04676	0.923804	1.1331	0.257174	0.956738
SH2B2	109.003	2.02518	2.56205	0.790453	0.429263	0.95046		MT1E	515.971	1.04548	1.77547	0.588844	0.555966	0.942758		PFKFB4	161.284	1.04667	0.939098	1.11455	0.265042	0.965647
LYAR	126.397	2.02486	0.794946	2.54716	0.0108603	0.254944		KPTN	79.9886	1.04528	0.635813	1.644	0.100176	0.536641		SYNCRIP	694.561	1.04601	0.399187	2.62036	0.00878375	0.386072
SAE1	540.275	2.02462	0.648826	3.12043	0.00180587	0.119447		DAP3	550.35	1.04519	0.395753	2.64102	0.00826562	0.156184		CORO2A	52.6447	1.04581	3.13558	0.333529	0.738735	0.999985
G6PC3	190.583	2.02444	1.0145	1.9955	0.0459879	0.497793		TWISTNB	133.863	1.04504	0.791267	1.32071	0.186597	0.675956		C19orf54	51.1058	1.04576	0.996164	1.04979	0.293815	0.982561
MEN1	89.9879	2.02439	1.03723	1.95173	0.0509702	0.52092		RNF114	332.745	1.04396	0.345686	3.01996	0.00252809	0.0784441		PCGF2	71.7765	1.04567	1.06748	0.979565	0.327301	0.993123
DNMBP	209.914	2.02422	1.87067	1.08208	0.279216	0.865566		SERTAD1	54.101	1.04372	0.876914	1.19022	0.233959	0.727143		LSM5	339.209	1.04515	0.996267	1.04907	0.294147	0.982561
CC2D2A	548.253	2.02332	1.06156	1.90598	0.0566524	0.535805		LSM4	294.272	1.04324	0.786949	1.32568	0.184946	0.673524		SPAG1	292.249	1.04506	1.29616	0.806277	0.420083	0.999985
FERMT1	158.646	2.02253	3.05409	0.662237	0.507819	0.97542		ZNF250	150.187	1.04277	0.687856	1.51597	0.129528	0.596055		NR2C2	708.805	1.04431	0.610435	1.71077	0.087124	0.791626
LARS2	329.185	2.02195	1.00647	2.00896	0.0445415	0.487834		ZNF446	61.7056	1.04277	0.69682	1.49646	0.134533	0.602392		SRP14-AS1	86.9357	1.04398	1.00949	1.03417	0.301059	0.984381
PTTG1IP	473.35	2.01984	1.18629	1.70264	0.0886348	0.625699		OLFML3	68.6427	1.04222	1.13906	0.914982	0.360201	0.838426		ELMOD2	238.74	1.04257	0.46784	2.22848	0.0258487	0.536597
DLAT	239.231	2.01956	0.877613	2.3012	0.0213805	0.358834		SBNO2	213.588	1.04189	0.935907	1.11324	0.265604	0.759562		ST7	255.649	1.04247	1.03854	1.00379	0.315481	0.989275
CENPJ	125.815	2.01943	1.41962	1.42251	0.154877	0.745222		CDC25B	268.113	1.04188	0.58525	1.78023	0.0750386	0.481732		PAICS	404.385	1.04182	0.541668	1.92336	0.0544354	0.693645
BFAR	249.5	2.0189	0.675797	2.98744	0.00281328	0.145083		ZSWIM7	354.052	1.04166	0.337384	3.08746	0.00201875	0.0704027		NEMP2	118.624	1.04127	0.758734	1.37237	0.169947	0.893674
C6orf52	35.4899	2.01778	1.76723	1.14178	0.253546	0.849077		MRPL13	209.273	1.04065	0.547405	1.90106	0.0572946	0.429158		ANP32E	283.445	1.04114	0.853069	1.22046	0.22229	0.935881
ADH5	269.24	2.01633	1.14764	1.75694	0.0789288	0.601448		NUP62	142.014	1.04065	0.456632	2.27896	0.0226695	0.269391		ZNF107	322.585	1.04076	0.543746	1.91405	0.0556141	0.701144
SUPT16H	344.261	2.01603	1.09513	1.8409	0.0656358	0.566379		MESD	330.743	1.04046	0.512279	2.03104	0.0422504	0.369217		HNRNPM	872.719	1.04028	0.301193	3.45387	0.000552605	0.127383
LGALS1	641.856	2.01372	3.18625	0.632003	0.527385	0.983708		SPI1	245.179	1.04028	1.06001	0.981386	0.326402	0.811533		DISC1	706.41	1.03939	0.975793	1.06517	0.286798	0.979062
TUBA1B	313.116	2.01355	1.31771	1.52807	0.126496	0.706734		NUDT21	239.063	1.04013	0.453824	2.29192	0.0219105	0.263669		TOPBP1	277.717	1.03938	0.513861	2.02268	0.0431059	0.641576
METTL2B	279.432	2.01276	0.994223	2.02445	0.0429238	0.481381		LGALS9	113.125	1.03987	1.32494	0.784843	0.432546	0.884153		ADCY7	187.808	1.03901	3.1563	0.329187	0.742014	0.999985
BTG3	278.392	2.01256	1.06219	1.89473	0.0581283	0.541625		WNK3	467.78	1.03973	0.831574	1.25031	0.211186	0.704464		2022-03-01	76.9371	1.03891	1.32576	0.783631	0.433257	0.999985
KPTN	79.9886	2.01061	1.30893	1.53607	0.124522	0.701622		DHPS	247.151	1.0393	0.588162	1.76703	0.077223	0.486805		NCAPD3	264.697	1.03873	0.577269	1.79938	0.0719587	0.749536
ATAD5	475.482	2.01032	1.10091	1.82605	0.0678431	0.57525		PHPT1	385.873	1.03917	0.925537	1.12278	0.261532	0.756746		NFKBIA	447.463	1.03675	0.707506	1.46536	0.142822	0.881005
CD74	803.37	2.01009	2.859	0.703075	0.482009	0.970467		ZBTB8B	55.7164	1.03888	1.35074	0.769115	0.441825	0.890944		CENPJ	125.815	1.03671	0.755064	1.37301	0.16975	0.892995
CCDC14	659.211	2.00979	0.564747	3.55874	0.000372635	0.0536389		FARS2	771.144	1.03884	0.426135	2.43781	0.0147764	0.215639		ITGA1	59.287	1.03634	1.30105	0.796541	0.425718	0.999985
CDC25B	268.113	2.00793	1.2052	1.66605	0.0957038	0.64072		RAD51C	329.987	1.03825	0.426429	2.43474	0.0149024	0.216068		UTP15	76.7945	1.03629	0.54905	1.88743	0.0591023	0.716311
P4HB	352.632	2.00764	1.11512	1.80038	0.0718014	0.584649		SLC31A1	227.152	1.03803	0.506208	2.05061	0.0403054	0.360814		TAF1A	149.618	1.03597	0.626163	1.65447	0.0980327	0.813255
TGFBR1	372.932	2.00737	1.68982	1.18792	0.234865	0.837263		PFDN4	162.627	1.0377	0.574675	1.80572	0.0709615	0.466277		MORC2	164.222	1.03523	0.63951	1.61879	0.105493	0.824207
COX18	232.591	2.00656	0.759503	2.64193	0.0082434	0.228325		FLNC	53.2303	1.03761	1.51512	0.684838	0.493446	0.913248		FMN1	609.207	1.03496	1.16776	0.886274	0.37547	0.999985
POT1	398.885	2.00566	0.78174	2.56564	0.0102987	0.249664		HERC5	142.343	1.03758	0.771401	1.34506	0.178605	0.665272		TLR1	139.619	1.03468	3.31131	0.312468	0.754685	0.999985
GUCY1A1	89.1772	2.00565	6.01515	0.333433	0.738808	0.999932		IPO11	299.955	1.03757	0.427617	2.4264	0.0152493	0.219107		SART1	154.041	1.03444	0.522037	1.98154	0.0475311	0.670251
JUNB	544.57	2.00555	1.81478	1.10512	0.269106	0.859805		RFT1	143.031	1.0368	0.387075	2.67856	0.00739403	0.144975		GPC6	495.898	1.03377	1.37371	0.752539	0.451727	0.999985
HIF1A	638.396	2.00144	1.8019	1.11074	0.266679	0.859805		HINT2	128.543	1.03649	0.898815	1.15318	0.248838	0.742354		TADA1	124.44	1.03375	0.620357	1.66637	0.0956389	0.809017
ALG2	75.5849	2.00115	1.27098	1.5745	0.115373	0.685949		GNPNAT1	120.963	1.03592	0.498266	2.07904	0.0376136	0.348641		ATAD3A	132.705	1.03309	0.848547	1.21748	0.223421	0.935881
NSG1	127.513	2.00067	2.00806	0.996317	0.319096	0.890346		COG4	388.499	1.03542	0.331872	3.11993	0.00180895	0.0681458		HFE	56.9753	1.03275	1.27283	0.811381	0.417147	0.999985
MROH8	168.77	1.99911	0.961874	2.07835	0.0376771	0.456571		GBP1	113.495	1.03529	1.60117	0.646584	0.517902	0.924343		ARF4	489.207	1.03269	0.397312	2.59919	0.00934451	0.386364
AC009061.2	205.157	1.99731	1.15809	1.72465	0.0845905	0.618559		ETF1	343.255	1.03465	0.4145	2.49614	0.0125554	0.201641		NSMAF	498.063	1.03185	0.483412	2.13451	0.0328008	0.583561
FAF2	492.573	1.99704	0.555207	3.59693	0.000321995	0.0509076		SPEG	137.214	1.03454	1.45872	0.709213	0.478192	0.908044		RSPRY1	531.355	1.03145	0.384046	2.68575	0.00723667	0.385307
NLRP3	109.669	1.99623	2.27621	0.876997	0.380488	0.931936		AP4M1	252.208	1.03436	0.837443	1.23515	0.216776	0.708576		TSPAN4	79.5297	1.03141	1.01057	1.02062	0.307436	0.985866
CLN3	79.1891	1.99602	1.4423	1.38391	0.166385	0.766552		DNAJC17	282.283	1.03365	0.3698	2.79516	0.00518742	0.117662		S100A11	327.336	1.03136	1.76887	0.583062	0.559852	0.999985
NIPSNAP2	592.657	1.99468	0.772202	2.58311	0.00979152	0.245943		LAPTM4A	389.048	1.03302	0.693537	1.48949	0.136358	0.605299		ZNF623	147.127	1.03093	0.533043	1.93405	0.0531065	0.692181
CEP95	448.187	1.99392	0.807968	2.46782	0.0135938	0.280418		FAM3C	508.944	1.03285	0.827704	1.24785	0.212086	0.704936		GHDC	59.6573	1.02977	0.699267	1.47264	0.140849	0.878483
GPN1	121.728	1.99347	0.92059	2.16543	0.0303546	0.421144		FSTL1	128.018	1.03276	1.54689	0.667634	0.504367	0.917985		PLK3	192.178	1.02975	0.910781	1.13063	0.258212	0.956762
DAP	269.674	1.9934	1.13282	1.75968	0.0784628	0.599635		CXorf38	197.462	1.03271	0.726511	1.42147	0.155181	0.632847		NUP205	359.456	1.02959	0.45885	2.24385	0.0248424	0.529984
CCNB1IP1	235.574	1.99262	1.03468	1.92583	0.0541261	0.530778		C7orf50	492.765	1.03099	0.773995	1.33204	0.182848	0.671718		MROH8	168.77	1.02881	0.510827	2.01402	0.0440076	0.643491
IPO11	299.955	1.99254	0.868202	2.29502	0.0217318	0.360853		NSD2	712.675	1.03084	0.341869	3.01529	0.00256732	0.0792785		TNFRSF10D	55.5545	1.0284	3.30269	0.311382	0.755511	0.999985
ZCWPW1	208.023	1.99243	1.40061	1.42254	0.154868	0.745222		CLVS1	329.93	1.03041	1.23618	0.83355	0.404535	0.867749		TMED5	302.285	1.02838	0.516566	1.9908	0.0465024	0.662543
ZC3H12C	71.7723	1.99152	1.7968	1.10837	0.267702	0.859805		AC092111.1	54.2549	1.03039	0.981751	1.04955	0.293927	0.78564		ADPGK	386.878	1.02768	0.701745	1.46446	0.143069	0.881005
TTC12	80.9801	1.99148	2.79074	0.713603	0.475472	0.966514		NBPF20	108.832	1.03039	0.908884	1.13369	0.256925	0.751877		AC109826.1	54.6591	1.02723	3.27739	0.313429	0.753955	0.999985
LINC00115	53.667	1.99075	1.69517	1.17436	0.24025	0.839738		ZNF691	45.0438	1.03038	0.865665	1.19028	0.233936	0.727143		SNRPE	318.074	1.02701	0.860229	1.19388	0.232524	0.943293
RFT1	143.031	1.98832	0.792096	2.5102	0.0120662	0.266348		LARS2	329.185	1.03038	0.497842	2.06969	0.0384815	0.3536		MTIF2	224.192	1.02592	0.535479	1.9159	0.0553777	0.700231
PRCP	353.176	1.98766	1.77316	1.12097	0.262302	0.8583		PIGV	61.0142	1.03038	0.558382	1.84529	0.0649949	0.449367		DPP3	90.8534	1.02463	0.660247	1.55189	0.120689	0.853967
STRADB	202.529	1.98737	0.89638	2.21711	0.0266157	0.397991		HLA-B	673.527	1.03018	1.18339	0.870535	0.384008	0.855601		EEF1AKMT3	120.227	1.02419	2.22423	0.460468	0.64518	0.999985
MARVELD3	59.5176	1.98658	2.29511	0.865567	0.386728	0.934644		MRPL17	94.1222	1.0297	1.02439	1.00519	0.314805	0.801741		ABCF2	145.978	1.0237	0.567376	1.80428	0.0711881	0.749309
MMS22L	436.037	1.98512	1.22033	1.62671	0.103799	0.666515		IRAK1	274.574	1.02767	0.738248	1.39204	0.163909	0.645341		TMEM19	87.65	1.02293	0.910522	1.12345	0.261247	0.96217
LINC01094	262.438	1.98499	2.55201	0.777814	0.436678	0.953626		MR1	138.131	1.02725	0.849409	1.20937	0.226521	0.720271		THAP1	46.2526	1.0228	0.789507	1.2955	0.195149	0.923705
APLNR	67.052	1.98476	4.7654	0.416493	0.677049	0.999932		RBM38	61.8202	1.02724	0.65206	1.57538	0.115169	0.567111		UTP23	241.947	1.02267	0.562673	1.81752	0.069137	0.744353
DDX23	209.574	1.98372	0.683173	2.90369	0.00368795	0.158789		LSM8	415.468	1.02702	0.503546	2.03958	0.0413925	0.366204		WNT3	80.5292	1.02227	1.43292	0.713415	0.475589	0.999985
ACTL6A	154.624	1.98141	1.5773	1.2562	0.209042	0.812494		VAMP5	121.767	1.0268	1.39177	0.73777	0.460654	0.902477		NONO	468.636	1.02187	0.546301	1.87052	0.0614116	0.727396
SPTSSA	169.778	1.98066	1.90685	1.03871	0.298941	0.879426		SMCR5	219.411	1.02661	0.75413	1.36132	0.173412	0.660776		NOA1	88.1794	1.02155	0.494649	2.0652	0.0389042	0.620714
C11orf24	91.2401	1.98048	1.40922	1.40537	0.159913	0.755117		DDB2	366.289	1.02649	0.863573	1.18866	0.234575	0.727627		ZNF85	140.435	1.02153	0.824856	1.23843	0.215556	0.935829
CASP3	181.274	1.97951	1.08	1.83288	0.0668199	0.571736		AC145207.5	47.3425	1.02648	0.812757	1.26296	0.206603	0.699873		CDH10	254.698	1.02143	1.53002	0.66759	0.504395	0.999985
ATP11C	330.87	1.97836	1.45724	1.35761	0.174589	0.777475		PSMA7	660.234	1.02611	0.690275	1.48652	0.137141	0.606356		ERLIN2	135.166	1.02109	0.540583	1.88888	0.0589083	0.715807
ZKSCAN2	75.2481	1.9782	1.07106	1.84695	0.064754	0.564049		BOLA3	175.614	1.026	0.725158	1.41486	0.15711	0.637192		NXT1	59.8303	1.02038	1.11953	0.911435	0.362066	0.999985
ACP2	114.867	1.97764	1.23993	1.59496	0.110722	0.679047		ELAVL1	402.217	1.0258	0.417751	2.45554	0.0140673	0.210371		LAT2	267.703	1.01969	0.889944	1.14579	0.251883	0.954424
THOC1	440.528	1.97665	0.892077	2.21579	0.0267062	0.397991		TNFRSF14	96.2409	1.02525	1.23959	0.827085	0.408189	0.869873		DUSP12	164.426	1.01835	0.637093	1.59844	0.109945	0.830442
PTBP3	455.434	1.97541	1.44208	1.36984	0.170738	0.77227		PCDH1	118.667	1.02523	0.856245	1.19735	0.231168	0.725262		PRPF3	566.746	1.01807	0.308121	3.30413	0.000952723	0.152261
SHKBP1	75.7611	1.97524	1.72751	1.14341	0.25287	0.848746		POMZP3	51.9405	1.02522	0.658599	1.55667	0.11955	0.575785		SLC36A4	352.194	1.01756	0.55343	1.83864	0.0659687	0.737587
NHSL1	804.889	1.97522	1.62904	1.21251	0.225319	0.827599		KRBOX4	366.274	1.02381	0.539382	1.89811	0.0576814	0.43105		AP003481.1	104.056	1.01699	1.26935	0.801188	0.423023	0.999985
U2AF1L5	418.562	1.97517	0.993486	1.98812	0.0467979	0.500413		SSR2	337.988	1.02375	0.649363	1.57655	0.1149	0.566668		GYPC	114.491	1.01684	1.34702	0.754882	0.45032	0.999985
PTN	1692.75	1.97488	1.24657	1.58426	0.113135	0.683406		GNAI3	541.579	1.02293	0.324867	3.14877	0.00163959	0.0658311		MAGOH	233.599	1.01658	0.422042	2.40872	0.0160086	0.451807
NAT10	231.338	1.97466	0.772689	2.55557	0.0106015	0.253123		SPOCD1	155.751	1.02285	1.93511	0.528576	0.597099	0.958975		DAP3	550.35	1.01654	0.43827	2.31944	0.0203713	0.499706
MESD	330.743	1.97456	1.05507	1.8715	0.0612761	0.55468		ZSCAN29	117.687	1.02277	0.703736	1.45334	0.146128	0.621395		CCL2	179.268	1.01573	2.52637	0.402054	0.687645	0.999985
DALRD3	82.1599	1.97421	1.69571	1.16424	0.244327	0.84235		TRAF4	100.675	1.02277	0.544329	1.87895	0.0602515	0.436665		AC137767.1	77.9163	1.01555	1.10292	0.920778	0.357166	0.999985
ARMCX2	102.498	1.97412	1.1139	1.77227	0.0763505	0.592781		TEAD1	660.937	1.02198	0.786647	1.29916	0.193888	0.68691		NBPF20	108.832	1.01517	1.00567	1.00945	0.31276	0.987454
PNRC2	161.254	1.9738	1.22996	1.60476	0.108546	0.675651		ZCWPW1	208.023	1.02197	0.681904	1.4987	0.133951	0.601769		CENPO	132.607	1.01513	0.738211	1.37512	0.169094	0.891694
COTL1	387.086	1.97356	2.03781	0.968469	0.33281	0.899536		SF3A2	154.299	1.02187	0.494353	2.06708	0.0387266	0.35509		TDP1	205.863	1.01445	0.644835	1.5732	0.115674	0.843657
MRPL13	209.273	1.97339	1.1273	1.75056	0.0800226	0.6057		MCRIP2	162.102	1.02174	0.620488	1.64668	0.0996243	0.534881		ARHGAP11B	100.394	1.01403	0.968404	1.04711	0.295047	0.982731
MUTYH	168.805	1.97225	1.04129	1.89405	0.0582188	0.541625		LIMA1	676.012	1.0215	0.435655	2.34475	0.0190399	0.246559		FGFR1OP	172.332	1.01391	0.808664	1.25381	0.209911	0.934834
CMTM7	241.403	1.97222	2.73154	0.722017	0.470284	0.964709		PMPCB	356.432	1.02106	0.476633	2.14225	0.0321737	0.321637		ASAH1	554.278	1.01384	0.827532	1.22514	0.220523	0.935829
SMIM20	144	1.97183	1.03057	1.91333	0.0557056	0.533008		UBXN8	171.342	1.02082	0.540044	1.89025	0.0587241	0.433725		2022-09-06	232.755	1.01365	0.706004	1.43576	0.15107	0.887573
PDCD2L	97.478	1.97153	1.44517	1.36422	0.172497	0.775203		AIF1	229.34	1.02073	1.35032	0.755919	0.449698	0.896743		OGFOD3	124.249	1.01334	0.724528	1.39862	0.161926	0.888452
KRI1	104.676	1.97017	1.04358	1.8879	0.0590392	0.545809		EXT2	422.972	1.02003	0.31665	3.22132	0.00127601	0.0583331		CORO1B	100.163	1.01304	0.857892	1.18085	0.237664	0.946599
PIGF	244.607	1.96983	1.16092	1.69678	0.0897379	0.626603		TOP1	788.248	1.01993	0.327573	3.11359	0.00184828	0.0688205		GGCX	218.085	1.01276	0.432422	2.34206	0.0191775	0.487572
SOX2	745.084	1.96943	1.47524	1.33499	0.181881	0.786521		ACP2	114.867	1.01973	0.601319	1.69583	0.0899185	0.512224		RAB30-AS1	274.906	1.01215	0.650179	1.55672	0.119536	0.849981
H1FX	261.443	1.96903	1.41839	1.38822	0.16507	0.766255		RFX4	231.751	1.01893	1.58148	0.644286	0.51939	0.924824		SCFD2	825.568	1.01115	0.406062	2.49014	0.0127691	0.412995
MAML2	1649.21	1.96898	1.10153	1.7875	0.0738573	0.589035		ZCCHC8	342.997	1.0181	0.329438	3.09041	0.00199882	0.0704027		DDX58	352.619	1.01114	0.621117	1.62793	0.103539	0.823561
TOP1	788.248	1.96823	0.673017	2.92448	0.0034503	0.156386		NUBP2	153.026	1.01765	0.631922	1.61041	0.107308	0.551495		CHTF18	68.924	1.01102	1.08624	0.93075	0.351983	0.999985
GEMIN6	118.099	1.96782	0.969412	2.02991	0.0423652	0.480415		RIC3	877.404	1.01743	0.747696	1.36076	0.17359	0.66083		METTL13	80.6448	1.01038	0.608572	1.66025	0.0968643	0.810234
PCDHA4	50.9397	1.9677	2.853	0.689696	0.490385	0.971813		RTRAF	283.53	1.01681	0.543459	1.87099	0.0613459	0.439514		C6orf52	35.4899	1.01012	0.946671	1.06703	0.28596	0.979062
PCTP	139.059	1.96617	1.55447	1.26485	0.205926	0.81015		IKZF1	253.04	1.01593	1.52088	0.667989	0.504141	0.917985		NFAM1	102.842	1.0087	3.14926	0.320296	0.748744	0.999985
APH1B	276.61	1.96476	1.05253	1.86669	0.0619447	0.556907		TLR7	55.3354	1.01592	1.7971	0.56531	0.571863	0.950044		ZNF587B	64.9982	1.00868	0.865989	1.16477	0.244112	0.948851
NR2C2AP	63.0238	1.96429	1.952	1.00629	0.314275	0.8854		ZC3H12C	71.7723	1.01589	0.876567	1.15894	0.24648	0.740138		ZNF300	78.7399	1.00847	1.11202	0.906889	0.364465	0.999985
LACTB2-AS1	45.6319	1.96408	1.77385	1.10724	0.26819	0.859805		SURF1	189.814	1.01588	0.561434	1.80944	0.0703828	0.465092		EXT2	422.972	1.00832	0.338566	2.9782	0.00289949	0.271743
KIFC3	313.192	1.96336	1.6234	1.20941	0.226505	0.829044		THOC1	440.528	1.01588	0.434852	2.33615	0.0194836	0.249763		DNASE2	114.232	1.00827	1.06643	0.945464	0.344422	0.996753
POP5	187.707	1.96261	1.4015	1.40036	0.161405	0.757524		MRPL50	162.723	1.01498	0.583317	1.74002	0.0818555	0.49512		SLC7A5	168.254	1.00813	0.93553	1.0776	0.281212	0.976045
SLC30A5	279.155	1.96223	0.919225	2.13465	0.0327894	0.432972		RARRES3	125.014	1.01498	1.29392	0.784418	0.432795	0.884153		DERL1	140.102	1.00769	0.674872	1.49316	0.135395	0.870666
LINC00240	194.707	1.96209	2.69149	0.728999	0.466002	0.963055		ATIC	251.845	1.01464	0.424114	2.39238	0.0167397	0.231472		LINC00511	731.894	1.00733	1.05869	0.951485	0.341358	0.995716
TFB2M	107.612	1.9619	1.00212	1.95774	0.0502602	0.517223		CDH6	164.809	1.01339	1.73304	0.584749	0.558717	0.944976		FAM78A	71.9626	1.00667	3.18416	0.316151	0.751888	0.999985
ALDH1A1	80.7086	1.96165	2.61776	0.749363	0.453639	0.957648		TACO1	61.0895	1.0133	0.484867	2.08986	0.0366305	0.344394		RIOK2	69.4411	1.00615	0.704389	1.4284	0.153176	0.887573
TDP1	205.863	1.961	1.21104	1.61926	0.10539	0.669199		TMED3	172.195	1.0133	0.42636	2.37664	0.0174712	0.236404		IRAK2	316.096	1.00607	1.05741	0.951444	0.341379	0.995716
QRSL1	365.075	1.9607	2.00437	0.978209	0.327971	0.894576		MID1	339.114	1.01268	0.537258	1.8849	0.0594431	0.433725		FBLN1	55.8884	1.00601	1.31244	0.766519	0.443368	0.999985
DERL1	140.102	1.95978	1.24331	1.57626	0.114965	0.685761		PLXNA3	149.33	1.01268	0.550321	1.84016	0.0657448	0.450671		KCNQ1	183.115	1.00593	1.05141	0.956747	0.338695	0.994794
TMEM186	47.0029	1.9597	1.816	1.07913	0.280528	0.867043		GEMIN6	118.099	1.01164	0.47193	2.14362	0.0320631	0.321282		RCCD1	68.6632	1.00571	0.814299	1.23506	0.216809	0.935829
IFI44L	252.359	1.95859	2.34218	0.836223	0.403029	0.943218		PGLS	273.703	1.01133	0.626978	1.61303	0.106738	0.551422		DUS2	255.961	1.00535	0.426276	2.35844	0.0183518	0.479822
OAS3	48.8384	1.95852	2.68408	0.729682	0.465585	0.962546		FGFR1OP	172.332	1.01128	0.728225	1.38869	0.164928	0.646722		PCTP	139.059	1.00532	0.825655	1.21761	0.223373	0.935881
PSMG3	186.412	1.95815	1.2356	1.58478	0.113017	0.68326		ZNF195	334.459	1.01127	0.31334	3.22737	0.00124933	0.0574791		SF3B4	126.17	1.00503	0.480669	2.09089	0.0365378	0.608252
SPRY1	204.849	1.95761	2.57627	0.759861	0.447337	0.957295		NCK1	568.254	1.01068	0.417495	2.42082	0.0154854	0.220538		EPHB3	44.7384	1.00436	1.85649	0.541002	0.588506	0.999985
SLC15A3	49.8784	1.95665	3.15963	0.619264	0.535743	0.988809		SLA	143.842	1.01033	1.41958	0.711707	0.476646	0.907683		PDE9A	356.013	1.00402	1.05076	0.955517	0.339316	0.994794
PARP14	602.695	1.95636	2.18492	0.89539	0.370579	0.923204		PPP1CC	325.541	1.01013	0.37321	2.70661	0.00679746	0.137512		BRWD3	425.337	1.00394	0.646419	1.55308	0.120403	0.852684
VTA1	326.373	1.95623	0.945943	2.06802	0.0386383	0.46031		DERL2	235.691	1.00986	0.405343	2.49136	0.0127253	0.202267		STAMBPL1	172.551	1.0039	0.874423	1.14807	0.25094	0.954424
WDR53	68.8449	1.95589	1.25768	1.55516	0.119908	0.691052		TRIAP1	80.0154	1.00963	0.873517	1.15582	0.247753	0.7417		ZSWIM7	354.052	1.00349	0.371927	2.69809	0.00697381	0.382217
TXNDC12	176.467	1.95526	0.96977	2.01621	0.0437776	0.486131		PLPP5	141.239	1.00931	0.509049	1.98273	0.0473975	0.394106		ZFAND6	667.038	1.00323	0.582724	1.72162	0.0851375	0.791626
CNTLN	518.878	1.95482	1.12325	1.74032	0.0818023	0.608983		IFI27L1	110.382	1.00909	0.787362	1.28161	0.199981	0.691695		RNF114	332.745	1.0031	0.382796	2.62047	0.00878096	0.386072
PRRG4	61.1182	1.95464	2.40554	0.812556	0.416472	0.945199		DBN1	194.928	1.00866	1.09884	0.917935	0.358653	0.837803		EMC8	161.861	1.00264	0.399342	2.51072	0.0120484	0.405889
KIAA1143	158.922	1.95454	0.871942	2.2416	0.0249874	0.386891		STARD4-AS1	279.278	1.00864	1.48069	0.681195	0.495748	0.913685		AC092111.1	54.2549	1.00233	1.06798	0.938526	0.347974	0.999286
LRP10	141.665	1.95363	2.10094	0.929884	0.352431	0.912608		GEMIN2	177.042	1.00843	0.458829	2.19784	0.0279604	0.30302		HIF1A	638.396	1.00203	0.976477	1.02617	0.304812	0.985866
UCKL1	214.092	1.95327	0.821937	2.37643	0.0174811	0.321374		EIF3B	431.864	1.00826	0.506667	1.98998	0.0465928	0.392223		LEMD2	190.274	1.00172	0.601139	1.66636	0.0956409	0.809017
CCDC167	135.851	1.95319	1.31199	1.48873	0.13656	0.718284		AC073592.1	57.267	1.00769	1.27647	0.789433	0.429859	0.882809		FPGS	189.164	1.00064	0.560459	1.78539	0.0741975	0.75168
CNPY4	56.4271	1.95038	1.658	1.17635	0.239457	0.839738		AAMDC	189.801	1.00766	0.600311	1.67857	0.0932366	0.522109		FEN1	64.4286	1.00058	1.20817	0.828177	0.40757	0.999985
RPAP1	188.799	1.94911	1.12179	1.7375	0.0822988	0.609876		C6orf52	35.4899	1.00766	0.86157	1.16956	0.242178	1		PPP1R14B	283.159	1.00057	1.15606	0.865497	0.386766	0.999985
THOC6	67.6537	1.94893	1.42136	1.37118	0.17032	0.771711		EIF2AK4	430.778	1.00685	0.422683	2.38205	0.0172168	0.235262		LHFPL2	503.062	1.00023	1.10669	0.903809	0.366096	0.999985
HFM1	465.585	1.94839	1.92717	1.01101	0.312012	0.885031		TMEM115	57.3944	1.00649	0.826499	1.21777	0.22331	0.717131		BZW2	245.273	1.00023	0.931095	1.07425	0.28271	0.978279
AC008124.1	185.21	1.94838	0.850401	2.29113	0.0219558	0.360853		DIAPH1	381.737	1.00614	0.791482	1.27121	0.203652	0.696888		MAOB	198.385	1.00022	1.54892	0.645753	0.518439	0.999985
GALK1	96.3228	1.94825	1.11494	1.74741	0.0805669	0.606308		LINC02482	42.8997	1.00614	0.958994	1.04916	0.294104	1		C16orf87	190.574	0.999838	0.750123	1.3329	0.182565	0.907436
SMOX	261.899	1.94794	1.74745	1.11474	0.264963	0.859805		GPAT4	250.487	1.00613	0.582977	1.72586	0.0843733	0.502655		CREG1	272.267	0.999722	0.860977	1.16115	0.245581	0.950893
METRN	729.082	1.94786	1.52588	1.27655	0.201762	0.80842		RTL8A	138.326	1.00499	0.948583	1.05946	0.289388	0.78197		GPN1	121.728	0.999624	0.491541	2.03365	0.0419866	0.636602
AC091729.3	59.3549	1.94668	1.4068	1.38376	0.16643	0.766552		LY6G5C	59.6407	1.00395	1.61428	0.621919	0.533995	0.929799		ADGRE5	111.89	0.999562	0.977089	1.023	0.306308	0.985866
MAP7D3	114.361	1.94592	1.36053	1.43026	0.152641	0.741909		PCDHA4	50.9397	1.00394	1.38565	0.724528	0.468742	0.905024		VASH1	363.063	0.999454	0.669777	1.49222	0.135642	0.871394
PIGV	61.0142	1.94513	1.14327	1.70137	0.0888731	0.625772		ITGA1	59.287	1.00393	1.18332	0.848399	0.396216	0.864137		FKBP15	412.681	0.999254	0.787525	1.26885	0.204494	0.932257
LEMD2	190.274	1.94505	1.1146	1.74506	0.0809737	0.606793		MANEAL	48.61	1.00392	1.04292	0.962609	0.335744	0.820112		GTF2B	327.724	0.998798	0.394849	2.52957	0.0114203	0.399767
UBR5-AS1	96.5068	1.94474	1.52462	1.27555	0.202114	0.808962		STK38	355.941	1.00391	0.510543	1.96635	0.0492579	0.401335		KIF9	99.5803	0.998	1.13365	0.880343	0.378674	0.999985
NUP62	142.014	1.94472	0.940459	2.06784	0.0386549	0.46031		MSN	368.677	1.00341	0.923228	1.08685	0.277105	0.770603		AC093323.1	78.643	0.997819	0.711126	1.40315	0.160571	0.888452
LINC02482	42.8997	1.94462	1.97402	0.985109	0.32457	0.893144		CRCP	149.34	1.00308	0.668191	1.50118	0.133308	0.601243		PHF8	461.821	0.997571	0.550581	1.81185	0.0700092	0.746784
ITPRIP	57.3134	1.94329	2.14096	0.907673	0.364051	0.919712		PGM2L1	485.902	1.00298	0.810645	1.23726	0.21599	0.708576		POLD2	254.51	0.996649	0.886497	1.12426	0.260904	0.961888
MRPS33	263.547	1.94108	1.25232	1.54998	0.121145	0.693711		EXTL3	371.257	1.00271	0.590871	1.697	0.0896963	0.512224		PQLC2	99.1696	0.996509	0.460886	2.16216	0.0306061	0.56869
RCC1L	347.376	1.94086	0.847852	2.28915	0.0220704	0.361391		BRIX1	154.05	1.00225	0.434656	2.30584	0.0211197	0.259189		TP53RK	65.5767	0.99637	0.865127	1.1517	0.249442	0.953882
AZGP1	48.9117	1.93986	3.29063	0.58951	0.555519	0.993705		DUSP15	48.2977	1.00176	0.69375	1.44398	0.148745	0.623867		DDAH2	139.332	0.99637	1.06416	0.9363	0.349119	0.999413
CDKN2AIP	72.4029	1.93983	1.56085	1.2428	0.21394	0.816032		VAC14	190.51	1.00123	0.525791	1.90424	0.0568787	0.42776		PKP2	59.7865	0.995833	3.09639	0.321611	0.747748	0.999985
INPP5D	479.662	1.93831	2.61995	0.739825	0.459406	0.958531		ICMT	83.9467	1.001	0.71057	1.40873	0.158916	0.641153		SLC18B1	238.674	0.995211	0.704702	1.41224	0.157878	0.887573
IFI27L1	110.382	1.93669	1.62146	1.19441	0.232317	0.83465		MLST8	68.6185	1.001	0.609896	1.64126	0.100744	0.53732		MAN1C1	398.781	0.994828	1.0868	0.915373	0.359996	0.999985
OSTC	237.191	1.93648	1.26292	1.53333	0.125194	0.703311		PIGM	144.867	1.00038	0.941142	1.06295	0.287806	0.781475		CKAP4	109.336	0.994634	0.998671	0.995958	0.319271	0.989362
AC009961.1	134.6	1.93615	1.27017	1.52432	0.127428	0.707578		FILIP1L	93.8835	1.00038	0.917884	1.08988	0.275768	0.769945		FAM110B	671.623	0.994318	1.26766	0.784372	0.432822	0.999985
ERLIN2	135.166	1.936	1.01443	1.90845	0.0563328	0.534816		ZNF415	98.6577	1.00037	0.653777	1.53014	0.125983	0.589136		KCTD5	94.5693	0.993189	0.460071	2.15877	0.0308679	0.56869
HIST2H2BF	97.6739	1.93559	1.94722	0.994029	0.320209	0.890346		RNF40	106.388	1.00037	0.577662	1.73175	0.0833176	0.500607		LARS2	329.185	0.991575	0.519075	1.91027	0.0560978	0.70361
ZNF79	145.798	1.93296	1.66763	1.1591	0.246415	0.84235		SHQ1	228.142	1.00037	0.558246	1.79198	0.073136	0.476388		SLC7A6	256.682	0.991513	0.425754	2.32884	0.0198675	0.494864
ZNF354B	181.849	1.93251	0.932929	2.07144	0.0383174	0.45906		FTSJ1	60.3882	1.00037	0.592351	1.68881	0.0912562	0.517105		STX18	500.896	0.99091	0.342364	2.89432	0.00379983	0.3035
BLNK	137.231	1.93114	3.73549	0.51697	0.605177	0.999932		TCAIM	275.121	1.00037	0.519325	1.92628	0.0540691	0.418387		VSTM5	42.8111	0.989965	3.2615	0.303531	0.761485	0.999985
TFR2	86.724	1.93087	2.25379	0.856721	0.391599	0.936156		TAF12	276.753	0.999934	0.319569	3.12901	0.00175397	0.0672551		CEP41	237.174	0.988887	0.569022	1.73787	0.0822333	0.782639
NECAP2	259.45	1.92946	0.890059	2.16779	0.0301748	0.420332		LONP1	432.382	0.999889	0.292806	3.41486	0.000638158	0.0418537		PTK7	135.52	0.988719	1.00399	0.984793	0.324726	0.990126
KRT10	335.734	1.92941	1.74245	1.1073	0.268164	0.859805		HIF1A	638.396	0.999412	0.874323	1.14307	0.25301	0.747334		MEOX2	151.921	0.988674	2.4275	0.407281	0.683802	0.999985
SHMT2	68.3639	1.92817	1.98825	0.969779	0.332157	0.899536		SDF4	263.018	0.999276	0.490257	2.03827	0.0415232	0.366424		TRMT2B	157.561	0.988604	0.490267	2.01646	0.0437519	0.643491
ZNF880	175.839	1.92754	1.37115	1.40578	0.159789	0.754806		GEMIN5	160.023	0.998669	0.472538	2.11342	0.0345652	0.334608		LACTB2	74.7723	0.988536	0.974445	1.01446	0.310363	0.985866
RBM43	79.683	1.92738	1.54055	1.2511	0.210898	0.813954		MRPL20	337.4	0.998509	0.485543	2.05648	0.0397364	0.359851		EFTUD2	333.157	0.987029	0.453299	2.17743	0.0294482	0.567002
REPIN1	164.228	1.92674	1.30012	1.48197	0.138348	0.721504		PPP4C	234.825	0.997763	0.441816	2.25832	0.0239256	0.276757		CCDC170	103.681	0.986481	3.35197	0.294299	0.768529	0.999985
DBN1	194.928	1.92566	2.2652	0.850105	0.395267	0.936938		BRCC3	54.1366	0.997679	0.728347	1.36979	0.170754	0.656541		NMNAT3	256.877	0.986468	0.611687	1.6127	0.10681	0.824207
LINC01003	147.623	1.92408	1.18374	1.62542	0.104072	0.666515		RPAP1	188.799	0.997676	0.549099	1.81693	0.0692274	0.462177		DPH5	201.573	0.986406	0.414637	2.37896	0.0173614	0.46356
TMEM87B	340.725	1.92308	1.04859	1.83397	0.0666583	0.57126		ISOC2	111.293	0.997169	0.724142	1.37703	0.168501	0.653554		HVCN1	106.863	0.986091	1.21691	0.810321	0.417756	0.999985
AAMDC	189.801	1.92292	1.23254	1.56013	0.118728	0.689982		NUP35	189.213	0.99702	0.506489	1.96849	0.0490113	0.400763		MCC	393.242	0.986077	1.05494	0.934726	0.349929	0.999722
DHRS7	134.822	1.92246	1.70179	1.12967	0.258615	0.854592		UBE2Q2	288.208	0.996557	0.484564	2.05661	0.039724	0.359851		MRTO4	153.135	0.98595	0.805046	1.22471	0.220684	0.935829
AC145207.5	47.3425	1.92227	1.67389	1.14838	0.25081	0.847423		DHODH	146.244	0.99621	0.411507	2.42088	0.0154829	0.220538		SNRPD1	405.726	0.985839	0.618673	1.59347	0.111054	0.833167
MINCR	72.254	1.92174	1.55905	1.23264	0.217712	0.818466		TIMP1	523.882	0.996195	1.76445	0.564592	0.572351	0.950044		MYO1C	131.344	0.985584	0.913451	1.07897	0.280602	0.976004
ZNF503	49.8917	1.92161	2.63045	0.730523	0.46507	0.961659		EIF5A	432.175	0.995132	0.67986	1.46373	0.143268	0.616715		GOLGA5	219.948	0.985384	0.549157	1.79436	0.072756	0.751006
XRCC4	387.231	1.92132	1.2903	1.48905	0.136475	0.718284		PTMS	563.476	0.993899	1.18396	0.839471	0.401205	0.865967		HMGN2	684.857	0.985381	0.623557	1.58026	0.114048	0.842053
FLNA	358.849	1.92104	2.24263	0.856602	0.391665	0.936156		GIMAP2	64.0442	0.993873	1.25161	0.794077	0.427151	0.88093		ARMC7	69.7988	0.985085	0.648134	1.51988	0.128542	0.867153
ZNF195	334.459	1.92089	0.637114	3.01499	0.0025699	0.14085		AC110285.6	62.3383	0.99387	1.042	0.953815	0.340178	0.82239		RBMXL1	110.21	0.984714	0.9381	1.04969	0.293861	0.982561
PHF8	461.821	1.92034	1.06943	1.79567	0.0725476	0.585832		IGF2R	1538.52	0.993869	0.801133	1.24058	0.214761	0.708085		SH3GL1	283.356	0.984499	0.533674	1.84476	0.0650727	0.737587
IGF2R	1538.52	1.9193	1.64399	1.16746	0.243024	0.842181		EHHADH	127.943	0.993862	0.889777	1.11698	0.264004	0.758502		SP140	78.8367	0.984191	3.04746	0.322954	0.74673	0.999985
CARD8	362.519	1.91924	1.47209	1.30375	0.192318	0.800584		ZNF79	145.798	0.99386	0.82669	1.20222	0.22928	0.72438		DNMT1	603.138	0.983479	0.447972	2.1954	0.0281346	0.553634
POLR2G	205.492	1.91881	1.00426	1.91067	0.0560475	0.533939		MIER3	94.3928	0.993857	0.673152	1.47642	0.139831	0.611665		B3GALNT1	161.989	0.983239	0.823562	1.19388	0.232523	0.943293
DNASE2	114.232	1.91769	1.96757	0.974651	0.329734	0.896225		MKS1	75.6105	0.993856	0.661805	1.50174	0.133165	0.601243		BMF	37.7865	0.983235	3.45128	0.28489	0.775728	0.999985
TBL2	132.601	1.91764	0.953082	2.01204	0.044216	0.487125		CHEK2	96.5168	0.993856	0.69609	1.42777	0.153358	0.629717		CHDH	187.212	0.983158	0.704609	1.39532	0.162918	0.888452
2022-03-01	76.9371	1.91731	2.4601	0.77936	0.435768	0.95342		AAED1	135.615	0.993855	0.608462	1.63339	0.102387	0.541931		TM7SF3	387.422	0.983142	0.461771	2.12907	0.0332487	0.587327
DPH5	201.573	1.91725	0.782343	2.45065	0.01426	0.288403		DUS3L	87.5998	0.993853	0.542639	1.83152	0.0670232	0.454103		TAP2	67.6982	0.982998	0.993133	0.989795	0.322274	0.989362
RGL2	171.705	1.91725	1.35467	1.41529	0.156983	0.748701		GPN1	121.728	0.993851	0.449397	2.21152	0.0269998	0.297206		SLC35C2	193.574	0.982512	0.47861	2.05284	0.0400877	0.62513
DHRS3	275.631	1.91722	1.88827	1.01533	0.309947	0.885031		NUP85	414.501	0.993849	0.292047	3.40304	0.000666408	0.0429856		SEC13	344.999	0.981835	0.477921	2.05438	0.0399385	0.624737
GMPPB	98.5985	1.91717	1.27423	1.50457	0.132436	0.714489		RER1	298.339	0.993082	0.736722	1.34797	0.177667	0.664827		THOC6	67.6537	0.98155	0.770134	1.27452	0.20248	0.932001
PLOD3	247.219	1.91656	1.25843	1.52297	0.127765	0.707952		VMA21	188.16	0.992782	0.688287	1.4424	0.149191	0.624698		SUCLG2	562.205	0.981024	0.747713	1.31203	0.189509	0.916344
RFX4	231.751	1.91606	3.25975	0.587793	0.556671	0.993705		APOPT1	151.482	0.992399	0.717412	1.3833	0.166572	0.64921		MGME1	86.852	0.980267	1.01297	0.967718	0.333185	0.993452
GSTK1	478.769	1.91492	1.52844	1.25286	0.210257	0.812494		HES6	569.545	0.992187	1.47403	0.67311	0.500877	0.916171		RNF149	656.537	0.980191	1.00261	0.977638	0.328254	0.993394
ZCCHC8	342.997	1.91465	0.671023	2.85334	0.00432628	0.168436		PDLIM5	633.373	0.991948	0.661914	1.4986	0.133976	0.601769		ADAMTS9	288.878	0.980153	1.74123	0.562907	0.573498	0.999985
UBE2E1	733.692	1.91406	0.825869	2.31764	0.020469	0.349575		PFN1	555.391	0.991643	1.07868	0.919313	0.357932	0.837369		ZNF730	117.242	0.97929	1.64589	0.594991	0.55185	0.999985
TIGD1	55.2782	1.91377	1.3784	1.38839	0.165017	0.766255		TOMM7	826.189	0.990734	0.756598	1.30946	0.190379	0.679956		CCDC120	54.0502	0.97852	3.02073	0.323935	0.745988	0.999985
ZNF492	42.6502	1.91341	2.67402	0.715553	0.474268	0.965667		TIGD1	55.2782	0.990271	0.668402	1.48155	0.13846	0.608504		CCHCR1	95.4677	0.978225	0.684351	1.42942	0.152884	0.887573
DCTD	129.425	1.9125	1.25975	1.51816	0.128974	0.71134		CCT3	509.859	0.990125	0.481602	2.0559	0.0397924	0.359851		SLITRK2	371.112	0.978209	0.774175	1.26355	0.206391	0.932257
POFUT2	98.7271	1.9114	1.11179	1.71922	0.0855751	0.62007		TMOD1	318.004	0.989423	0.859202	1.15156	0.249502	0.743298		TRPC3	41.871	0.977955	3.22547	0.303197	0.761739	0.999985
CCT5	156.411	1.90966	1.2253	1.55852	0.11911	0.690434		DUSP1	370.513	0.989332	1.32418	0.747131	0.454985	0.899315		GTPBP4	225.189	0.977599	0.457141	2.13851	0.0324757	0.581468
PARP16	178.111	1.90946	1.54704	1.23427	0.217103	0.818302		SLC30A5	279.155	0.988799	0.44754	2.20941	0.0271463	0.298563		KLF10	66.4239	0.97727	1.25565	0.778298	0.436394	0.999985
ZSCAN29	117.687	1.90908	1.43891	1.32675	0.184591	0.790076		PAXX	421.631	0.988717	0.581305	1.70086	0.0889698	0.511546		CCDC32	89.9529	0.977192	0.77299	1.26417	0.206169	0.932257
ATL3	300.064	1.909	1.20903	1.57895	0.114347	0.685119		SH3BGRL	502.338	0.988661	0.5638	1.75357	0.0795047	0.492089		C8orf34	245.77	0.977096	3.06481	0.318811	0.74987	0.999985
GMEB2	123.607	1.90889	1.15825	1.64809	0.099335	0.652552		SLC39A3	136.065	0.988213	1.19979	0.823654	0.410136	0.871771		CEP112	457.238	0.9768	1.01029	0.966851	0.333619	0.993452
GLA	58.7217	1.90863	1.39119	1.37193	0.170084	0.771443		PLEKHA2	399.609	0.988015	0.854199	1.15666	0.247413	0.741545		PROCA1	59.6468	0.976499	0.940282	1.03852	0.29903	0.984194
AC016065.1	48.9106	1.90836	1.32048	1.4452	0.148401	0.736608		EPB41L5	402.595	0.988007	0.673545	1.46688	0.14241	0.615131		ZC3H12C	71.7723	0.975631	0.960932	1.0153	0.309964	0.985866
GUSB	289.567	1.90736	0.831468	2.29397	0.0217923	0.360853		NT5C3A	432.106	0.988	0.453804	2.17715	0.0294694	0.30979		SLC6A16	98.0836	0.975297	2.9426	0.33144	0.740312	0.999985
SOCS6	385.009	1.90728	1.57849	1.20829	0.226936	0.829291		TYW1B	697.955	0.987996	0.326777	3.02346	0.00249905	0.0779194		GSE1	391.854	0.974147	0.797301	1.22181	0.221781	0.935881
CD84	178.119	1.90659	3.75258	0.508075	0.6114	0.999932		SNRPG	474.851	0.987614	0.679141	1.45421	0.145888	0.621019		SOCS6	385.009	0.973608	0.851728	1.1431	0.252998	0.954784
ADRA1A	96.6632	1.905	6.51023	0.292617	0.769815	0.999932		GNA13	458.804	0.986905	0.628187	1.57104	0.116174	0.567772		COA1	880.903	0.97359	0.463315	2.10136	0.0356096	0.600006
SMARCA1	366.722	1.90458	1.15869	1.64373	0.100232	0.655813		CNTLN	518.878	0.986903	0.549753	1.79518	0.0726257	0.474301		SPTLC3	96.7965	0.973427	3.02376	0.321926	0.747509	0.999985
RAB30-AS1	274.906	1.90313	1.20201	1.58329	0.113356	0.683406		NUCB2	351.542	0.986785	0.62806	1.57116	0.116144	0.567772		SLC30A5	279.155	0.973427	0.494062	1.97025	0.0488094	0.677308
ABCB10	391.528	1.9031	0.979926	1.94209	0.0521268	0.523478		PGM3	228.828	0.986176	0.344971	2.85872	0.00425358	0.10363		MOGS	183.597	0.973007	0.408833	2.37996	0.0173144	0.46356
YAE1D1	230.525	1.90272	1.13859	1.67112	0.0946978	0.638185		AATF	403.977	0.985758	0.440883	2.23587	0.0253602	0.286776		SPOPL	351.892	0.972784	0.64295	1.513	0.13028	0.867153
CCDC151	35.7011	1.90268	2.23115	0.852782	0.39378	0.936938		CCDC88B	79.1423	0.985296	0.788025	1.25034	0.211176	0.704464		PAWR	125.538	0.972111	1.18231	0.82221	0.410957	0.999985
STX18	500.896	1.9022	0.651574	2.91939	0.00350719	0.157579		GMPPB	98.5985	0.985293	0.618685	1.59256	0.111259	0.559166		TOMM40	272.932	0.971544	0.41386	2.34752	0.0188989	0.483509
SAC3D1	65.7774	1.90165	1.52612	1.24607	0.212738	0.815287		SLC37A4	56.4169	0.985289	0.504287	1.95383	0.0507216	0.405145		NECAP2	259.45	0.970915	0.479521	2.02476	0.0428921	0.641202
SEMA4B	271.249	1.9015	1.03004	1.84605	0.0648854	0.564049		IMPACT	146.024	0.984414	0.37867	2.59967	0.00933147	0.168622		CPXM1	57.333	0.97091	2.63154	0.368952	0.712164	0.999985
UTP23	241.947	1.90105	1.0549	1.80211	0.0715278	0.583533		U2AF2	173.365	0.983492	0.467958	2.10167	0.0355826	0.3401		ZCWPW1	208.023	0.970459	0.752815	1.28911	0.197361	0.924072
ATP23	105.971	1.89966	4.32577	0.439149	0.660554	0.999932		IL18	165.037	0.983393	1.52872	0.643279	0.520043	0.924824		CCDC152	149.686	0.970427	1.19475	0.812242	0.416653	0.999985
AAED1	135.615	1.89936	1.25261	1.51632	0.129438	0.711434		ZADH2	212.596	0.983175	0.577854	1.70143	0.0888632	0.511546		MXD3	74.7842	0.970317	0.818927	1.18486	0.236071	0.946599
PDLIM3	168.003	1.89865	2.5848	0.734542	0.462618	0.959283		TMEM209	210.775	0.983009	0.455913	2.15613	0.0310735	0.318063		ZNF578	133.711	0.970297	1.41953	0.683534	0.49427	0.999985
PFAS	98.4014	1.89826	1.37061	1.38498	0.16606	0.766341		CENPJ	125.815	0.982718	0.694068	1.41588	0.15681	0.636859		TMEM169	118.379	0.970206	0.965111	1.00528	0.314762	0.989275
HNRNPC	1511.79	1.89819	0.758859	2.50138	0.0123711	0.269632		BOD1	166.942	0.982718	0.651882	1.50751	0.13168	0.598573		ZNF43	588.955	0.969434	0.742265	1.30605	0.191536	0.919697
TEAD4	60.3915	1.8974	2.2197	0.854802	0.392661	0.936708		UBE2E1	733.692	0.981804	0.401893	2.44295	0.0145678	0.214117		2022-09-02	934.414	0.968831	0.409024	2.36864	0.0178536	0.472275
SLC36A4	352.194	1.89593	1.03387	1.83382	0.0666812	0.57126		XRCC4	387.231	0.981474	0.630925	1.55561	0.119801	0.576391		SH3PXD2B	612.31	0.968333	0.90906	1.0652	0.286784	0.979062
WNK3	467.78	1.89592	1.71307	1.10674	0.268406	0.859805		MPDU1	174.166	0.981343	0.498255	1.96956	0.0488887	0.400271		TTC23	210.947	0.968313	0.633163	1.52933	0.126184	0.862672
ZBTB1	240.357	1.89545	1.09438	1.73199	0.0832755	0.613541		ANAPC11	389.261	0.980964	0.53246	1.84232	0.0654277	0.45043		CNTLN	518.878	0.96792	0.595829	1.62449	0.104271	0.824207
PTBP1	284.393	1.89503	1.1701	1.61954	0.105332	0.669199		CIAPIN1	188.811	0.980736	0.442255	2.21758	0.0265836	0.294127		CAPN15	159.5	0.967678	0.761506	1.27074	0.203821	0.932001
SNRPD2	415.733	1.89431	1.55733	1.21639	0.223838	0.827599		NLGN1	1755.56	0.979924	0.658014	1.48921	0.136431	0.605299		RNFT1	128.693	0.967637	0.479641	2.01742	0.0436516	0.643491
PSEN2	47.7471	1.89349	1.46514	1.29236	0.196234	0.802306		MRPL11	115.302	0.979662	0.618574	1.58374	0.113252	0.563652		CRTAP	287.266	0.967606	0.493048	1.9625	0.0497046	0.680715
MTA2	75.7444	1.8924	1.24884	1.51532	0.12969	0.711434		B3GALT6	87.4292	0.979485	1.05591	0.927623	0.353603	0.832973		ELFN1	67.7294	0.96741	1.36016	0.711246	0.476932	0.999985
NAV2	1315.52	1.89115	1.18409	1.59713	0.110236	0.678246		SMIM15	84.2439	0.979187	0.852653	1.1484	0.250803	0.744928		CC2D2A	548.253	0.967402	0.565257	1.71144	0.0870001	0.791626
UGCG	525.982	1.89073	1.66556	1.13519	0.256297	0.851874		DERA	315.716	0.979179	0.572904	1.70915	0.0874232	0.509777		GALNT2	791.918	0.966324	0.593121	1.62922	0.103267	0.823561
PYM1	294.169	1.89037	0.983093	1.92288	0.0544948	0.531386		ZNF66	258.087	0.977931	0.961616	1.01697	0.309169	0.797366		NABP2	114.364	0.966293	0.495457	1.95031	0.0511395	0.686349
WLS	320.407	1.88639	2.36514	0.797582	0.425113	0.948214		RAPH1	605.681	0.977929	0.874602	1.11814	0.263506	0.758459		CDC25B	268.113	0.966049	0.651893	1.48191	0.138363	0.875867
PLB1	110.61	1.88625	1.83239	1.02939	0.303295	0.880943		ERBB2	71.4587	0.977922	0.873238	1.11988	0.262765	0.757853		BRD3OS	52.8074	0.965662	0.908899	1.06245	0.28803	0.979646
CIAPIN1	188.811	1.88541	0.909813	2.0723	0.0382373	0.45906		PUS10	265.929	0.977919	0.754981	1.29529	0.19522	0.687571		LMNB2	87.2505	0.965419	0.953087	1.01294	0.31109	0.985866
GPC6	495.898	1.88522	2.54611	0.740432	0.459038	0.958531		RFX5	51.2711	0.977918	0.82619	1.18365	0.236552	0.729592		KPTN	79.9886	0.965331	0.707481	1.36446	0.172422	0.898391
FTSJ1	60.3882	1.88518	1.21715	1.54884	0.121419	0.694713		RPS27L	605.731	0.977917	0.570968	1.71274	0.0867612	0.508879		KHNYN	56.8589	0.965059	1.14529	0.842629	0.399436	0.999985
MRM3	47.7283	1.8851	1.46416	1.2875	0.19792	0.803497		URB2	140.571	0.977914	0.585174	1.67115	0.0946918	0.526743		LMBR1L	231.436	0.964884	0.526357	1.83314	0.066782	0.737587
RPUSD2	48	1.8843	1.20557	1.56299	0.118054	0.688399		ALKBH3	223.931	0.977908	0.367644	2.65993	0.00781569	0.150525		RND2	115.864	0.964724	1.09527	0.880808	0.378422	0.999985
MRPL50	162.723	1.88429	1.20312	1.56617	0.117309	0.68769		LIMS1	865.521	0.977166	0.726811	1.34446	0.178801	0.665272		ITGA7	286.171	0.964367	1.35307	0.712723	0.476017	0.999985
FARS2	771.144	1.88277	0.86617	2.17367	0.0297298	0.418175		MRPL35	132.227	0.976556	0.520348	1.87674	0.0605541	0.437457		PEX11A	49.6721	0.96429	0.971053	0.993035	0.320693	0.989362
APOC1	450.525	1.88256	2.77902	0.677418	0.498141	0.972018		SHISA5	242.316	0.976487	0.532373	1.83422	0.066622	0.452579		AC234772.2	41.9921	0.963826	3.76817	0.255781	0.79812	0.999985
ZNF627	263.618	1.88148	1.09706	1.71502	0.0863421	0.620593		PGAP1	555.682	0.975059	0.610643	1.59677	0.110316	0.55617		PCDHA4	50.9397	0.963762	1.54258	0.624772	0.532121	0.999985
POLM	180.023	1.88124	1.22493	1.5358	0.124588	0.701622		ITGAE	211.642	0.974946	0.372763	2.61546	0.00891073	0.163739		DLAT	239.231	0.963649	0.464211	2.07589	0.0379045	0.61755
FUNDC1	102.698	1.8811	1.53648	1.22429	0.220843	0.823059		POLM	180.023	0.974594	0.594862	1.63835	0.101348	0.539335		RAB33B	154.699	0.963207	0.481035	2.00236	0.0452455	0.653441
COG4	388.499	1.88096	0.679848	2.76674	0.00566205	0.190144		ECHDC1	575.208	0.97459	0.414795	2.34957	0.018795	0.245006		ZC3HC1	245.668	0.962508	0.515808	1.86602	0.0620388	0.727526
AF117829.1	587.212	1.8806	1.4872	1.26452	0.206042	0.810172		HLA-F	110.996	0.974158	1.17548	0.828732	0.407256	0.869491		TRIB3	63.4962	0.962474	0.79334	1.21319	0.225056	0.938559
SERPINB9	438.118	1.88003	1.79309	1.04849	0.294415	0.878282		ERAP2	79.9066	0.973545	0.89259	1.0907	0.275406	0.769737		ZNF528	306.792	0.961927	0.649759	1.48044	0.138756	0.875867
ST7	255.649	1.87905	1.92743	0.974899	0.32961	0.896225		PTPN21	242.211	0.973537	0.635425	1.53211	0.125497	0.589136		POLE3	116.054	0.961411	0.785967	1.22322	0.221246	0.935881
TOR3A	98.4775	1.87895	1.03395	1.81726	0.0691768	0.577271		NUDT6	114.093	0.973532	0.474711	2.05079	0.0402874	0.360814		MGST1	266.567	0.960854	1.31261	0.732015	0.464159	0.999985
CSE1L	483.689	1.87892	0.733186	2.56268	0.0103867	0.250306		TROVE2	615.271	0.973112	0.259853	3.74485	0.000180499	0.0206093		THOC1	440.528	0.960774	0.47803	2.00986	0.044446	0.644737
SUCLG2	562.205	1.87877	1.38703	1.35453	0.175568	0.777475		STXBP4	353.509	0.972711	0.697929	1.39371	0.163405	0.645341		RMDN1	329.851	0.960453	0.528525	1.81723	0.0691816	0.744353
IRAK1BP1	316.665	1.87816	1.71672	1.09404	0.273939	0.859809		WDR77	82.1273	0.972349	0.437585	2.22208	0.0262779	0.293068		SEC11A	585.232	0.960056	0.420908	2.28092	0.0225533	0.516654
MFSD1	411.84	1.87787	1.8603	1.00945	0.312761	0.885042		B4GALT5	573.925	0.972036	0.498652	1.94933	0.0512562	0.408091		ITGA6	119.16	0.958989	0.913564	1.04972	0.293845	0.982561
GSG1L	204.312	1.87722	1.97412	0.950915	0.341648	0.905919		CXCL12	56.6256	0.971518	1.76414	0.550704	0.581837	0.951894		SUSD6	690.095	0.95861	0.916781	1.04563	0.295734	0.983287
RNFT1	128.693	1.87704	0.887904	2.11401	0.0345144	0.440218		CASP8	150.29	0.971497	0.898566	1.08116	0.279624	0.772153		METTL23	165.554	0.958063	0.494197	1.93863	0.0525468	0.688539
MAD2L1BP	83.5606	1.87645	1.01091	1.8562	0.0634246	0.558473		PARP16	178.111	0.971492	0.757874	1.28187	0.19989	0.691695		ACP2	114.867	0.957908	0.672818	1.42373	0.154526	0.887573
NIP7	89.2898	1.87614	1.4929	1.25671	0.208857	0.812494		MIER2	198.687	0.971488	0.613248	1.58417	0.113155	0.563627		SMARCA1	366.722	0.957723	0.623427	1.53622	0.124484	0.859725
KCTD15	63.386	1.87614	3.20804	0.584826	0.558665	0.994321		ERH	459.997	0.970916	0.550391	1.76405	0.0777243	0.487047		DNAJC2	325.143	0.957679	0.638568	1.49973	0.133685	0.868062
SDHAF3	239.165	1.87571	1.49282	1.25649	0.20894	0.812494		TP53TG1	44.0721	0.970305	0.84979	1.14182	0.25353	1		SLC29A2	54.2651	0.957601	1.06351	0.900416	0.367899	0.999985
TAF1B	327.677	1.87473	1.0445	1.79486	0.0726756	0.585832		MROH8	168.77	0.970297	0.470552	2.06204	0.0392039	0.35768		TMEM87B	340.725	0.957239	0.561172	1.70578	0.0880482	0.793565
MLST8	68.6185	1.8747	1.26061	1.48714	0.136978	0.718572		MGAT1	275.838	0.97014	0.980821	0.98911	0.322609	0.808871		SEPHS1	144.051	0.956552	0.435183	2.19804	0.027946	0.553634
TARBP2	58.8746	1.87459	1.42302	1.31733	0.187727	0.79452		APRT	184.646	0.970078	0.980442	0.989428	0.322454	0.808871		GEMIN6	118.099	0.956184	0.521158	1.83473	0.0665459	0.737587
TOR1A	126.58	1.87394	0.97796	1.91617	0.0553429	0.531868		ORC3	466.456	0.970004	0.389161	2.49255	0.0126828	0.202267		TAGLN2	178.757	0.95573	1.53217	0.623777	0.532774	0.999985
TMEM19	87.65	1.87293	1.67799	1.11617	0.264349	0.859805		ACTR3	712.292	0.969776	0.555736	1.74503	0.0809794	0.49418		HS1BP3	145.76	0.955524	0.843432	1.1329	0.257256	0.956738
ALKBH3	223.931	1.87262	0.747475	2.50525	0.0122363	0.26714		RPN1	341.228	0.969045	0.444842	2.1784	0.0293759	0.309314		PALLD	473.548	0.955175	0.752991	1.26851	0.204617	0.932257
CAP1	306.664	1.87227	1.6016	1.169	0.242402	0.841565		LDAH	317.53	0.968575	0.544533	1.77873	0.0752848	0.482652		ZNF273	278.699	0.955033	0.790794	1.20769	0.227167	0.941075
TMED5	302.285	1.87199	0.959172	1.95167	0.0509769	0.52092		POFUT2	98.7271	0.968574	0.542987	1.78379	0.0744579	0.479682		TCHP	205.005	0.954974	0.522008	1.82942	0.0673362	0.739964
CENPV	160.543	1.87103	1.90642	0.981437	0.326377	0.893144		NPC2	285.772	0.968549	1.19975	0.807289	0.4195	0.87591		IPO11	299.955	0.954972	0.452996	2.10812	0.0350202	0.596802
DUS4L	101.996	1.87101	1.16419	1.60714	0.108024	0.674779		EPHA4	439.947	0.967436	1.35652	0.713173	0.475739	0.907683		SASH3	48.2279	0.954895	3.51222	0.271878	0.785716	0.999985
SEMA5A	717.225	1.87052	1.42303	1.31446	0.188691	0.796541		THOC6	67.6537	0.967384	0.689723	1.40257	0.160745	0.643767		NVL	551.554	0.954838	0.511569	1.86649	0.0619731	0.727526
DDB2	366.289	1.8704	1.77941	1.05113	0.293197	0.876727		DCLK2	850.922	0.967005	1.03356	0.935604	0.349477	0.829704		SNHG10	89.8085	0.954039	0.828545	1.15146	0.249542	0.953882
SORBS3	155.786	1.86976	1.46977	1.27215	0.20332	0.808962		TRIO	1526.18	0.966568	0.744483	1.29831	0.194182	0.686989		SNRPB	287.991	0.953634	0.835558	1.14131	0.253739	0.955633
KLF10	66.4239	1.86921	2.31379	0.807857	0.419173	0.946562		AC074032.1	283.92	0.966433	0.493636	1.95778	0.0502554	0.404209		IFT52	277.225	0.953433	0.664761	1.43425	0.151501	0.887573
CCDC28B	108.929	1.8691	1.90019	0.983634	0.325295	0.893144		RNF144B	268.552	0.965877	1.40459	0.68766	0.491667	0.913226		ALG2	75.5849	0.952847	0.687297	1.38637	0.165634	0.890126
SEC13	344.999	1.86909	0.885213	2.11145	0.0347333	0.44169		FHDC1	36.7828	0.965852	1.05226	0.917887	0.358678	1		CHIT1	40.7175	0.951965	3.02871	0.314314	0.753283	0.999985
NUP160	595.521	1.86888	0.586109	3.18862	0.00142954	0.108375		NBPF26	482.028	0.965845	0.71663	1.34776	0.177735	0.664827		FAM57A	79.792	0.951747	0.793578	1.19931	0.230407	0.941075
SZRD1	203.573	1.86839	0.96631	1.93353	0.0531705	0.527237		ZNF549	90.0155	0.965845	0.72836	1.32605	0.184822	0.673524		RFT1	143.031	0.951518	0.421823	2.25573	0.0240878	0.52326
SOX4	700.158	1.86815	3.1948	0.584749	0.558717	0.994321		TMEM87B	340.725	0.96584	0.51141	1.88858	0.058948	0.433725		RPAP1	188.799	0.95143	0.594877	1.59937	0.109737	0.830442
HFE	56.9753	1.86808	2.36504	0.789871	0.429603	0.95057		TAF1B	327.677	0.965839	0.511817	1.88708	0.0591498	0.433725		ZNF684	134.95	0.950487	0.614879	1.54581	0.12215	0.857862
DCBLD1	72.7401	1.86801	1.54481	1.20921	0.22658	0.829044		TM2D2	126.471	0.965229	0.832402	1.15957	0.246224	0.740138		CSF2RA	463.297	0.950432	1.29415	0.734408	0.4627	0.999985
LINC01268	137.988	1.86786	3.22858	0.578538	0.562901	0.994716		PAFAH1B3	175.42	0.964713	1.19999	0.803931	0.421437	0.876583		PREP	287.105	0.950062	0.543555	1.74787	0.0804872	0.776253
EHHADH	127.943	1.86665	1.80048	1.03675	0.299851	0.879426		THSD7A	628.584	0.964455	1.75346	0.55003	0.582299	0.951993		HNRNPC	1511.79	0.949714	0.410536	2.31335	0.0207034	0.50559
RCCD1	68.6632	1.86498	1.50661	1.23787	0.215765	0.816852		C1QL1	126.577	0.964433	1.71541	0.562218	0.573968	0.950044		RIPK2	137.472	0.949689	0.754157	1.25927	0.207932	0.933734
CSF1R	369.435	1.86338	2.76194	0.674664	0.49989	0.972703		PSMD3	300.937	0.964345	0.329003	2.93111	0.00337748	0.0923247		KRR1	283.359	0.948966	0.482053	1.96859	0.0489997	0.678053
DISC1	706.41	1.86333	1.80848	1.03033	0.302856	0.880943		PXMP2	54.0722	0.964137	1.28532	0.750114	0.453186	0.89802		MOB2	140.834	0.948689	0.568776	1.66795	0.0953261	0.809017
FAM192A	392.296	1.86302	0.734729	2.53565	0.0112238	0.258605		SP110	324.881	0.96412	0.872162	1.10544	0.26897	0.763073		LMO1	146.012	0.948388	1.71905	0.551694	0.581158	0.999985
LINC00836	44.1046	1.86287	6.26331	0.297426	0.766141	0.999932		NCL	508.008	0.964028	0.63094	1.52792	0.126532	0.589136		TOP1	788.248	0.9483	0.361995	2.61965	0.00880194	0.386072
ZSWIM4	144.262	1.86226	1.68841	1.10296	0.270043	0.859805		DPM1	218.114	0.963408	0.346784	2.77812	0.00546745	0.119855		GAR1	89.0255	0.947908	0.520939	1.81961	0.0688178	0.744353
MOSPD3	113.058	1.86205	2.17975	0.854249	0.392967	0.936926		LDLRAD3	809.746	0.963278	0.763603	1.26149	0.207132	0.700333		AC016065.1	48.9106	0.947516	0.712941	1.32902	0.18384	0.908383
EPB41L5	402.595	1.86196	1.37455	1.3546	0.175544	0.777475		FOSL2	177.285	0.96307	1.23602	0.779171	0.435879	0.886106		FNDC3B	917.715	0.94732	0.991082	0.955844	0.339151	0.994794
GOLIM4	709.587	1.86086	1.40505	1.32441	0.185366	0.791524		COMMD8	70.9383	0.962912	0.675348	1.4258	0.153926	0.630526		NSMCE1	185.148	0.947138	0.432419	2.19033	0.0285007	0.55742
ERAP2	79.9066	1.85967	1.83847	1.01153	0.311763	0.885031		FBL	113.415	0.962697	0.657013	1.46526	0.142849	0.615894		GM2A	84.6429	0.947075	1.29591	0.730816	0.464891	0.999985
NOA1	88.1794	1.8585	0.9203	2.01945	0.0434401	0.484274		C2orf80	139.975	0.962468	1.15062	0.83648	0.402885	0.866488		FAM192A	392.296	0.946925	0.395423	2.39471	0.0166334	0.458962
DEF6	156.087	1.85814	2.6636	0.697604	0.485425	0.971502		CDC42SE1	244.702	0.96221	0.572367	1.68111	0.092742	0.521157		RFC4	128.829	0.946715	0.871686	1.08607	0.277446	0.975787
ZNF473	53.7051	1.85812	1.405	1.3225	0.186002	0.792416		KLHL13	274.671	0.960857	0.964723	0.995992	0.319254	0.806675		GCA	294.877	0.946237	1.15828	0.816935	0.413966	0.999985
PFKFB4	161.284	1.85795	1.77813	1.04489	0.296074	0.878985		CCDC28B	108.929	0.960853	0.922088	1.04204	0.297393	0.788017		ARRB2	316.614	0.94618	0.815332	1.16048	0.245852	0.951096
ECHDC1	575.208	1.85746	0.853169	2.17713	0.0294705	0.417947		IRAK1BP1	316.665	0.960852	0.838804	1.1455	0.252001	0.745657		TGFBR2	484.098	0.945738	1.50594	0.628007	0.529999	0.999985
NINJ1	127.19	1.8572	1.85996	0.998517	0.318029	0.89019		SMTN	49.6464	0.960846	0.856559	1.12175	0.261968	0.757085		IKZF3	47.0851	0.945182	1.33113	0.710061	0.477666	0.999985
UBE2J1	243.318	1.85701	0.916178	2.02691	0.0426721	0.480621		PCTP	139.059	0.960844	0.760412	1.26358	0.206379	0.699735		ZNF274	246.41	0.945014	0.599582	1.57612	0.114998	0.843427
AC114760.2	97.0392	1.85684	1.89176	0.981541	0.326326	0.893144		RRP9	72.9224	0.960842	0.690207	1.39211	0.16389	0.645341		PEBP4	73.3883	0.944861	3.01138	0.313763	0.753701	0.999985
ORC3	466.456	1.85657	0.79523	2.33463	0.0195627	0.342015		NEK8	55.4359	0.960842	0.675489	1.42244	0.154899	0.632485		NEXN	161.415	0.944691	0.636843	1.4834	0.137969	0.875183
GIT2	241.46	1.85629	1.15263	1.61048	0.107292	0.674098		AC016065.1	48.9106	0.960839	0.64171	1.49731	0.134312	0.602225		WDR90	126.902	0.943845	1.06785	0.883874	0.376764	0.999985
RND2	115.864	1.85572	2.01648	0.920276	0.357429	0.91548		ABCB10	391.528	0.960838	0.486033	1.9769	0.0480529	0.395951		ST7L	610.126	0.943436	0.486137	1.94068	0.0522971	0.688539
TM7SF3	387.422	1.85512	0.858863	2.15997	0.0307751	0.423448		FOPNL	173.04	0.960834	0.318825	3.01367	0.00258111	0.0795131		AGPAT5	427.337	0.943248	0.635621	1.48398	0.137815	0.875183
KBTBD2	436.774	1.85204	1.01412	1.82625	0.067812	0.57525		CMTM6	256.007	0.960172	0.559055	1.71749	0.0858897	0.506702		POFUT2	98.7271	0.942828	0.592932	1.59011	0.111809	0.834711
SMC5	806.757	1.85145	0.633718	2.92156	0.00348278	0.157313		MAGED4	207.547	0.959497	1.34359	0.714128	0.475148	0.907683		CBWD6	268.086	0.942714	0.478675	1.96942	0.0489045	0.677884
U2AF1	438.949	1.85137	2.24733	0.823811	0.410047	0.945199		ZNF138	595.314	0.9593	0.568784	1.68658	0.091684	0.518862		TRIM27	365.396	0.942288	0.468577	2.01096	0.0443301	0.644735
ORAI1	59.9599	1.85065	1.48891	1.24296	0.213883	0.816032		NECAP2	259.45	0.958545	0.432922	2.21413	0.02682	0.29548		ABCB10	391.528	0.942262	0.501569	1.87863	0.0602954	0.723618
LMAN2	268.54	1.84996	1.08408	1.70648	0.087919	0.623493		ERCC4	173.666	0.958102	0.441616	2.16954	0.030042	0.313791		SGPL1	438.567	0.942241	0.483559	1.94856	0.0513485	0.686904
ERAL1	126.027	1.84968	0.93688	1.97429	0.0483484	0.507058		UTP3	93.8112	0.957602	0.520003	1.84153	0.0655437	0.450671		ZNF865	86.3532	0.942138	0.720293	1.30799	0.190876	0.91922
SURF2	79.055	1.84888	1.78966	1.03309	0.301562	0.879426		RNPEP	311.386	0.957328	0.523312	1.82936	0.0673451	0.455804		METTL4	217.579	0.941916	0.432875	2.17596	0.0295586	0.567002
GPR34	148.995	1.84854	2.95184	0.626233	0.531162	0.985509		ELP5	103.732	0.957088	0.540495	1.77076	0.0766003	0.484733		HECA	162.583	0.941863	0.731687	1.28725	0.198008	0.925003
PRDX6	303.142	1.8482	1.78711	1.03418	0.30105	0.879426		PARVG	176.506	0.956422	1.47328	0.64918	0.516222	0.923941		PPP4R3A	523.046	0.94176	0.442239	2.12953	0.0332107	0.587327
PIGM	144.867	1.84743	1.93624	0.95413	0.340018	0.904857		DPY19L1	461.946	0.956387	0.684471	1.39726	0.162334	0.644894		SPP1	1935.05	0.941169	1.65385	0.569078	0.569303	0.999985
DNAJC17	282.283	1.84641	0.752305	2.45434	0.0141144	0.286643		SYCE2	33.7014	0.956386	0.993357	0.962781	0.335657	1		RSU1	383.206	0.940842	0.7031	1.33813	0.180853	0.90627
LAPTM4A	389.048	1.84598	1.42997	1.29092	0.19673	0.802306		ZNF473	53.7051	0.95638	0.687027	1.39206	0.163905	0.645341		CCDC47	440.127	0.94078	0.457175	2.05781	0.039608	0.623398
ZNF311	39.4398	1.84469	1.87662	0.982989	0.325613	0.893144		ZMYM1	268.563	0.956378	0.496271	1.92713	0.0539634	0.418053		FAM120AOS	152.102	0.940637	0.406842	2.31205	0.0207752	0.505826
LDAH	317.53	1.8444	1.11228	1.65821	0.0972757	0.644193		PARP1	408.248	0.956135	0.560867	1.70474	0.0882425	0.510614		APOLD1	347.138	0.940305	0.694152	1.35461	0.175542	0.900577
BRD3OS	52.8074	1.84405	1.67039	1.10396	0.26961	0.859805		TMEM14C	225.642	0.955762	0.604524	1.58101	0.113875	0.564405		POGLUT1	274.367	0.940137	0.369699	2.54298	0.0109912	0.399767
SFMBT1	286.585	1.84363	0.607404	3.03526	0.0024033	0.136873		SMC5	806.757	0.955615	0.310037	3.08226	0.00205435	0.0707512		XRCC4	387.231	0.939848	0.686059	1.36992	0.170711	0.89413
MRPL15	195.267	1.84297	1.50774	1.22234	0.221579	0.823943		CYB561D2	97.5009	0.955006	0.815819	1.17061	0.241756	0.735498		LRRC37B	414.717	0.939219	0.450048	2.08693	0.0368944	0.610286
HSF1	217.247	1.84237	0.728482	2.52906	0.0114369	0.258743		NOTCH4	57.1206	0.954734	0.827657	1.15354	0.248689	0.742082		PDZRN3	414.667	0.939173	1.50113	0.625644	0.531549	0.999985
KRBOX4	366.274	1.84199	1.1023	1.67105	0.0947119	0.638185		TIMM9	79.0376	0.954336	0.871912	1.09453	0.273721	0.768675		ZNF79	145.798	0.939097	0.854842	1.09856	0.271959	0.970943
NAAA	120.373	1.84194	1.47294	1.25052	0.21111	0.814049		C6orf48	421.47	0.954176	0.380732	2.50616	0.0122049	0.198016		SLC39A1	161.345	0.938883	0.797729	1.17695	0.239217	0.946599
TRAF3IP2-AS1	765.427	1.84188	0.962085	1.91447	0.0555606	0.532398		NIF3L1	142.38	0.954038	0.451069	2.11506	0.0344249	0.333835		FANCG	55.3501	0.938496	0.823507	1.13963	0.254439	0.955633
SH3GL1	283.356	1.8415	0.990657	1.85887	0.0630459	0.558473		DAZAP1	335.845	0.953869	0.569926	1.67367	0.0941951	0.525872		LINC02482	42.8997	0.938482	1.06665	0.879844	0.378944	0.999985
CCDC47	440.127	1.83962	0.84516	2.17665	0.0295065	0.417947		AC090114.2	206.63	0.953151	0.675715	1.41058	0.158368	0.63988		ACHE	91.6571	0.938446	1.74789	0.536902	0.591335	0.999985
PGM3	228.828	1.83851	0.704027	2.61142	0.00901683	0.237925		GBE1	472.4	0.953148	0.604689	1.57626	0.114965	0.566668		TOR3A	98.4775	0.938294	0.55859	1.67975	0.0930054	0.805281
CRTAP	287.266	1.8367	0.91942	1.99768	0.0457519	0.496523		SLC16A9	143.572	0.952406	1.18524	0.803554	0.421654	0.876766		DCBLD1	72.7401	0.938283	0.841428	1.11511	0.264804	0.965395
POLD1	109.566	1.83651	1.25817	1.45966	0.144383	0.730784		ABI3	111.397	0.952403	1.31416	0.724723	0.468622	0.905024		PARP16	178.111	0.937965	0.818661	1.14573	0.251907	0.954424
PAPOLG	396.435	1.8365	1.10251	1.66574	0.0957646	0.64072		TCEA1	593.183	0.952374	0.378799	2.51419	0.0119304	0.195733		AHRR	49.2255	0.937905	3.17009	0.29586	0.767337	0.999985
SPAG1	292.249	1.83601	2.4125	0.761038	0.446634	0.957295		MFGE8	229.711	0.952116	1.10171	0.864218	0.387468	0.857436		ELL	344.994	0.937503	0.776849	1.2068	0.227508	0.941075
FOPNL	173.04	1.83577	0.651396	2.8182	0.00482932	0.17621		DERL1	140.102	0.952088	0.602872	1.57926	0.114278	0.56519		REPS1	544.096	0.936909	0.597602	1.56778	0.116932	0.846709
IFT46	211.438	1.8336	1.23585	1.48368	0.137893	0.720487		PRDX6	303.142	0.951883	0.866716	1.09826	0.272089	0.766		TBRG4	139.683	0.935921	0.488634	1.91538	0.0554436	0.700231
PPP1CB	1002.36	1.83346	1.04854	1.74858	0.080364	0.605983		TXNIP	490.351	0.95164	0.768694	1.238	0.215718	0.708543		CD151	236.362	0.93588	1.4819	0.631541	0.527687	0.999985
ZEB1	883.187	1.83338	2.52095	0.727256	0.467069	0.96349		CLPP	151.576	0.951543	0.518275	1.83598	0.0663603	0.451996		IPMK	248.873	0.935768	1.01612	0.920924	0.35709	0.999985
NSD2	712.675	1.83321	0.701968	2.61153	0.00901372	0.237925		HAPLN1	51.4852	0.951165	1.32265	0.719133	0.472059	0.906726		MTCL1	264.235	0.93526	0.934046	1.0013	0.316682	0.989275
DHRS4L2	60.6815	1.83287	2.09924	0.873112	0.382602	0.933265		GALM	214.652	0.951134	0.579307	1.64185	0.100622	0.53732		MESD	330.743	0.934098	0.570861	1.6363	0.101777	0.82143
NUP85	414.501	1.83246	0.596122	3.07397	0.0021123	0.129964		IGFBP5	625.097	0.9511	1.47911	0.643023	0.520209	0.924824		ACSM5	66.6742	0.93397	1.50123	0.622134	0.533854	0.999985
FPGS	189.164	1.8314	1.04059	1.75996	0.0784146	0.599622		KLHL4	521.79	0.950198	1.0751	0.883824	0.376791	0.84979		RBM3	494.081	0.933855	0.577829	1.61615	0.106063	0.824207
DCAF13	231.187	1.83034	0.84896	2.15598	0.031085	0.424869		GART	379.892	0.949837	0.405726	2.34108	0.0192281	0.247996		ANKRD13D	444.393	0.93361	0.414092	2.2546	0.0241587	0.523471
VASP	138.107	1.82995	1.4245	1.28463	0.198922	0.803974		HAT1	173.147	0.949633	0.431653	2.19999	0.0278075	0.302724		AKIP1	220.416	0.933366	0.498212	1.87343	0.0610086	0.725692
BRWD3	425.337	1.82986	1.24612	1.46844	0.141985	0.727077		CIITA	237.663	0.948802	1.31719	0.720322	0.471327	0.906726		CNOT11	245.383	0.933361	0.44782	2.08423	0.0371392	0.610286
BANF1	295.203	1.82969	1.30853	1.39827	0.162031	0.759643		FES	63.2774	0.948799	1.439	0.659346	0.509674	0.921361		PDRG1	86.2117	0.933019	0.921117	1.01292	0.311098	0.985866
AK2	228.683	1.82853	0.78774	2.32124	0.020274	0.349038		SLC25A6	483.25	0.948781	0.817696	1.16031	0.245923	0.740138		MRPL13	209.273	0.932745	0.609785	1.52963	0.126109	0.862611
[truncated: 11,107 more rows]

## Sheet: DGE_bulkRNAseq_validation & GO
A vs C&B								B vs A&C								C vs A&B								GO
	baseMean	log2FoldChange	lfcSE	stat	pvalue	padj			baseMean	log2FoldChange	lfcSE	stat	pvalue	padj			baseMean	log2FoldChange	lfcSE	stat	pvalue	padj		query	significant	p_value	term_size	query_size	intersection_size	precision	recall	term_id	source	term_name	effective_domain_size	source_order	parents	neg_lop10_p_value			p value obtained through hypergeometric testing
HES4	13.6163	0.0442844	0.258492	0.171318	0.863974	0.904535		HES4	13.6163	-0.301563	0.227094	-1.32792	0.184205	0.317031		HES4	13.6163	0.257279	0.255295	1.00777	0.313565	0.411547		A	TRUE	1.88648e-31	522	3485	236	0.0677188	0.452107	GO:0099536	GO:BP	synaptic signaling	16205	22305	GO:0007267	30.7243
ISG15	125.272	-0.80903	0.320057	-2.52777	0.0114791	0.0255351		ISG15	125.272	-0.0209319	0.28001	-0.0747542	0.94041	0.964025		ISG15	125.272	0.829962	0.315914	2.62718	0.00860969	0.0194768		A	TRUE	2.02641e-31	1648	3485	558	0.160115	0.338592	GO:0007399	GO:BP	nervous system development	16205	3272	GO:0048731	30.6933
AGRN	33.9854	-0.556122	0.181283	-3.06771	0.00215709	0.0059809		AGRN	33.9854	-0.480115	0.158051	-3.03773	0.00238371	0.0102398		AGRN	33.9854	1.03624	0.175787	5.89486	3.74998e-09	3.77636e-08		A	TRUE	2.47824e-31	501	3485	229	0.0657102	0.457086	GO:0099537	GO:BP	trans-synaptic signaling	16205	22306	GO:0099536	30.6059
SDF4	16.3785	-0.383962	0.169713	-2.26242	0.0236716	0.0477932		SDF4	16.3785	-0.0623079	0.146602	-0.425014	0.670826	0.782235		SDF4	16.3785	0.44627	0.16386	2.72349	0.0064597	0.0152159		A	TRUE	2.75454e-30	495	3485	225	0.0645624	0.454545	GO:0098916	GO:BP	anterograde trans-synaptic signaling	16205	22136	GO:0099537	29.56
B3GALT6	74.6523	-0.482054	0.124047	-3.88606	0.000101884	0.000403737		B3GALT6	74.6523	-0.290668	0.108062	-2.68983	0.00714894	0.025214		B3GALT6	74.6523	0.772722	0.12085	6.39408	1.61515e-10	2.13889e-09		A	TRUE	2.75454e-30	495	3485	225	0.0645624	0.454545	GO:0007268	GO:BP	chemical synaptic transmission	16205	3155	GO:0098916	29.56
UBE2J2	31.1974	0.12519	0.139225	0.899191	0.368551	0.474015		UBE2J2	31.1974	-0.261896	0.122663	-2.13509	0.0327535	0.0838051		UBE2J2	31.1974	0.136706	0.137991	0.99069	0.321837	0.420226		A	TRUE	9.08885e-29	729	3485	294	0.0843615	0.403292	GO:0048666	GO:BP	neuron development	16205	14947	GO:0030182|GO:0048468	28.0415
ACAP3	48.4583	0.354152	0.178714	1.98167	0.0475164	0.087174		ACAP3	48.4583	0.176102	0.156775	1.12328	0.261319	0.409773		ACAP3	48.4583	-0.530254	0.178745	-2.96655	0.00301164	0.00785843		A	TRUE	1.8652e-27	656	3485	269	0.0771879	0.410061	GO:0031175	GO:BP	neuron projection development	16205	8207	GO:0048666|GO:0120036	26.7293
GLTPD1	85.6704	0.0553389	0.0931948	0.593798	0.552648	0.647794		GLTPD1	85.6704	-0.0682731	0.0816684	-0.83598	0.403166	0.556812		GLTPD1	85.6704	0.0129343	0.0924557	0.139897	0.888741	0.923711		A	TRUE	4.87893e-25	469	3485	206	0.0591105	0.439232	GO:0032990	GO:BP	cell part morphogenesis	16205	9167	GO:0032989	24.3117
DVL1	45.5891	0.77962	0.12996	5.99891	1.98645e-09	2.0148e-08		DVL1	45.5891	-0.13173	0.115432	-1.1412	0.253788	0.401339		DVL1	45.5891	-0.647889	0.132472	-4.89076	1.00449e-06	6.0992e-06		A	TRUE	1.11191e-24	252	3485	133	0.0381636	0.527778	GO:0050804	GO:BP	modulation of chemical synaptic transmission	16205	15313	GO:0007268|GO:0099177	23.9539
MXRA8	26.6567	-1.17926	0.290158	-4.06419	4.81994e-05	0.000206041		MXRA8	26.6567	0.100505	0.250887	0.400597	0.688717	0.795212		MXRA8	26.6567	1.07875	0.28181	3.82795	0.000129215	0.000483527		A	TRUE	1.85652e-24	253	3485	133	0.0381636	0.525692	GO:0099177	GO:BP	regulation of trans-synaptic signaling	16205	22275	GO:0010646|GO:0023051|GO:0099537	23.7313
AURKAIP1	35.0824	0.293702	0.120929	2.42872	0.015152	0.0325124		AURKAIP1	35.0824	-0.138683	0.106844	-1.298	0.194289	0.32945		AURKAIP1	35.0824	-0.155019	0.121393	-1.277	0.201601	0.287515		A	TRUE	5.12507e-24	441	3485	195	0.0559541	0.442177	GO:0048812	GO:BP	neuron projection morphogenesis	16205	15083	GO:0031175|GO:0120039	23.2903
CCNL2	45.3906	-0.656332	0.168241	-3.90114	9.57419e-05	0.000382456		CCNL2	45.3906	0.162951	0.145609	1.1191	0.263096	0.411972		CCNL2	45.3906	0.493381	0.164087	3.00682	0.00263993	0.00699754		A	TRUE	8.17734e-24	455	3485	199	0.0571019	0.437363	GO:0120039	GO:BP	plasma membrane bounded cell projection morphogenesis	16205	22752	GO:0048858	23.0874
MRPL20	122.342	0.276168	0.112267	2.45993	0.0138965	0.0300863		MRPL20	122.342	-0.127853	0.0986025	-1.29665	0.194753	0.330068		MRPL20	122.342	-0.148316	0.111663	-1.32825	0.184096	0.266865		A	TRUE	1.08224e-23	459	3485	200	0.0573888	0.43573	GO:0048858	GO:BP	cell projection morphogenesis	16205	15128	GO:0000902|GO:0030030|GO:0032990	22.9657
ANKRD65	34.9996	0.542785	0.252489	2.14974	0.031576	0.0612953		ANKRD65	34.9996	0.833662	0.2212	3.76881	0.000164026	0.00109515		ANKRD65	34.9996	-1.37645	0.255046	-5.39685	6.78196e-08	5.3448e-07		A	TRUE	9.43633e-22	923	3485	331	0.0949785	0.358613	GO:0030182	GO:BP	neuron differentiation	16205	7725	GO:0030154|GO:0048699	21.0252
VWA1	247.093	-0.646654	0.206241	-3.13543	0.00171601	0.00488121		VWA1	247.093	0.914669	0.180264	5.07406	3.89415e-07	6.05831e-06		VWA1	247.093	-0.268015	0.203886	-1.31453	0.188667	0.272014		A	TRUE	1.22677e-21	549	3485	223	0.0639885	0.406193	GO:0032989	GO:BP	cellular component morphogenesis	16205	9166	GO:0009653|GO:0016043|GO:0048869	20.9112
ATAD3C	25.0693	-0.164909	0.281393	-0.586044	0.557846	0.652332		ATAD3C	25.0693	0.619825	0.245206	2.52777	0.011479	0.0370109		ATAD3C	25.0693	-0.454916	0.279503	-1.62759	0.103612	0.164363		A	TRUE	1.65439e-21	969	3485	343	0.0984218	0.353973	GO:0048699	GO:BP	generation of neurons	16205	14979	GO:0022008	20.7814
ATAD3A	20.9715	-0.260866	0.143782	-1.81431	0.0696301	0.120659		ATAD3A	20.9715	-0.00417371	0.124496	-0.0335248	0.973256	0.983938		ATAD3A	20.9715	0.26504	0.140004	1.89309	0.0583464	0.100796		A	TRUE	5.24963e-21	2721	3485	789	0.226399	0.289967	GO:0051641	GO:BP	cellular localization	16205	15980	GO:0009987|GO:0051179	20.2799
SSU72	60.1693	0.115735	0.119396	0.969335	0.332378	0.436702		SSU72	60.1693	-0.252446	0.104974	-2.40483	0.0161798	0.0484556		SSU72	60.1693	0.136711	0.118282	1.1558	0.247761	0.340281		A	TRUE	1.14258e-20	1096	3485	375	0.107604	0.342153	GO:0022008	GO:BP	neurogenesis	16205	7539	GO:0007399|GO:0030154	19.9421
C1orf233	13.5001	1.2753	0.273157	4.66873	3.03062e-06	1.71672e-05		C1orf233	13.5001	-0.560677	0.244405	-2.29405	0.0217877	0.0610786		C1orf233	13.5001	-0.71462	0.278414	-2.56675	0.0102656	0.0227691		A	TRUE	2.87991e-19	381	3485	166	0.0476327	0.435696	GO:0048667	GO:BP	cell morphogenesis involved in neuron differentiation	16205	14948	GO:0000904|GO:0048666	18.5406
MIB2	12.6187	0.0399221	0.196327	0.203345	0.838866	0.886481		MIB2	12.6187	-0.0590901	0.172031	-0.343485	0.731234	0.82738		MIB2	12.6187	0.019168	0.194801	0.0983977	0.921617	0.945643		A	TRUE	5.88208e-18	1698	3485	522	0.149785	0.30742	GO:0051649	GO:BP	establishment of localization in cell	16205	15988	GO:0051234|GO:0051641	17.2305
SLC35E2	13.5393	0.426159	0.18351	2.32226	0.0202188	0.0416822		SLC35E2	13.5393	-0.0787473	0.16274	-0.483885	0.628467	0.749989		SLC35E2	13.5393	-0.347412	0.186448	-1.86332	0.0624176	0.106705		A	TRUE	7.24131e-18	121	3485	74	0.0212339	0.61157	GO:0099003	GO:BP	vesicle-mediated transport in synapse	16205	22186	GO:0016192	17.1402
GNB1	874.158	0.465541	0.0799213	5.825	5.71142e-09	5.30292e-08		GNB1	874.158	-0.237824	0.0701155	-3.39189	0.000694124	0.00365525		GNB1	874.158	-0.227717	0.079238	-2.87384	0.00405515	0.01016		A	TRUE	7.4831e-18	4343	3485	1155	0.33142	0.265945	GO:0051179	GO:BP	localization	16205	15628	GO:0008150	17.1259
C1orf86	22.1723	-0.141639	0.155117	-0.913109	0.361185	0.466486		C1orf86	22.1723	-0.364916	0.136098	-2.68127	0.00733439	0.0257303		C1orf86	22.1723	0.506554	0.151225	3.34968	0.000809054	0.00247221		A	TRUE	1.0202e-17	114	3485	71	0.020373	0.622807	GO:0099504	GO:BP	synaptic vesicle cycle	16205	22290	GO:0051649|GO:0099003	16.9913
SKI	203.963	0.168068	0.100054	1.67977	0.0930022	0.153666		SKI	203.963	-0.231212	0.0878037	-2.63328	0.00845642	0.028947		SKI	203.963	0.0631437	0.0991437	0.636891	0.524196	0.615612		A	TRUE	3.13571e-17	1144	3485	376	0.107891	0.328671	GO:0120036	GO:BP	plasma membrane bounded cell projection organization	16205	22751	GO:0030030	16.5037
RER1	96.3854	-0.693135	0.134394	-5.15747	2.50313e-07	1.75006e-06		RER1	96.3854	0.177197	0.116607	1.5196	0.128612	0.241367		RER1	96.3854	0.515938	0.131466	3.9245	8.69093e-05	0.0003403		A	TRUE	4.37841e-17	3620	3485	983	0.282066	0.271547	GO:0006810	GO:BP	transport	16205	2762	GO:0051234	16.3587
FAM213B	75.555	0.518991	0.138385	3.75034	0.000176598	0.000662847		FAM213B	75.555	-0.193096	0.1219	-1.58405	0.113182	0.218726		FAM213B	75.555	-0.325895	0.138289	-2.35662	0.0184423	0.0378697		A	TRUE	2.44854e-16	1164	3485	378	0.108465	0.324742	GO:0030030	GO:BP	cell projection organization	16205	7671	GO:0016043	15.6111
PRDM16	22.3378	1.06764	0.20849	5.12081	3.04223e-07	2.09729e-06		PRDM16	22.3378	0.301786	0.184722	1.63373	0.102316	0.201994		PRDM16	22.3378	-1.36942	0.216405	-6.32805	2.48278e-10	3.16075e-09		A	TRUE	3.47713e-16	3775	3485	1014	0.290961	0.268609	GO:0051234	GO:BP	establishment of localization	16205	15672	GO:0051179	15.4588
TPRG1L	10.8386	1.47689	0.20446	7.22339	5.07057e-13	7.91345e-12		TPRG1L	10.8386	-0.0621424	0.18641	-0.333363	0.73886	0.832387		TPRG1L	10.8386	-1.41475	0.223762	-6.32258	2.57224e-10	3.25367e-09		A	TRUE	2.37231e-15	122	3485	71	0.020373	0.581967	GO:0048167	GO:BP	regulation of synaptic plasticity	16205	14572	GO:0050804|GO:0065008	14.6248
TP73-AS1	42.2762	-0.579563	0.203018	-2.85474	0.00430719	0.0108853		TP73-AS1	42.2762	0.407915	0.176146	2.31578	0.0205701	0.0584397		TP73-AS1	42.2762	0.171648	0.199452	0.860598	0.38946	0.489376		A	TRUE	4.54159e-15	1929	3485	567	0.162697	0.293935	GO:0051128	GO:BP	regulation of cellular component organization	16205	15578	GO:0016043|GO:0050794	14.3428
LRRC47	20.8362	0.27789	0.135276	2.05425	0.0399514	0.0751341		LRRC47	20.8362	-0.22295	0.120095	-1.85645	0.0633901	0.139877		LRRC47	20.8362	-0.0549407	0.13573	-0.404781	0.685639	0.757987		A	TRUE	1.28552e-14	99	3485	61	0.0175036	0.616162	GO:0022904	GO:BP	respiratory electron transport chain	16205	7611	GO:0022900|GO:0045333	13.8909
CEP104	51.7753	0.0528833	0.132743	0.398388	0.690344	0.76611		CEP104	51.7753	0.468357	0.115644	4.04998	5.12216e-05	0.00040775		CEP104	51.7753	-0.521241	0.133071	-3.917	8.96579e-05	0.000349815		A	TRUE	3.19838e-14	718	3485	251	0.072023	0.349582	GO:0000902	GO:BP	cell morphogenesis	16205	307	GO:0009653	13.4951
NPHP4	13.829	0.38282	0.178979	2.13891	0.0324431	0.0627581		NPHP4	13.829	-0.326869	0.159491	-2.04945	0.0404177	0.0987112		NPHP4	13.829	-0.0559512	0.17985	-0.311099	0.755725	0.81656		A	TRUE	9.04415e-14	298	3485	128	0.0367288	0.42953	GO:0007409	GO:BP	axonogenesis	16205	3280	GO:0048667|GO:0048812|GO:0061564	13.0436
KCNAB2	423.603	2.60698	0.166244	15.6817	2.01733e-55	1.81175e-52		KCNAB2	423.603	-1.04444	0.146304	-7.13887	9.41013e-13	1.43423e-10		KCNAB2	423.603	-1.56254	0.165648	-9.43291	3.98851e-21	3.82548e-19		A	TRUE	9.3931e-14	107	3485	63	0.0180775	0.588785	GO:0022900	GO:BP	electron transport chain	16205	7610	GO:0006091	13.0272
CHD5	26.417	4.11753	0.317461	12.9702	1.80575e-38	2.31675e-36		CHD5	26.417	-1.19791	0.289625	-4.13607	3.53298e-05	0.000297294		CHD5	26.417	-2.91962	0.343922	-8.48918	2.08099e-17	9.97965e-16		A	TRUE	9.54723e-14	5370	3485	1362	0.390818	0.253631	GO:0016043	GO:BP	cellular component organization	16205	5641	GO:0071840	13.0201
RPL22	95.3487	0.374124	0.120605	3.10207	0.00192175	0.00541036		RPL22	95.3487	-0.111975	0.10605	-1.05587	0.291029	0.443685		RPL22	95.3487	-0.262149	0.120316	-2.17884	0.0293436	0.0564088		A	TRUE	1.37054e-13	1373	3485	421	0.120803	0.306628	GO:0046907	GO:BP	intracellular transport	16205	14422	GO:0006810|GO:0051641|GO:0051649	12.8631
ICMT	11.8619	0.0618576	0.17533	0.352807	0.724233	0.794349		ICMT	11.8619	-0.182763	0.154391	-1.18376	0.236507	0.381773		ICMT	11.8619	0.120905	0.173484	0.696924	0.48585	0.581291		A	TRUE	1.94108e-13	323	3485	135	0.0387374	0.417957	GO:0061564	GO:BP	axon development	16205	18235	GO:0031175	12.712
GPR153	17.7995	1.35559	0.324277	4.18034	2.91076e-05	0.000131243		GPR153	17.7995	-1.96407	0.291989	-6.7265	1.73798e-11	1.40734e-09		GPR153	17.7995	0.608478	0.322464	1.88697	0.0591649	0.102041		A	TRUE	3.34451e-13	5539	3485	1396	0.400574	0.252031	GO:0071840	GO:BP	cellular component organization or biogenesis	16205	19732	GO:0009987	12.4757
ACOT7	147.975	0.818263	0.155715	5.25487	1.48125e-07	1.07995e-06		ACOT7	147.975	-0.402063	0.136961	-2.9356	0.00332907	0.0135285		ACOT7	147.975	-0.4162	0.154922	-2.68652	0.00722013	0.0167458		A	TRUE	6.35447e-13	288	3485	123	0.0352941	0.427083	GO:0010975	GO:BP	regulation of neuron projection development	16205	5088	GO:0031175|GO:0120035	12.1969
PLEKHG5	38.8591	1.81227	0.194154	9.33417	1.01782e-20	2.8811e-19		PLEKHG5	38.8591	-1.29136	0.174806	-7.38736	1.49773e-13	3.30609e-11		PLEKHG5	38.8591	-0.520914	0.196406	-2.65223	0.00799616	0.0183087		A	TRUE	9.93767e-13	495	3485	184	0.0527977	0.371717	GO:0000904	GO:BP	cell morphogenesis involved in differentiation	16205	309	GO:0000902|GO:0048468	12.0027
NOL9	34.4591	-0.0511139	0.117222	-0.436041	0.662807	0.742473		NOL9	34.4591	-0.141482	0.102618	-1.37873	0.167978	0.294544		NOL9	34.4591	0.192596	0.115385	1.66916	0.0950865	0.152766		A	TRUE	2.06022e-12	1811	3485	525	0.150646	0.289895	GO:0044248	GO:BP	cellular catabolic process	16205	12673	GO:0009056|GO:0044237	11.6861
KLHL21	11.7451	-0.296743	0.216319	-1.37178	0.17013	0.253617		KLHL21	11.7451	0.142531	0.186939	0.762444	0.445795	0.59562		KLHL21	11.7451	0.154212	0.211697	0.728456	0.466335	0.562574		A	TRUE	2.13224e-12	453	3485	171	0.0490674	0.377483	GO:0120035	GO:BP	regulation of plasma membrane bounded cell projection organization	16205	22750	GO:0031344|GO:0120036	11.6712
PHF13	10.1297	-0.199649	0.182488	-1.09404	0.273939	0.374359		PHF13	10.1297	-0.156307	0.158841	-0.984049	0.325091	0.479913		PHF13	10.1297	0.355956	0.176783	2.01352	0.0440596	0.0793845		A	TRUE	2.19141e-12	467	3485	175	0.0502152	0.374732	GO:0031344	GO:BP	regulation of cell projection organization	16205	8269	GO:0030030|GO:0051128	11.6593
CAMTA1	294.684	1.24209	0.101665	12.2176	2.50435e-34	2.18942e-32		CAMTA1	294.684	-0.220352	0.0895917	-2.45951	0.0139125	0.0429505		CAMTA1	294.684	-1.02174	0.101925	-10.0245	1.18999e-23	1.8086e-21		A	TRUE	3.0258e-12	2994	3485	808	0.231851	0.269873	GO:0036211	GO:BP	protein modification process	16205	10922	GO:0019538|GO:0043412	11.5192
VAMP3	122.378	-0.420967	0.16339	-2.57645	0.00998195	0.0225708		VAMP3	122.378	0.781035	0.142373	5.48585	4.11491e-08	8.79897e-07		VAMP3	122.378	-0.360069	0.161691	-2.2269	0.0259541	0.0508428		A	TRUE	3.04617e-12	2354	3485	656	0.188235	0.278675	GO:0006793	GO:BP	phosphorus metabolic process	16205	2745	GO:0044237	11.5162
PER3	10.4778	0.587531	0.217702	2.69879	0.00695927	0.0165094		PER3	10.4778	0.190029	0.192777	0.985742	0.32426	0.478997		PER3	10.4778	-0.777559	0.225507	-3.44805	0.00056466	0.00179886		A	TRUE	3.12478e-12	472	3485	176	0.0505022	0.372881	GO:0061919	GO:BP	process utilizing autophagic mechanism	16205	18417	GO:0009987	11.5052
PARK7	75.2509	0.0674378	0.116864	0.577062	0.563897	0.657703		PARK7	75.2509	-0.279255	0.102643	-2.72064	0.00651559	0.0234661		PARK7	75.2509	0.211817	0.115553	1.83307	0.0667923	0.112909		A	TRUE	3.12478e-12	472	3485	176	0.0505022	0.372881	GO:0006914	GO:BP	autophagy	16205	2850	GO:0044248|GO:0061919	11.5052
ERRFI1	56.0197	-0.381111	0.16699	-2.28224	0.0224749	0.0457039		ERRFI1	56.0197	-0.718692	0.146417	-4.90851	9.17692e-07	1.26618e-05		ERRFI1	56.0197	1.0998	0.163156	6.74082	1.57497e-11	2.51765e-10		A	TRUE	3.29367e-12	14783	3485	3291	0.944333	0.222621	GO:0009987	GO:BP	cellular process	16205	4269	GO:0008150	11.4823
RERE	195.942	0.247394	0.0820621	3.01472	0.00257217	0.0069694		RERE	195.942	0.0648411	0.071977	0.900859	0.367663	0.523968		RERE	195.942	-0.312235	0.0818538	-3.81455	0.000136432	0.000507267		A	TRUE	3.79799e-12	82	3485	51	0.0146341	0.621951	GO:0019646	GO:BP	aerobic electron transport chain	16205	6863	GO:0006119|GO:0009060|GO:0022904	11.4204
ENO1	719.718	-0.258186	0.154816	-1.66769	0.0953768	0.157012		ENO1	719.718	-0.302211	0.135613	-2.22848	0.0258486	0.0699421		ENO1	719.718	0.560398	0.153036	3.66186	0.000250387	0.000875601		A	TRUE	4.03293e-12	2336	3485	651	0.186801	0.278682	GO:0006796	GO:BP	phosphate-containing compound metabolic process	16205	2748	GO:0006793	11.3944
SLC2A5	42.6178	-1.17004	0.24653	-4.74605	2.07432e-06	1.2205e-05		SLC2A5	42.6178	0.447504	0.213227	2.09872	0.0358412	0.0895713		SLC2A5	42.6178	0.722539	0.240435	3.00514	0.00265461	0.0070308		A	TRUE	7.57317e-12	88	3485	53	0.015208	0.602273	GO:0042775	GO:BP	mitochondrial ATP synthesis coupled electron transport	16205	11929	GO:0042773	11.1207
H6PD	76.8844	-0.899521	0.150082	-5.99352	2.05349e-09	2.07427e-08		H6PD	76.8844	0.333667	0.129685	2.5729	0.0100852	0.0332215		H6PD	76.8844	0.565853	0.14626	3.86882	0.000109363	0.000416017		A	TRUE	7.57317e-12	88	3485	53	0.015208	0.602273	GO:0042773	GO:BP	ATP synthesis coupled electron transport	16205	11927	GO:0006119|GO:0022904	11.1207
SPSB1	170.108	-0.79984	0.144761	-5.52525	3.29019e-08	2.64474e-07		SPSB1	170.108	0.281411	0.126079	2.23203	0.0256131	0.0693998		SPSB1	170.108	0.518429	0.142289	3.64349	0.000268969	0.000934955		A	TRUE	1.26804e-11	1269	3485	386	0.11076	0.304177	GO:0007267	GO:BP	cell-cell signaling	16205	3154	GO:0007154|GO:0023052	10.8969
SLC25A33	10.5289	0.79768	0.180205	4.42652	9.57652e-06	4.84168e-05		SLC25A33	10.5289	-0.132664	0.162742	-0.81518	0.414969	0.567795		SLC25A33	10.5289	-0.665016	0.1894	-3.51118	0.000446124	0.00145839		A	TRUE	1.3114e-11	275	3485	116	0.0332855	0.421818	GO:0050808	GO:BP	synapse organization	16205	15317	GO:0034330	10.8823
TMEM201	21.8743	-0.297763	0.143138	-2.08024	0.0375033	0.0712764		TMEM201	21.8743	0.115087	0.123456	0.932211	0.351227	0.507574		TMEM201	21.8743	0.182675	0.139596	1.3086	0.190671	0.274673		A	TRUE	1.8446e-11	1355	3485	407	0.116786	0.300369	GO:0048468	GO:BP	cell development	16205	14785	GO:0030154|GO:0048856|GO:0048869	10.7341
CLSTN1	133.607	0.52265	0.106873	4.89038	1.00644e-06	6.29278e-06		CLSTN1	133.607	-0.498508	0.0943339	-5.28451	1.26043e-07	2.24356e-06		CLSTN1	133.607	-0.0241416	0.106374	-0.22695	0.820463	0.869393		A	TRUE	2.38334e-11	58	3485	40	0.0114778	0.689655	GO:0016079	GO:BP	synaptic vesicle exocytosis	16205	5672	GO:0007269|GO:0045055|GO:0051649|GO:0099003|GO:0099504|GO:0099643	10.6228
CTNNBIP1	20.1171	0.61846	0.149245	4.14391	3.41434e-05	0.000151724		CTNNBIP1	20.1171	0.0111062	0.132863	0.0835915	0.933381	0.959127		CTNNBIP1	20.1171	-0.629566	0.154208	-4.08259	4.45373e-05	0.000186988		A	TRUE	4.4474e-11	2144	3485	599	0.171879	0.279384	GO:0009056	GO:BP	catabolic process	16205	3655	GO:0008152	10.3519
RBP7	15.0144	-0.202742	0.400308	-0.506466	0.61253	0.700391		RBP7	15.0144	1.4733	0.347854	4.23539	2.28151e-05	0.000205633		RBP7	15.0144	-1.27056	0.401707	-3.1629	0.00156208	0.00442805		A	TRUE	4.89974e-11	1327	3485	398	0.114204	0.299925	GO:0051049	GO:BP	regulation of transport	16205	15520	GO:0006810|GO:0032879	10.3098
UBE4B	51.9161	0.330355	0.12644	2.61273	0.00898219	0.0205882		UBE4B	51.9161	0.309078	0.110855	2.78813	0.00530141	0.0197558		UBE4B	51.9161	-0.639433	0.127866	-5.00082	5.70857e-07	3.67633e-06		A	TRUE	5.14781e-11	286	3485	118	0.0338594	0.412587	GO:0016236	GO:BP	macroautophagy	16205	5749	GO:0006914	10.2884
KIF1B	340.98	0.859621	0.140383	6.12341	9.15945e-10	9.87841e-09		KIF1B	340.98	0.278162	0.123146	2.25879	0.0238967	0.0655852		KIF1B	340.98	-1.13778	0.139736	-8.14238	3.87581e-16	1.40769e-14		A	TRUE	5.41413e-11	91	3485	53	0.015208	0.582418	GO:0007269	GO:BP	neurotransmitter secretion	16205	3156	GO:0001505|GO:0006836|GO:0007268|GO:0051649|GO:0099643	10.2665
PGD	107.115	-0.487387	0.126134	-3.86404	0.000111525	0.000438073		PGD	107.115	0.0978414	0.109765	0.891372	0.37273	0.528702		PGD	107.115	0.389546	0.123831	3.14578	0.00165644	0.00465945		A	TRUE	5.41413e-11	91	3485	53	0.015208	0.582418	GO:0099643	GO:BP	signal release from synapse	16205	22373	GO:0023061|GO:0099536	10.2665
DFFA	30.5198	-0.151522	0.124047	-1.22149	0.2219	0.3151		DFFA	30.5198	0.180995	0.107451	1.68444	0.0920963	0.187283		DFFA	30.5198	-0.0294725	0.122502	-0.240588	0.809875	0.860481		A	TRUE	1.2e-10	253	3485	107	0.030703	0.422925	GO:0015980	GO:BP	energy derivation by oxidation of organic compounds	16205	5618	GO:0006091	9.92082
PEX14	16.4872	0.476497	0.133719	3.56341	0.000366068	0.0012664		PEX14	16.4872	-0.076066	0.119581	-0.636103	0.524709	0.665162		PEX14	16.4872	-0.400431	0.137971	-2.90229	0.00370449	0.00941999		A	TRUE	1.20578e-10	190	3485	87	0.0249641	0.457895	GO:0045333	GO:BP	cellular respiration	16205	13205	GO:0015980	9.91873
TARDBP	22.965	-0.212998	0.114448	-1.86109	0.062731	0.110546		TARDBP	22.965	0.172144	0.0983556	1.75022	0.0800797	0.167856		TARDBP	22.965	0.0408539	0.112012	0.364728	0.715314	0.782048		A	TRUE	1.26992e-10	319	3485	127	0.0364419	0.398119	GO:0042391	GO:BP	regulation of membrane potential	16205	11701	GO:0065008	9.89622
SRM	127.542	-0.0528136	0.117294	-0.450267	0.652518	0.733943		SRM	127.542	-0.355981	0.102853	-3.46105	0.000538072	0.00295148		SRM	127.542	0.408794	0.1157	3.53322	0.000410528	0.0013614		A	TRUE	2.98707e-10	162	3485	77	0.0220947	0.475309	GO:0009060	GO:BP	aerobic respiration	16205	3659	GO:0045333	9.52476
EXOSC10	86.7163	-0.276078	0.131829	-2.09422	0.0362405	0.0691692		EXOSC10	86.7163	0.0930137	0.114938	0.80925	0.418371	0.570869		EXOSC10	86.7163	0.183064	0.129916	1.4091	0.158806	0.235033		A	TRUE	3.1333e-10	1874	3485	529	0.151793	0.282284	GO:0008104	GO:BP	protein localization	16205	3525	GO:0070727	9.504
UBIAD1	20.5678	-0.283868	0.141732	-2.00286	0.0451925	0.0835123		UBIAD1	20.5678	0.285555	0.121668	2.347	0.0189254	0.0547769		UBIAD1	20.5678	-0.00168672	0.13901	-0.0121338	0.990319	0.993666		A	TRUE	3.79501e-10	1880	3485	530	0.15208	0.281915	GO:0070727	GO:BP	cellular macromolecule localization	16205	19004	GO:0033036|GO:0051641	9.42079
FBXO2	54.1025	1.61282	0.282257	5.71402	1.10338e-08	9.69781e-08		FBXO2	54.1025	0.92087	0.248327	3.7083	0.000208655	0.00133418		FBXO2	54.1025	-2.53369	0.287761	-8.80486	1.31015e-18	8.08939e-17		A	TRUE	7.8777e-10	581	3485	199	0.0571019	0.342513	GO:0006511	GO:BP	ubiquitin-dependent protein catabolic process	16205	2482	GO:0019941	9.1036
FBXO44	167.028	1.32444	0.119715	11.0633	1.89057e-28	1.00414e-26		FBXO44	167.028	-0.385214	0.105784	-3.64153	0.000271019	0.001656		FBXO44	167.028	-0.939224	0.120353	-7.80389	6.00274e-15	1.7542e-13		A	TRUE	1.03461e-09	1615	3485	463	0.132855	0.286687	GO:0032879	GO:BP	regulation of localization	16205	9072	GO:0050789|GO:0051179	8.98523
MAD2L2	46.0823	-0.598891	0.144121	-4.15547	3.24616e-05	0.000145174		MAD2L2	46.0823	-0.164144	0.124913	-1.31406	0.188825	0.323181		MAD2L2	46.0823	0.763035	0.139624	5.46491	4.63137e-08	3.77503e-07		A	TRUE	1.70405e-09	2245	3485	614	0.176184	0.273497	GO:0033036	GO:BP	macromolecule localization	16205	9194	GO:0051179	8.76852
AGTRAP	21.2319	-0.691387	0.213151	-3.24364	0.00118011	0.00354328		AGTRAP	21.2319	0.258827	0.183424	1.41109	0.158219	0.282119		AGTRAP	21.2319	0.43256	0.206913	2.09054	0.0365693	0.0679459		A	TRUE	1.73993e-09	589	3485	200	0.0573888	0.339559	GO:0019941	GO:BP	modification-dependent protein catabolic process	16205	7021	GO:0043632|GO:0051603	8.75947
MTHFR	31.5469	0.434838	0.13682	3.17819	0.00148198	0.00431111		MTHFR	31.5469	-0.301534	0.121478	-2.48222	0.0130568	0.0409877		MTHFR	31.5469	-0.133304	0.137454	-0.969805	0.332144	0.431119		A	TRUE	2.19004e-09	463	3485	165	0.0473458	0.356371	GO:0007005	GO:BP	mitochondrion organization	16205	2924	GO:0006996	8.65955
CLCN6	445.399	0.544268	0.120872	4.50284	6.70518e-06	3.51595e-05		CLCN6	445.399	0.13769	0.10598	1.29921	0.193871	0.329137		CLCN6	445.399	-0.681959	0.120011	-5.68247	1.32765e-08	1.19889e-07		A	TRUE	3.01219e-09	5430	3485	1342	0.385079	0.247145	GO:1901564	GO:BP	organonitrogen compound metabolic process	16205	24840	GO:0006807|GO:0071704	8.52112
KIAA2013	46.5933	-0.312634	0.110652	-2.82539	0.00472227	0.0117747		KIAA2013	46.5933	0.331256	0.0952819	3.47659	0.000507843	0.00282109		KIAA2013	46.5933	-0.0186212	0.10876	-0.171214	0.864055	0.903759		A	TRUE	3.31988e-09	600	3485	202	0.0579627	0.336667	GO:0043632	GO:BP	modification-dependent macromolecule catabolic process	16205	12437	GO:0044265	8.47888
PLOD1	38.0969	-0.970401	0.170452	-5.69309	1.24759e-08	1.08974e-07		PLOD1	38.0969	-0.17132	0.146744	-1.16747	0.243019	0.389421		PLOD1	38.0969	1.14172	0.163407	6.987	2.80833e-12	5.01691e-11		A	TRUE	3.6615e-09	2976	3485	784	0.224964	0.263441	GO:0048731	GO:BP	system development	16205	15011	GO:0007275|GO:0048856	8.43634
MFN2	23.3657	0.541617	0.15731	3.44299	0.000575317	0.00188572		MFN2	23.3657	-0.0344528	0.139398	-0.247154	0.804789	0.877347		MFN2	23.3657	-0.507164	0.160238	-3.16507	0.00155047	0.00439894		A	TRUE	5.27877e-09	1326	3485	388	0.111334	0.292609	GO:0016192	GO:BP	vesicle-mediated transport	16205	5738	GO:0006810	8.27747
MIIP	23.769	-0.159593	0.15194	-1.05037	0.293549	0.395468		MIIP	23.769	-0.108649	0.132511	-0.819924	0.412259	0.565105		MIIP	23.769	0.268242	0.148931	1.80111	0.0716848	0.12007		A	TRUE	7.45178e-09	155	3485	72	0.02066	0.464516	GO:0016358	GO:BP	dendrite development	16205	5801	GO:0031175|GO:0048856	8.12774
TNFRSF1B	104.983	-1.00006	0.179117	-5.58329	2.36004e-08	1.95759e-07		TNFRSF1B	104.983	0.385805	0.155641	2.47882	0.0131818	0.0412859		TNFRSF1B	104.983	0.614259	0.175616	3.49774	0.000469222	0.00152632		A	TRUE	7.64551e-09	143	3485	68	0.0195122	0.475524	GO:0001505	GO:BP	regulation of neurotransmitter levels	16205	425	GO:0065008	8.11659
VPS13D	87.9065	0.512198	0.124531	4.11302	3.90525e-05	0.000170106		VPS13D	87.9065	0.216101	0.109416	1.97504	0.0482636	0.113226		VPS13D	87.9065	-0.7283	0.125317	-5.81167	6.18514e-09	5.99637e-08		A	TRUE	8.44903e-09	3198	3485	833	0.239024	0.260475	GO:0043412	GO:BP	macromolecule modification	16205	12284	GO:0043170	8.07319
DHRS3	73.2229	-0.795732	0.191285	-4.15993	3.18348e-05	0.000142629		DHRS3	73.2229	0.360931	0.166231	2.17127	0.0299108	0.0780891		DHRS3	73.2229	0.434801	0.187717	2.31626	0.020544	0.0416401		A	TRUE	1.04396e-08	518	3485	178	0.051076	0.343629	GO:0034330	GO:BP	cell junction organization	16205	9836	GO:0016043	7.98132
PDPN	297.411	-1.50315	0.288395	-5.21213	1.86682e-07	1.33737e-06		PDPN	297.411	-0.253573	0.252276	-1.00514	0.314828	0.469019		PDPN	297.411	1.75673	0.284528	6.17417	6.65111e-10	7.87846e-09		A	TRUE	1.0872e-08	129	3485	63	0.0180775	0.488372	GO:0006119	GO:BP	oxidative phosphorylation	16205	2145	GO:0009060	7.96369
PRDM2	37.381	0.868703	0.146658	5.92332	3.1551e-09	3.08912e-08		PRDM2	37.381	0.0260309	0.130144	0.200017	0.841467	0.900515		PRDM2	37.381	-0.894734	0.150575	-5.94213	2.8135e-09	2.89226e-08		A	TRUE	1.15711e-08	686	3485	223	0.0639885	0.325073	GO:0051603	GO:BP	proteolysis involved in protein catabolic process	16205	15946	GO:0006508|GO:0030163	7.93663
KAZN	87.4812	-0.251118	0.156085	-1.60885	0.107649	0.173853		KAZN	87.4812	0.73318	0.135885	5.39557	6.83063e-08	1.3523e-06		KAZN	87.4812	-0.482062	0.15493	-3.11148	0.00186152	0.00516572		A	TRUE	1.60568e-08	380	3485	139	0.0398852	0.365789	GO:0006091	GO:BP	generation of precursor metabolites and energy	16205	2120	GO:0044237	7.79434
TMEM51	10.8613	-1.05463	0.188063	-5.60788	2.04815e-08	1.72495e-07		TMEM51	10.8613	0.269453	0.154214	1.74727	0.0805904	0.168748		TMEM51	10.8613	0.78518	0.170753	4.59835	4.2586e-06	2.24377e-05		A	TRUE	1.71293e-08	136	3485	65	0.0186514	0.477941	GO:0070507	GO:BP	regulation of microtubule cytoskeleton organization	16205	18882	GO:0000226|GO:0032886|GO:0051493	7.76626
EFHD2	88.6637	1.13204	0.150614	7.51617	5.64022e-14	9.75828e-13		EFHD2	88.6637	-0.522142	0.133235	-3.91894	8.89396e-05	0.000655208		EFHD2	88.6637	-0.6099	0.151067	-4.03729	5.40715e-05	0.000222943		A	TRUE	2.11479e-08	816	3485	256	0.0734577	0.313725	GO:0034220	GO:BP	ion transmembrane transport	16205	9765	GO:0006811|GO:0055085	7.67473
CASP9	11.1617	-0.14665	0.203054	-0.722223	0.470157	0.573772		CASP9	11.1617	0.158476	0.176006	0.900401	0.367907	0.524089		CASP9	11.1617	-0.0118262	0.200447	-0.0589994	0.952953	0.968557		A	TRUE	2.75243e-08	57	3485	36	0.01033	0.631579	GO:0036465	GO:BP	synaptic vesicle recycling	16205	11063	GO:0006810|GO:0051649|GO:0099504	7.56028
DNAJC16	22.5281	0.504207	0.140066	3.59979	0.000318477	0.00111926		DNAJC16	22.5281	-0.0212518	0.124369	-0.170877	0.86432	0.915768		DNAJC16	22.5281	-0.482955	0.143421	-3.36739	0.00075884	0.00233757		A	TRUE	3.47367e-08	97	3485	51	0.0146341	0.525773	GO:0048813	GO:BP	dendrite morphogenesis	16205	15084	GO:0016358|GO:0048667|GO:0048812	7.45921
PLEKHM2	45.9152	0.989006	0.134714	7.3415	2.11209e-13	3.44882e-12		PLEKHM2	45.9152	-0.488014	0.120423	-4.0525	5.06723e-05	0.000404355		PLEKHM2	45.9152	-0.500991	0.136866	-3.66046	0.000251766	0.000880113		A	TRUE	3.87855e-08	774	3485	244	0.0700143	0.315245	GO:0044087	GO:BP	regulation of cellular component biogenesis	16205	12610	GO:0044085|GO:0050794	7.41133
FBLIM1	46.2015	-1.88583	0.335546	-5.62019	1.90745e-08	1.61333e-07		FBLIM1	46.2015	-0.661168	0.291033	-2.2718	0.0230987	0.0638477		FBLIM1	46.2015	2.547	0.325701	7.82006	5.27973e-15	1.55697e-13		A	TRUE	4.2902e-08	852	3485	264	0.0757532	0.309859	GO:0009894	GO:BP	regulation of catabolic process	16205	4210	GO:0009056|GO:0019222	7.36752
FLJ37453	22.9433	0.0715649	0.164942	0.43388	0.664375	0.743893		FLJ37453	22.9433	0.0590782	0.144321	0.409352	0.682281	0.790501		FLJ37453	22.9433	-0.130643	0.164334	-0.794985	0.426622	0.525446		A	TRUE	5.21063e-08	115	3485	57	0.0163558	0.495652	GO:0031109	GO:BP	microtubule polymerization or depolymerization	16205	8150	GO:0000226	7.28311
SPEN	130.859	0.0636121	0.0941178	0.675877	0.499118	0.599707		SPEN	130.859	0.326413	0.0821896	3.97147	7.14318e-05	0.000543415		SPEN	130.859	-0.390025	0.0938977	-4.15372	3.27107e-05	0.00014136		A	TRUE	8.598e-08	137	3485	64	0.0183644	0.467153	GO:0006836	GO:BP	neurotransmitter transport	16205	2781	GO:0006810	7.0656
ZBTB17	22.7629	0.232035	0.148719	1.56022	0.118707	0.188372		ZBTB17	22.7629	-0.0322479	0.130944	-0.246272	0.805472	0.87751		ZBTB17	22.7629	-0.199787	0.149341	-1.33779	0.180965	0.262867		A	TRUE	1.03526e-07	49	3485	32	0.00918221	0.653061	GO:0140238	GO:BP	presynaptic endocytosis	16205	23006	GO:0006897|GO:0051649|GO:0099003	6.98495
FAM131C	12.3089	0.00787976	0.403794	0.0195143	0.984431	0.990144		FAM131C	12.3089	1.35526	0.351362	3.85717	0.000114707	0.000807115		FAM131C	12.3089	-1.36314	0.407599	-3.34432	0.000824841	0.00251553		A	TRUE	1.03526e-07	49	3485	32	0.00918221	0.653061	GO:0048488	GO:BP	synaptic vesicle endocytosis	16205	14798	GO:0036465|GO:0140238	6.98495
FBXO42	13.2046	-0.337561	0.151242	-2.23193	0.0256197	0.0512342		FBXO42	13.2046	-0.000197314	0.129891	-0.00151907	0.998788	0.999667		FBXO42	13.2046	0.337758	0.145086	2.32799	0.0199125	0.0405431		A	TRUE	1.11264e-07	1060	3485	315	0.0903874	0.29717	GO:0055085	GO:BP	transmembrane transport	16205	16767	GO:0006810|GO:0009987	6.95364
[truncated: 9,786 more rows]
