# Supplementary material for: Re-convolving the compositional landscape of primary and recurrent glioblastoma reveals prognostic and targetable tissue states
Source: Nat Commun. 2023 May 4;14:2586. doi: 10.1038/s41467-023-38186-1 (PMC10160047; doi:10.1038/s41467-023-38186-1)
Supplement: Supplementary file 11 — Supplementary dataset 8 [file 41467_2023_38186_MOESM11_ESM.xlsx]

## Sheet: CLU_correlated_genes
gene	Coef	pvalue			p value, two-tailed t-test
CAMTA1	0.395195	8.46032e-43
RERE	0.161995	0.000526153
KIF1B	0.313056	9.64958e-25
KAZN	0.356443	1.31088e-33
ID3	0.51776	2.46643e-81
MAN1C1	0.467984	9.38755e-64
MACF1	0.309541	4.37609e-24
HIVEP3	-0.164088	0.000340035
RPS8	-0.17481	3.3076e-05
AGBL4	0.191813	5.93601e-07
EPS15	0.365791	1.03479e-35
PLPP3	0.452922	5.50525e-59
NFIA	0.327032	1.92361e-27
DOCK7	0.306252	1.76763e-23
CACHD1	0.479417	1.5473e-67
ST6GALNAC3	0.147416	0.00935589
F3	0.566952	7.42685e-102
CNN3	0.507826	1.37532e-77
AHCYL1	0.456676	3.75542e-60
CHI3L2	0.580406	4.27724e-108
CAPZA1	0.447747	2.11044e-57
NBPF14	0.502599	1.14854e-75
PDE4DIP	0.467887	1.00977e-63
NBPF19	0.463127	3.44102e-62
S100A10	0.213396	2.00725e-09
S100A6	0.173841	4.10801e-05
KCNN3	0.617769	4.73555e-127
C1orf61	0.308834	5.91727e-24
ATP1A2	0.430263	2.98185e-52
PBX1	0.341983	1.70992e-30
POU2F1	0.180389	9.25004e-06
RABGAP1L	0.217761	5.85985e-10
GLUL	0.41984	2.53118e-49
RGL1	0.372717	2.57696e-37
C1orf21	0.178608	1.39565e-05
CHI3L1	0.41756	1.07246e-48
ATP2B4	0.453479	3.70482e-59
ESRRG	0.342652	1.23737e-30
ENAH	0.401028	2.71059e-44
ITPKB	0.549733	2.80108e-94
CDC42BPA	0.199212	9.08946e-08
GALNT2	0.300098	2.29366e-22
FMN2	0.423022	3.31226e-50
SDCCAG8	0.225307	6.54113e-11
AKT3	0.142677	0.0223911
SMYD3	0.200011	7.38665e-08
LINC00299	0.516398	8.18378e-81
ROCK2	0.413284	1.56007e-47
NCOA1	0.243395	2.42769e-13
BABAM2	0.2205	2.67161e-10
BIRC6	0.157987	0.00119542
LTBP1	0.557825	8.75292e-98
CALM2	0.461585	1.06579e-61
NRXN1	0.314212	5.84094e-25
ACYP2	0.378631	1.02374e-38
SPTBN1	0.309735	4.02758e-24
EFEMP1	0.412558	2.44721e-47
USP34	0.238763	1.06567e-12
EHBP1	0.29573	1.36262e-21
WDPCP	0.269267	3.4449e-17
EXOC6B	0.311211	2.13919e-24
SFXN5	0.462201	6.78839e-62
LRRTM4	-0.195076	2.61958e-07
CTNNA2	0.354224	4.03913e-33
MAP4K4	0.235655	2.82359e-12
LIMS1	0.25324	9.40392e-15
DPP10	0.606569	4.20664e-121
DBI	0.186457	2.20271e-06
CLASP1	0.283743	1.54546e-19
ARHGEF4	0.433306	3.98014e-53
MBD5	0.193927	3.50035e-07
FMNL2	0.201627	4.84388e-08
GPD2	0.303809	4.92623e-23
BAZ2B	0.163497	0.000384749
FIGN	0.167204	0.000175505
AC073050.1	0.256664	2.93386e-15
UBR3	0.251466	1.70816e-14
OSBPL6	0.238141	1.29663e-12
NCKAP1	0.353513	5.78397e-33
FAM171B	0.604711	3.87021e-120
PARD3B	0.358116	5.57737e-34
ERBB4	0.406161	1.23789e-45
IGFBP2	-0.332177	1.79106e-28
SLC11A1	-0.144093	0.0173006
DNER	0.409347	1.77328e-46
ITM2C	0.701137	3.76532e-180
SUMF1	0.21138	3.51248e-09
LMCD1-AS1	0.401775	1.73554e-44
SRGAP3	0.163765	0.000363762
ATG7	0.18871	1.27472e-06
RPL32	-0.1465	0.011102
ANKRD28	0.196265	1.93749e-07
TBC1D5	0.164835	0.000290488
TGFBR2	0.250163	2.63917e-14
CTDSPL	0.280495	5.34806e-19
TRAK1	0.363181	4.06479e-35
MAP4	0.249161	3.68219e-14
RBM6	0.257981	1.86562e-15
DOCK3	0.406757	8.61931e-46
RPL29	-0.156269	0.00168759
ARHGEF3	0.245745	1.13197e-13
FHIT	0.185542	2.74434e-06
CADPS	0.3988	1.01662e-43
PRICKLE2	0.305261	2.68204e-23
MAGI1	0.258987	1.31748e-15
LRIG1	0.492631	4.29513e-72
FOXP1	0.202376	3.97893e-08
PDZRN3	0.365281	1.35366e-35
CADM2	0.240425	6.29146e-13
COL8A1	0.203091	3.29535e-08
LSAMP	0.19544	2.38944e-07
AC092691.1	0.236231	2.35928e-12
IGSF11	0.189052	1.17282e-06
GSK3B	0.220307	2.8242e-10
KALRN	0.266118	1.07018e-16
OSBPL11	0.415665	3.53091e-48
TMCC1	0.261154	6.19355e-16
STAG1	0.149931	0.00581351
SLC9A9	0.181108	7.82606e-06
WWTR1	0.147526	0.0091663
ARHGEF26	0.391588	6.86652e-42
WDR49	0.419305	3.55482e-49
TNIK	0.22651	4.57551e-11
NLGN1	-0.229299	1.98294e-11
TBL1XR1	0.227848	3.0665e-11
DGKG	0.232814	6.79618e-12
LPP	0.2843	1.24717e-19
ATP13A4	0.299598	2.81672e-22
ACAP2	0.293482	3.36906e-21
DLG1	0.196112	2.01446e-07
KCNIP4	-0.173933	4.02366e-05
ARAP2	0.455624	7.99691e-60
LIMCH1	0.414598	6.87859e-48
GABRB1	0.504082	3.29824e-76
IGFBP7	0.382492	1.2013e-39
RUFY3	0.272915	9.09795e-18
SLC4A4	0.375311	6.31557e-38
ANKRD17	0.27255	1.04065e-17
SHROOM3	0.423016	3.3232e-50
BMP2K	0.233147	6.13704e-12
LINC01088	0.540291	2.61107e-90
RASGEF1B	0.624441	1.03746e-130
SCD5	0.387847	5.85842e-41
WDFY3	0.250579	2.29754e-14
MAPK10	0.372487	2.91683e-37
PTPN13	0.207356	1.05364e-08
AFF1	0.309662	4.15531e-24
SPARCL1	0.572118	3.23211e-104
SPP1	-0.160352	0.000738374
PDLIM5	0.302379	8.93168e-23
BMPR1B	0.516137	1.02979e-80
PPP3CA	0.419951	2.35955e-49
ANK2	0.390687	1.15391e-41
RNF150	0.354692	3.18814e-33
DCLK2	0.378163	1.32438e-38
LRBA	0.224067	9.4317e-11
RPS3A	-0.196324	1.90866e-07
GRIA2	-0.159109	0.000952143
CPE	0.600606	4.95766e-118
PALLD	0.277595	1.59791e-18
GPM6A	0.30369	5.17598e-23
ADCY2	0.361729	8.65655e-35
SEMA5A	-0.383343	7.45863e-40
2022-03-06	0.431856	1.04187e-52
CTNND2	0.352087	1.1839e-32
FBXL7	0.35707	9.52583e-34
MYO10	0.318192	1.02061e-25
RANBP3L	0.466898	2.11103e-63
SLC1A3	0.356595	1.21333e-33
LIFR	0.169011	0.000118818
PLPP1	0.366685	6.46002e-36
PDE4D	0.291934	6.25115e-21
ZSWIM6	0.159559	0.000868706
ERBIN	0.189999	9.29791e-07
MAST4	0.371487	4.99887e-37
MAP1B	0.331951	1.99009e-28
SSBP2	0.160742	0.000681638
RPS23	-0.406848	8.15727e-46
LINC00461	0.177263	1.89764e-05
ADGRV1	0.438992	8.73236e-55
NR2F1-AS1	0.415467	3.9966e-48
FAM172A	0.138442	0.0476973
ELL2	0.182738	5.34464e-06
PAM	0.221107	2.24078e-10
FBXL17	0.218731	4.44194e-10
MAN2A1	0.170257	9.05893e-05
APC	0.382266	1.36252e-39
2022-03-03	0.463935	1.89708e-62
ARHGAP26	0.234563	3.96454e-12
PPP2R2B	0.219401	3.66642e-10
DPYSL3	0.147643	0.00896737
SGCD	0.348006	9.02083e-32
WWC1	0.571969	3.78452e-104
KCNIP1	-0.19381	3.60493e-07
SH3PXD2B	0.335505	3.76575e-29
CPEB4	0.25739	2.28622e-15
TUBB2A	0.596054	9.91698e-116
TUBB2B	0.507077	2.60409e-77
PHACTR1	0.378737	9.65962e-39
JARID2	0.283919	1.44431e-19
ID4	0.571182	8.71691e-104
CDKAL1	0.218787	4.37164e-10
C6orf62	0.489353	6.05726e-71
CARMIL1	0.298573	4.28869e-22
RPS18	-0.164857	0.000289162
ZFAND3	0.143852	0.0180805
BTBD9	0.279294	8.43014e-19
DST	0.281989	3.02726e-19
ADGRB3	0.15084	0.00488641
FAM135A	0.265658	1.26127e-16
KCNQ5	-0.185599	2.70707e-06
FUT9	0.484439	3.02961e-69
AL589740.1	0.221204	2.17826e-10
FOXO3	0.25453	6.07589e-15
REV3L	0.339313	6.16856e-30
FYN	0.31649	2.15872e-25
CEP85L	0.305524	2.40169e-23
GJA1	0.662198	3.24526e-153
TPD52L1	0.490973	1.6439e-71
LAMA2	0.458763	8.32094e-61
EPB41L2	0.183268	4.71592e-06
AHI1	0.293721	3.06117e-21
MAP7	0.569068	8.10374e-103
MAP3K5	0.443668	3.57153e-56
NHSL1	0.403664	5.5919e-45
REPS1	0.359366	2.93702e-34
UTRN	0.289895	1.40359e-20
SASH1	0.415586	3.7092e-48
MTHFD1L	0.263399	2.81384e-16
SYNE1	0.419196	3.80961e-49
ARID1B	0.264514	1.89546e-16
SOD2	0.504466	2.38585e-76
IGF2R	0.519247	6.6127e-82
PRKN	0.287435	3.68803e-20
QKI	0.146744	0.010608
RPS6KA2	0.244547	1.67169e-13
SDK1	-0.300981	1.59422e-22
2022-09-07	0.260803	7.00301e-16
ELMO1	-0.174099	3.87788e-05
TNS3	0.169855	9.88991e-05
TPST1	0.36073	1.45289e-34
AUTS2	0.279963	6.54327e-19
MAGI2	0.344535	4.95479e-31
CDK14	0.189827	9.70022e-07
PPP1R9A	0.183059	4.95542e-06
PON2	0.45767	1.83443e-60
CUX1	0.166825	0.000190367
LHFPL3	-0.248029	5.35192e-14
SRPK2	0.311513	1.87848e-24
NAMPT	0.165887	0.000232441
IMMP2L	0.187547	1.69172e-06
KCND2	-0.165343	0.000260828
AHCYL2	0.387983	5.41968e-41
AC016831.7	-0.309307	4.83567e-24
MKLN1	0.198806	1.0094e-07
EXOC4	0.180539	8.93522e-06
TMEM178B	0.166345	0.000210894
KMT2C	0.150016	0.00572015
CD99	0.269908	2.73079e-17
GPM6B	0.290409	1.14544e-20
PTCHD1-AS	0.285017	9.45193e-20
SAT1	0.423146	3.05868e-50
MAOB	0.646148	2.94198e-143
OPHN1	0.436135	6.00643e-54
FTX	0.154407	0.00244073
MFHAS1	0.485331	1.49609e-69
MSRA	0.194466	3.05666e-07
CSGALNACT1	0.355223	2.4363e-33
DOCK5	0.239187	9.32112e-13
DPYSL2	0.606355	5.43548e-121
SLC20A2	0.396433	4.09977e-43
SNTG1	-0.393864	1.83786e-42
RGS20	0.359205	3.19049e-34
ASPH	0.325416	4.01488e-27
NKAIN3	0.246439	9.02191e-14
SGK3	0.356008	1.63585e-33
PREX2	0.444547	1.94835e-56
NCOA2	0.305309	2.62935e-23
ZFHX4	0.215582	1.08763e-09
FABP5	0.223415	1.14269e-10
MMP16	-0.302861	7.31061e-23
AF117829.1	0.332789	1.3468e-28
CPQ	0.360926	1.31245e-34
RPL30	-0.400637	3.42084e-44
STK3	0.15344	0.00295122
RNF19A	0.36964	1.3444e-36
UBR5	0.270152	2.49867e-17
RIMS2	-0.257938	1.89328e-15
TRPS1	0.290561	1.07825e-20
EXT1	0.28393	1.43806e-19
ZHX2	0.283425	1.74636e-19
NSMCE2	0.176997	2.0161e-05
ASAP1	0.194049	3.39491e-07
KCNQ3	-0.141289	0.0287614
PTK2	0.25923	1.21099e-15
DOCK8	-0.141653	0.0269425
KANK1	0.153233	0.0030733
RFX3-AS1	0.286904	4.53833e-20
GLIS3	0.251229	1.84904e-14
NFIB	0.376452	3.38665e-38
ZCCHC7	0.193083	4.32521e-07
FAM189A2	0.483411	6.81041e-69
TRPM3	0.290326	1.1835e-20
ANXA1	0.184055	3.91314e-06
PCSK5	0.373862	1.38738e-37
GNA14	0.501337	3.30443e-75
NTRK2	0.566515	1.17194e-101
DAPK1	0.427435	1.90296e-51
C9orf3	0.211008	3.89208e-09
ABCA1	0.202801	3.55824e-08
SLC44A1	0.203554	2.91561e-08
TNC	0.168007	0.000147722
ASTN2	0.302648	7.9859e-23
MEGF9	0.171681	6.63373e-05
GSN	0.487315	3.09133e-70
RABGAP1	0.219521	3.54285e-10
DENND1A	0.186537	2.16063e-06
RPL12	-0.171305	7.20351e-05
FNBP1	0.410566	8.38519e-47
RPL7A	-0.191176	6.95185e-07
PTGDS	0.425869	5.26826e-51
STK33	0.258352	1.64091e-15
SBF2	0.19164	6.19549e-07
MRVI1	0.553851	4.74128e-96
TEAD1	0.321767	2.08113e-26
PDE3B	0.187837	1.57633e-06
NAV2	0.434045	2.43228e-53
CD44	0.471447	6.95176e-65
SLC1A2	0.483822	4.92767e-69
PAMR1	0.554625	2.18817e-96
C11orf49	0.329252	6.94432e-28
PTPRJ	0.166297	0.000213036
FTH1	-0.489803	4.2186e-71
NEAT1	0.318851	7.62568e-26
MALAT1	0.292582	4.82802e-21
PACS1	0.355277	2.3712e-33
FCHSD2	0.146164	0.0118191
FAM168A	0.310914	2.43135e-24
SLCO2B1	-0.140421	0.033593
TENM4	0.448845	9.78733e-58
DLG2	0.326846	2.09425e-27
PICALM	0.175046	3.13699e-05
FAT3	0.206665	1.26982e-08
RDX	0.332694	1.40767e-28
CRYAB	0.503561	5.11339e-76
NCAM1	0.266717	8.63788e-17
ZBTB16	0.417162	1.37857e-48
CADM1	0.378324	1.21231e-38
SIK3	0.207017	1.15476e-08
ARHGEF12	0.305793	2.1452e-23
ARHGAP32	0.24862	4.40338e-14
NTM	0.340211	4.01191e-30
DIP2C	0.300092	2.29948e-22
PFKFB3	0.450104	4.04182e-58
AL137145.2	0.51587	1.30175e-80
SFMBT2	0.217268	6.74544e-10
CELF2	0.201883	4.52971e-08
CAMK1D	0.23901	9.85621e-13
VIM	0.349452	4.40717e-32
CACNB2	0.27405	5.98659e-18
PLXDC2	0.159137	0.000946691
NEBL	0.25967	1.03929e-15
MLLT10	0.362203	6.76709e-35
PIP4K2A	0.269674	2.97287e-17
ARHGAP21	0.183967	3.99613e-06
ABI1	0.316018	2.65554e-25
PARD3	0.339133	6.72324e-30
CCNY	0.277755	1.50492e-18
PRKG1	0.568194	2.02741e-102
PHYHIPL	0.269142	3.60498e-17
HERC4	0.309596	4.27528e-24
KCNMA1	0.254527	6.08208e-15
NRG3	0.517276	3.77932e-81
GRID1	0.212762	2.39489e-09
BMPR1A	0.409185	1.95851e-46
GLUD1	0.448655	1.1181e-57
CPEB3	0.289347	1.74224e-20
SORBS1	0.38284	9.88388e-40
ADD3	0.444234	2.41814e-56
VTI1A	0.228504	2.51923e-11
TCF7L2	0.403209	7.35138e-45
ABLIM1	0.495925	2.91887e-73
WNK1	0.261583	5.3316e-16
ERC1	0.199252	8.99547e-08
CACNA1C	0.32489	5.0983e-27
GAPDH	-0.497368	8.91025e-74
A2M	0.166917	0.000186655
ETV6	0.139628	0.0386741
MGST1	0.729679	7.37938e-203
PLEKHA5	0.582941	2.64434e-109
ITPR2	0.243158	2.62055e-13
FGD4	0.26043	7.97719e-16
CNTN1	0.457038	2.89385e-60
ANO6	0.389731	1.99799e-41
DIP2B	0.182933	5.10474e-06
CD63	0.15883	0.00100774
SRGAP1	0.138654	0.0459452
MDM2	0.349295	4.76628e-32
NAV3	0.423968	1.801e-50
TMTC2	0.383976	5.22803e-40
MGAT4C	0.490032	3.5088e-71
EEA1	0.334108	7.26246e-29
NUDT4	0.411744	4.05347e-47
ANKS1B	0.495501	4.13303e-73
ATXN2	0.269007	3.78544e-17
MED13L	0.170337	8.90305e-05
DYNLL1	0.202589	3.76284e-08
CLIP1	0.513712	8.58045e-80
PAN3	0.267309	6.98504e-17
N4BP2L2	0.241271	4.80186e-13
DCLK1	0.436352	5.19217e-54
POSTN	-0.408792	2.49119e-46
LHFPL6	0.324876	5.12947e-27
FOXO1	0.260804	6.99984e-16
TSC22D1	0.456224	5.20023e-60
PCDH9	0.420919	1.27345e-49
RBM26	0.305926	2.02822e-23
GPC5	0.453667	3.24086e-59
GPC6	0.457839	1.62393e-60
FARP1	0.381619	1.95511e-39
CLYBL	0.405648	1.68873e-45
PCCA	0.27	2.64097e-17
FGF14	-0.302764	7.61248e-23
ARGLU1	0.314792	4.53688e-25
FAM155A	0.526084	1.43013e-84
HNRNPC	0.29436	2.36815e-21
PRKD1	0.281621	3.48403e-19
ARHGAP5	0.268921	3.90387e-17
AKAP6	0.316114	2.54583e-25
NPAS3	0.162573	0.000466347
EGLN3	0.550944	8.48947e-95
RALGAPA1	0.29254	4.90999e-21
LGALS3	0.165802	0.000236677
DAAM1	0.560856	4.0232e-99
FUT8	0.347143	1.38071e-31
GPHN	0.235869	2.64138e-12
RAD51B	0.296197	1.12799e-21
ACTN1	0.563061	4.18816e-100
DPF3	0.446421	5.31423e-57
NUMB	0.18738	1.76198e-06
FOS	-0.216111	9.36648e-10
NRXN3	-0.22244	1.52022e-10
STON2	0.525559	2.30355e-84
CALM1	0.292709	4.59034e-21
MEG3	-0.230886	1.22572e-11
MARK3	0.281169	4.13827e-19
CKB	0.292023	6.03345e-21
TJP1	0.386788	1.0694e-40
RYR3	0.332409	1.60749e-28
MEIS2	0.218124	5.28515e-10
FRMD5	0.189109	1.1568e-06
B2M	0.270325	2.34669e-17
RORA	0.310128	3.40492e-24
TLN2	0.315261	3.69782e-25
ZNF609	0.291767	6.68165e-21
NEO1	0.432166	8.48097e-53
SCAPER	0.333824	8.29679e-29
ACSBG1	0.441511	1.57054e-55
AKAP13	0.139057	0.0427864
NTRK3	0.409584	1.53361e-46
RGMA	0.57813	5.09625e-107
RPS2	-0.140718	0.0318499
CLEC16A	0.355374	2.25659e-33
NPIPB3	0.550201	1.76635e-94
NPIPB4	0.535597	2.20518e-88
NPIPB5	0.50266	1.09076e-75
TNRC6A	0.280094	6.22565e-19
ALDOA	0.635994	2.90853e-137
CHD9	0.233177	6.08067e-12
FTO	0.294858	1.93781e-21
MT1E	0.332016	1.93028e-28
MT1X	0.293763	3.00947e-21
CDH11	0.271382	1.59593e-17
NFAT5	0.317661	1.29037e-25
MTSS1L	0.433208	4.24782e-53
ZFHX3	0.182743	5.33822e-06
WWOX	0.290371	1.16248e-20
ABR	0.302677	7.89203e-23
ATP1B2	0.68457	3.57227e-168
SPECC1	0.293395	3.48816e-21
WSB1	0.206105	1.47638e-08
TAOK1	0.371163	5.94692e-37
NF1	0.202577	3.77484e-08
EIF1	0.193598	3.80165e-07
C1QL1	-0.398412	1.27889e-43
KANSL1	0.144021	0.0175319
MSI2	0.313198	9.07171e-25
BCAS3	0.166475	0.000205138
TANC2	-0.388875	3.25862e-41
PRKCA	0.271207	1.70089e-17
PITPNC1	0.388175	4.85868e-41
LINC00511	0.321913	1.94921e-26
SLC39A11	0.371785	4.2588e-37
SEC14L1	0.16117	0.000624031
COLEC12	0.407439	5.69303e-46
SPIRE1	0.260317	8.29765e-16
LDLRAD4	0.199159	9.21342e-08
AQP4	0.714772	1.19573e-190
CDH2	0.174029	3.93869e-05
GAREM1	0.412096	3.25966e-47
DTNA	0.358408	4.80256e-34
MAPK4	0.543311	1.44925e-91
TCF4	0.222416	1.53079e-10
CDH20	0.364967	1.59586e-35
PHLPP1	0.271968	1.28786e-17
BCL2	0.458016	1.42956e-60
PTPRA	0.356591	1.21579e-33
C20orf194	0.239774	7.73517e-13
MACROD2	0.431215	1.59198e-52
RIN2	0.438301	1.39458e-54
CST3	0.223439	1.13468e-10
ZHX3	0.178902	1.30427e-05
PREX1	0.333967	7.75792e-29
C3	0.357176	9.02229e-34
APOE	0.444758	1.68343e-56
HIF3A	0.169935	9.71843e-05
RPL18	-0.179469	1.14448e-05
RPS11	-0.236495	2.17294e-12
UTY	0.140077	0.0357183
TTTY14	0.160649	0.000694651
TTC28	0.203523	2.93945e-08
ZNRF3	0.443949	2.94253e-56
RBFOX2	0.330577	3.76502e-28
LGALS1	0.203824	2.71369e-08
DDX17	0.466991	1.96918e-63
TNRC6B	0.32139	2.46337e-26
MKL1	0.384958	3.00986e-40
FP671120.1	0.616071	3.91877e-126
FP671120.4	0.69411	5.70376e-175
FP236383.2	0.743123	1.36454e-214
MIR99AHG	0.251208	1.86193e-14
NCAM2	0.386537	1.2326e-40
RUNX1	-0.22423	8.99049e-11
MT-ND1	-0.237762	1.46053e-12
MT-ND2	-0.261016	6.50106e-16
MT-CO1	-0.29015	1.26893e-20
MT-CO2	-0.329812	5.36311e-28
MT-ATP6	-0.225677	5.86151e-11
MT-CO3	-0.336316	2.56705e-29
MT-ND3	-0.2136	1.89656e-09
MT-ND4	-0.209712	5.55514e-09
MT-CYB	-0.309585	4.29397e-24
MT-RNR2	0.506147	5.74674e-77
SOX2-OT	0.526105	1.40382e-84
BCYRN1	0.269538	3.123e-17
MT-RNR1	0.480402	7.19151e-68
MIR100HG	0.592856	3.89798e-114
SNHG14	0.575406	9.63947e-106
LINC01138	0.5574	1.34531e-97
AC241952.1	0.577855	6.867e-107
CLU	1	0
NES	0.066095	0.0194376

## Sheet: U87_cCxCLU_vs_cells_oncly_Deseq
U	Gene	baseMean	log2FoldChange	lfcSE	stat	pvalue	padj	A2	A4	A6	A8	A10	A12	B1	B4	B6	B8	B9	B12		p value adjusted for multiple comparisons using the Bonferroni method
1	RERGL	1.51533	26.777	3.09457	8.6529	5.02083e-18	1.66551e-13	0	0	0	0	4.55508	9.9074	0	0	0	0	3.72149	0
5	UNC5C-AS1	0.912728	24.3495	4.05555	6.004	1.92512e-09	1.36998e-05	0	0	0	0	2.27754	4.9537	0	0	0	0	3.72149	0
8	ENSG00000230785.2	0.859008	23.8333	4.19098	5.68681	1.29433e-08	5.36695e-05	0	0	0	0	1.13877	6.19213	0	0	0	0	2.97719	0
13	ENSG00000253449.1	0.81783	23.2762	4.30591	5.40565	6.45752e-08	0.000164776	0	0	0	0	1.13877	4.9537	0	0	0	0	3.72149	0
14	RPL5P26	0.698019	23.0854	4.30973	5.35658	8.48112e-08	0.000200954	0	0	0	0	3.41631	1.23843	0	0	0	0	3.72149	0
17	ENSG00000248738.6	0.693742	21.8678	4.31255	5.07075	3.96252e-07	0.000730248	0	0	0	0	0	0	3.84717	0	3.49923	0.978497	0	0
18	ENSG00000253666.1	0.693742	21.8678	4.31255	5.07075	3.96252e-07	0.000730248	0	0	0	0	0	0	3.84717	0	3.49923	0.978497	0	0
20	ENSG00000224794.1	0.549401	21.7876	4.31316	5.05143	4.38519e-07	0.000733443	0	0	0	0	1.13877	2.47685	0	0	0	0	2.97719	0
25	ENSG00000250332.1	0.63313	20.2954	4.31255	4.70612	2.52474e-06	0.00334397	0	0	2.74352	0	1.13877	3.71528	0	0	0	0	0	0
30	RN7SL4P	0.624826	19.872	4.31242	4.60809	4.06387e-06	0.00449356	0	0	2.74352	0	2.27754	2.47685	0	0	0	0	0	0
31	ENSG00000197171.5	0.726913	19.7909	4.32121	4.57996	4.65074e-06	0.00453748	0	0	0	0	0	0	4.80897	0	0	3.91399	0	0
32	ENSG00000248203.1	0.726913	19.7909	4.32121	4.57996	4.65074e-06	0.00453748	0	0	0	0	0	0	4.80897	0	0	3.91399	0	0
33	ENSG00000272542.1	0.726913	19.7909	4.32121	4.57996	4.65074e-06	0.00453748	0	0	0	0	0	0	4.80897	0	0	3.91399	0	0
39	ENSG00000227902.2	0.647206	19.5614	4.36693	4.47943	7.48421e-06	0.00605527	0	0	0	0	4.55508	0	0	0	0	0.978497	2.2329	0
42	MIR2115	0.499821	19.5484	4.37494	4.46827	7.88545e-06	0.006228	0	0	0	0	1.13877	0	1.92359	0	0	2.93549	0	0
22	TFDP1P2	0.992888	19.4963	3.92004	4.97351	6.57519e-07	0.00099142	0	0	0	0	4.55508	0	0	0	0	5.87098	1.4886	0
40	ENSG00000263720.1	0.594817	19.3904	4.32557	4.48274	7.36917e-06	0.00605527	0	0	0	0	3.41631	0	0	0	0	0	3.72149	0
51	LRRC37A14P	0.704364	19.3797	4.39192	4.41257	1.0215e-05	0.00670577	0	0	0	0	4.55508	0	0.961794	0	0	2.93549	0	0
23	ENSG00000234943.2	0.962344	19.2627	4.01984	4.7919	1.65206e-06	0.0023827	0	0	0	0	5.69385	0	0.961794	0	0	4.89248	0	0
44	ENSG00000271763.1	0.826135	19.1869	4.32012	4.44129	8.94222e-06	0.00651661	0	0	0	0	0	6.19213	0	0	0	0	3.72149	0
45	ENSG00000273183.1	0.50457	19.1586	4.31261	4.44247	8.89307e-06	0.00651661	0	0	2.74352	0	0	0	0	0	2.33282	0.978497	0	0
48	ENSG00000256137.1	0.811238	19.1338	4.32859	4.42034	9.85457e-06	0.00670577	0	0	0	0	0	0	2.88538	0	0	6.84948	0	0
53	PLD4	0.557706	19.085	4.32805	4.40961	1.03555e-05	0.00670577	0	0	0	0	0	3.71528	0	0	0	0	2.97719	0
47	ENSG00000227163.2	0.645372	19.0309	4.32302	4.40224	1.0714e-05	0.00670577	0	0	0	0	0	0	4.80897	0	0	2.93549	0	0
50	ENSG00000281760.1	0.645372	19.0309	4.32302	4.40224	1.0714e-05	0.00670577	0	0	0	0	0	0	4.80897	0	0	2.93549	0	0
54	ENSG00000279416.1	0.823654	18.9828	4.32801	4.38604	1.15435e-05	0.00696222	0	0	0	0	0	0	2.88538	0	6.99846	0	0	0
57	ENSG00000254007.1	0.43485	18.9214	4.33644	4.36336	1.28082e-05	0.00708121	0	0	0	0	0	0	2.88538	0	2.33282	0	0	0
59	RPL37AP8	0.43485	18.9214	4.33644	4.36336	1.28082e-05	0.00708121	0	0	0	0	0	0	2.88538	0	2.33282	0	0	0
52	OR6K4P	0.970514	18.9068	4.28463	4.4127	1.02089e-05	0.00670577	0	0	0	0	0	8.66898	0	0	0	0	2.97719	0
61	ENSG00000224436.1	0.64398	18.8177	4.32294	4.35299	1.34295e-05	0.00720463	0	0	0	0	0	0	5.77076	0	0	1.95699	0	0
64	PSMA2P1	0.566614	18.811	4.33234	4.34199	1.41198e-05	0.00739683	0	0	0	0	0	0	2.88538	0	0	3.91399	0	0
62	SMC5-DT	0.702603	18.797	4.31878	4.3524	1.34658e-05	0.00720463	0	0	0	0	0	2.47685	0	0	0	0	5.95439	0
65	ENSG00000196472.4	0.808454	18.7201	4.31994	4.33341	1.46816e-05	0.00749258	0	0	0	0	0	0	4.80897	0	0	4.89248	0	0
67	LINC01259	0.516529	18.6984	4.32666	4.32166	1.5486e-05	0.00761452	0	0	0	0	0	2.47685	0	0	0	0	3.72149	0
69	TMPRSS5	0.516529	18.6984	4.32666	4.32166	1.5486e-05	0.00761452	0	0	0	0	0	2.47685	0	0	0	0	3.72149	0
68	OR52N1	0.56383	18.6847	4.32635	4.31882	1.56866e-05	0.00761452	0	0	0	0	0	0	4.80897	0	0	1.95699	0	0
71	ENSG00000248346.1	0.403531	18.5332	4.33896	4.27134	1.94303e-05	0.00848083	0	0	0	0	0	0	2.88538	0	0	1.95699	0	0
72	ENSG00000248896.2	0.403531	18.5332	4.33896	4.27134	1.94303e-05	0.00848083	0	0	0	0	0	0	2.88538	0	0	1.95699	0	0
73	ENSG00000250150.1	0.499919	18.5278	4.32905	4.27988	1.86992e-05	0.00848083	0	0	0	0	2.27754	0	0	0	0	0	3.72149	0
75	GPHA2	0.499919	18.5278	4.32905	4.27988	1.86992e-05	0.00848083	0	0	0	0	2.27754	0	0	0	0	0	3.72149	0
76	RNA5SP117	0.499919	18.5278	4.32905	4.27988	1.86992e-05	0.00848083	0	0	0	0	2.27754	0	0	0	0	0	3.72149	0
78	ATP5MC1P7	0.483681	18.4434	4.33124	4.25822	2.06061e-05	0.00869263	0	0	0	0	0	0	3.84717	0	0	1.95699	0	0
79	ENSG00000235110.5	0.392479	18.414	4.33941	4.24344	2.2012e-05	0.00869263	0	0	0	0	0	2.47685	0	0	0	0	2.2329	0
82	OR51P1P	0.392479	18.414	4.33941	4.24344	2.2012e-05	0.00869263	0	0	0	0	0	2.47685	0	0	0	0	2.2329	0
83	PHBP14	0.392479	18.414	4.33941	4.24344	2.2012e-05	0.00869263	0	0	0	0	0	2.47685	0	0	0	0	2.2329	0
84	RPS3AP37	0.392479	18.414	4.33941	4.24344	2.2012e-05	0.00869263	0	0	0	0	0	2.47685	0	0	0	0	2.2329	0
77	ATP1B3-AS1	0.416507	18.3976	4.31846	4.26023	2.04216e-05	0.00869263	0.822003	1.2907	0	0	0	0	2.88538	0	0	0	0	0
85	EIF5A2P1	0.454504	18.3327	4.33138	4.23252	2.31086e-05	0.00901835	0	0	0	0	0	2.47685	0	0	0	0	2.97719	0
87	CPO	0.404923	18.2374	4.3485	4.19396	2.74128e-05	0.0099474	0	0	0	0	0	0	1.92359	0	0	2.93549	0	0
89	MME-AS1	0.404923	18.2374	4.3485	4.19396	2.74128e-05	0.0099474	0	0	0	0	0	0	1.92359	0	0	2.93549	0	0
93	ZDHHC22	0.404923	18.2374	4.3485	4.19396	2.74128e-05	0.0099474	0	0	0	0	0	0	1.92359	0	0	2.93549	0	0
88	ELOCP31	0.451902	18.2098	4.34594	4.19006	2.78882e-05	0.0099474	0	0	0	0	0	0	1.92359	0	3.49923	0	0	0
4	SYNM-AS1	1.33127	18.1819	3.03405	5.99261	2.06497e-09	1.36998e-05	0	2.5814	0.68588	0	0	0	11.5415	0	1.16641	0	0	0
90	MTAPP2	0.784612	18.1372	4.3217	4.19677	2.70746e-05	0.0099474	0	0	0	0	5.69385	0	0	0	0	0	3.72149	0
102	ENSG00000230741.1	0.514569	18.1273	4.39418	4.1253	3.70255e-05	0.0118097	0	0	0	0	2.27754	0	0.961794	0	0	2.93549	0	0
104	LINC02900	0.514569	18.1273	4.39418	4.1253	3.70255e-05	0.0118097	0	0	0	0	2.27754	0	0.961794	0	0	2.93549	0	0
95	ENSG00000273450.1	0.565665	18.1238	4.33474	4.18105	2.90162e-05	0.0100099	0	0	0	0	4.55508	0	0	0	0	0	2.2329	0
94	ENSG00000253444.1	0.437894	18.1118	4.33392	4.17907	2.92705e-05	0.0100099	0	0	0	0	2.27754	0	0	0	0	0	2.97719	0
96	LINC02823	0.437894	18.1118	4.33392	4.17907	2.92705e-05	0.0100099	0	0	0	0	2.27754	0	0	0	0	0	2.97719	0
97	MADCAM1	0.437894	18.1118	4.33392	4.17907	2.92705e-05	0.0100099	0	0	0	0	2.27754	0	0	0	0	0	2.97719	0
91	RPL12P13	0.581504	18.1025	4.32023	4.19018	2.78738e-05	0.0099474	0	0	2.74352	0	2.27754	0	0	0	0	1.95699	0	0
16	ENSG00000260810.1	1.05317	18.0693	3.51147	5.1458	2.66388e-07	0.000552289	0	0	1.37176	0	0	3.71528	2.88538	0	4.66564	0	0	0
99	LINC02131	0.495681	18.0256	4.33494	4.15821	3.20744e-05	0.0107472	0	0	0	0	0	3.71528	0	0	0	0	2.2329	0
98	H3P35	0.642234	18.0063	4.3224	4.16582	3.10238e-05	0.0105013	0	1.93605	0	0	0	0	5.77076	0	0	0	0	0
63	ENSG00000237658.1	1.03511	17.9437	4.13483	4.33965	1.4271e-05	0.00739683	0	0	0	0	0	0	1.92359	0	10.4977	0	0	0
100	ENSG00000237345.1	0.681756	17.9434	4.32032	4.15327	3.27764e-05	0.0108726	0	0	0	0	0	3.71528	0	0	0	0	4.46579	0
110	ENSG00000279694.1	0.672883	17.899	4.39094	4.07634	4.57496e-05	0.0137964	0	0	0	0	3.41631	0	0	0	0	3.91399	0.744298	0
105	HNRNPA1P13	0.617897	17.8189	4.32312	4.12176	3.75992e-05	0.0118785	1.64401	0	0	0	0	0	5.77076	0	0	0	0	0
109	ENSG00000270917.1	0.469074	17.7299	4.34327	4.08215	4.46215e-05	0.0135797	0	0	2.05764	0	0	1.23843	0	0	2.33282	0	0	0
108	WDR97	0.733558	17.6308	4.30592	4.09455	4.22992e-05	0.0129921	0	0	3.4294	0	3.41631	0	0	0	0	1.95699	0	0
112	ENSG00000249881.1	0.619731	17.5628	4.32348	4.0622	4.86125e-05	0.014398	0	0	0	0	0	3.71528	0	0	0	0	3.72149	0
60	SNRPGP20	0.816033	17.549	4.01743	4.36823	1.25257e-05	0.00708121	1.64401	0	0	0	0	4.9537	0.961794	0	0	0	2.2329	0
118	ENSG00000266237.1	0.659527	17.4406	4.3902	3.97262	7.10853e-05	0.0199834	0	0	0	0	2.27754	0	0	0	0	4.89248	0.744298	0
120	RPS15AP13	0.560032	17.4253	4.39102	3.9684	7.23576e-05	0.0200693	0	0	0	0	0	2.47685	0	0	3.49923	0	0.744298	0
113	LINC00556	0.618262	17.4161	4.32707	4.02491	5.6996e-05	0.0167316	0	0	0.68588	0	0	2.47685	1.92359	0	2.33282	0	0	0
114	CYCSP24	0.57765	17.2603	4.32209	3.9935	6.51042e-05	0.0189442	2.46601	0	0	0	0	0	0	0	0	0	4.46579	0
119	LINC01747	0.846465	17.2244	4.34126	3.9676	7.26009e-05	0.0200693	0	0	0	0	0	8.66898	0	0	0	0	1.4886	0
122	KRT18P57	0.524348	17.1295	4.33494	3.9515	7.7663e-05	0.020945	0	0	2.05764	0	2.27754	0	0	0	0	1.95699	0	0
123	LINC02676	0.524348	17.1295	4.33494	3.9515	7.7663e-05	0.020945	0	0	2.05764	0	2.27754	0	0	0	0	1.95699	0	0
124	ENSG00000221639.1	0.445949	17.112	4.33509	3.94731	7.90335e-05	0.0211427	2.46601	0	0	0	0	0	2.88538	0	0	0	0	0
125	ENSG00000279366.1	0.88323	17.0846	4.34223	3.93453	8.33588e-05	0.0221214	0	0	0	0	9.11016	0	0	0	0	0	1.4886	0
80	ENSG00000249052.1	0.814118	17.0644	4.02039	4.24447	2.19112e-05	0.00869263	0	0	1.37176	0	2.27754	4.9537	0	0	1.16641	0	0	0
121	ENSG00000279097.1	0.814459	17.0532	4.30508	3.96118	7.45812e-05	0.0204463	0	1.93605	0	0	1.13877	0	0	0	0	0	6.69869	0
129	CELA2B	0.5098	17.0017	4.39318	3.87002	0.000108825	0.0269398	0	0	0	0	3.41631	0	0	0	0	1.95699	0.744298	0
130	ENSG00000255996.1	0.5098	17.0017	4.39318	3.87002	0.000108825	0.0269398	0	0	0	0	3.41631	0	0	0	0	1.95699	0.744298	0
133	RNU6-760P	0.5098	17.0017	4.39318	3.87002	0.000108825	0.0269398	0	0	0	0	3.41631	0	0	0	0	1.95699	0.744298	0
134	SLC7A3	0.5098	17.0017	4.39318	3.87002	0.000108825	0.0269398	0	0	0	0	3.41631	0	0	0	0	1.95699	0.744298	0
126	SNRPCP14	0.589494	16.9913	4.32662	3.92716	8.5956e-05	0.0226296	0	3.22675	0	0	0	0	3.84717	0	0	0	0	0
128	ENSG00000239670.1	0.486607	16.8827	4.33154	3.89762	9.71433e-05	0.0251753	0	0	2.74352	0	1.13877	0	0	0	0	1.95699	0	0
132	PMS2P1	0.525241	16.7542	4.32369	3.87498	0.000106634	0.0269398	0	2.5814	0	0	0	0	0	0	0	0	3.72149	0
135	H3P13	0.678647	16.7436	4.35113	3.84811	0.000119033	0.0292486	0	0	1.37176	0	4.55508	1.23843	0	0	0	0.978497	0	0
41	ENSG00000267287.1	2.1865	16.6668	3.71381	4.48779	7.1967e-06	0.00605527	2.46601	0	2.05764	0	4.55508	0	0	0	9.33129	7.82797	0	0
136	LINC02481	0.57902	16.6082	4.32215	3.84258	0.000121749	0.029696	0	3.22675	0	0	0	0	0	0	0	0	3.72149	0
137	BOD1P1	0.532735	16.5927	4.32327	3.83801	0.000124037	0.0298155	0	0	4.11528	0	2.27754	0	0	0	0	0	0	0
138	ENSG00000260601.1	0.532735	16.5927	4.32327	3.83801	0.000124037	0.0298155	0	0	4.11528	0	2.27754	0	0	0	0	0	0	0
142	ENSG00000226280.2	0.744637	16.5447	4.3226	3.82749	0.000129458	0.0302421	0	0	2.74352	0	0	6.19213	0	0	0	0	0	0
141	ENSG00000250407.1	0.587564	16.5363	4.31831	3.82935	0.000128484	0.0302274	0	0	4.11528	0	0	0	0	0	0	2.93549	0	0
43	APOBEC4	0.818304	16.4443	3.70447	4.43903	9.03665e-06	0.00651661	0.822003	0	0	0	1.13877	3.71528	0	0	1.16641	0	2.97719	0
150	ENSG00000231305.3	0.583749	16.4396	4.3531	3.77653	0.000159028	0.0345421	0	0	1.37176	0	3.41631	1.23843	0	0	0	0.978497	0	0
146	FUNDC2P4	0.812772	16.426	4.32185	3.80069	0.000144296	0.0327849	0	0	2.74352	0	1.13877	0	0	0	0	5.87098	0	0
140	HAUS6P1	0.716683	16.4233	4.28648	3.83142	0.000127408	0.0301885	0	0	0.68588	0	2.27754	0	0	0	0	4.89248	0.744298	0
147	LINC02403	0.475578	16.3959	4.32671	3.78946	0.000150977	0.0340694	0	0	3.4294	0	2.27754	0	0	0	0	0	0	0
149	CHAD	0.537342	16.3174	4.32125	3.77607	0.000159322	0.0345421	0	0	4.11528	0	0	0	0	0	2.33282	0	0	0
155	ENSG00000206679.1	0.435031	16.3171	4.32878	3.76945	0.000163605	0.0347251	0	0	2.74352	0	0	2.47685	0	0	0	0	0	0
156	JPH3	0.513319	16.3025	4.32803	3.76673	0.000165398	0.0347251	0	0	2.74352	0	3.41631	0	0	0	0	0	0	0
159	ENSG00000277672.1	0.584278	16.2882	4.33051	3.76127	0.000169056	0.03527	0	0	2.05764	0	0	4.9537	0	0	0	0	0	0
161	EFCAB14-AS1	0.488302	16.2756	4.33977	3.75034	0.000176596	0.0363854	1.64401	0	0	0	0	1.23843	0	0	0	0	2.97719	0
163	LINC02387	0.55106	16.1989	4.33284	3.73864	0.000185018	0.0376528	0	0	2.05764	0	4.55508	0	0	0	0	0	0	0
36	ENSG00000249803.5	1.05014	16.165	3.54435	4.56078	5.09648e-06	0.00474262	0	0.64535	0	0	4.55508	0	0	0	0	2.93549	4.46579	0
172	SOD1P2	0.375416	16.1543	4.34902	3.71448	0.000203621	0.0391535	0	2.5814	0	0	0	0	1.92359	0	0	0	0	0
166	ENSG00000264148.1	0.522101	16.1365	4.32774	3.72862	0.000192531	0.0384737	3.28801	0	0	0	0	0	0	0	0	0	2.97719	0
173	THPO	0.377874	16.1167	4.33613	3.71685	0.000201724	0.0391535	0	0	2.05764	0	0	2.47685	0	0	0	0	0	0
170	OR4A2P	0.456162	16.1002	4.33528	3.71377	0.000204195	0.0391535	0	0	2.05764	0	3.41631	0	0	0	0	0	0	0
171	RN7SL88P	0.456162	16.1002	4.33528	3.71377	0.000204195	0.0391535	0	0	2.05764	0	3.41631	0	0	0	0	0	0	0
183	DNMBP-AS1	0.586514	16.0718	4.35923	3.68686	0.000227041	0.0411553	0	0.64535	4.11528	0	2.27754	0	0	0	0	0	0	0
27	ENSG00000256139.2	1.11217	16.0447	3.4394	4.66498	3.08642e-06	0.00365653	0	0.64535	0	0	4.55508	0	0	0	0	2.93549	5.21009	0
186	ENSG00000270447.1	0.429649	16.044	4.36077	3.67917	0.000233997	0.0412686	0	0.64535	0	0	2.27754	0	0	0	0	0	2.2329	0
179	ENSG00000255422.1	0.361265	16.0439	4.33929	3.69736	0.000217855	0.0401482	0	0	2.05764	0	2.27754	0	0	0	0	0	0	0
180	RPL7P36	0.361265	16.0439	4.33929	3.69736	0.000217855	0.0401482	0	0	2.05764	0	2.27754	0	0	0	0	0	0	0
187	LINC02147	0.460979	16.029	4.35826	3.67785	0.000235208	0.0412686	0.822003	0	0	0	0	2.47685	0	0	0	0	2.2329	0
177	RN7SL392P	0.448866	16.0146	4.3238	3.70383	0.000212365	0.0396877	0	0	3.4294	0	0	0	0	0	0	1.95699	0	0
194	ENSG00000240388.2	0.652316	16.0123	4.36667	3.66693	0.000245482	0.0417597	0	0.64535	0	0	5.69385	0	0	0	0	0	1.4886	0
195	RNU1-74P	0.652316	16.0123	4.36667	3.66693	0.000245482	0.0417597	0	0.64535	0	0	5.69385	0	0	0	0	0	1.4886	0
188	LINC02180	0.483428	15.9885	4.34904	3.67632	0.00023662	0.0412686	0	1.2907	0	0	2.27754	0	0	0	0	0	2.2329	0
184	ENSG00000217004.1	0.667173	15.9263	4.33611	3.67295	0.000239763	0.0412686	0	0	2.05764	0	1.13877	2.47685	0	0	2.33282	0	0	0
207	ENSG00000250057.1	0.38565	15.9253	4.37591	3.63932	0.000273362	0.0431234	0	0	1.37176	0	2.27754	0	0	0	0	0.978497	0	0
208	ENSG00000251161.3	0.38565	15.9253	4.37591	3.63932	0.000273362	0.0431234	0	0	1.37176	0	2.27754	0	0	0	0	0.978497	0	0
206	ENSG00000238628.1	0.528962	15.8886	4.36688	3.63844	0.000274299	0.0431234	0	2.5814	0	0	2.27754	0	0	0	0	0	1.4886	0
196	APOBEC3AP1	0.660718	15.8566	4.32786	3.66383	0.00024847	0.0418031	0	0	2.05764	0	0	0	0	0	0	5.87098	0	0
200	VPS51	0.579177	15.8442	4.3289	3.66011	0.000252107	0.0418144	0	0	2.05764	0	0	0	0	0	0	4.89248	0	0
204	ATP1B3P1	0.42392	15.8139	4.34573	3.63896	0.000273739	0.0431234	0	0	1.37176	0	0	3.71528	0	0	0	0	0	0
211	RPS4XP2	0.42392	15.8139	4.34573	3.63896	0.000273739	0.0431234	0	0	1.37176	0	0	3.71528	0	0	0	0	0	0
145	NCKAP5-AS1	0.912639	15.8113	4.15569	3.80473	0.000141959	0.0324764	0	0	0.68588	0	3.41631	0	0	0	0	6.84948	0	0
223	ENSG00000226296.1	0.502156	15.7857	4.37197	3.61066	0.000305415	0.0454316	0.822003	0	0	0	0	3.71528	0	0	0	0	1.4886	0
227	ENSG00000203396.3	0.475182	15.7291	4.37155	3.59806	0.000320594	0.0468491	0	1.93605	0	0	2.27754	0	0	0	0	0	1.4886	0
219	OR10H4	0.588801	15.7137	4.34392	3.6174	0.000297579	0.044981	0	0	1.37176	0	5.69385	0	0	0	0	0	0	0
220	RPS4XP10	0.588801	15.7137	4.34392	3.6174	0.000297579	0.044981	0	0	1.37176	0	5.69385	0	0	0	0	0	0	0
224	ENSG00000249526.1	0.399006	15.6868	4.34898	3.60702	0.000309738	0.0456651	0	0	1.37176	0	3.41631	0	0	0	0	0	0	0
225	HMGN2P13	0.399006	15.6868	4.34898	3.60702	0.000309738	0.0456651	0	0	1.37176	0	3.41631	0	0	0	0	0	0	0
168	ENSG00000236030.1	0.887645	15.6543	4.21056	3.71788	0.000200905	0.0391535	0	1.93605	0	0	7.97139	0	0	0	0	0	0.744298	0
232	ENSG00000232559.3	0.391882	15.6471	4.3748	3.57664	0.000348036	0.048979	0.822003	0	0	0	0	0	1.92359	0	0	1.95699	0	0
243	NPM1P34	0.364252	15.6408	4.38526	3.56668	0.000361528	0.0493523	1.64401	0	0	0	0	1.23843	0	0	0	0	1.4886	0
165	IL17C	0.899283	15.6365	4.18775	3.73388	0.000188554	0.0379073	0	0	0.68588	0	2.27754	0	0	0	0	7.82797	0	0
226	HOXC-AS2	0.738636	15.5512	4.32023	3.59961	0.000318693	0.0467773	0	0	2.74352	0	0	4.9537	0	0	1.16641	0	0	0
230	CHTF18	0.52202	15.5114	4.34132	3.57298	0.000352943	0.048979	0	0	1.37176	0	0	0	0	0	0	4.89248	0	0
231	ENSG00000230112.1	0.52202	15.5114	4.34132	3.57298	0.000352943	0.048979	0	0	1.37176	0	0	0	0	0	0	4.89248	0	0
235	ENSG00000276841.1	0.52202	15.5114	4.34132	3.57298	0.000352943	0.048979	0	0	1.37176	0	0	0	0	0	0	4.89248	0	0
240	RPL5P1	0.52202	15.5114	4.34132	3.57298	0.000352943	0.048979	0	0	1.37176	0	0	0	0	0	0	4.89248	0	0
264	SIRPG	0.555164	15.4711	4.39259	3.52209	0.000428152	0.0538724	0	0	0.68588	0	0	2.47685	0	0	3.49923	0	0	0
262	RSL24D1P8	0.693357	15.4473	4.38485	3.52287	0.000426906	0.0538724	2.46601	0	0	0	0	0	0.961794	0	0	4.89248	0	0
269	ENSG00000226624.1	0.504932	15.4333	4.39748	3.50959	0.000448804	0.0553447	0	0	0.68588	0	3.41631	0	0	0	0	1.95699	0	0
249	ENSG00000230147.2	0.89192	15.4136	4.33858	3.55267	0.000381337	0.050542	0	0	1.37176	0	0	0	0	0	9.33129	0	0	0
286	FAM25BP	0.454276	15.2723	4.40529	3.46682	0.000526664	0.0610856	0	1.2907	0	0	3.41631	0	0	0	0	0	0.744298	0
265	ENSG00000244527.1	0.503117	15.2683	4.34354	3.51518	0.000439448	0.0550065	0	0	1.37176	0	0	0	0	0	4.66564	0	0	0
287	GAPDHP14	0.599829	15.1958	4.39117	3.46053	0.000539123	0.0621659	0	0	0.68588	0	4.55508	0	0	0	0	1.95699	0	0
234	ENSG00000271677.1	0.884522	15.0743	4.20838	3.58197	0.000341012	0.048979	0	0	0.68588	0	7.97139	0	0	0	0	1.95699	0	0
302	OTOF	0.47393	14.9644	4.40736	3.39533	0.000685459	0.0752915	2.46601	0	0	0	0	2.47685	0	0	0	0	0.744298	0
323	RPS26P21	0.672062	14.2874	4.37495	3.26573	0.00109181	0.112128	0.822003	0	1.37176	0	0	0	0	0	0	5.87098	0	0
326	ENSG00000272447.1	0.668015	13.9695	4.38309	3.18713	0.00143692	0.146214	0	0	0.68588	0	3.41631	0	0	0	0	3.91399	0	0
339	ENSG00000279701.1	0.590173	13.5851	4.40736	3.08236	0.00205363	0.200362	1.64401	0	0	0	0	3.71528	0	0	0	0.978497	0.744298	0
347	CEROX1	3.10454	5.03189	1.66416	3.02368	0.00249719	0.238722	0	0	4.80116	0	9.11016	3.71528	9.61794	0	2.33282	0.978497	6.69869	0
3	LMO1	19.5939	4.6025	0.750175	6.13523	8.50355e-10	9.40266e-06	0.822003	2.5814	26.7493	1.19846	5.69385	11.1458	130.804	1.04108	5.83205	4.89248	38.7035	5.66235
343	NNAT	53.8416	4.48732	1.45881	3.07602	0.00209784	0.203021	2.46601	0	48.0116	9.5877	12.5265	12.3843	429.922	0	4.66564	6.84948	116.855	2.83117
301	WSCD1	6.77915	4.2911	1.25878	3.40893	0.000652187	0.0718749	7.39803	3.22675	8.91643	0	7.97139	2.47685	24.0448	1.04108	1.16641	8.80647	14.886	1.41559
331	ELAVL3	6.68616	4.28501	1.36749	3.13348	0.00172745	0.172599	1.64401	1.93605	0.68588	1.19846	12.5265	1.23843	45.2043	0	8.16488	3.91399	3.72149	0
29	CDKN2C	12.6647	4.24502	0.916948	4.62951	3.6653e-06	0.0041926	11.508	5.80815	18.5187	2.39692	6.83262	4.9537	62.5166	0	11.6641	7.82797	17.1189	2.83117
345	TOX3	5.77036	3.56591	1.16246	3.06755	0.00215821	0.207513	4.93202	1.93605	6.17292	3.59539	2.27754	3.71528	25.0066	0	6.99846	1.95699	12.6531	0
164	CRH	24.5841	3.16984	0.848305	3.73667	0.000186476	0.0377181	9.04204	3.22675	14.4035	9.5877	9.11016	7.43055	152.925	3.12323	10.4977	9.78497	58.7996	7.07793
92	TUBB2B	12.3843	3.16068	0.752961	4.19767	2.6968e-05	0.0099474	7.39803	1.93605	12.3458	3.59539	13.6652	7.43055	61.5548	1.04108	11.6641	5.87098	17.8632	4.24676
263	SELENBP1	8.28973	3.11833	0.885455	3.52173	0.000428745	0.0538724	2.46601	1.93605	14.4035	0	9.11016	0	38.4717	4.1643	4.66564	5.87098	14.1417	4.24676
24	SOX4	21.4647	3.10963	0.650103	4.78329	1.72449e-06	0.00238353	10.686	8.38956	17.147	4.79385	27.3305	18.5764	114.453	4.1643	8.16488	22.5054	17.1189	4.24676
305	NPY	34.8653	2.99221	0.893099	3.35037	0.00080704	0.0877741	12.33	2.5814	20.5764	8.38924	12.5265	16.0995	274.111	8.3286	10.4977	14.6775	29.7719	8.49352
333	ZHX2	7.2992	2.85907	0.913115	3.13112	0.00174141	0.173472	3.28801	8.38956	20.5764	0	7.97139	6.19213	13.4651	2.08215	5.83205	5.87098	9.67588	4.24676
327	INSM1	9.92008	2.84361	0.894716	3.17822	0.00148182	0.150321	1.64401	1.2907	4.11528	4.79385	2.27754	0	81.7525	4.1643	0	1.95699	15.6303	1.41559
340	NR2E1	7.31175	2.81525	0.913174	3.08293	0.00204976	0.200362	2.46601	2.5814	10.2882	3.59539	10.2489	4.9537	26.9302	0	5.83205	6.84948	11.1645	2.83117
335	FABP7	12.0578	2.27761	0.73234	3.11005	0.00187057	0.185226	1.64401	4.51745	18.5187	10.7862	13.6652	16.0995	28.8538	1.04108	3.49923	12.7205	30.5162	2.83117
19	CKB	105.431	2.27425	0.451194	5.0405	4.64317e-07	0.000733443	42.7442	39.3664	103.568	49.137	75.1588	49.537	531.872	57.2592	58.3205	50.8818	171.933	35.3897
256	ADAMTS16	13.0679	2.19814	0.620373	3.54326	0.000395214	0.0512111	5.75402	7.09885	13.0317	7.19077	11.3877	17.338	33.6628	3.12323	13.9969	14.6775	25.3061	4.24676
160	SOX2	114.741	2.1748	0.578575	3.75889	0.000170668	0.0353838	33.7021	41.3024	128.945	58.7247	78.5751	55.7291	592.465	44.7662	80.4823	74.3657	135.462	52.3767
350	RASGRF2	11.7213	2.15407	0.714	3.01691	0.00255368	0.242031	9.04204	6.4535	13.0317	5.99231	17.0816	16.0995	28.8538	0	12.8305	13.699	11.9088	5.66235
106	NES	18.9165	2.04311	0.49606	4.11868	3.81052e-05	0.0119248	14.7961	16.7791	34.9799	13.1831	19.3591	17.338	58.6694	15.6161	9.33129	6.84948	20.0961	0
131	GPM6B	17.9547	1.93673	0.499294	3.87893	0.000104917	0.0269398	9.86404	4.51745	24.6917	7.19077	14.804	17.338	66.3638	9.36968	10.4977	3.91399	32.7491	14.1559
81	MARCKSL1	42.1861	1.81005	0.425787	4.25107	2.12753e-05	0.00869263	16.4401	18.0698	39.781	25.1677	36.4406	24.7685	182.741	30.1912	45.49	24.4624	51.3566	11.3247
344	ZNF473	14.9372	1.74235	0.56665	3.07483	0.00210622	0.203103	9.86404	18.0698	23.3199	1.19846	7.97139	13.6227	28.8538	14.5751	13.9969	11.742	27.539	8.49352
238	PTPRZ1	22.6341	1.73225	0.484921	3.57223	0.000353956	0.048979	7.39803	4.51745	35.6657	20.3739	14.804	27.2454	66.3638	10.4108	16.3298	14.6775	43.9136	9.90911
111	MEX3A	44.3152	1.70804	0.419665	4.07002	4.70095e-05	0.0140486	30.4141	21.9419	26.7493	23.9692	30.7468	38.3912	191.397	28.109	30.3267	27.3979	62.5211	19.8182
11	CXCL14	59.2744	1.7057	0.312289	5.46191	4.71036e-08	0.000138694	21.3721	22.5873	98.0808	35.9539	77.4364	39.6296	118.301	34.3555	48.9893	37.1829	139.184	38.2208
38	PBX1	47.6176	1.69136	0.372734	4.53773	5.68637e-06	0.0049639	15.6181	20.6512	41.8387	27.5646	64.9099	37.1528	159.658	20.8215	43.1572	34.2474	78.8956	26.8961
56	STMN3	43.6667	1.68206	0.384109	4.37913	1.19157e-05	0.00705833	17.2621	14.1977	43.2104	27.5646	42.1345	33.4375	171.199	21.8626	39.658	28.3764	61.0325	24.065
316	SCG2	22.4772	1.54463	0.46631	3.31244	0.00092485	0.0974719	18.0841	9.68026	32.2363	11.9846	9.11016	23.5301	71.1727	13.534	16.3298	16.6344	29.0276	18.4026
328	CADM1	32.5008	1.47982	0.467307	3.1667	0.00154179	0.155928	18.9061	5.80815	34.9799	22.7708	39.857	58.206	88.485	12.4929	22.1618	25.4409	43.9136	16.987
15	PMEPA1	103.221	1.46058	0.275356	5.30434	1.13078e-07	0.000250069	101.928	84.5409	102.196	61.1216	122.987	99.074	233.716	43.7252	125.972	80.2367	126.531	56.6235
297	FADS2	55.8519	1.30499	0.379951	3.43462	0.00059338	0.0662747	91.2424	69.6978	79.562	45.5416	25.0529	44.5833	136.575	35.3966	40.8244	38.1614	40.9364	22.6494
6	RPL7A	507.959	1.25446	0.212301	5.90886	3.44488e-09	1.90456e-05	420.044	425.931	1338.84	371.523	370.1	355.428	520.33	367.5	334.76	338.56	888.692	363.806
351	GAP43	159.769	1.22249	0.406016	3.01094	0.00260436	0.246131	115.902	109.71	165.297	95.877	129.82	104.028	499.171	111.395	169.13	109.592	175.654	131.65
10	SERPINE1	2869.58	1.19845	0.214807	5.57918	2.41659e-08	8.01631e-05	3884.79	3752.07	3578.92	1196.07	3185.14	3229.81	3587.49	1539.75	3745.34	2227.06	2899.04	1609.52
325	NCOR2	41.7121	1.19528	0.374637	3.19049	0.00142029	0.144966	42.7442	35.4943	41.8387	9.5877	29.608	66.875	73.0963	39.5609	50.1557	39.1399	48.3794	24.065
310	UAP1	49.423	1.12589	0.338477	3.32634	0.000879948	0.0941601	60.0062	74.8606	58.9856	22.7708	43.2733	35.9143	70.2109	26.0269	45.49	75.3442	47.6351	32.5585
308	GLIPR2	44.8565	1.09361	0.327423	3.34005	0.000837647	0.0903322	38.6342	43.2385	46.6398	25.1677	38.7182	42.1065	85.5996	28.109	51.3221	57.7313	49.868	31.1429
346	C6orf62	34.0286	1.08008	0.352936	3.06028	0.00221131	0.212004	21.3721	40.6571	66.5303	26.3662	31.8856	24.7685	48.0897	18.7394	18.6626	30.3334	48.3794	32.5585
320	CDH2	54.0683	1.02606	0.31297	3.27848	0.00104368	0.108191	35.3461	30.3315	53.4986	38.3508	78.5751	39.6296	133.689	47.8895	46.6564	51.8603	63.2654	29.7273
199	TUBA1A	156.051	1.01153	0.276247	3.6617	0.00025055	0.0418031	128.233	136.169	179.7	112.655	182.203	117.65	408.762	105.149	135.304	123.291	130.252	113.247
261	SDC2	48.4529	1.00233	0.2841	3.5281	0.000418562	0.0531974	36.1681	30.9768	54.8704	32.3585	58.0773	54.4907	93.294	39.5609	40.8244	36.2044	69.2198	35.3897
86	COL5A1	180.151	1.00229	0.23833	4.20548	2.60528e-05	0.0099474	192.349	161.983	221.539	79.0985	161.705	178.333	252.952	108.272	288.103	156.559	200.961	159.961
348	MRPL1	43.1365	0.97036	0.321196	3.02109	0.0025187	0.240087	62.4722	46.4652	67.9021	29.9616	35.3019	44.5833	41.3571	22.9037	52.4885	46.9678	43.1693	24.065
255	STK39	67.691	0.945571	0.266591	3.5469	0.000389794	0.0510006	55.8962	82.6049	70.6456	38.3508	44.412	92.8819	98.103	43.7252	68.8182	86.1077	82.6171	48.1299
257	EIF3K	99.7678	0.936354	0.264572	3.53913	0.000401448	0.0518116	157.825	103.901	98.0808	63.5185	117.293	100.312	148.116	48.9306	90.98	108.613	94.5259	65.117
299	MDK	101.027	0.924067	0.269615	3.42736	0.00060948	0.0673923	66.5823	67.7618	94.6514	81.4954	124.126	99.074	256.799	69.7521	86.3144	78.2797	113.878	73.6105
26	HNRNPDL	208.566	0.888666	0.189139	4.69848	2.62098e-06	0.00334397	202.213	215.547	266.121	151.006	124.126	184.525	250.066	142.627	169.13	242.667	372.149	182.611
148	QKI	135.633	0.867272	0.22898	3.78754	0.000152145	0.034101	119.19	119.39	141.291	115.052	175.371	110.22	247.181	124.929	127.139	102.742	177.143	67.9482
210	LTBP2	100.714	0.86483	0.237255	3.64515	0.000267232	0.0431234	97.8184	94.8665	108.369	75.5031	121.848	104.028	139.46	70.7931	114.308	123.291	110.156	48.1299
334	TCF12	86.3214	0.853083	0.273723	3.11659	0.00182957	0.181708	89.5984	78.7327	106.311	69.5108	83.1302	73.0671	181.779	72.8753	44.3236	87.0862	88.5715	60.8702
285	HNRNPC	325.508	0.843471	0.243	3.47108	0.000518364	0.0603749	526.082	255.559	555.562	290.028	243.697	317.037	356.825	288.378	208.788	273.001	421.273	169.87
288	MARCKS	118.597	0.778963	0.225125	3.46014	0.0005399	0.0621659	116.724	134.878	144.721	93.4801	121.848	116.412	187.55	78.0807	124.806	100.785	116.111	87.7664
342	DPYSL3	71.4695	0.775545	0.252142	3.07582	0.00209925	0.203021	44.3882	62.599	78.1903	58.7247	67.1874	84.2129	148.116	63.5056	53.6549	51.8603	88.5715	56.6235
266	SCD	451.516	0.749599	0.213306	3.5142	0.000441087	0.0550065	703.635	779.583	827.857	411.073	195.868	288.553	459.737	231.119	395.413	387.485	396.711	341.156
115	COL1A1	2241.77	0.740155	0.18545	3.99113	6.5758e-05	0.018968	2353.4	1963.16	2769.58	1459.73	2263.87	2272.51	2941.17	1394	2437.8	2229.99	2616.21	2199.82
338	GALNT10	104.93	0.737887	0.239117	3.08588	0.00202952	0.199181	78.9123	121.971	113.17	93.4801	100.212	101.551	156.772	90.5736	88.6472	80.2367	160.024	73.6105
294	APEX1	288.722	0.600059	0.174147	3.4457	0.00056958	0.06425	336.199	340.745	393.695	231.303	206.117	284.838	352.016	242.571	229.783	287.678	328.98	230.741
321	MYH9	599.912	0.563827	0.172119	3.27579	0.00105366	0.108885	646.095	678.909	689.995	364.333	715.148	594.444	689.606	537.195	753.501	539.152	570.133	420.429
246	ANXA1	1449.96	-0.604298	0.169654	-3.56195	0.000368115	0.0496387	1825.67	1941.86	1314.15	1701.82	1266.31	1281.77	1029.12	1734.43	1396.19	1172.24	1061.37	1674.64
312	CDK1	198.612	-0.645487	0.194611	-3.31681	0.000910506	0.0968055	189.061	194.896	116.6	185.762	129.82	229.109	140.422	208.215	213.453	328.775	171.189	276.039
329	LITAF	164.424	-0.651961	0.207069	-3.14852	0.00164102	0.165458	200.569	179.407	111.112	201.342	129.82	159.757	148.116	212.379	143.469	153.624	132.485	201.013
190	PHGDH	249.135	-0.669189	0.181921	-3.67847	0.000234637	0.0412686	289.345	286.536	187.931	305.608	202.701	217.963	162.543	258.187	205.288	281.807	230.733	360.975
201	CSTB	916.747	-0.789165	0.21584	-3.65625	0.00025593	0.0418868	800.631	913.171	748.98	1088.2	866.604	751.724	554.955	1235.76	1551.33	830.744	645.307	1013.56
154	NEK2	117.959	-0.80321	0.212776	-3.77492	0.000160062	0.0345421	119.19	115.518	67.2162	154.602	96.7955	94.1203	89.4468	129.093	128.305	139.925	107.179	174.117
317	C1S	98.6598	-0.804398	0.243598	-3.30215	0.000959462	0.100402	85.4883	88.413	61.0433	87.4878	102.489	82.9745	81.7525	110.354	99.1449	127.205	70.7083	186.857
298	MT1E	438.651	-0.809079	0.2358	-3.43121	0.000600898	0.0668892	536.768	339.454	421.816	373.92	374.655	367.812	289.5	706.89	557.544	382.592	270.18	642.676
169	GLRX	117.226	-0.892686	0.240355	-3.71403	0.000203985	0.0391535	132.343	133.588	93.2796	131.831	124.126	100.312	69.2491	144.71	137.636	71.4303	85.5943	182.611
276	NDP	62.2793	-0.914983	0.261248	-3.50235	0.000461166	0.0553807	61.6502	50.9827	34.294	69.5108	51.2447	58.206	48.0897	87.4503	57.1541	75.3442	54.3338	99.0911
193	STOM	121.985	-0.944233	0.256297	-3.68413	0.000229484	0.0412686	138.097	134.233	104.94	117.449	136.652	78.0208	63.4784	191.558	125.972	97.8497	91.5487	184.026
303	NR2F1	65.4334	-0.960392	0.283587	-3.38659	0.000707673	0.077475	60.8282	66.4711	57.6139	67.1139	56.9385	39.6296	43.2807	107.231	48.9893	59.6883	52.8452	124.572
21	KYNU	212.811	-0.962138	0.190611	-5.04765	4.47279e-07	0.000733443	163.579	165.21	187.245	294.822	160.567	208.055	122.148	303.994	181.96	197.656	190.54	377.962
55	FTL	540.365	-0.965747	0.220102	-4.38773	1.14538e-05	0.00696222	590.198	609.211	449.937	565.674	406.541	463.171	414.533	857.846	555.212	562.636	261.993	747.43
311	SNRNP40	39.2793	-1.08866	0.327762	-3.3215	0.000895355	0.0955007	40.2782	53.5641	32.9222	45.5416	36.4406	38.3912	19.2359	62.4645	33.8259	30.3334	24.5618	53.7923
9	MT1F	217.857	-1.11368	0.199376	-5.58585	2.32564e-08	8.01631e-05	137.275	160.047	100.138	174.976	161.705	182.049	107.721	323.774	328.928	268.108	230.733	438.832
37	C3	85.0606	-1.1681	0.256738	-4.54978	5.37027e-06	0.00481466	39.4562	41.9478	17.8329	49.137	58.0773	64.3981	48.0897	124.929	127.139	136.99	113.133	199.598
341	MT1X	32.3036	-1.18599	0.385107	-3.07963	0.0020726	0.20162	27.9481	33.5582	37.0375	44.3431	28.4693	16.0995	14.4269	56.2181	41.9908	24.4624	16.3746	46.7144
2	CHI3L1	611.911	-1.19502	0.148796	-8.03129	9.64534e-16	1.59978e-11	404.426	406.571	250.346	500.957	384.904	350.474	218.327	482.018	1038.11	1100.81	602.137	1603.86
259	TNFRSF1B	35.1188	-1.24383	0.351597	-3.53766	0.000403695	0.0518116	39.4562	40.0117	27.4352	43.1446	27.3305	40.868	12.5033	59.3413	34.9923	32.2904	21.5847	42.4676
300	PTGES	47.6087	-1.25062	0.36489	-3.4274	0.000609395	0.0673923	29.5921	45.1745	18.5187	27.5646	50.1059	44.5833	24.0448	70.7931	33.8259	49.9033	48.3794	128.818
304	GCLM	30.7132	-1.26678	0.374579	-3.38188	0.000719912	0.0785556	36.1681	21.9419	21.9481	39.5493	45.5508	13.6227	15.3887	34.3555	30.3267	27.3979	18.6075	63.7014
330	ANKRD29	26.2854	-1.2829	0.408104	-3.14355	0.0016691	0.16778	23.0161	21.2966	13.0317	51.5339	36.4406	27.2454	19.2359	26.0269	33.8259	15.6559	14.1417	33.9741
336	CPA4	25.9544	-1.37063	0.441375	-3.10537	0.00190044	0.187623	26.3041	36.1396	10.9741	37.1523	33.0243	14.8611	8.65614	40.6019	19.829	33.2689	22.329	28.3117
309	C5AR1	27.5513	-1.39265	0.417578	-3.33507	0.000852773	0.0915475	37.8121	24.5233	13.0317	37.1523	10.2489	12.3843	16.3505	52.0538	29.1603	24.4624	25.3061	48.1299
332	KRT7	26.8372	-1.40167	0.447292	-3.13367	0.00172632	0.172599	10.686	13.5524	17.147	25.1677	31.8856	29.7222	4.80897	34.3555	40.8244	29.3549	20.8404	63.7014
153	NDRG1	41.8424	-1.50379	0.398318	-3.77536	0.000159777	0.0345421	22.1941	26.4594	7.54467	28.7631	113.877	22.2917	23.083	58.3002	93.3129	35.2259	20.0961	50.9611
241	STC2	32.4153	-1.56553	0.436851	-3.58368	0.000338789	0.048979	28.7701	25.1687	15.7752	17.9769	54.661	27.2454	7.69435	56.2181	78.1495	29.3549	11.1645	36.8053
198	NKX3-1	18.1931	-1.75618	0.479498	-3.66255	0.000249719	0.0418031	22.1941	16.7791	6.17292	27.5646	29.608	7.43055	8.65614	24.9858	22.1618	9.78497	10.4202	32.5585
322	DHRS3	15.9034	-1.89933	0.581389	-3.26688	0.00108739	0.112022	12.33	14.8431	2.05764	8.38924	23.9142	38.3912	9.61794	22.9037	18.6626	9.78497	4.46579	25.4806
349	RASSF6	7.71126	-2.48205	0.822355	-3.01822	0.00254265	0.241676	0.822003	5.1628	2.05764	20.3739	5.69385	6.19213	1.92359	18.7394	6.99846	13.699	5.21009	5.66235
162	PLEKHA6	10.5736	-2.50965	0.670177	-3.74476	0.000180565	0.0369735	4.11002	0.64535	1.37176	17.9769	7.97139	12.3843	3.84717	26.0269	9.33129	8.80647	8.93158	25.4806
12	SAA1	23.7032	-2.64078	0.484485	-5.4507	5.01726e-08	0.000138694	16.4401	21.2966	4.11528	23.9692	13.6652	26.0069	1.92359	46.8484	23.3282	45.9893	14.1417	46.7144
258	PPM1M	9.83885	-2.6825	0.758388	-3.53711	0.000404534	0.0518116	12.33	21.2966	6.8588	22.7708	9.11016	3.71528	1.92359	13.534	9.33129	5.87098	0	11.3247
324	BTN2A2	5.37474	-3.41442	1.04839	-3.25682	0.00112669	0.115354	0.822003	1.2907	0	7.19077	4.55508	4.9537	0.961794	8.3286	8.16488	6.84948	2.97719	18.4026
337	ENSG00000252215.1	3.38322	-4.88942	1.57782	-3.09885	0.00194273	0.191229	0	0.64535	0	15.58	0	1.23843	0.961794	1.04108	3.49923	4.89248	0	12.7403
222	ZNF587P1	1.33968	-12.2875	3.39958	-3.61441	0.00030103	0.044981	0	0	0	0	6.83262	0	0	0	0	7.82797	0	1.41559
352	ENSG00000248106.2	0.739939	-13.1529	4.3738	-3.00721	0.00263661	0.24847	0	0	0	0	0	3.71528	0	0	2.33282	0	0	2.83117
313	ENSG00000227958.1	0.503349	-14.4567	4.36581	-3.31133	0.000928528	0.0974719	0	0	0	2.39692	0	2.47685	0	0	1.16641	0	0	0
314	ENSG00000250194.1	0.503349	-14.4567	4.36581	-3.31133	0.000928528	0.0974719	0	0	0	2.39692	0	2.47685	0	0	1.16641	0	0	0
315	LRRC2P1	0.503349	-14.4567	4.36581	-3.31133	0.000928528	0.0974719	0	0	0	2.39692	0	2.47685	0	0	1.16641	0	0	0
319	ENSG00000254315.1	0.549922	-14.4849	4.40283	-3.2899	0.00100223	0.10422	1.64401	0	0	0	0	0	0	1.04108	0	3.91399	0	0
318	ENSG00000230533.1	0.469098	-14.5153	4.39902	-3.29966	0.00096801	0.100977	0	1.93605	0	0	2.27754	0	0	0	0	0	0	1.41559
306	ENSG00000233708.1	0.615832	-14.6496	4.38396	-3.34164	0.000832846	0.0902849	0	0	0	1.19846	2.27754	0	0	0	0	3.91399	0	0
307	ENSG00000274015.1	0.564572	-14.65	4.38664	-3.33969	0.000838729	0.0903322	1.64401	0	0	0	0	3.71528	0	0	0	0	0	1.41559
233	ENSG00000253887.1	0.9285	-14.7344	4.12401	-3.57283	0.000353139	0.048979	0	1.93605	0	0	0	0	0	1.04108	8.16488	0	0	0
293	ZNF859P	0.579334	-14.9655	4.34189	-3.44676	0.000567354	0.064233	0	0	0	2.39692	4.55508	0	0	0	0	0	0	0
290	ENSG00000236180.2	0.50935	-14.9891	4.34171	-3.45234	0.000555738	0.0631333	0	0	0	2.39692	0	3.71528	0	0	0	0	0	0
291	ENSG00000271938.1	0.50935	-14.9891	4.34171	-3.45234	0.000555738	0.0631333	0	0	0	2.39692	0	3.71528	0	0	0	0	0	0
292	PYDC2	0.50935	-14.9891	4.34171	-3.45234	0.000555738	0.0631333	0	0	0	2.39692	0	3.71528	0	0	0	0	0	0
295	LINC02513	0.476134	-15.0687	4.37542	-3.44393	0.000573315	0.06425	1.64401	0	0	0	0	1.23843	0	0	0	0	0	2.83117
296	OR4C13	0.476134	-15.0687	4.37542	-3.44393	0.000573315	0.06425	1.64401	0	0	0	0	1.23843	0	0	0	0	0	2.83117
218	ENSG00000277350.1	0.907485	-15.0766	4.16953	-3.61591	0.000299298	0.044981	0	0	0	1.19846	0	6.19213	0	0	3.49923	0	0	0
284	ENSG00000253332.1	0.78895	-15.102	4.35104	-3.4709	0.000518716	0.0603749	0	0	0	2.39692	0	1.23843	0	0	5.83205	0	0	0
282	AMY2A	0.769129	-15.1033	4.33909	-3.48077	0.000499979	0.0586053	0	0	0	2.39692	6.83262	0	0	0	0	0	0	0
283	ENSG00000257872.1	0.769129	-15.1033	4.33909	-3.48077	0.000499979	0.0586053	0	0	0	2.39692	6.83262	0	0	0	0	0	0	0
289	ZFX-AS1	0.80757	-15.1496	4.37939	-3.45929	0.0005416	0.0621659	0	2.5814	0	0	5.69385	0	0	0	0	0	0	1.41559
280	ENSG00000216136.2	0.491346	-15.1547	4.34691	-3.48631	0.000489728	0.0578124	0	0	0	2.39692	0	0	0	0	3.49923	0	0	0
281	ENSG00000228561.2	0.491346	-15.1547	4.34691	-3.48631	0.000489728	0.0578124	0	0	0	2.39692	0	0	0	0	3.49923	0	0	0
127	ENSG00000248659.1	1.14552	-15.1867	3.88336	-3.91069	9.20314e-05	0.0240383	0	0	0	0	0	0	0	2.08215	11.6641	0	0	0
277	RNA5SP371	0.53427	-15.1872	4.33669	-3.50204	0.00046171	0.0553807	3.28801	0	0	0	0	0	0	3.12323	0	0	0	0
271	ENSG00000228563.1	0.444368	-15.2149	4.34629	-3.50065	0.000464122	0.0553807	0	0	0	2.39692	0	0	0	0	0	2.93549	0	0
272	FATE1	0.444368	-15.2149	4.34629	-3.50065	0.000464122	0.0553807	0	0	0	2.39692	0	0	0	0	0	2.93549	0	0
273	GTF3AP5	0.444368	-15.2149	4.34629	-3.50065	0.000464122	0.0553807	0	0	0	2.39692	0	0	0	0	0	2.93549	0	0
275	MTND3P25	0.444368	-15.2149	4.34629	-3.50065	0.000464122	0.0553807	0	0	0	2.39692	0	0	0	0	0	2.93549	0	0
279	RN7SL370P	0.565978	-15.2518	4.36251	-3.49611	0.000472091	0.0561297	0	0	0	2.39692	3.41631	0	0	0	0	0.978497	0	0
267	ENSG00000201938.1	0.588547	-15.2566	4.34421	-3.51194	0.000444846	0.0550613	0	0	0	2.39692	0	0	0	0	4.66564	0	0	0
268	GUSBP4	0.588547	-15.2566	4.34421	-3.51194	0.000444846	0.0550613	0	0	0	2.39692	0	0	0	0	4.66564	0	0	0
270	C22orf23	0.539265	-15.2861	4.36284	-3.5037	0.000458834	0.0553807	0	0	0	2.39692	1.13877	0	0	0	0	2.93549	0	0
278	TYMSP2	0.539265	-15.2861	4.36284	-3.5037	0.000458834	0.0553807	0	0	0	2.39692	1.13877	0	0	0	0	2.93549	0	0
274	IL2	0.818984	-15.3344	4.37304	-3.50657	0.000453914	0.0553807	0	0	0	1.19846	5.69385	0	0	0	0	2.93549	0	0
254	ENSG00000280029.3	0.584308	-15.3564	4.33137	-3.54538	0.000392052	0.0510006	0	0	0	3.59539	3.41631	0	0	0	0	0	0	0
248	DRAXINP1	0.50602	-15.3828	4.33213	-3.55087	0.000383956	0.050542	0	0	0	3.59539	0	2.47685	0	0	0	0	0	0
252	LINC01654	0.50602	-15.3828	4.33213	-3.55087	0.000383956	0.050542	0	0	0	3.59539	0	2.47685	0	0	0	0	0	0
260	HNRNPCP8	0.691749	-15.3882	4.35403	-3.53425	0.000408936	0.0521739	0	0	0	2.39692	0	1.23843	0	0	4.66564	0	0	0
253	ENSG00000258320.1	0.782949	-15.3923	4.34101	-3.54579	0.000391438	0.0510006	0	0	0	2.39692	0	0	0	0	6.99846	0	0	0
250	FGF17	0.489411	-15.4049	4.33466	-3.55389	0.000379578	0.050542	0	0	0	3.59539	2.27754	0	0	0	0	0	0	0
251	LINC00377	0.489411	-15.4049	4.33466	-3.55389	0.000379578	0.050542	0	0	0	3.59539	2.27754	0	0	0	0	0	0	0
244	ENSG00000237704.1	0.609222	-15.4315	4.32922	-3.56451	0.000364542	0.0493575	0	0	0	3.59539	0	3.71528	0	0	0	0	0	0
245	HNRNPA1P43	0.609222	-15.4315	4.32922	-3.56451	0.000364542	0.0493575	0	0	0	3.59539	0	3.71528	0	0	0	0	0	0
247	ENSG00000233407.1	0.688992	-15.4517	4.34054	-3.55986	0.000371056	0.0498326	0	0	0	2.39692	0	0	0	0	0	5.87098	0	0
242	ENSG00000237861.1	0.594099	-15.5003	4.34583	-3.56672	0.000361479	0.0493523	1.64401	0	0	0	0	1.23843	0	0	0	0	0	4.24676
239	RNU6-892P	0.770533	-15.5192	4.33946	-3.5763	0.000348492	0.048979	0	0	0	2.39692	0	0	0	0	0	6.84948	0	0
228	RNU6-1073P	0.628096	-15.5433	4.3305	-3.58927	0.00033161	0.0482464	0	1.2907	0	0	0	0	0	6.24645	0	0	0	0
236	ENSG00000279641.1	0.565567	-15.555	4.35383	-3.57271	0.000353304	0.048979	1.64401	0	0	0	0	0	0	4.1643	0	0.978497	0	0
217	ENSG00000271983.1	0.963898	-15.566	4.29992	-3.62007	0.000294526	0.044981	0	0	0	3.59539	7.97139	0	0	0	0	0	0	0
229	ALOX15P2	0.47108	-15.5973	4.36798	-3.57084	0.000355841	0.048979	0	0	0	2.39692	2.27754	0	0	0	0	0.978497	0	0
237	MTND1P10	0.47108	-15.5973	4.36798	-3.57084	0.000355841	0.048979	0	0	0	2.39692	2.27754	0	0	0	0	0.978497	0	0
216	ENSG00000233234.1	0.54424	-15.6639	4.33303	-3.615	0.000300344	0.044981	0	0	0	3.59539	0	0	0	0	0	2.93549	0	0
221	VDAC1P10	0.639137	-15.6821	4.33532	-3.61729	0.000297708	0.044981	0	0	0	3.59539	1.13877	0	0	0	0	2.93549	0	0
215	ENSG00000283095.1	0.462698	-15.7207	4.33671	-3.62503	0.000288926	0.044578	0	0	0	3.59539	0	0	0	0	0	1.95699	0	0
209	LINC01564	0.779077	-15.7435	4.32289	-3.64189	0.000270649	0.0431234	0	0	0	4.79385	4.55508	0	0	0	0	0	0	0
212	ENSG00000250567.1	0.625781	-15.7471	4.33088	-3.636	0.000276906	0.0433275	0	0	0	3.59539	0	0	0	0	0	3.91399	0	0
205	ENSG00000230781.1	0.605892	-15.7604	4.32519	-3.64385	0.000268585	0.0431234	0	0	0	4.79385	0	2.47685	0	0	0	0	0	0
213	ENSG00000274294.1	0.494017	-15.7605	4.33746	-3.63358	0.000279515	0.0433275	0	0	0	3.59539	0	0	0	0	2.33282	0	0	0
214	FGF21	0.494017	-15.7605	4.33746	-3.63358	0.000279515	0.0433275	0	0	0	3.59539	0	0	0	0	2.33282	0	0	0
202	LINC02468	0.593889	-15.8291	4.32981	-3.65585	0.000256331	0.0418868	0	0	0	4.79385	0	0	0	0	2.33282	0	0	0
203	RN7SKP260	0.593889	-15.8291	4.32981	-3.65585	0.000256331	0.0418868	0	0	0	4.79385	0	0	0	0	2.33282	0	0	0
189	LINC02540	0.93346	-15.8925	4.31938	-3.67934	0.000233837	0.0412686	0	0	0	0	0	0	0	7.28753	0	3.91399	0	0
185	ENSG00000264000.1	0.589282	-15.8931	4.32749	-3.67259	0.000240107	0.0412686	0	0	0	4.79385	2.27754	0	0	0	0	0	0	0
191	PPIAP78	0.589282	-15.8931	4.32749	-3.67259	0.000240107	0.0412686	0	0	0	4.79385	2.27754	0	0	0	0	0	0	0
192	RNU6-173P	0.589282	-15.8931	4.32749	-3.67259	0.000240107	0.0412686	0	0	0	4.79385	2.27754	0	0	0	0	0	0	0
197	ENSG00000273650.1	0.667888	-15.956	4.35783	-3.66146	0.000250778	0.0418031	1.64401	0	0	0	0	0	0	1.04108	0	3.91399	0	1.41559
35	CYB5AP2	1.37208	-15.9716	3.50353	-4.55871	5.14694e-06	0.00474262	0	0	0	0	7.97139	0	0	0	0	0	0	8.49352
181	KIRREL1-IT1	0.644112	-15.9752	4.32607	-3.69278	0.000221815	0.0404288	0	0	0	4.79385	0	0	0	0	0	2.93549	0	0
182	PCNPP4	0.644112	-15.9752	4.32607	-3.69278	0.000221815	0.0404288	0	0	0	4.79385	0	0	0	0	0	2.93549	0	0
175	ENSG00000255331.1	0.878949	-15.9963	4.31881	-3.70387	0.000212339	0.0396877	0	0	0	5.99231	4.55508	0	0	0	0	0	0	0
178	VDAC1P5	0.878949	-15.9963	4.31881	-3.70387	0.000212339	0.0396877	0	0	0	5.99231	4.55508	0	0	0	0	0	0	0
176	ENSG00000272025.1	0.725653	-16.0129	4.32417	-3.70312	0.000212963	0.0396877	0	0	0	4.79385	0	0	0	0	0	3.91399	0	0
174	ENSG00000276127.1	0.663868	-16.0691	4.32994	-3.71115	0.000206316	0.0393328	0	1.93605	0	1.19846	3.41631	0	0	0	0	0	0	1.41559
167	THAP12P7	0.790962	-16.102	4.32208	-3.72552	0.00019491	0.0387158	0	0	0	5.99231	0	0	0	0	3.49923	0	0	0
101	ENSG00000203436.2	0.858975	-16.1757	3.91913	-4.12736	3.66949e-05	0.0118097	0	0	0	2.39692	5.69385	1.23843	0	0	0	0.978497	0	0
158	TRIM64B	0.789026	-16.2752	4.31982	-3.76757	0.000164845	0.0347251	0	0	0	7.19077	2.27754	0	0	0	0	0	0	0
107	BTNL2	1.11524	-16.2848	3.95762	-4.1148	3.87512e-05	0.0120136	0	0	0	7.19077	0	6.19213	0	0	0	0	0	0
103	ENSG00000268081.1	0.970439	-16.2934	3.94955	-4.12537	3.70142e-05	0.0118097	0	0	0	8.38924	2.27754	0	0	0	0	0.978497	0	0
152	ENSG00000261204.1	0.805635	-16.2978	4.31793	-3.77445	0.000160361	0.0345421	0	0	0	7.19077	0	2.47685	0	0	0	0	0	0
157	KRTAP24-1	0.545537	-16.3681	4.34362	-3.7683	0.000164362	0.0347251	0	0	0	0	0	3.71528	0	0	0	0	0	2.83117
151	ENSG00000249413.2	0.64874	-16.4147	4.34124	-3.7811	0.000156135	0.0345421	0	0	0	0	0	4.9537	0	0	0	0	0	2.83117
139	ENSG00000230495.1	0.943727	-16.5586	4.31642	-3.83618	0.000124964	0.0298223	0	0	0	8.38924	0	0	0	0	0	2.93549	0	0
143	RNF113B	0.663503	-16.5622	4.33076	-3.82431	0.000131139	0.0304205	0	0	0	0	0	3.71528	0	0	0	0	0	4.24676
144	RBM22P12	0.586434	-16.5714	4.33746	-3.82052	0.000133169	0.0306769	0	0	0	0	0	0	0	3.12323	0	3.91399	0	0
28	RBMY2JP	1.16521	-16.7038	3.5786	-4.66769	3.046e-06	0.00365653	0	0	0	9.5877	3.41631	0	0	0	0	0.978497	0	0
116	ENSG00000260744.1	0.98877	-16.7996	4.22188	-3.97919	6.91505e-05	0.0196609	0	0	0	9.5877	2.27754	0	0	0	0	0	0	0
49	ENSG00000280455.1	1.04448	-16.8199	3.81726	-4.40627	1.05168e-05	0.00670577	0	0.64535	0	8.38924	0	0	0	0	3.49923	0	0	0
117	MKRN6P	0.820551	-17.1797	4.31812	-3.97852	6.93455e-05	0.0196609	0	0	0	4.79385	1.13877	0	0	0	0	3.91399	0	0
58	LINC01214	0.913854	-17.8083	4.07336	-4.3719	1.23171e-05	0.00708121	0	0	0	2.39692	1.13877	7.43055	0	0	0	0	0	0
74	ENSG00000279142.1	0.700789	-18.4245	4.31232	-4.27254	1.93261e-05	0.00848083	0	0	0	4.79385	1.13877	2.47685	0	0	0	0	0	0
46	LINC01109	0.877305	-18.4706	4.15252	-4.44804	8.66587e-06	0.00651661	0	0	0	3.59539	5.69385	1.23843	0	0	0	0	0	0
70	APOBEC3A	0.632212	-18.5856	4.32811	-4.29416	1.75357e-05	0.00830991	4.11002	0.64535	0	0	0	0	0	0	0	0	0	2.83117
66	ENSG00000261176.1	0.722982	-18.637	4.31742	-4.31669	1.58387e-05	0.00761452	0	0	0	3.59539	0	0	0	0	1.16641	3.91399	0	0
34	OR10J3	0.907193	-18.7223	4.08428	-4.584	4.56161e-06	0.00453748	0	0	0	4.79385	1.13877	4.9537	0	0	0	0	0	0
7	ARL2BPP1	1.40988	-18.9332	3.23037	-5.861	4.60101e-09	2.18035e-05	0	0	0	9.5877	1.13877	6.19213	0	0	0	0	0	0

## Sheet: U87_cCx_GFP_vs_cells_only_Deseq
	Gene	baseMean	log2FoldChange	lfcSE	stat	pvalue	padj	A2	A4	A6	A8	A10	A12	B1	B4	B6	B8	B9	B12		p value adjusted for multiple comparisons using the Bonferroni method
1	ENSG00000280050.1	1.18811	37.9783	3.46285	10.9674	5.48521e-28	1.81955e-23	0	0	0	0	1.13877	4.9537	0	0	8.16488	0	0	0
2	RNU6-1211P	1.21212	36.4513	3.43809	10.6022	2.91061e-26	4.82753e-22	0	0	0	0	1.13877	9.9074	0	0	3.49923	0	0	0
3	ENSG00000259617.1	1.26178	35.8994	3.67057	9.78032	1.36784e-22	1.51246e-18	0	0	0	0	10.2489	0	0	0	0	4.89248	0	0
4	ACTBL2	1.11122	35.3153	3.96634	8.90375	5.39912e-19	4.47749e-15	0	0	0	0	0	8.66898	0	0	4.66564	0	0	0
5	TFAP2E	0.702108	37.1884	4.32825	8.59203	8.54437e-18	5.66868e-14	0	0	0	0	1.13877	4.9537	0	0	2.33282	0	0	0
6	ENSG00000223718.3	0.63757	36.7362	4.329	8.48608	2.13733e-17	1.01285e-13	0	0	0	0	5.69385	0	0	0	0	1.95699	0	0
7	ENSG00000235154.1	0.63757	36.7362	4.329	8.48608	2.13733e-17	1.01285e-13	0	0	0	0	5.69385	0	0	0	0	1.95699	0	0
8	ENSG00000274282.1	0.595208	36.5752	4.32954	8.44783	2.96759e-17	1.23051e-13	0	0	0	0	0	2.47685	0	0	4.66564	0	0	0
9	ENSG00000282964.1	0.787297	36.1404	4.32614	8.35397	6.60064e-17	2.39103e-13	0	0	0	0	4.55508	0	0	0	0	4.89248	0	0
10	RBM22P12	0.586434	-36.1908	4.33757	-8.34357	7.20797e-17	2.39103e-13	0	0	0	0	0	0	0	3.12323	0	3.91399	0	0
11	ENSG00000249413.2	0.64874	-35.9795	4.34135	-8.28763	1.15523e-16	3.12297e-13	0	0	0	0	0	4.9537	0	0	0	0	0	2.83117
12	MIR548AS	0.813614	36.0181	4.34048	8.2982	1.05703e-16	3.12297e-13	0	0	0	0	0	7.43055	0	0	2.33282	0	0	0
13	SERPINA9	0.60721	35.9684	4.34361	8.28076	1.22388e-16	3.12297e-13	0	0	0	0	0	4.9537	0	0	2.33282	0	0	0
14	COX6CP7	0.692399	35.4408	4.33293	8.17939	2.85274e-16	5.56654e-13	0	0	0	0	3.41631	0	0	0	0	4.89248	0	0
15	KRTAP24-1	0.545537	-35.6225	4.34373	-8.20091	2.38581e-16	5.56654e-13	0	0	0	0	0	3.71528	0	0	0	0	0	2.83117
16	LINC02923	0.692399	35.4408	4.33293	8.17939	2.85274e-16	5.56654e-13	0	0	0	0	3.41631	0	0	0	0	4.89248	0	0
17	RNF113B	0.663503	-35.4423	4.33086	-8.18367	2.75329e-16	5.56654e-13	0	0	0	0	0	3.71528	0	0	0	0	0	4.24676
18	ENSG00000254091.2	0.704411	35.3312	4.33085	8.15805	3.4048e-16	5.95091e-13	0	0	0	0	0	4.9537	0	0	3.49923	0	0	0
19	STX19	0.601209	35.3481	4.33298	8.15792	3.40851e-16	5.95091e-13	0	0	0	0	0	3.71528	0	0	3.49923	0	0	0
20	SLC35F3-AS1	0.624214	35.2884	4.33009	8.14956	3.65247e-16	6.05798e-13	0	0	0	0	4.55508	0	0	0	0	2.93549	0	0
21	BSPRY	0.447775	34.494	4.34226	7.94378	1.9611e-15	2.40939e-12	0	0	0	0	3.41631	0	0	0	0	1.95699	0	0
22	CTBP2P5	0.447775	34.494	4.34226	7.94378	1.9611e-15	2.40939e-12	0	0	0	0	3.41631	0	0	0	0	1.95699	0	0
23	ENSG00000244650.2	0.447775	34.494	4.34226	7.94378	1.9611e-15	2.40939e-12	0	0	0	0	3.41631	0	0	0	0	1.95699	0	0
24	ENSG00000253672.1	0.447775	34.494	4.34226	7.94378	1.9611e-15	2.40939e-12	0	0	0	0	3.41631	0	0	0	0	1.95699	0	0
25	ENSG00000280115.1	0.447775	34.494	4.34226	7.94378	1.9611e-15	2.40939e-12	0	0	0	0	3.41631	0	0	0	0	1.95699	0	0
26	HS6ST2-AS1	0.447775	34.494	4.34226	7.94378	1.9611e-15	2.40939e-12	0	0	0	0	3.41631	0	0	0	0	1.95699	0	0
27	LINC02540	0.93346	-34.3617	4.31949	-7.95505	1.79057e-15	2.40939e-12	0	0	0	0	0	0	0	7.28753	0	3.91399	0	0
28	PPM1B-DT	0.434419	34.5328	4.35164	7.93559	2.09495e-15	2.48192e-12	0	0	0	0	2.27754	0	0	0	0	2.93549	0	0
29	ENSG00000279812.1	0.529317	34.1766	4.33765	7.87906	3.29848e-15	3.77301e-12	0	0	0	0	3.41631	0	0	0	0	2.93549	0	0
30	ZNF355P	0.710412	33.8764	4.34183	7.80233	6.07748e-15	6.72007e-12	0	0	0	0	0	6.19213	0	0	2.33282	0	0	0
31	ENSG00000248362.1	0.504008	33.3086	4.34625	7.66376	1.80564e-14	1.87177e-11	0	0	0	0	0	3.71528	0	0	2.33282	0	0	0
32	PKMYT1	0.504008	33.3086	4.34625	7.66376	1.80564e-14	1.87177e-11	0	0	0	0	0	3.71528	0	0	2.33282	0	0	0
33	ENSG00000229269.1	0.610858	32.9831	4.33491	7.60871	2.76839e-14	2.70097e-11	0	0	0	0	3.41631	0	0	0	0	3.91399	0	0
34	MTCO1P51	0.610858	32.9831	4.33491	7.60871	2.76839e-14	2.70097e-11	0	0	0	0	3.41631	0	0	0	0	3.91399	0	0
35	BTNL2	1.11524	-29.2321	3.9577	-7.38612	1.5117e-13	1.43275e-10	0	0	0	7.19077	0	6.19213	0	0	0	0	0	0
36	RERGL	1.51533	23.0796	3.16649	7.28869	3.12973e-13	2.88387e-10	0	0	0	0	4.55508	9.9074	0	0	0	0	3.72149	0
37	RNU6-892P	0.770533	-28.2512	4.33957	-6.51014	7.5079e-11	6.73113e-08	0	0	0	2.39692	0	0	0	0	0	6.84948	0	0
38	ENSG00000233407.1	0.688992	-28.02	4.34065	-6.45526	1.08032e-10	9.43059e-08	0	0	0	2.39692	0	0	0	0	0	5.87098	0	0
39	ENSG00000260678.1	0.635825	27.7104	4.32584	6.40579	1.49594e-10	1.24837e-07	0	1.93605	0	0	5.69385	0	0	0	0	0	0	0
40	RNU6-1073P	0.628096	-27.7368	4.3306	-6.40483	1.50533e-10	1.24837e-07	0	1.2907	0	0	0	0	0	6.24645	0	0	0	0
41	TFDP1P2	0.992888	24.6271	3.85389	6.39019	1.65678e-10	1.34046e-07	0	0	0	0	4.55508	0	0	0	0	5.87098	1.4886	0
42	ENSG00000272025.1	0.725653	-27.5986	4.32427	-6.38225	1.74501e-10	1.37823e-07	0	0	0	4.79385	0	0	0	0	0	3.91399	0	0
43	NEPNP	1.42591	-19.0265	2.98772	-6.36823	1.91224e-10	1.47518e-07	0	0	0.68588	10.7862	0	3.71528	1.92359	0	0	0	0	0
44	ENSG00000237704.1	0.609222	-27.4065	4.32933	-6.33042	2.44489e-10	1.80227e-07	0	0	0	3.59539	0	3.71528	0	0	0	0	0	0
45	HNRNPA1P43	0.609222	-27.4065	4.32933	-6.33042	2.44489e-10	1.80227e-07	0	0	0	3.59539	0	3.71528	0	0	0	0	0	0
46	ENSG00000253358.1	0.75531	27.2585	4.31983	6.31009	2.7888e-10	2.01109e-07	4.11002	0	0	0	0	4.9537	0	0	0	0	0	0
47	ENSG00000250567.1	0.625781	-27.2911	4.33099	-6.30136	2.9505e-10	2.08242e-07	0	0	0	3.59539	0	0	0	0	0	3.91399	0	0
48	ENSG00000229914.1	0.756213	27.1968	4.3402	6.26626	3.69813e-10	2.55572e-07	1.64401	0	0	0	0	7.43055	0	0	0	0	0	0
49	ENSG00000258028.1	0.515107	27.0735	4.33256	6.24884	4.13522e-10	2.79946e-07	2.46601	0	0	0	0	3.71528	0	0	0	0	0	0
50	ENSG00000236180.2	0.50935	-27.0051	4.34181	-6.21978	4.97844e-10	3.17586e-07	0	0	0	2.39692	0	3.71528	0	0	0	0	0	0
51	ENSG00000271938.1	0.50935	-27.0051	4.34181	-6.21978	4.97844e-10	3.17586e-07	0	0	0	2.39692	0	3.71528	0	0	0	0	0	0
52	PYDC2	0.50935	-27.0051	4.34181	-6.21978	4.97844e-10	3.17586e-07	0	0	0	2.39692	0	3.71528	0	0	0	0	0	0
53	ENSG00000228563.1	0.444368	-26.8742	4.3464	-6.1831	6.28563e-10	3.72334e-07	0	0	0	2.39692	0	0	0	0	0	2.93549	0	0
54	FATE1	0.444368	-26.8742	4.3464	-6.1831	6.28563e-10	3.72334e-07	0	0	0	2.39692	0	0	0	0	0	2.93549	0	0
55	GTF3AP5	0.444368	-26.8742	4.3464	-6.1831	6.28563e-10	3.72334e-07	0	0	0	2.39692	0	0	0	0	0	2.93549	0	0
56	MTND3P25	0.444368	-26.8742	4.3464	-6.1831	6.28563e-10	3.72334e-07	0	0	0	2.39692	0	0	0	0	0	2.93549	0	0
57	ENSG00000233234.1	0.54424	-26.7456	4.33313	-6.17236	6.72797e-10	3.91544e-07	0	0	0	3.59539	0	0	0	0	0	2.93549	0	0
58	ENSG00000230495.1	0.943727	-26.5922	4.31653	-6.16056	7.24866e-10	4.14574e-07	0	0	0	8.38924	0	0	0	0	0	2.93549	0	0
59	KIRREL1-IT1	0.644112	-26.5358	4.32618	-6.13378	8.58129e-10	4.74431e-07	0	0	0	4.79385	0	0	0	0	0	2.93549	0	0
60	PCNPP4	0.644112	-26.5358	4.32618	-6.13378	8.58129e-10	4.74431e-07	0	0	0	4.79385	0	0	0	0	0	2.93549	0	0
61	LINC02249	1.45495	-18.6271	3.04292	-6.12146	9.27209e-10	5.04219e-07	0	0	0	9.5877	0	3.71528	1.92359	0	0	0	2.2329	0
62	DDI1	0.544707	26.5671	4.34338	6.11669	9.55399e-10	5.11169e-07	1.64401	0	0	0	0	0	0	0	0	4.89248	0	0
63	CRLF3P1	0.446607	26.5323	4.34563	6.10553	1.02462e-09	5.31074e-07	1.64401	0	0	0	0	3.71528	0	0	0	0	0	0
64	KIR3DL3	0.446607	26.5323	4.34563	6.10553	1.02462e-09	5.31074e-07	1.64401	0	0	0	0	3.71528	0	0	0	0	0	0
65	SERPINE1	2869.58	1.30937	0.214891	6.09317	1.10695e-09	5.64919e-07	3884.79	3752.07	3578.92	1196.07	3185.14	3229.81	3587.49	1539.75	3745.34	2227.06	2899.04	1609.52
66	ZSWIM2	0.82562	26.311	4.32004	6.09046	1.12588e-09	5.65875e-07	0	1.93605	0	0	7.97139	0	0	0	0	0	0	0
67	DRAXINP1	0.50602	-26.3586	4.33223	-6.08431	1.16996e-09	5.70735e-07	0	0	0	3.59539	0	2.47685	0	0	0	0	0	0
68	LINC01654	0.50602	-26.3586	4.33223	-6.08431	1.16996e-09	5.70735e-07	0	0	0	3.59539	0	2.47685	0	0	0	0	0	0
69	ENSG00000261204.1	0.805635	-26.1886	4.31804	-6.06493	1.32009e-09	6.34639e-07	0	0	0	7.19077	0	2.47685	0	0	0	0	0	0
70	ENSG00000230781.1	0.605892	-25.8571	4.3253	-5.97812	2.25731e-09	1.06971e-06	0	0	0	4.79385	0	2.47685	0	0	0	0	0	0
71	RNU6-200P	0.496362	25.8444	4.33216	5.96572	2.43564e-09	1.13796e-06	0	1.2907	0	0	0	0	0	0	4.66564	0	0	0
72	ENSG00000283095.1	0.462698	-25.3393	4.33682	-5.84283	5.13214e-09	2.36449e-06	0	0	0	3.59539	0	0	0	0	0	1.95699	0	0
73	ENSG00000256350.1	0.463298	24.7525	4.34448	5.69746	1.21609e-08	5.52603e-06	0	3.22675	0	0	0	0	0	0	2.33282	0	0	0
74	H2BC7	1.15102	-20.7577	3.67458	-5.649	1.61384e-08	7.23436e-06	0	0	0	0	0	4.9537	0	0	0	0	7.44298	1.41559
75	ENSG00000280707.2	0.458691	24.5277	4.34685	5.64262	1.6748e-08	7.40753e-06	0	3.22675	0	0	2.27754	0	0	0	0	0	0	0
76	ENSG00000267287.1	2.1865	20.0034	3.63829	5.49803	3.84064e-08	1.67634e-05	2.46601	0	2.05764	0	4.55508	0	0	0	9.33129	7.82797	0	0
77	ENSG00000227902.2	0.647206	23.6955	4.31311	5.49381	3.93343e-08	1.69454e-05	0	0	0	0	4.55508	0	0	0	0	0.978497	2.2329	0
78	ENSG00000227482.1	1.31867	-17.4457	3.19453	-5.46112	4.73141e-08	2.01218e-05	0	0	3.4294	7.19077	0	3.71528	0	0	0	0	1.4886	0
79	ENSG00000234943.2	0.962344	21.589	3.98556	5.41681	6.06717e-08	2.5476e-05	0	0	0	0	5.69385	0	0.961794	0	0	4.89248	0	0
80	ENSG00000279694.1	0.672883	23.1683	4.31815	5.36533	8.08e-08	3.35037e-05	0	0	0	0	3.41631	0	0	0	0	3.91399	0.744298	0
81	KRT1	1.17445	-18.534	3.57838	-5.17943	2.22566e-07	9.11475e-05	0	0	0	8.38924	0	1.23843	0	0	0	0	4.46579	0
82	ENSG00000266237.1	0.659527	22.2477	4.32832	5.14004	2.74676e-07	0.000111116	0	0	0	0	2.27754	0	0	0	0	4.89248	0.744298	0
83	ENSG00000256139.2	1.11217	17.4728	3.40345	5.13385	2.83873e-07	0.000113454	0	0.64535	0	0	4.55508	0	0	0	0	2.93549	5.21009	0
84	AVPR1B	1.29631	-16.2931	3.20709	-5.08034	3.76757e-07	0.000148783	0	0	0	1.19846	0	11.1458	0	0	0	0.978497	2.2329	0
85	CELA2B	0.5098	21.8473	4.31884	5.05861	4.22332e-07	0.000157411	0	0	0	0	3.41631	0	0	0	0	1.95699	0.744298	0
86	ENSG00000249803.5	1.05014	17.7239	3.50305	5.05955	4.20246e-07	0.000157411	0	0.64535	0	0	4.55508	0	0	0	0	2.93549	4.46579	0
87	ENSG00000255996.1	0.5098	21.8473	4.31884	5.05861	4.22332e-07	0.000157411	0	0	0	0	3.41631	0	0	0	0	1.95699	0.744298	0
88	RNU6-760P	0.5098	21.8473	4.31884	5.05861	4.22332e-07	0.000157411	0	0	0	0	3.41631	0	0	0	0	1.95699	0.744298	0
89	SLC7A3	0.5098	21.8473	4.31884	5.05861	4.22332e-07	0.000157411	0	0	0	0	3.41631	0	0	0	0	1.95699	0.744298	0
90	SYNM-AS1	1.33127	15.9558	3.1652	5.041	4.63103e-07	0.00017069	0	2.5814	0.68588	0	0	0	11.5415	0	1.16641	0	0	0
91	GEMIN2P2	0.927828	-18.4727	3.6797	-5.02017	5.16256e-07	0.000188189	0	0	0	7.19077	0	0	1.92359	1.04108	0	0.978497	0	0
92	ENSG00000260810.1	1.05317	17.7423	3.54577	5.00381	5.62093e-07	0.000202671	0	0	1.37176	0	0	3.71528	2.88538	0	4.66564	0	0	0
93	SULT1C2P2	0.859025	-20.7682	4.19892	-4.94608	7.57224e-07	0.000270093	0	0	0	2.39692	0	0	0	0	0	1.95699	5.95439	0
94	LRRC37A14P	0.704364	21.4223	4.36297	4.91003	9.10624e-07	0.000321353	0	0	0	0	4.55508	0	0.961794	0	0	2.93549	0	0
95	KYNU	212.811	-0.943332	0.193047	-4.88654	1.02623e-06	0.000358336	163.579	165.21	187.245	294.822	160.567	208.055	122.148	303.994	181.96	197.656	190.54	377.962
96	APOBEC4	0.818304	17.8623	3.68083	4.8528	1.21731e-06	0.000420631	0.822003	0	0	0	1.13877	3.71528	0	0	1.16641	0	2.97719	0
97	UNC5C-AS1	0.912728	19.717	4.12202	4.78334	1.72402e-06	0.000589579	0	0	0	0	2.27754	4.9537	0	0	0	0	3.72149	0
98	ENSG00000267868.1	0.934103	-18.0281	3.77169	-4.77985	1.75425e-06	0.000593796	0	0	2.05764	1.19846	0	0	0	2.08215	0	5.87098	0	0
99	ENSG00000237658.1	1.03511	19.4954	4.11131	4.74191	2.11713e-06	0.000709389	0	0	0	0	0	0	1.92359	0	10.4977	0	0	0
100	ENSG00000224541.1	0.758555	-20.3661	4.36045	-4.67063	3.00272e-06	0.000996063	0	0	0	0	0	0	0.961794	5.20538	0	2.93549	0	0
101	MIR1-1HG-AS1	0.745341	-20.2961	4.36522	-4.64952	3.32715e-06	0.00109275	0	0	0	0	0	0	2.88538	3.12323	0	2.93549	0	0
102	ENSG00000279416.1	0.823654	19.9304	4.31864	4.61498	3.93134e-06	0.00127853	0	0	0	0	0	0	2.88538	0	6.99846	0	0	0
103	ENSG00000237529.1	0.778873	-20.262	4.39297	-4.61238	3.9808e-06	0.00128205	0	0	0	0	0	4.9537	0	0	0	0	2.97719	1.41559
104	ENSG00000279629.1	0.725528	-20.0345	4.36766	-4.58701	4.49638e-06	0.00143417	0	0	0	0	0	3.71528	0	0	0	0	0.744298	4.24676
105	FRMD6	92.0416	1.24985	0.274304	4.55642	5.2032e-06	0.00164381	138.919	185.216	87.1067	52.7323	119.571	107.743	75.9817	39.5609	106.143	76.3227	54.3338	60.8702
106	SLC9A9-AS2	1.12277	-17.829	3.92473	-4.54274	5.55272e-06	0.00173769	0	0	0	11.9846	0	0	0	0	0	0	1.4886	0
107	HBBP1	0.734912	-19.8849	4.39033	-4.52925	5.91937e-06	0.00183511	0	0	0	0	0	0	2.88538	1.04108	0	4.89248	0	0
108	RN7SKP224	0.498286	-19.7227	4.37365	-4.50943	6.5003e-06	0.00199655	0	0	0	0	0	0	0.961794	2.08215	0	2.93549	0	0
109	ENSG00000263720.1	0.594817	19.4734	4.33303	4.49417	6.98423e-06	0.00212551	0	0	0	0	3.41631	0	0	0	0	0	3.72149	0
110	HSPB1	919.007	-0.93529	0.208423	-4.48746	7.20769e-06	0.00217358	688.017	1182.93	948.571	837.725	635.434	853.275	892.545	1425.23	568.042	800.41	858.176	1337.73
111	ENSG00000249052.1	0.814118	17.82	4.00481	4.44965	8.60112e-06	0.00257042	0	0	1.37176	0	2.27754	4.9537	0	0	1.16641	0	0	0
112	RPS15AP13	0.560032	19.393	4.36737	4.44043	8.97773e-06	0.00265901	0	0	0	0	0	2.47685	0	0	3.49923	0	0.744298	0
113	RPL5P26	0.698019	19.3727	4.3668	4.43637	9.14893e-06	0.00268574	0	0	0	0	3.41631	1.23843	0	0	0	0	3.72149	0
114	MTND4P6	0.571829	-19.4181	4.39029	-4.42296	9.73595e-06	0.00283299	0	0	0	0	0	0	2.88538	1.04108	0	2.93549	0	0
115	ENSG00000260611.1	0.950533	-17.672	3.99789	-4.42033	9.85496e-06	0.00284268	0	0	0	7.19077	0	1.23843	0	0	0	0	2.97719	0
116	ENSG00000230741.1	0.514569	19.305	4.37411	4.41346	1.01731e-05	0.00288428	0	0	0	0	2.27754	0	0.961794	0	0	2.93549	0	0
117	LINC02900	0.514569	19.305	4.37411	4.41346	1.01731e-05	0.00288428	0	0	0	0	2.27754	0	0.961794	0	0	2.93549	0	0
118	ENSG00000230785.2	0.859008	18.8386	4.27043	4.4114	1.02706e-05	0.00288724	0	0	0	0	1.13877	6.19213	0	0	0	0	2.97719	0
119	ENSG00000254007.1	0.43485	19.0694	4.34599	4.38781	1.14496e-05	0.00316504	0	0	0	0	0	0	2.88538	0	2.33282	0	0	0
120	RPL37AP8	0.43485	19.0694	4.34599	4.38781	1.14496e-05	0.00316504	0	0	0	0	0	0	2.88538	0	2.33282	0	0	0
121	ELOCP31	0.451902	18.9572	4.33649	4.37157	1.23358e-05	0.00338185	0	0	0	0	0	0	1.92359	0	3.49923	0	0	0
122	ENSG00000235215.2	0.75953	-18.8645	4.3196	-4.36718	1.25861e-05	0.00339436	0	0	0	7.19077	0	0	1.92359	0	0	0	0	0
123	RN7SKP182	0.75953	-18.8645	4.3196	-4.36718	1.25861e-05	0.00339436	0	0	0	7.19077	0	0	1.92359	0	0	0	0	0
124	HAO2	1.09123	-16.543	3.79513	-4.35902	1.30649e-05	0.00349507	0	0	0	1.19846	0	7.43055	0	0	0	0	4.46579	0
125	ENSG00000234921.1	0.847662	-18.6556	4.30603	-4.33245	1.4746e-05	0.00388218	0	0	0	0	0	0	2.88538	0	0	5.87098	0	1.41559
126	ENSG00000273450.1	0.565665	18.7622	4.33055	4.33253	1.47409e-05	0.00388218	0	0	0	0	4.55508	0	0	0	0	0	2.2329	0
127	MIR2115	0.499821	18.9806	4.39247	4.32117	1.55202e-05	0.00405382	0	0	0	0	1.13877	0	1.92359	0	0	2.93549	0	0
128	MTAPP2	0.784612	18.5813	4.32183	4.29941	1.71256e-05	0.0044382	0	0	0	0	5.69385	0	0	0	0	0	3.72149	0
129	ENSG00000279366.1	0.88323	18.5523	4.32075	4.29378	1.75659e-05	0.00451702	0	0	0	0	9.11016	0	0	0	0	0	1.4886	0
130	DNMBP-AS1	0.586514	18.5396	4.32794	4.28371	1.838e-05	0.00469001	0	0.64535	4.11528	0	2.27754	0	0	0	0	0	0	0
131	ENSG00000279466.1	1.05006	-16.5547	3.86727	-4.28071	1.86294e-05	0.00471737	0	0	0	1.19846	0	6.19213	0	0	0	0	5.21009	0
132	VDAC2P3	0.678743	-18.4448	4.32802	-4.26171	2.02872e-05	0.00509824	0	0	4.11528	1.19846	0	0	0	0	0	0	0	2.83117
133	ZNF821	1.58531	-18.3593	4.32287	-4.24702	2.16632e-05	0.0054031	0	0	0	4.79385	0	7.43055	2.88538	0	0	3.91399	0	0
134	ENSG00000236030.1	0.887645	17.5304	4.1334	4.24117	2.22362e-05	0.00550463	0	1.93605	0	0	7.97139	0	0	0	0	0	0.744298	0
135	ENSG00000248738.6	0.693742	18.3983	4.36735	4.21269	2.52343e-05	0.00613081	0	0	0	0	0	0	3.84717	0	3.49923	0.978497	0	0
136	ENSG00000250150.1	0.499919	18.2927	4.34646	4.20865	2.56898e-05	0.00613081	0	0	0	0	2.27754	0	0	0	0	0	3.72149	0
137	ENSG00000253666.1	0.693742	18.3983	4.36735	4.21269	2.52343e-05	0.00613081	0	0	0	0	0	0	3.84717	0	3.49923	0.978497	0	0
138	GPHA2	0.499919	18.2927	4.34646	4.20865	2.56898e-05	0.00613081	0	0	0	0	2.27754	0	0	0	0	0	3.72149	0
139	RNA5SP117	0.499919	18.2927	4.34646	4.20865	2.56898e-05	0.00613081	0	0	0	0	2.27754	0	0	0	0	0	3.72149	0
140	MAMSTR	0.734366	-17.6552	4.22532	-4.17844	2.93518e-05	0.0069547	0	0	0	1.19846	0	2.47685	0	0	0	0	3.72149	1.41559
141	SNRPGP20	0.816033	16.9939	4.07087	4.17452	2.98618e-05	0.00702537	1.64401	0	0	0	0	4.9537	0.961794	0	0	0	2.2329	0
142	ENSG00000254817.1	0.972655	-16.5557	3.98947	-4.14986	3.32682e-05	0.00777163	0	0	0.68588	4.79385	0	6.19213	0	0	0	0	0	0
143	ENSG00000253444.1	0.437894	18.0217	4.34905	4.14383	3.41559e-05	0.00781393	0	0	0	0	2.27754	0	0	0	0	0	2.97719	0
144	LINC02823	0.437894	18.0217	4.34905	4.14383	3.41559e-05	0.00781393	0	0	0	0	2.27754	0	0	0	0	0	2.97719	0
145	MADCAM1	0.437894	18.0217	4.34905	4.14383	3.41559e-05	0.00781393	0	0	0	0	2.27754	0	0	0	0	0	2.97719	0
146	ENSG00000261672.1	0.601646	-18.1489	4.39523	-4.12923	3.63976e-05	0.00826973	0	0	0	0	0	0	3.84717	0	0	1.95699	0	1.41559
147	ENSG00000254988.1	0.641328	-17.7736	4.32633	-4.10823	3.98697e-05	0.00881704	0	0	0	4.79385	0	0	1.92359	0	0	0.978497	0	0
148	LINC02510	0.641328	-17.7736	4.32633	-4.10823	3.98697e-05	0.00881704	0	0	0	4.79385	0	0	1.92359	0	0	0.978497	0	0
149	NCKAP5-AS1	0.912639	16.9314	4.12004	4.10951	3.96496e-05	0.00881704	0	0	0.68588	0	3.41631	0	0	0	0	6.84948	0	0
150	RPL35	1245.05	-0.686692	0.167012	-4.11164	3.92851e-05	0.00881704	933.796	1129.36	1638.57	1343.48	780.057	1229.76	1101.25	1230.55	938.961	1275.96	1620.34	1718.52
151	ENSG00000253449.1	0.81783	18.0046	4.38676	4.10431	4.05531e-05	0.00890879	0	0	0	0	1.13877	4.9537	0	0	0	0	3.72149	0
152	ID1	131.891	-1.78199	0.435497	-4.09186	4.27924e-05	0.00933796	87.1323	105.837	88.4785	113.854	68.3262	87.9282	120.224	280.049	44.3236	119.377	130.252	336.91
153	RPL12P13	0.581504	17.8415	4.36185	4.09036	4.30697e-05	0.00933796	0	0	2.74352	0	2.27754	0	0	0	0	1.95699	0	0
154	ENSG00000270917.1	0.469074	17.779	4.36725	4.07098	4.68164e-05	0.0100844	0	0	2.05764	0	0	1.23843	0	0	2.33282	0	0	0
155	CKBP1	0.633918	-17.6684	4.34179	-4.06938	4.71382e-05	0.0100882	0	0	0	2.39692	0	0	0	0	0	0	5.21009	0
156	HMGN2P34	0.785123	-17.5984	4.33008	-4.06422	4.81937e-05	0.010248	0	0.64535	0	0	0	0	0	7.28753	0	0	1.4886	0
157	ENSG00000271677.1	0.884522	16.8074	4.13759	4.06212	4.86287e-05	0.0102746	0	0	0.68588	0	7.97139	0	0	0	0	1.95699	0	0
158	LINC02228	0.603285	-17.7885	4.39165	-4.05052	5.11037e-05	0.0107292	0	0	0	0	0	2.47685	0	1.04108	0	0	3.72149	0
159	BIN2P2	0.710219	-17.5017	4.33399	-4.03825	5.38519e-05	0.0109594	0	0	0	3.59539	0	2.47685	0.961794	0	0	0	1.4886	0
160	ENSG00000229550.1	0.750789	-17.4327	4.31683	-4.03832	5.38363e-05	0.0109594	0	0	0	4.79385	0	1.23843	0	0	0	0	2.97719	0
161	ENSG00000230821.1	0.521497	-17.7497	4.39522	-4.03841	5.38137e-05	0.0109594	0	0	0	0	0	0	2.88538	0	0	1.95699	0	1.41559
162	OVCH1-AS1	0.818454	-17.473	4.32094	-4.04379	5.2594e-05	0.0109594	0	0	2.74352	0	0	0	0	0	0	0	0	7.07793
163	WDR97	0.733558	17.5019	4.33235	4.03982	5.34927e-05	0.0109594	0	0	3.4294	0	3.41631	0	0	0	0	1.95699	0	0
164	CELA3A	0.559786	-17.4229	4.32746	-4.02612	5.67042e-05	0.0111519	0	0	0	4.79385	0	0	1.92359	0	0	0	0	0
165	ENSG00000254590.1	0.440192	-17.4882	4.34417	-4.02566	5.68153e-05	0.0111519	0	0	0	2.39692	0	0	2.88538	0	0	0	0	0
166	ENSG00000265194.1	0.440192	-17.4882	4.34417	-4.02566	5.68153e-05	0.0111519	0	0	0	2.39692	0	0	2.88538	0	0	0	0	0
167	ENSG00000271320.1	0.440192	-17.4882	4.34417	-4.02566	5.68153e-05	0.0111519	0	0	0	2.39692	0	0	2.88538	0	0	0	0	0
168	FAM242C	0.440192	-17.4882	4.34417	-4.02566	5.68153e-05	0.0111519	0	0	0	2.39692	0	0	2.88538	0	0	0	0	0
169	LINC00844	0.559786	-17.4229	4.32746	-4.02612	5.67042e-05	0.0111519	0	0	0	4.79385	0	0	1.92359	0	0	0	0	0
170	GPR182	0.671177	-17.4276	4.33305	-4.02202	5.77012e-05	0.0112592	0	0.64535	0	0	0	1.23843	1.92359	0	0	0	0	4.24676
171	ENSG00000221639.1	0.445949	17.3713	4.33501	4.00721	6.1439e-05	0.0119184	2.46601	0	0	0	0	0	2.88538	0	0	0	0	0
172	RPL17P46	0.509868	-17.3521	4.34455	-3.99398	6.49721e-05	0.0125305	0	0	0	2.39692	0	0	0	0	0	0	3.72149	0
173	SUMO2P17	0.603038	-17.518	4.39385	-3.98693	6.69342e-05	0.0128343	0	0	0	0	0	0	2.88538	0	0	2.93549	0	1.41559
174	KRTAP1-3	0.60974	-17.254	4.33175	-3.98314	6.80113e-05	0.0129659	0	0	0	3.59539	0	0	0	0	0	0	3.72149	0
175	BRI3P2	0.647587	-17.2042	4.32639	-3.97658	6.99127e-05	0.0130355	0	0	0	4.79385	0	0	0	0	0	0	2.97719	0
176	HNRNPA1P13	0.617897	17.2667	4.34223	3.97646	6.99482e-05	0.0130355	1.64401	0	0	0	0	0	5.77076	0	0	0	0	0
177	MTND4P18	0.647587	-17.2042	4.32639	-3.97658	6.99127e-05	0.0130355	0	0	0	4.79385	0	0	0	0	0	0	2.97719	0
178	OR5AQ1P	0.647587	-17.2042	4.32639	-3.97658	6.99127e-05	0.0130355	0	0	0	4.79385	0	0	0	0	0	0	2.97719	0
179	BPIFA2	0.459915	-17.2223	4.33468	-3.97315	7.09281e-05	0.0130713	0	0	0	3.59539	0	0	1.92359	0	0	0	0	0
180	CYCSP24	0.57765	17.2145	4.33158	3.97419	7.06204e-05	0.0130713	2.46601	0	0	0	0	0	0	0	0	0	4.46579	0
181	MYH9	599.912	0.685021	0.172626	3.96823	7.24081e-05	0.0132703	646.095	678.909	689.995	364.333	715.148	594.444	689.606	537.195	753.501	539.152	570.133	420.429
182	PMEPA1	103.221	1.10941	0.279779	3.96532	7.32962e-05	0.0133592	101.928	84.5409	102.196	61.1216	122.987	99.074	233.716	43.7252	125.972	80.2367	126.531	56.6235
183	E2F3P2	0.568045	-17.1992	4.34434	-3.95899	7.52661e-05	0.0136433	0	0	0	3.59539	0	2.47685	0	0	0	0	0.744298	0
184	ENSG00000277740.1	0.51328	-17.2093	4.3605	-3.94664	7.92567e-05	0.0142886	0	0	2.05764	0	0	0	0	3.12323	0	0.978497	0	0
185	IL17C	0.899283	16.4484	4.17137	3.94317	8.04115e-05	0.0144184	0	0	0.68588	0	2.27754	0	0	0	0	7.82797	0	0
186	ENSG00000217004.1	0.667173	16.9342	4.30889	3.93006	8.49239e-05	0.0144467	0	0	2.05764	0	1.13877	2.47685	0	0	2.33282	0	0	0
187	ENSG00000224794.1	0.549401	17.2756	4.39254	3.93295	8.39112e-05	0.0144467	0	0	0	0	1.13877	2.47685	0	0	0	0	2.97719	0
188	ENSG00000227135.1	0.667917	-17.0138	4.32826	-3.93086	8.46411e-05	0.0144467	0	0	0	4.79385	0	2.47685	0	0	0	0	0.744298	0
189	ENSG00000240388.2	0.652316	17.0545	4.3336	3.93541	8.30542e-05	0.0144467	0	0.64535	0	0	5.69385	0	0	0	0	0	1.4886	0
190	HAUS1P2	0.526867	-17.0639	4.34002	-3.93177	8.43233e-05	0.0144467	0	0	0	3.59539	0	1.23843	0	0	0	0	1.4886	0
191	LINC00556	0.618262	17.1199	4.34983	3.93578	8.29283e-05	0.0144467	0	0	0.68588	0	0	2.47685	1.92359	0	2.33282	0	0	0
192	PAICSP4	0.588892	-17.0492	4.33439	-3.93347	8.37285e-05	0.0144467	0	0	0	3.59539	0	1.23843	0	0	0	0	2.2329	0
193	RNU1-74P	0.652316	17.0545	4.3336	3.93541	8.30542e-05	0.0144467	0	0.64535	0	0	5.69385	0	0	0	0	0	1.4886	0
194	RPL13P2	0.63968	-17.0603	4.33039	-3.93966	8.1596e-05	0.0144467	0	0	3.4294	0	0	0	0	0	0	0	0	4.24676
195	SLCO1B3-SLCO1B7	0.526867	-17.0639	4.34002	-3.93177	8.43233e-05	0.0144467	0	0	0	3.59539	0	1.23843	0	0	0	0	1.4886	0
196	EIF3K	99.7678	1.04496	0.266536	3.92053	8.83556e-05	0.0149537	157.825	103.901	98.0808	63.5185	117.293	100.312	148.116	48.9306	90.98	108.613	94.5259	65.117
197	ENSG00000230147.2	0.89192	16.9004	4.3169	3.91495	9.04229e-05	0.0152259	0	0	1.37176	0	0	0	0	0	9.33129	0	0	0
198	KRT18P57	0.524348	17.0761	4.36621	3.91097	9.19252e-05	0.0152467	0	0	2.05764	0	2.27754	0	0	0	0	1.95699	0	0
199	LINC02676	0.524348	17.0761	4.36621	3.91097	9.19252e-05	0.0152467	0	0	2.05764	0	2.27754	0	0	0	0	1.95699	0	0
200	SRSF3P1	0.806674	-17.0166	4.34905	-3.91271	9.12673e-05	0.0152467	0	0	0.68588	0	0	0	0	3.12323	0	5.87098	0	0
201	ENSG00000228919.5	0.674577	-17.0197	4.35782	-3.90555	9.40099e-05	0.0155149	0	0	0	2.39692	0	4.9537	0	0	0	0	0.744298	0
202	ENSG00000255250.1	0.777779	-16.9701	4.35588	-3.8959	9.78342e-05	0.0160661	0	0	0	2.39692	0	6.19213	0	0	0	0	0.744298	0
203	EIF4A1P4	0.626739	-16.8285	4.32455	-3.8914	9.96684e-05	0.0162867	0	0	0	4.79385	0	1.23843	0	0	0	0	1.4886	0
204	FLRT1	0.46821	-16.7805	4.33831	-3.86798	0.000109739	0.0178444	0	0	1.37176	0	0	0	0	0	0	0	0	4.24676
205	ENSG00000225181.1	0.447843	-16.7898	4.34665	-3.8627	0.000112139	0.0180576	0	0	0	2.39692	0	0	0	0	0	0	2.97719	0
206	SNX10-AS1	0.447843	-16.7898	4.34665	-3.8627	0.000112139	0.0180576	0	0	0	2.39692	0	0	0	0	0	0	2.97719	0
207	ENSG00000220506.2	0.385818	-16.731	4.34961	-3.84656	0.000119789	0.0184038	0	0	0	2.39692	0	0	0	0	0	0	2.2329	0
208	ENSG00000260959.1	0.385818	-16.731	4.34961	-3.84656	0.000119789	0.0184038	0	0	0	2.39692	0	0	0	0	0	0	2.2329	0
209	HAUS6P1	0.716683	16.5248	4.29474	3.84769	0.000119238	0.0184038	0	0	0.68588	0	2.27754	0	0	0	0	4.89248	0.744298	0
210	LIN28B-AS1	0.524517	-16.7785	4.36317	-3.8455	0.000120309	0.0184038	0	0	0	2.39692	0	0	0.961794	0	0	2.93549	0	0
211	LINC02387	0.55106	16.6696	4.328	3.85156	0.000117367	0.0184038	0	0	2.05764	0	4.55508	0	0	0	0	0	0	0
212	LNCPRESS2	0.385818	-16.731	4.34961	-3.84656	0.000119789	0.0184038	0	0	0	2.39692	0	0	0	0	0	0	2.2329	0
213	MTCYBP39	0.385818	-16.731	4.34961	-3.84656	0.000119789	0.0184038	0	0	0	2.39692	0	0	0	0	0	0	2.2329	0
214	OR10H4	0.588801	16.6456	4.32674	3.84713	0.000119507	0.0184038	0	0	1.37176	0	5.69385	0	0	0	0	0	0	0
215	RPS4XP10	0.588801	16.6456	4.32674	3.84713	0.000119507	0.0184038	0	0	1.37176	0	5.69385	0	0	0	0	0	0	0
216	SIRPG	0.555164	16.7045	4.34409	3.84533	0.000120391	0.0184038	0	0	0.68588	0	0	2.47685	0	0	3.49923	0	0	0
217	TANK-AS1	0.645201	-16.7892	4.35791	-3.85259	0.000116876	0.0184038	0	0	1.37176	0	0	0	0	1.04108	0	3.91399	0	1.41559
218	DIAPH3-AS1	0.441584	-16.7698	4.36634	-3.8407	0.000122685	0.0184987	0	0	0	2.39692	0	0	1.92359	0	0	0.978497	0	0
219	ENSG00000270093.1	0.441584	-16.7698	4.36634	-3.8407	0.000122685	0.0184987	0	0	0	2.39692	0	0	1.92359	0	0	0.978497	0	0
220	LINC02212	0.441584	-16.7698	4.36634	-3.8407	0.000122685	0.0184987	0	0	0	2.39692	0	0	1.92359	0	0	0.978497	0	0
221	RSL24D1P8	0.693357	16.6591	4.34071	3.83788	0.0001241	0.0186273	2.46601	0	0	0	0	0	0.961794	0	0	4.89248	0	0
222	ENSG00000264148.1	0.522101	16.5971	4.32771	3.83508	0.000125523	0.0187561	3.28801	0	0	0	0	0	0	0	0	0	2.97719	0
223	ENSG00000255442.1	0.442976	-16.6659	4.36916	-3.81445	0.000136487	0.0203028	0	0	0	2.39692	0	0	0.961794	0	0	1.95699	0	0
224	BHLHE40	49.3156	1.29115	0.339141	3.80713	0.000140588	0.0207271	54.2522	59.3722	67.2162	28.7631	53.5222	30.9606	38.4717	26.0269	108.476	48.9248	44.6579	31.1429
225	ENSG00000267695.1	0.464558	-16.5443	4.34545	-3.80728	0.000140506	0.0207271	0	0	2.74352	0	0	0	0	0	0	0	0	2.83117
226	GAPDHP14	0.599829	16.5067	4.33989	3.80348	0.000142679	0.0209423	0	0	0.68588	0	4.55508	0	0	0	0	1.95699	0	0
227	ENSG00000226624.1	0.504932	16.537	4.35726	3.79527	0.000147483	0.021552	0	0	0.68588	0	3.41631	0	0	0	0	1.95699	0	0
228	ENSG00000280042.1	0.639341	-16.5533	4.36337	-3.79369	0.000148425	0.0215946	0	0.64535	0	4.79385	0	0	0	0	0	0	2.2329	0
229	FAM25BP	0.454276	16.5098	4.36166	3.78522	0.000153573	0.022246	0	1.2907	0	0	3.41631	0	0	0	0	0	0.744298	0
230	SNORD114-30	1.0136	-14.9005	3.9433	-3.77868	0.000157664	0.0227393	0	0	4.11528	1.19846	0	0	0	0	0	6.84948	0	0
231	JPH3	0.513319	16.3475	4.33281	3.77296	0.000161322	0.0228692	0	0	2.74352	0	3.41631	0	0	0	0	0	0	0
232	OR4A2P	0.456162	16.3572	4.33526	3.77307	0.000161249	0.0228692	0	0	2.05764	0	3.41631	0	0	0	0	0	0	0
233	RN7SL88P	0.456162	16.3572	4.33526	3.77307	0.000161249	0.0228692	0	0	2.05764	0	3.41631	0	0	0	0	0	0	0
234	RNU6-939P	0.675095	-16.4263	4.3527	-3.77381	0.000160772	0.0228692	0	0	0	2.39692	0	1.23843	0	0	0	0	4.46579	0
235	TRAPPC12-AS1	0.475293	-16.5093	4.37964	-3.76955	0.000163544	0.0230854	0	0	0.68588	0	0	0	0	2.08215	0	2.93549	0	0
236	EIF2B5-DT	0.851491	-16.2761	4.32279	-3.76519	0.000166422	0.0233922	0	0	1.37176	0	0	7.43055	0	0	0	0	0	1.41559
237	H3P13	0.678647	16.4477	4.37012	3.76367	0.000167436	0.0234354	0	0	1.37176	0	4.55508	1.23843	0	0	0	0.978497	0	0
238	ENSG00000244527.1	0.503117	16.2419	4.32915	3.75175	0.000175606	0.0244756	0	0	1.37176	0	0	0	0	0	4.66564	0	0	0
239	ENSG00000249526.1	0.399006	16.2481	4.3393	3.74441	0.000180821	0.0248888	0	0	1.37176	0	3.41631	0	0	0	0	0	0	0
240	ENSG00000274096.1	0.748289	-16.401	4.37768	-3.7465	0.000179321	0.0248888	0	0	1.37176	0	0	6.19213	0	0	0	0	0	1.41559
241	HMGN2P13	0.399006	16.2481	4.3393	3.74441	0.000180821	0.0248888	0	0	1.37176	0	3.41631	0	0	0	0	0	0	0
242	COL5A1	180.151	0.899001	0.240323	3.74081	0.000183429	0.02504	192.349	161.983	221.539	79.0985	161.705	178.333	252.952	108.272	288.103	156.559	200.961	159.961
243	OTOF	0.47393	16.2882	4.35319	3.74166	0.000182807	0.02504	2.46601	0	0	0	0	2.47685	0	0	0	0	0.744298	0
244	IPMKP1	0.689464	-16.3234	4.36577	-3.73896	0.000184786	0.0251219	0	3.22675	0	0	0	0	1.92359	3.12323	0	0	0	0
245	ENSG00000238628.1	0.528962	16.2856	4.36683	3.7294	0.00019194	0.0259879	0	2.5814	0	0	2.27754	0	0	0	0	0	1.4886	0
246	EFCAB14-AS1	0.488302	16.2207	4.36928	3.71245	0.000205266	0.0276792	1.64401	0	0	0	0	1.23843	0	0	0	0	2.97719	0
247	OR55B1P	0.467146	-16.2564	4.38289	-3.70906	0.00020803	0.0279384	0	1.2907	0	0	0	0	0	2.08215	0	0	2.2329	0
248	ENSG00000280181.1	0.663702	-16.2097	4.37816	-3.7024	0.000213568	0.0285665	0	0	0	1.19846	0	0	4.80897	0	0	1.95699	0	0
249	BOD1P1	0.532735	16.0366	4.34246	3.69297	0.000221653	0.0291773	0	0	4.11528	0	2.27754	0	0	0	0	0	0	0
250	ENSG00000250057.1	0.38565	16.179	4.37986	3.69396	0.000220786	0.0291773	0	0	1.37176	0	2.27754	0	0	0	0	0.978497	0	0
251	ENSG00000251161.3	0.38565	16.179	4.37986	3.69396	0.000220786	0.0291773	0	0	1.37176	0	2.27754	0	0	0	0	0.978497	0	0
252	ENSG00000260601.1	0.532735	16.0366	4.34246	3.69297	0.000221653	0.0291773	0	0	4.11528	0	2.27754	0	0	0	0	0	0	0
253	ENSG00000203396.3	0.475182	16.1219	4.37146	3.68799	0.000226037	0.0296367	0	1.93605	0	0	2.27754	0	0	0	0	0	1.4886	0
254	ENSG00000278385.1	0.72309	-16.21	4.40035	-3.68379	0.000229792	0.0300105	0	0	2.74352	0	0	0	0	1.04108	0	4.89248	0	0
255	CHAD	0.537342	15.9682	4.34037	3.679	0.000234152	0.0300689	0	0	4.11528	0	0	0	0	0	2.33282	0	0	0
256	ENSG00000255422.1	0.361265	15.9928	4.349	3.67734	0.000235677	0.0300689	0	0	2.05764	0	2.27754	0	0	0	0	0	0	0
257	ENSG00000270447.1	0.429649	16.1126	4.37844	3.67999	0.000233246	0.0300689	0	0.64535	0	0	2.27754	0	0	0	0	0	2.2329	0
258	ERVE-1	0.423254	-16.1628	4.39376	-3.67859	0.000234525	0.0300689	0	0	0	1.19846	0	0	1.92359	0	0	1.95699	0	0
259	LINC02180	0.483428	16.0636	4.37175	3.67441	0.000238398	0.0300689	0	1.2907	0	0	2.27754	0	0	0	0	0	2.2329	0
260	LINC02376	0.789826	-16.1509	4.39537	-3.67452	0.000238299	0.0300689	0	3.22675	0	0	0	0	0	1.04108	0	0	5.21009	0
261	LINC02403	0.475578	15.9742	4.34395	3.67734	0.000235682	0.0300689	0	0	3.4294	0	2.27754	0	0	0	0	0	0	0
262	NPM1P34	0.364252	16.1027	4.38116	3.67544	0.000237439	0.0300689	1.64401	0	0	0	0	1.23843	0	0	0	0	1.4886	0
263	RPL7P36	0.361265	15.9928	4.349	3.67734	0.000235677	0.0300689	0	0	2.05764	0	2.27754	0	0	0	0	0	0	0
264	ENSG00000239670.1	0.486607	16.0725	4.39514	3.65687	0.000255315	0.0320807	0	0	2.74352	0	1.13877	0	0	0	0	1.95699	0	0
265	ENSG00000231305.3	0.583749	15.9642	4.37614	3.648	0.000264287	0.032976	0	0	1.37176	0	3.41631	1.23843	0	0	0	0.978497	0	0
266	LINC00474	0.620243	-16.0434	4.39802	-3.64787	0.000264428	0.032976	0	1.93605	0	0	0	0	0	1.04108	0	0	4.46579	0
267	ENSG00000279097.1	0.814459	15.7835	4.38638	3.59829	0.000320311	0.0397953	0	1.93605	0	0	1.13877	0	0	0	0	0	6.69869	0
268	XIAPP2	0.746149	-15.7147	4.37448	-3.59235	0.000327704	0.0405619	0	0	0.68588	2.39692	0	0	0	0	0	5.87098	0	0
269	ENSG00000213560.4	0.583066	-15.6631	4.3745	-3.58055	0.000342866	0.0421243	0	0	0.68588	2.39692	0	0	0	0	0	3.91399	0	0
270	ENSG00000233674.2	0.583066	-15.6631	4.3745	-3.58055	0.000342866	0.0421243	0	0	0.68588	2.39692	0	0	0	0	0	3.91399	0	0
271	ENSG00000226296.1	0.502156	15.6967	4.39436	3.572	0.000354259	0.0433634	0.822003	0	0	0	0	3.71528	0	0	0	0	1.4886	0
272	VEGFA	264.721	0.690319	0.193551	3.56659	0.000361653	0.0441057	281.947	243.297	235.943	180.968	394.014	241.493	206.786	248.817	444.402	230.925	206.171	261.884
273	FUNDC2P4	0.812772	15.5979	4.38098	3.56036	0.000370344	0.0450001	0	0	2.74352	0	1.13877	0	0	0	0	5.87098	0	0
274	LINC02147	0.460979	15.6357	4.40386	3.55045	0.000384573	0.0465586	0.822003	0	0	0	0	2.47685	0	0	0	0	2.2329	0

## Sheet: GO_enrichment_GFP
	Term	Overlap	P.value	Adjusted.P.value	Old.P.value	Old.Adjusted.P.value	Odds.Ratio	Combined.Score	Genes
BP.1	BP_monocyte differentiation (GO:0030224)	2022-02-11	0.0029014	0.440978	0	0	29.9955	175.25	MYH9;VEGFA
BP.2	BP_regulation of leukocyte migration (GO:0002685)	2022-02-17	0.00696741	0.440978	0	0	17.9918	89.3567	MADCAM1;VEGFA
BP.3	BP_eye morphogenesis (GO:0048592)	2022-02-20	0.00959281	0.440978	0	0	14.9909	69.659	COL5A1;VEGFA
BP.4	BP_positive regulation of immune system process (GO:0002684)	2022-02-21	0.0105512	0.440978	0	0	14.2012	64.6371	MADCAM1;VEGFA
BP.5	BP_plasma membrane organization (GO:0007009)	1964-03-01	0.0121202	0.440978	0	0	6.66629	29.4176	COL5A1;MYH9;OTOF
BP.6	BP_blood vessel endothelial cell migration (GO:0043534)	2022-02-23	0.0125888	0.440978	0	0	12.8474	56.2068	MYH9;VEGFA
BP.7	BP_mononuclear cell differentiation (GO:1903131)	2022-02-26	0.0159378	0.440978	0	0	11.2398	46.5222	MYH9;VEGFA
BP.8	BP_positive regulation of leukocyte migration (GO:0002687)	2029-02-01	0.019623	0.440978	0	0	9.98942	39.2689	MADCAM1;VEGFA
BP.9	BP_endothelial cell migration (GO:0043542)	1939-02-01	0.0341288	0.440978	0	0	7.2859	24.6089	MYH9;VEGFA
BP.10	BP_synaptic vesicle exocytosis (GO:0016079)	1940-02-01	0.0357529	0.440978	0	0	7.09381	23.6304	STX19;OTOF
BP.11	BP_positive regulation of axon extension involved in axon guidance (GO:0048842)	2022-01-05	0.0367025	0.440978	0	0	33.5253	110.798	VEGFA
BP.12	BP_regulation of retinal ganglion cell axon guidance (GO:0090259)	2022-01-05	0.0367025	0.440978	0	0	33.5253	110.798	VEGFA
BP.13	BP_regulation of adherens junction organization (GO:1903391)	2022-01-05	0.0367025	0.440978	0	0	33.5253	110.798	VEGFA
BP.14	BP_positive regulation of endothelial cell chemotaxis by VEGF-activated vascular endothelial growth factor receptor signaling pathway (GO:0038033)	2022-01-05	0.0367025	0.440978	0	0	33.5253	110.798	VEGFA
BP.15	BP_negative regulation of plasminogen activation (GO:0010757)	2022-01-05	0.0367025	0.440978	0	0	33.5253	110.798	SERPINE1
BP.16	BP_positive regulation of mast cell chemotaxis (GO:0060754)	2022-01-05	0.0367025	0.440978	0	0	33.5253	110.798	VEGFA
BP.17	BP_L-arginine import across plasma membrane (GO:0097638)	2022-01-05	0.0367025	0.440978	0	0	33.5253	110.798	SLC7A3
BP.18	BP_coronary artery morphogenesis (GO:0060982)	2022-01-05	0.0367025	0.440978	0	0	33.5253	110.798	VEGFA
BP.19	BP_positive regulation of transcription from RNA polymerase II promoter in response to hypoxia (GO:0061419)	2022-01-05	0.0367025	0.440978	0	0	33.5253	110.798	VEGFA
BP.20	BP_ornithine transport (GO:0015822)	2022-01-05	0.0367025	0.440978	0	0	33.5253	110.798	SLC7A3
BP.21	BP_vascular endothelial growth factor receptor-2 signaling pathway (GO:0036324)	2022-01-05	0.0367025	0.440978	0	0	33.5253	110.798	VEGFA
BP.22	BP_regulation of plasma membrane organization (GO:1903729)	2022-01-05	0.0367025	0.440978	0	0	33.5253	110.798	MYH9
BP.23	BP_positive regulation of receptor-mediated endocytosis (GO:0048260)	1944-02-01	0.0425377	0.440978	0	0	6.41691	20.2605	SERPINE1;VEGFA
BP.24	BP_positive regulation of deacetylase activity (GO:0090045)	2022-01-06	0.0438808	0.440978	0	0	26.8189	83.8434	VEGFA
BP.25	BP_L-arginine transmembrane transport (GO:1903400)	2022-01-06	0.0438808	0.440978	0	0	26.8189	83.8434	SLC7A3
BP.26	BP_L-ornithine transmembrane transport (GO:1903352)	2022-01-06	0.0438808	0.440978	0	0	26.8189	83.8434	SLC7A3
BP.27	BP_macromolecule biosynthetic process (GO:0009059)	2022-01-06	0.0438808	0.440978	0	0	26.8189	83.8434	COL5A1
BP.28	BP_regulation of mast cell chemotaxis (GO:0060753)	2022-01-06	0.0438808	0.440978	0	0	26.8189	83.8434	VEGFA
BP.29	BP_venous blood vessel morphogenesis (GO:0048845)	2022-01-06	0.0438808	0.440978	0	0	26.8189	83.8434	VEGFA
BP.30	BP_regulation of nitric oxide mediated signal transduction (GO:0010749)	2022-01-06	0.0438808	0.440978	0	0	26.8189	83.8434	VEGFA
BP.31	BP_regulated exocytosis (GO:0045055)	4/180	0.0458583	0.440978	0	0	3.08386	9.50506	SERPINE1;OTOF;MYH9;VEGFA
MF.1	MF_L-arginine transmembrane transporter activity (GO:0061459)	2022-01-05	0.0367025	0.563421	0	0	33.5253	110.798	SLC7A3
MF.2	MF_L-lysine transmembrane transporter activity (GO:0015189)	2022-01-05	0.0367025	0.563421	0	0	33.5253	110.798	SLC7A3
MF.3	MF_L-ornithine transmembrane transporter activity (GO:0000064)	2022-01-05	0.0367025	0.563421	0	0	33.5253	110.798	SLC7A3

## Sheet: GO_enrichment_CLU
	Term	Overlap	P.value	Adjusted.P.value	Old.P.value	Old.Adjusted.P.value	Odds.Ratio	Combined.Score	Genes
BP.1	BP_regulation of neural precursor cell proliferation (GO:2000177)	2022-03-23	0.0014414	0.582471	0	0	15.2961	100.069	PTPRZ1;MDK;NES
BP.2	BP_positive regulation of oligodendrocyte differentiation (GO:0048714)	2022-02-08	0.0025994	0.582471	0	0	33.841	201.438	PTPRZ1;MDK
BP.3	BP_glial cell differentiation (GO:0010001)	2022-03-29	0.00284777	0.582471	0	0	11.7627	68.9437	SOX2;PTPRZ1;SOX4
BP.4	BP_columnar/cuboidal epithelial cell differentiation (GO:0002065)	2022-02-11	0.00500759	0.582471	0	0	22.5573	119.481	NPY;SOX4
BP.5	BP_negative regulation of epithelial cell apoptotic process (GO:1904036)	1937-03-01	0.00571654	0.582471	0	0	8.99136	46.4349	MDK;SERPINE1;SCG2
BP.6	BP_positive regulation of epithelial to mesenchymal transition (GO:0010718)	1942-03-01	0.00814823	0.582471	0	0	7.83664	37.6939	COL1A1;MDK;GLIPR2
BP.7	BP_positive regulation of glial cell differentiation (GO:0045687)	2022-02-18	0.0133144	0.582471	0	0	12.684	54.781	PTPRZ1;MDK
BP.8	BP_regulation of oligodendrocyte differentiation (GO:0048713)	2022-02-19	0.0147853	0.582471	0	0	11.9373	50.3051	PTPRZ1;MDK
BP.9	BP_negative regulation of response to wounding (GO:1903035)	2022-02-21	0.0179253	0.582471	0	0	10.6796	42.9486	MDK;SERPINE1
BP.10	BP_eye development (GO:0001654)	1958-03-01	0.0195357	0.582471	0	0	5.55239	21.8515	SOX2;COL5A1;PBX1
BP.11	BP_positive regulation of neural precursor cell proliferation (GO:2000179)	2022-02-22	0.0195916	0.582471	0	0	10.1451	39.8973	MDK;NES
BP.12	BP_endocrine system development (GO:0035270)	2022-02-24	0.0231097	0.582471	0	0	9.22191	34.7436	SOX2;MDK
BP.13	BP_glial cell development (GO:0021782)	2022-02-26	0.0268661	0.582471	0	0	8.45256	30.572	MDK;SOX4
BP.14	BP_negative regulation of endothelial cell apoptotic process (GO:2000352)	2022-02-27	0.0288304	0.582471	0	0	8.11405	28.7751	SERPINE1;SCG2
BP.15	BP_positive regulation of leukocyte migration (GO:0002687)	2029-02-01	0.0329246	0.582471	0	0	7.51225	25.6433	MDK;MADCAM1
BP.16	BP_positive regulation of leukocyte cell-cell adhesion (GO:1903039)	1931-02-01	0.0372312	0.582471	0	0	6.99346	23.0127	MDK;SIRPG
BP.17	BP_regulation of epithelial to mesenchymal transition (GO:0010717)	1976-03-01	0.0391826	0.582471	0	0	4.17949	13.5396	COL1A1;MDK;GLIPR2
BP.18	BP_central nervous system neuron differentiation (GO:0021953)	1934-02-01	0.044068	0.582471	0	0	6.33686	19.7838	NPY;SOX4
BP.19	BP_positive regulation of gamma-delta T cell activation (GO:0046645)	2022-01-05	0.0482938	0.582471	0	0	25.2538	76.5305	SOX4
BP.20	BP_negative regulation of plasminogen activation (GO:0010757)	2022-01-05	0.0482938	0.582471	0	0	25.2538	76.5305	SERPINE1
BP.21	BP_negative regulation of regulatory T cell differentiation (GO:0045590)	2022-01-05	0.0482938	0.582471	0	0	25.2538	76.5305	MDK
BP.22	BP_positive regulation of neutrophil extravasation (GO:2000391)	2022-01-05	0.0482938	0.582471	0	0	25.2538	76.5305	MDK
BP.23	BP_kidney morphogenesis (GO:0060993)	2022-01-05	0.0482938	0.582471	0	0	25.2538	76.5305	SOX4
BP.24	BP_L-arginine import across plasma membrane (GO:0097638)	2022-01-05	0.0482938	0.582471	0	0	25.2538	76.5305	SLC7A3
BP.25	BP_regulation of inflammatory response to wounding (GO:0106014)	2022-01-05	0.0482938	0.582471	0	0	25.2538	76.5305	MDK
BP.26	BP_chemokine (C-X-C motif) ligand 12 signaling pathway (GO:0038146)	2022-01-05	0.0482938	0.582471	0	0	25.2538	76.5305	STK39
BP.27	BP_ornithine transport (GO:0015822)	2022-01-05	0.0482938	0.582471	0	0	25.2538	76.5305	SLC7A3
BP.28	BP_endodermal cell fate specification (GO:0001714)	2022-01-05	0.0482938	0.582471	0	0	25.2538	76.5305	SOX2
BP.29	BP_central nervous system development (GO:0007417)	6/268	0.0499221	0.582471	0	0	2.34295	7.02251	MARCKSL1;MARCKS;PTPRZ1;NES;SOX4;PBX1
MF.1	MF_platelet-derived growth factor binding (GO:0048407)	2022-02-11	0.00500759	0.515288	0	0	22.5573	119.481	COL1A1;COL5A1
MF.2	MF_neuropeptide hormone activity (GO:0005184)	2022-02-26	0.0268661	0.515288	0	0	8.45256	30.572	NPY;CRH
MF.3	MF_RNA-DNA hybrid ribonuclease activity (GO:0004523)	2022-01-05	0.0482938	0.515288	0	0	25.2538	76.5305	APEX1
MF.4	MF_creatine kinase activity (GO:0004111)	2022-01-05	0.0482938	0.515288	0	0	25.2538	76.5305	CKB
MF.5	MF_L-arginine transmembrane transporter activity (GO:0061459)	2022-01-05	0.0482938	0.515288	0	0	25.2538	76.5305	SLC7A3
MF.6	MF_L-lysine transmembrane transporter activity (GO:0015189)	2022-01-05	0.0482938	0.515288	0	0	25.2538	76.5305	SLC7A3
MF.7	MF_L-ornithine transmembrane transporter activity (GO:0000064)	2022-01-05	0.0482938	0.515288	0	0	25.2538	76.5305	SLC7A3
MF.8	MF_phosphodiesterase I activity (GO:0004528)	2022-01-05	0.0482938	0.515288	0	0	25.2538	76.5305	APEX1
MF.9	MF_phosphotransferase activity, nitrogenous group as acceptor (GO:0016775)	2022-01-05	0.0482938	0.515288	0	0	25.2538	76.5305	CKB
MF.10	MF_CCR5 chemokine receptor binding (GO:0031730)	2022-01-05	0.0482938	0.515288	0	0	25.2538	76.5305	NES
MF.11	MF_phosphoric diester hydrolase activity (GO:0008081)	1936-02-01	0.0488635	0.515288	0	0	5.9635	18.0022	APEX1;PLD4
KEGG	KEGG_Biosynthesis of unsaturated fatty acids	2022-02-27	0.0288304	0.925497	0	0	8.11405	28.7751	FADS2;SCD

## Sheet: Astrocytes_CLU_vs_GFP
Gene	baseMean	log2FoldChange	lfcSE	stat	pvalue	padj	A1	A3	A5	A7	A9	A11	B2	B3	B5	B7	B10	B11			p value adjusted for multiple comparisons using the Bonferroni method
GAP43	375.239	3.27721	0.284121	11.5346	8.83465e-31	8.40087e-27	131.049	64.6396	786.711	608.586	85.5009	66.7158	934.716	292.617	82.7796	70.1292	1081.81	297.613
CLU	298.112	2.48106	0.274207	9.04813	1.45441e-19	6.91502e-16	162.05	135.995	562.837	370.556	128.251	114.852	849.61	238.595	83.9455	133.004	609.136	188.509
CORO2B	121.457	2.43445	0.286356	8.50148	1.87194e-17	5.93342e-14	60.5924	36.9369	274.324	128.665	48.0942	52.3592	211.675	101.29	41.9727	51.5893	334.814	115.166
NPY	75.3417	3.99194	0.475371	8.39753	4.55983e-17	8.69757e-14	18.3186	17.629	223.874	165.978	9.61885	12.6676	91.6531	33.7635	3.49773	10.4791	185.695	130.926
PTPRZ1	75.9415	3.17363	0.37794	8.39718	4.57334e-17	8.69757e-14	31.0008	9.23423	307.432	32.1663	13.8939	16.0456	124.386	38.2653	30.3137	11.2852	251.814	45.4603
LMO1	42.0034	4.94253	0.594324	8.31622	9.08152e-17	1.43927e-13	7.04563	1.67895	184.459	45.0328	2.13752	3.37801	59.6473	11.2545	3.49773	1.61217	144.898	39.3989
CKB	435.275	2.11326	0.26699	7.91512	2.47024e-15	2.94472e-12	229.688	124.242	1053.15	603.44	193.446	111.474	964.54	264.481	270.491	158.798	962.238	287.309
GPM6B	65.9653	2.98475	0.377112	7.91475	2.47742e-15	2.94472e-12	18.3186	11.7527	179.73	88.779	20.3065	14.3566	195.672	39.3907	25.65	16.1217	137.865	43.6419
APLP1	122.557	2.26833	0.294295	7.70765	1.28158e-14	1.35407e-11	52.1377	54.5659	285.36	146.678	66.2632	48.1367	218.949	133.929	45.4705	54.8137	285.576	78.7979
SPP1	122.951	2.03121	0.26732	7.59843	2.99746e-14	2.85029e-11	59.1833	25.1843	304.279	141.532	49.163	25.3351	240.771	117.609	90.941	25.7947	261.661	133.956
GREM1	154.667	-2.84211	0.387072	-7.34258	2.0952e-13	1.81121e-10	197.278	122.563	20.4955	187.851	362.31	123.297	87.2887	142.369	306.634	108.821	18.2881	178.811
CCDC80	160.929	-2.41691	0.333784	-7.24094	4.4558e-13	3.53085e-10	271.961	189.721	47.2973	138.958	284.29	185.791	106.929	166.004	294.975	136.228	21.1017	87.8899
CRH	109.971	4.42629	0.613304	7.21712	5.30995e-13	3.88402e-10	36.6373	12.5921	239.639	69.4792	7.48133	10.134	221.859	45.5807	6.99546	19.346	579.594	70.3119
GABBR2	90.2923	2.25182	0.314995	7.14874	8.75804e-13	5.94859e-10	50.7286	20.9869	193.919	110.652	32.0628	33.7801	210.948	105.792	44.3046	20.1521	198.356	61.826
PLAT	200.194	-1.67531	0.236011	-7.09843	1.26184e-12	7.9992e-10	262.098	256.04	88.2882	96.4989	346.279	324.289	109.838	122.674	265.827	342.585	74.5594	113.348
CXCL14	406.017	3.39268	0.4969	6.82769	8.62913e-12	5.1284e-09	105.684	26.8632	1079.95	865.917	103.67	65.8713	744.864	336.509	76.95	25.7947	1104.32	335.8
SLC35F1	55.4853	2.77921	0.413618	6.71928	1.82627e-11	1.02153e-08	19.7278	8.39476	119.82	83.6324	8.55009	16.8901	122.204	37.1398	31.4796	17.7338	146.305	53.9462
SCAMP2	52.3781	2.84327	0.427894	6.6448	3.03633e-11	1.60402e-08	18.3186	22.6658	81.9819	21.8731	20.3065	14.3566	130.933	24.7599	23.3182	10.4791	241.966	17.578
RGS4	64.6782	-2.5904	0.400957	-6.46056	1.04317e-10	5.2208e-08	131.049	73.0344	23.6486	39.8862	89.7759	88.6729	27.6414	50.0825	116.591	75.7718	4.22034	55.7646
NNAT	76.7332	2.8237	0.447376	6.31168	2.7602e-10	1.31234e-07	31.0008	7.55528	154.504	136.385	18.1689	22.8016	202.946	30.9499	31.4796	16.1217	195.543	73.3426
SCG2	162.204	2.10626	0.337759	6.23599	4.4893e-10	2.0328e-07	93.0024	106.613	389.414	136.385	45.9567	77.6943	172.395	54.0216	79.2819	304.699	405.153	81.8286
SERPINE1	2012.92	-1.46979	0.23692	-6.20374	5.51373e-10	2.38318e-07	2122.14	1324.69	917.567	2964.45	3034.21	1703.36	1418.44	4369.56	2837.82	978.585	707.611	1776.59
INHBA	124.832	-2.03281	0.331122	-6.13914	8.29681e-10	3.43019e-07	129.64	90.6634	23.6486	270.197	230.852	68.4048	61.1021	285.301	100.268	62.8745	25.3221	149.716
NLGN4X	69.6026	2.24716	0.367041	6.12236	9.22007e-10	3.65307e-07	67.6381	15.95	181.306	101.646	17.1002	16.8901	115.658	76.5306	22.1523	10.4791	158.966	50.9155
CAV1	1160.3	-2.00286	0.328385	-6.09913	1.0665e-09	4.05654e-07	1785.36	1927.44	290.09	586.713	1579.63	1181.46	744.864	911.614	1619.45	2263.48	267.288	766.158
ATP1B2	148.188	4.24456	0.717827	5.91307	3.35795e-09	1.18262e-06	45.092	10.9132	744.143	97.7856	32.0628	52.3592	254.592	54.0216	9.32728	12.0912	423.441	42.4296
CREB3L1	168.801	-1.70746	0.288529	-5.9178	3.26267e-09	1.18262e-06	209.96	232.535	53.6036	265.05	231.921	140.188	91.6531	227.341	207.532	153.156	52.0509	160.626
ADAMTS16	32.2287	2.81621	0.477748	5.89477	3.75199e-09	1.2742e-06	7.04563	8.39476	107.207	42.4595	8.55009	7.60053	42.1895	23.6344	16.3227	12.0912	90.034	21.2148
MSI1	35.5351	2.76283	0.473709	5.83234	5.46552e-09	1.79212e-06	4.22738	10.0737	124.549	37.3129	10.6876	7.60053	47.2814	16.8817	23.3182	5.64258	105.509	33.3376
SOX2	517.342	1.65097	0.287889	5.73474	9.76638e-09	3.09562e-06	291.689	271.99	1051.58	778.424	292.84	366.514	802.329	332.008	315.962	372.41	1004.44	327.92
ALCAM	215.594	-1.75401	0.307426	-5.70545	1.16034e-08	3.34353e-06	283.234	271.151	85.1351	265.05	316.353	194.236	149.118	268.42	324.123	225.703	50.6441	153.959
COL1A1	22695.2	-2.62396	0.459381	-5.71195	1.11692e-08	3.34353e-06	49094	31563.4	4236.26	41995	25354.2	18230.3	10377.9	33209.2	23918.6	15239.8	2370.43	16753.6
HLA-DRB1	104.292	1.92293	0.336797	5.70947	1.13328e-08	3.34353e-06	50.7286	38.6159	190.766	108.079	64.1256	53.2037	180.397	191.889	45.4705	46.7528	220.865	60.6137
KMT2A	75.9568	1.71554	0.303806	5.64683	1.63429e-08	4.57074e-06	45.092	47.0106	113.513	34.7396	54.5068	49.8257	212.402	34.3262	53.6318	39.4981	181.475	45.4603
NR2F2	47.5319	-2.37107	0.4224	-5.61332	1.98477e-08	5.39233e-06	118.367	44.4922	14.1892	12.8665	116.495	40.5362	39.2799	25.3226	81.6137	45.1407	8.44068	23.6394
PEA15	334.942	1.26274	0.225426	5.60158	2.12403e-08	5.61038e-06	224.051	202.314	521.846	499.221	242.609	175.657	654.665	360.707	213.361	170.084	461.424	293.371
FBN1	111.03	-1.86474	0.335965	-5.5504	2.85009e-08	7.32473e-06	188.823	143.55	44.1441	83.6324	177.414	76.8498	77.8324	110.857	193.541	119.3	30.9492	85.4654
PLPP3	56.3679	2.06227	0.373771	5.51745	3.43948e-08	8.60685e-06	43.6829	31.9001	116.667	74.6258	14.9627	26.1796	102.564	21.9463	31.4796	24.9886	128.017	59.4015
CNR1	21.8426	3.3923	0.62898	5.39334	6.91618e-08	1.68631e-05	8.45476	6.7158	45.7207	20.5864	4.27504	5.91152	77.105	3.37635	5.82955	4.03042	57.678	22.4271
PXDN	142.331	-1.55189	0.289375	-5.3629	8.18955e-08	1.89938e-05	195.869	209.029	69.3693	227.737	128.251	138.499	47.2814	96.7887	171.389	255.528	50.6441	117.591
QKI	221.7	1.41913	0.264615	5.36303	8.18387e-08	1.89938e-05	176.141	98.2186	439.864	227.737	169.933	96.2734	304.056	152.498	114.259	125.749	524.729	230.938
FABP7	81.5097	3.54656	0.67236	5.27479	1.3291e-07	3.00914e-05	36.6373	5.87633	321.621	158.258	11.7564	21.1126	144.754	34.8889	11.6591	11.2852	181.475	38.7928
SPARCL1	17.5293	3.60623	0.692583	5.20693	1.91992e-07	4.2457e-05	1.40913	0	22.0721	5.14661	7.48133	16.0456	88.0161	12.9427	3.49773	6.44866	35.1695	12.1227
MAP2	53.6913	2.06179	0.397013	5.19327	2.06634e-07	4.46565e-05	25.3643	24.3448	179.73	28.3063	27.7878	34.6246	56.0102	25.3226	31.4796	32.2433	137.865	41.2173
UNC5B	45.4399	-2.3541	0.458205	-5.13764	2.78204e-07	5.87877e-05	47.9103	66.3186	14.1892	95.2123	72.6757	29.5576	9.45628	80.4697	37.3091	41.9163	8.44068	41.8235
SEMA6A	54.0596	2.26939	0.445025	5.09947	3.40612e-07	7.04105e-05	33.819	7.55528	208.108	39.8862	27.7878	37.1582	92.3805	28.1362	22.1523	14.5095	106.915	30.3069
SIX1	29.7995	-2.39788	0.473521	-5.06394	4.10687e-07	8.30897e-05	46.5012	32.7395	4.72973	3.85996	51.3005	53.2037	10.9111	18.0072	51.3	56.4258	14.0678	14.5473
CA12	71.7465	2.12563	0.423997	5.0133	5.35036e-07	0.000105993	62.0016	15.1106	261.711	28.3063	37.4066	25.3351	77.8324	51.7707	29.1477	19.346	220.865	32.1253
LMO2	24.9783	2.58585	0.518175	4.99029	6.02883e-07	0.000116996	14.0913	3.3579	94.5945	14.1532	10.6876	8.44503	49.4636	11.2545	11.6591	0.806083	74.5594	6.66751
PDPN	109.862	1.40229	0.282217	4.96884	6.73557e-07	0.000128097	81.7293	63.8001	184.459	190.425	61.9881	66.7158	183.306	105.23	59.4614	66.0988	161.78	93.3452
CD74	235.632	1.84568	0.371845	4.96357	6.92097e-07	0.000129042	85.9567	79.7502	471.396	366.696	246.884	86.1393	349.155	333.133	83.9455	74.1596	530.356	120.015
MLC1	21.444	2.52216	0.509651	4.9488	7.46719e-07	0.000136549	15.5004	5.03685	88.2882	18.0131	2.13752	4.22252	30.551	6.7527	13.9909	7.25475	53.4577	12.1227
PMP22	50.2549	1.91582	0.391612	4.89215	9.97403e-07	0.000178949	14.0913	27.7027	70.9459	122.232	16.0314	18.5791	66.1939	55.147	27.9818	33.0494	80.1865	70.9181
RHOJ	24.072	2.73927	0.564034	4.85657	1.19434e-06	0.000210315	9.86389	1.67895	89.8648	30.8796	7.48133	10.9785	34.1881	23.6344	6.99546	4.8365	43.6102	24.8516
ID4	15.1059	3.54574	0.742063	4.77822	1.76858e-06	0.000305772	1.40913	2.51843	20.4955	16.7265	7.48133	4.22252	44.3718	7.31542	2.33182	1.61217	66.1187	6.66751
LDLRAD3	28.8653	2.28251	0.480154	4.75371	1.99719e-06	0.000339131	7.04563	13.4316	78.8288	33.453	17.1002	28.7131	44.3718	27.5735	10.4932	14.5095	47.8305	23.0332
STC2	23.9803	-3.26078	0.688234	-4.73789	2.15959e-06	0.000360272	12.6821	11.7527	1.57658	7.71991	65.1944	7.60053	13.8207	38.2653	94.4387	12.0912	1.40678	21.2148
COL12A1	44.0645	-2.13761	0.452678	-4.72213	2.33385e-06	0.000368375	88.775	53.7264	4.72973	30.8796	53.438	50.6702	25.4592	19.6954	81.6137	53.2015	16.8814	49.7033
HLA-DPA1	47.1443	1.7382	0.368094	4.72217	2.33336e-06	0.000368375	19.7278	26.0237	77.2522	46.3195	35.2691	38.8472	91.6531	61.8997	25.65	20.1521	95.6611	27.2762
IGFBP7	128.906	-1.63644	0.346445	-4.72352	2.31802e-06	0.000368375	124.003	214.066	48.8738	119.659	199.858	124.142	84.3791	113.67	191.209	205.551	32.356	89.1022
KIF1A	25.0724	2.25446	0.47768	4.7196	2.36312e-06	0.000368375	11.273	2.51843	44.1441	29.593	13.8939	10.9785	69.831	23.0717	11.6591	5.64258	61.8984	16.3657
LOX	190.081	-2.77755	0.589107	-4.71485	2.41894e-06	0.000370995	215.596	305.569	31.5315	102.932	336.66	156.233	101.109	112.545	509.503	279.711	25.3221	104.256
HMGA2	151.484	-1.39167	0.295517	-4.70926	2.48612e-06	0.000375247	207.142	243.448	74.099	88.779	221.233	155.389	94.5628	133.929	199.371	166.053	68.9323	164.869
TCF12	113.122	1.51387	0.322111	4.69983	2.60376e-06	0.000386862	53.5468	88.1449	293.243	204.578	70.5382	43.9142	138.207	71.4661	64.125	74.1596	160.373	95.1636
CRYAB	24.5765	3.0089	0.642252	4.68493	2.8006e-06	0.000409341	1.40913	0.839476	7.88288	5.14661	10.6876	7.60053	188.398	16.319	9.32728	5.64258	29.5424	12.1227
PAPPA	84.624	-1.70264	0.363657	-4.68198	2.84115e-06	0.000409341	54.9559	40.2948	28.3784	70.7659	257.571	70.9383	72.0132	109.169	172.555	52.3954	42.2034	44.248
CTSB	491.405	-1.24409	0.267562	-4.64971	3.32398e-06	0.000471757	680.608	750.491	261.711	385.996	572.856	460.254	363.703	428.234	677.394	742.403	187.102	386.11
FMNL2	39.5795	1.96486	0.424648	4.62704	3.70932e-06	0.000518705	21.1369	18.4685	83.5585	48.8928	12.8251	15.2011	66.1939	41.6416	24.4841	40.3042	73.1526	29.0946
EMX2	14.0968	4.08757	0.886046	4.61327	3.96384e-06	0.000530876	2.81825	0	80.4053	10.2932	2.13752	9.28954	16.0029	5.06452	2.33182	3.22433	35.1695	2.42455
RIPOR2	23.6779	2.32946	0.504906	4.61364	3.95675e-06	0.000530876	14.0913	9.23423	74.099	19.2998	10.6876	15.2011	31.2784	17.4445	5.82955	13.7034	52.0509	21.2148
TUBB6	316.021	-1.22543	0.265512	-4.61534	3.92444e-06	0.000530876	486.149	342.506	148.198	315.23	384.754	241.528	254.592	410.226	420.893	234.57	150.526	403.081
NOVA1	77.7817	1.59614	0.346343	4.60857	4.05449e-06	0.000535474	29.5917	54.5659	124.549	70.7659	50.2318	125.831	109.838	50.6452	43.1387	91.8935	135.051	47.2787
C21orf62	12.2803	3.8837	0.846762	4.58653	4.5068e-06	0.000587057	1.40913	5.87633	31.5315	7.71991	5.3438	2.53351	24.0044	3.37635	0	1.61217	54.8644	9.09206
RIN2	91.1712	-1.81265	0.395733	-4.58048	4.63907e-06	0.00059612	129.64	129.279	23.6486	57.8993	257.571	59.9597	74.9228	52.8961	117.757	87.057	42.2034	61.2199
NES	79.671	1.66031	0.363816	4.56361	5.02816e-06	0.000637504	26.7734	65.4791	78.8288	120.945	60.9194	39.6917	171.668	163.753	23.3182	40.3042	92.8475	71.5242
CHI3L1	114.096	1.78613	0.393602	4.53792	5.68128e-06	0.000700571	62.0016	57.9238	271.171	64.3326	55.5756	56.5817	92.3805	116.484	85.1114	84.6387	362.949	60.0076
DLC1	49.3166	-1.58529	0.349242	-4.53922	5.6462e-06	0.000700571	66.2289	27.7027	20.4955	64.3326	95.1197	36.3136	34.9155	56.2725	79.2819	24.1825	23.9153	63.0383
LINC00461	32.1729	2.0649	0.455274	4.5355	5.74661e-06	0.000700571	9.86389	21.8264	64.6396	30.8796	10.6876	24.4906	56.7377	26.4481	19.8205	48.365	40.7966	31.5191
SDC2	114.97	1.46732	0.323908	4.53006	5.8968e-06	0.00070978	60.5924	32.7395	168.694	227.737	95.1197	51.5147	178.214	128.301	52.4659	29.8251	218.051	136.381
MICAL2	124.209	-1.53006	0.338364	-4.52192	6.12809e-06	0.000728401	166.277	164.537	29.9549	216.158	161.383	89.5174	80.0146	193.015	138.743	68.5171	47.8305	134.563
LOXL2	136.959	-1.77915	0.396515	-4.48697	7.22417e-06	0.000848081	164.868	222.461	50.4504	195.571	165.658	89.5174	98.9272	189.638	226.186	107.209	23.9153	109.105
FJX1	45.5895	1.56926	0.350755	4.47396	7.6784e-06	0.000890413	25.3643	31.0606	113.513	59.186	22.444	19.4236	69.1035	41.6416	33.8114	18.5399	67.5255	45.4603
AP1S2	110.22	1.35025	0.302914	4.45753	8.2911e-06	0.000949881	67.6381	76.3923	179.73	221.304	75.882	48.9812	154.937	101.29	60.6273	54.0076	188.509	93.3452
PIR	44.5806	1.77382	0.399802	4.43674	9.13317e-06	0.0010339	19.7278	11.7527	88.2882	66.9059	32.0628	20.2681	66.1939	34.8889	22.1523	24.1825	105.509	43.0358
PEG10	212.979	1.33199	0.301822	4.41316	1.01872e-05	0.00112639	215.596	212.387	384.684	154.398	75.882	95.4289	306.965	177.258	144.573	164.441	336.221	287.915
SMURF2	102.356	-1.38663	0.314026	-4.41564	1.00713e-05	0.00112639	125.412	146.069	36.2612	65.6193	194.514	102.185	77.105	98.4768	134.08	99.1482	59.0848	90.3145
CDH2	133.46	1.33135	0.302428	4.40219	1.07162e-05	0.00117127	126.821	52.0475	233.333	176.271	80.1571	71.7828	168.031	152.498	66.4569	74.1596	279.949	120.015
FRMD6	72.0139	-1.58994	0.362369	-4.38763	1.14591e-05	0.00123411	76.0928	81.4291	22.0721	104.219	97.2572	47.2922	43.6443	150.81	87.4432	54.0076	21.1017	78.7979
SAT1	105.744	1.72953	0.394503	4.38408	1.16478e-05	0.00123411	77.502	57.0843	316.892	78.4858	66.2632	32.9356	82.1969	72.5915	44.3046	90.2813	294.017	56.3708
WNT5A	67.7633	-1.49123	0.340195	-4.38347	1.16805e-05	0.00123411	77.502	98.2186	22.0721	93.9256	101.532	69.2493	42.9169	81.5951	82.7796	54.8137	26.7288	61.826
CANX	461.884	0.983707	0.225546	4.36146	1.29199e-05	0.00133943	314.235	356.777	668.468	474.775	384.754	305.71	655.393	424.857	408.068	342.585	873.611	333.376
PTPRE	33.2343	1.82696	0.418951	4.3608	1.2959e-05	0.00133943	12.6821	15.1106	39.4144	47.6061	14.9627	27.0241	61.1021	50.6452	17.4886	17.7338	60.4916	34.5498
PPP2R2B	17.3847	2.5489	0.585632	4.35239	1.34662e-05	0.00137689	4.22738	8.39476	53.6036	6.43326	12.8251	14.3566	29.0962	9.0036	4.66364	9.673	43.6102	12.7289
TUBB2B	35.0999	2.02678	0.467889	4.33174	1.47935e-05	0.00149651	9.86389	26.0237	70.9459	66.9059	11.7564	21.9571	51.6458	16.8817	25.65	20.9582	73.1526	25.4578
CPNE2	54.9669	1.47977	0.342424	4.32146	1.54999e-05	0.00155146	25.3643	42.8133	96.1711	59.186	33.1316	59.9597	70.5584	42.7671	36.1432	44.3346	101.288	47.8849
EEF1A2	10.1612	4.38419	1.01672	4.31211	1.61705e-05	0.00160173	1.40913	2.51843	23.6486	23.1597	1.06876	0.844503	22.5496	12.3799	1.16591	1.61217	26.7288	4.8491
HSP90B1	468.408	1.05743	0.246394	4.29164	1.77359e-05	0.00173866	403.01	365.172	789.864	434.888	329.178	238.994	923.805	372.524	426.723	377.247	683.695	275.793
CDK2AP2	71.0084	1.28919	0.301153	4.28085	1.86183e-05	0.00180654	43.6829	52.887	111.937	88.779	65.1944	48.9812	130.933	69.7779	36.1432	40.3042	108.322	55.1585
ERO1A	147.004	-1.31381	0.307545	-4.27191	1.93802e-05	0.00186148	162.05	196.437	80.4053	113.225	197.721	106.407	98.1998	159.814	272.823	184.593	71.7458	120.621
LRRC17	113.816	-1.3255	0.312101	-4.24703	2.16621e-05	0.00203946	121.185	156.142	77.2522	209.724	138.939	78.5388	56.7377	147.434	136.411	103.179	32.356	107.892
PODXL	9.61863	3.58572	0.843859	4.24919	2.14548e-05	0.00203946	1.40913	2.51843	28.3784	11.5799	2.13752	2.53351	18.1851	10.129	2.33182	1.61217	26.7288	7.87979
FZD5	37.8188	2.02685	0.478383	4.23687	2.26657e-05	0.00211302	9.86389	4.19738	96.1711	50.1794	35.2691	13.5121	64.7391	24.1972	18.6546	12.0912	97.0679	27.8823
LIMCH1	34.2368	1.62885	0.385626	4.22391	2.40104e-05	0.00221665	15.5004	16.7895	61.4864	37.3129	23.5127	14.3566	64.7391	28.699	22.1523	19.346	63.3051	43.6419
MEX3A	109.745	1.1416	0.270706	4.21711	2.47454e-05	0.00226254	71.8655	107.453	189.189	126.092	72.6757	95.4289	159.302	93.975	68.7887	122.525	126.61	83.0408
PRDM16	19.9655	2.20756	0.524285	4.2106	2.54691e-05	0.00230653	7.04563	9.23423	59.9099	29.593	11.7564	6.75603	37.0977	12.3799	6.99546	8.06083	29.5424	21.2148
INSM1	11.3746	3.31828	0.791425	4.19279	2.75544e-05	0.00245636	2.81825	10.9132	31.5315	5.14661	2.13752	4.22252	10.9111	2.2509	2.33182	15.3156	33.7627	15.1534
LUZP1	30.7013	-2.05018	0.48906	-4.19209	2.76402e-05	0.00245636	62.0016	55.4054	6.3063	28.3063	44.888	23.6461	13.8207	37.7026	32.6455	35.4677	11.2542	16.9718
DDR1	26.1981	1.91935	0.460773	4.16551	3.10657e-05	0.00273163	11.273	19.3079	59.9099	30.8796	14.9627	10.134	48.0088	27.0108	13.9909	17.7338	47.8305	13.335
FN1	966.378	-2.41997	0.581204	-4.16371	3.13122e-05	0.00273163	1557.08	1498.46	244.369	936.683	2124.7	448.431	709.221	970.7	1743.04	640.03	171.627	552.191
ENC1	173.256	1.59344	0.383074	4.15961	3.18789e-05	0.00275579	50.7286	48.6896	351.576	340.963	130.389	124.987	214.585	226.215	106.098	64.4866	282.763	137.593
ZHX2	22.8215	1.97567	0.477629	4.13642	3.52771e-05	0.00302207	16.9095	3.3579	69.3693	41.1729	7.48133	4.22252	32.0059	18.0072	11.6591	6.44866	40.7966	22.4271
PDIA4	84.2276	1.14946	0.278822	4.12257	3.74671e-05	0.00318103	59.1833	49.5291	170.27	51.4661	57.7131	50.6702	142.572	57.3979	97.9364	56.4258	157.559	60.0076
TRIB2	37.8627	1.51908	0.370279	4.10252	4.08675e-05	0.00343902	23.9552	52.887	72.5225	29.593	14.9627	35.4691	46.554	21.3835	23.3182	51.5893	59.0848	23.0332
AHNAK2	37.9687	-1.80571	0.440891	-4.09559	4.21094e-05	0.00351244	66.2289	30.2211	11.036	10.2932	55.5756	38.8472	27.6414	27.5735	67.6228	59.6501	15.4746	45.4603
PPFIA1	58.6933	-1.81454	0.443368	-4.09264	4.26499e-05	0.00352659	71.8655	29.3816	23.6486	18.0131	28.8565	31.2466	26.1866	23.0717	294.975	62.0684	29.5424	65.4628
HSPA5	437.483	0.956932	0.235369	4.06566	4.78969e-05	0.0039263	332.554	373.567	627.477	366.696	369.791	247.44	899.074	437.8	378.921	271.65	590.848	353.984
MXRA8	47.5795	-1.87829	0.462398	-4.06206	4.86424e-05	0.00395334	40.8647	80.5897	14.1892	46.3195	80.1571	38.8472	24.0044	27.0108	68.7887	108.015	11.2542	30.913
TMEM171	14.9793	-2.87298	0.707653	-4.05988	4.90982e-05	0.00395657	25.3643	23.5053	1.57658	0	25.6503	23.6461	10.9111	4.5018	40.8068	20.1521	0	3.63682
SPSB1	62.2878	-1.4012	0.347294	-4.03463	5.46881e-05	0.00437	114.139	89.8239	31.5315	51.4661	58.7818	67.5603	37.0977	72.0288	85.1114	62.8745	26.7288	50.3094
IGFBP4	145.637	-2.47292	0.619257	-3.99337	6.51398e-05	0.00516179	228.278	167.895	28.3784	66.9059	294.978	92.0509	102.564	61.337	325.289	290.996	25.3221	63.6444
TRIM9	16.3194	2.508	0.628689	3.98926	6.628e-05	0.00520873	5.63651	0.839476	31.5315	21.8731	10.6876	7.60053	32.7333	14.6308	3.49773	8.06083	47.8305	10.9105
LPAR1	53.9536	-1.83278	0.460115	-3.98331	6.79617e-05	0.00529712	53.5468	78.9107	9.45945	23.1597	84.4321	88.6729	27.6414	10.6918	53.6318	163.635	15.4746	38.1867
SDC4	75.2749	-1.35998	0.341987	-3.9767	6.98788e-05	0.00540225	98.6389	106.613	34.6847	42.4595	120.77	64.1823	58.1925	54.5843	121.255	125.749	37.9831	38.1867
COL6A1	1360.05	-1.91223	0.481329	-3.97281	7.10292e-05	0.00540333	2654.79	1936.67	543.918	999.729	1583.9	921.353	1009.64	946.503	3046.52	1670.2	389.678	617.654
TNC	216.734	1.26704	0.318779	3.97465	7.04817e-05	0.00540333	171.913	141.032	326.351	257.33	122.907	257.574	216.04	299.932	101.434	156.38	386.865	163.051
CELF2	31.0179	1.80316	0.454537	3.96702	7.27774e-05	0.00549238	14.0913	8.39476	67.7927	50.1794	16.0314	25.3351	58.1925	32.0753	16.3227	15.3156	39.3899	29.0946
FLNB	65.4381	-1.46225	0.369019	-3.96252	7.41623e-05	0.00555283	84.5476	73.8739	15.7658	47.6061	117.564	47.2922	56.7377	75.9679	111.927	62.0684	42.2034	49.7033
GRIA1	21.3267	1.97554	0.500896	3.944	8.0132e-05	0.00595293	8.45476	9.23423	29.9549	14.1532	9.61885	28.7131	53.828	14.6308	12.825	17.7338	37.9831	18.7903
WSCD1	28.8481	2.11001	0.53617	3.93535	8.3077e-05	0.00612387	9.86389	4.19738	88.2882	52.7527	16.0314	10.9785	36.3703	18.5699	11.6591	20.1521	50.6441	26.67
DNAJB4	48.7931	-1.70409	0.436797	-3.90132	9.56685e-05	0.00699778	38.0464	54.5659	15.7658	28.3063	109.014	31.2466	40.0073	61.337	108.43	34.6616	21.1017	43.0358
ANTXR2	77.7966	-1.37466	0.353847	-3.88489	0.000102375	0.0074312	128.231	131.798	28.3784	45.0328	78.0195	92.0509	60.3747	58.5234	110.761	109.627	29.5424	61.2199
ACOX2	17.4171	2.05107	0.528767	3.87896	0.000104904	0.00755704	11.273	10.9132	36.2612	15.4398	6.41256	6.75603	23.277	11.8172	8.16137	16.1217	49.2373	13.335
CLIC4	76.176	-1.46066	0.377473	-3.86958	0.000109021	0.00779461	104.275	89.8239	36.2612	108.079	78.0195	49.8257	57.4651	93.975	135.246	71.7414	19.6949	69.7058
CEROX1	11.8184	2.95377	0.766414	3.85402	0.000116195	0.00824551	4.22738	1.67895	40.991	7.71991	4.27504	2.53351	19.64	2.81362	2.33182	7.25475	25.3221	23.0332
MALT1	84.2056	1.29047	0.335685	3.8443	0.000120898	0.00851568	52.1377	37.7764	97.7477	142.818	58.7818	59.9597	162.211	81.0324	51.3	29.019	136.458	101.225
NFIX	48.2078	1.42021	0.370414	3.83412	0.000126014	0.00881081	29.5917	23.5053	99.3242	47.6061	35.2691	41.3807	69.1035	60.2116	24.4841	41.9163	70.339	35.7621
CCND1	241.377	-1.08761	0.284064	-3.82874	0.000128801	0.00887511	342.418	329.914	179.73	200.718	340.935	199.303	203.674	284.739	283.316	218.449	83.0001	230.332
TIMP3	1066.84	-2.2436	0.585863	-3.82957	0.000128368	0.00887511	779.247	4140.29	121.396	239.317	743.858	1175.55	277.869	200.33	828.962	3955.45	90.034	249.729
COL5A1	455.534	-1.25956	0.329796	-3.81922	0.000133876	0.00915848	666.517	719.431	230.18	1091.08	334.522	278.686	310.602	612.245	479.189	257.947	95.6611	390.353
CNIH2	13.4425	2.58944	0.679859	3.80879	0.00013965	0.00948526	4.22738	17.629	22.0721	12.8665	7.48133	10.9785	21.0948	8.44087	1.16591	8.06083	35.1695	12.1227
PLS3	67.2227	-1.34173	0.35409	-3.78922	0.00015112	0.0101915	94.4115	94.8607	33.1081	77.1991	100.464	61.6487	53.1006	73.717	65.2909	74.9657	15.4746	62.4322
ACP6	34.5461	1.71351	0.455535	3.76154	0.000168867	0.0113082	18.3186	28.5422	93.0179	12.8665	30.9941	32.9356	38.5525	16.319	13.9909	22.5703	81.5933	24.8516
FKBP7	37.5776	-1.53137	0.408203	-3.7515	0.000175781	0.0115555	49.3194	44.4922	23.6486	45.0328	50.2318	34.6246	16.7303	31.5126	55.9637	60.4562	14.0678	24.8516
FOXG1	29.6842	2.00593	0.534789	3.75089	0.000176207	0.0115555	7.04563	5.03685	66.2162	28.3063	7.48133	22.8016	32.0059	36.5771	30.3137	22.5703	63.3051	34.5498
NFIB	42.3098	1.33144	0.354781	3.75284	0.000174841	0.0115555	25.3643	22.6658	70.9459	59.186	32.0628	26.1796	61.1021	54.5843	23.3182	19.346	71.7458	41.2173
SPOCD1	58.9921	-1.46931	0.392137	-3.74694	0.000179002	0.0116584	95.8206	57.0843	25.2252	47.6061	65.1944	37.1582	37.0977	98.4768	71.1205	49.1711	19.6949	104.256
LRATD1	21.2581	1.94644	0.520468	3.73978	0.000184182	0.0119142	11.273	15.95	31.5315	37.3129	8.55009	10.9785	29.0962	20.8208	10.4932	7.25475	54.8644	16.9718
CCBE1	41.7889	-2.85628	0.767253	-3.72273	0.000197077	0.0125772	81.7293	45.3317	4.72973	32.1663	84.4321	68.4048	29.0962	15.7563	57.1296	54.0076	1.40678	27.2762
STK17B	114.513	-1.09388	0.293804	-3.72317	0.000196736	0.0125772	118.367	173.771	55.1801	132.525	145.351	146.944	80.0146	113.108	121.255	169.277	45.017	73.3426
KCNG1	28.3613	-1.98319	0.533321	-3.71857	0.000200351	0.0127009	45.092	22.6658	3.15315	88.779	14.9627	13.5121	6.54665	47.8316	27.9818	16.9277	9.84747	43.0358
COL6A2	196.236	-1.22538	0.330283	-3.7101	0.000207174	0.0128997	273.371	298.014	80.4053	194.284	245.815	198.458	195.672	147.434	266.993	257.947	66.1187	130.32
ID2	15.5987	2.12437	0.572271	3.71217	0.00020549	0.0128997	8.45476	3.3579	58.3333	3.85996	8.55009	5.06702	29.8236	10.129	10.4932	4.03042	32.356	12.7289
SEPTIN9	97.0925	1.14012	0.307339	3.70964	0.000207557	0.0128997	66.2289	79.7502	119.82	110.652	75.882	55.7372	130.933	81.5951	61.7932	97.5361	208.204	76.9795
GAS1	21.8496	-2.3732	0.642169	-3.69561	0.000219362	0.0132861	46.5012	26.0237	3.15315	2.5733	37.4066	12.6676	17.4577	9.56632	43.1387	47.5589	2.81356	13.335
NRCAM	139.123	1.24893	0.337871	3.69649	0.000218603	0.0132861	60.5924	41.9738	285.36	186.565	105.807	78.5388	197.127	155.312	129.416	100.76	206.797	121.227
PTGFRN	40.3184	1.49652	0.404598	3.69878	0.000216639	0.0132861	18.3186	28.5422	81.9819	54.0394	19.2377	28.7131	45.8266	50.6452	31.4796	16.1217	73.1526	35.7621
SH3PXD2A	32.6003	-1.63943	0.443457	-3.69692	0.000218231	0.0132861	62.0016	41.1343	18.9189	25.733	44.888	30.4021	20.3674	30.3871	37.3091	45.9467	5.62712	28.4885
KDR	20.8676	2.24634	0.608381	3.69233	0.000222211	0.0133734	4.22738	5.87633	50.4504	15.4398	16.0314	37.1582	26.1866	11.8172	8.16137	16.9277	47.8305	10.3043
SETBP1	33.8083	1.37328	0.372637	3.68532	0.000228419	0.0136606	22.546	12.5921	69.3693	29.593	27.7878	12.6676	61.8295	19.1326	27.9818	19.346	73.1526	29.7007
KCTD12	75.5858	1.40442	0.382645	3.6703	0.000242269	0.0143983	69.0472	116.687	149.775	39.8862	19.2377	67.5603	77.8324	48.3943	38.475	155.574	94.2543	30.3069
SLC38A2	103.638	-1.09791	0.300629	-3.65204	0.000260167	0.015366	101.457	159.5	50.4504	68.1926	133.595	122.453	73.468	86.0969	145.739	189.43	52.0509	61.2199
MXRA5	39.3719	-1.67931	0.460632	-3.64566	0.00026671	0.0156552	57.7742	92.3423	9.45945	37.3129	41.6817	46.4477	21.0948	27.0108	36.1432	78.9961	8.44068	15.7596
AHNAK	245.089	-1.12739	0.310656	-3.62907	0.000284446	0.0164927	363.555	285.422	171.847	84.919	294.978	249.973	184.034	262.23	457.037	246.661	156.153	184.266
NEXN	94.2483	-1.27312	0.350771	-3.62949	0.000283984	0.0164927	159.231	72.1949	31.5315	160.832	104.739	86.1393	77.105	160.939	85.1114	82.2205	35.1695	75.7672
SLIT2	27.7655	1.92114	0.530094	3.62416	0.000289902	0.0167071	23.9552	17.629	61.4864	7.71991	14.9627	10.9785	39.2799	15.1936	4.66364	27.4068	75.9662	33.9437
FZD3	34.1446	1.56594	0.434364	3.60513	0.000311994	0.017872	21.1369	8.39476	69.3693	23.1597	11.7564	24.4906	61.8295	17.4445	43.1387	25.7947	80.1865	23.0332
F3	63.573	1.07111	0.298005	3.59428	0.000325294	0.0185223	46.5012	35.258	111.937	50.1794	60.9194	38.0027	146.936	45.018	60.6273	32.2433	97.0679	38.1867
TGFBR2	49.5907	-1.36253	0.379655	-3.58887	0.000332111	0.0187979	76.0928	67.9975	22.0721	48.8928	64.1256	43.0697	30.551	34.3262	60.6273	92.6996	22.5085	32.1253
ATP11A	17.7297	1.88127	0.525423	3.5805	0.000342944	0.019125	7.04563	7.55528	42.5675	15.4398	6.41256	7.60053	20.3674	16.319	15.1568	11.2852	43.6102	19.3964
EFTUD2	37.4513	1.44324	0.402864	3.58245	0.000340391	0.019125	28.1825	20.9869	89.8648	39.8862	37.4066	24.4906	66.1939	27.0108	11.6591	15.3156	52.0509	36.3682
F2R	81.0072	-1.29626	0.36211	-3.57975	0.000343924	0.019125	101.457	125.082	37.8378	114.512	116.495	61.6487	68.3761	68.0897	120.089	54.8137	30.9492	72.7365
SCARA3	177.385	1.03384	0.289022	3.57702	0.000347538	0.0192136	157.822	185.524	223.874	256.044	60.9194	139.343	256.774	190.764	123.586	177.338	185.695	170.931
BCAT1	52.903	-1.47628	0.413905	-3.56671	0.000361485	0.0198691	73.2746	82.2686	11.036	27.0197	65.1944	61.6487	42.9169	59.6488	72.2864	58.8441	22.5085	58.1892
LTBP2	70.996	-1.64996	0.463232	-3.56184	0.00036827	0.0201257	80.3202	152.785	20.4955	78.4858	71.607	50.6702	52.3732	116.484	100.268	66.0988	12.661	49.7033
FAM171B	40.3757	1.67589	0.470975	3.55834	0.000373207	0.020279	23.9552	10.9132	58.3333	45.0328	17.1002	48.1367	87.2887	29.2617	31.4796	24.1825	90.034	18.7903
TMEM158	275.846	1.19982	0.337392	3.55615	0.000376331	0.0203325	266.325	158.661	647.972	218.731	132.526	117.386	339.699	431.047	230.85	128.167	468.458	170.325
PLAU	233.389	-1.0342	0.291152	-3.55211	0.000382152	0.0205304	219.824	448.28	140.315	189.138	226.577	303.177	105.474	215.524	346.275	341.779	144.898	119.409
ARHGAP23	102.339	-0.959235	0.270751	-3.54287	0.000395798	0.0210259	115.548	135.995	53.6036	91.3523	144.283	111.474	74.9228	79.3442	137.577	123.331	74.5594	86.0715
SYT11	71.312	1.21919	0.344056	3.54357	0.000394744	0.0210259	59.1833	36.9369	165.54	120.945	51.3005	17.7346	98.1998	93.4123	41.9727	30.6312	99.8814	40.0051
ROR1	18.2311	-2.01999	0.570568	-3.54031	0.00039966	0.0211131	32.4099	12.5921	6.3063	9.00656	35.2691	32.9356	9.45628	12.9427	18.6546	26.6007	5.62712	16.9718
CLDND1	194.762	0.921198	0.260348	3.53834	0.000402654	0.0211538	132.458	176.29	282.207	311.37	138.939	97.9624	187.671	206.52	125.918	170.084	305.271	202.45
CDKN2C	55.9207	1.36386	0.386044	3.53292	0.000411002	0.0213573	19.7278	54.5659	83.5585	65.6193	22.444	28.7131	65.4665	37.7026	64.125	76.5779	112.542	40.0051
ID3	13.3393	2.25947	0.639549	3.53291	0.000411019	0.0213573	4.22738	15.95	31.5315	10.2932	5.3438	7.60053	18.9126	9.56632	4.66364	15.3156	19.6949	16.9718
AMOT	18.9401	1.79562	0.508623	3.53036	0.000414989	0.0214464	8.45476	8.39476	36.2612	20.5864	14.9627	5.91152	48.0088	15.7563	9.32728	11.2852	29.5424	18.7903
CD320	7.10749	4.84694	1.37659	3.52097	0.000429976	0.0218644	0	12.5921	11.036	6.43326	0	0.844503	12.3659	6.18997	1.16591	11.2852	11.2542	12.1227
LRATD2	25.8121	2.07439	0.589085	3.52137	0.000429324	0.0218644	4.22738	4.19738	48.8738	77.1991	16.0314	10.134	35.6429	20.2581	11.6591	4.8365	54.8644	21.8209
OTX1	8.73783	2.84197	0.806565	3.52355	0.000425812	0.0218644	1.40913	2.51843	34.6847	2.5733	3.20628	0	10.1837	0	5.82955	5.64258	35.1695	3.63682
CRELD2	18.9847	2.00747	0.573158	3.50248	0.000460953	0.0233149	11.273	27.7027	28.3784	15.4398	8.55009	8.44503	48.0088	15.7563	5.82955	15.3156	22.5085	20.6087
SIX3	141.371	-1.0151	0.290246	-3.49738	0.000469859	0.0236396	195.869	277.027	67.7927	60.4726	138.939	205.214	107.656	37.7026	178.384	302.281	67.5255	57.5831
FAM107A	8.19163	2.97842	0.855609	3.48105	0.000499447	0.0249875	2.81825	0.839476	11.036	0	2.13752	3.37801	27.6414	3.37635	4.66364	1.61217	40.7966	0
HTRA1	43.5252	1.47226	0.423095	3.47974	0.000501904	0.0249875	25.3643	16.7895	97.7477	51.4661	17.1002	21.1126	50.9184	70.3406	36.1432	29.8251	70.339	35.156
CALU	425.737	-0.884109	0.25448	-3.47418	0.000512408	0.02517	691.881	376.085	386.261	679.352	534.38	225.482	285.143	565.538	494.346	321.627	264.475	284.278
CLMP	49.1936	-1.24391	0.357911	-3.47548	0.000509945	0.02517	84.5476	72.1949	22.0721	63.046	56.6443	50.6702	30.551	43.8925	44.3046	49.1711	21.1017	52.1278
LMO7	54.9711	-1.31135	0.37767	-3.47223	0.000516158	0.02517	83.1385	72.1949	17.3423	39.8862	88.7071	50.6702	49.4636	77.656	60.6273	41.1102	26.7288	52.1278
TNFSF4	13.1685	-2.98827	0.860418	-3.47305	0.000514586	0.02517	11.273	26.0237	1.57658	1.28665	47.0255	11.823	8.00146	11.2545	20.9864	7.25475	0	11.5166
NLRP1	52.8189	1.22214	0.352251	3.46952	0.000521396	0.0252957	31.0008	38.6159	78.8288	33.453	55.5756	36.3136	74.1954	33.7635	31.4796	54.0076	130.831	35.7621
SLC1A3	19.3005	1.87228	0.540571	3.46353	0.000533147	0.0256045	5.63651	10.9132	48.8738	12.8665	6.41256	16.8901	29.0962	18.0072	18.6546	12.0912	30.9492	21.2148
SOCS3	84.1866	1.17626	0.339558	3.46408	0.000532051	0.0256045	56.3651	75.5528	178.153	73.3392	44.888	51.5147	104.019	51.208	89.775	100.76	151.932	32.7314
B4GALNT4	32.3496	1.81163	0.524142	3.45638	0.000547492	0.0260305	14.0913	12.5921	74.099	50.1794	23.5127	15.2011	40.7347	27.5735	11.6591	37.8859	66.1187	14.5473
DSG2	53.8988	-1.30105	0.376399	-3.45657	0.000547101	0.0260305	71.8655	35.258	37.8378	56.6127	80.1571	56.5817	44.3718	65.8388	83.9455	61.2623	15.4746	37.5805
LSAMP	20.9151	1.91186	0.554012	3.45094	0.000558646	0.0264287	1.40913	2.51843	39.4144	10.2932	16.0314	20.2681	43.6443	20.8208	23.3182	9.673	47.8305	15.7596
AIF1L	13.4413	2.40956	0.699141	3.44645	0.000567999	0.0267381	7.04563	0.839476	53.6036	18.0131	3.20628	4.22252	12.3659	1.12545	8.16137	4.8365	39.3899	8.48592
ENSG00000272267.2	8.27086	3.40452	0.988519	3.44406	0.000573056	0.0268433	0	1.67895	34.6847	3.85996	3.20628	1.68901	3.63703	4.5018	2.33182	0.806083	33.7627	9.09206
CDC42EP5	10.3237	-3.49735	1.01943	-3.43069	0.000602044	0.027926	4.22738	19.3079	0	16.7265	25.6503	7.60053	3.63703	6.18997	20.9864	15.3156	0	4.24296
PCDH17	26.1265	1.47658	0.43035	3.43112	0.000601094	0.027926	25.3643	5.87633	67.7927	25.733	18.1689	1.68901	42.9169	23.0717	19.8205	2.41825	66.1187	14.5473
MT1F	35.5157	1.55685	0.455032	3.42141	0.000622975	0.0287567	11.273	15.95	78.8288	14.1532	19.2377	27.0241	50.9184	42.2044	38.475	34.6616	53.4577	40.0051
PIANP	27.4208	1.647	0.481938	3.41746	0.000632094	0.0290366	18.3186	14.2711	52.027	32.1663	27.7878	18.5791	37.8251	25.8853	6.99546	7.25475	66.1187	21.8209
CSRP1	87.6738	-1.06596	0.312092	-3.41552	0.000636596	0.0291028	77.502	77.2318	52.027	140.245	135.733	85.2948	68.3761	126.05	115.425	59.6501	39.3899	75.161
TWIST2	22.3147	-1.75218	0.514044	-3.40863	0.000652904	0.0297056	32.4099	34.4185	9.45945	16.7265	24.5815	18.5791	10.1837	11.2545	36.1432	38.692	5.62712	29.7007
LITAF	84.0944	1.12868	0.331561	3.40415	0.000663712	0.0299933	53.5468	63.8001	159.234	91.3523	63.0569	38.0027	98.9272	111.982	65.2909	58.038	147.712	58.1892
VCAN	50.4171	-1.65109	0.485315	-3.4021	0.000668691	0.0299933	67.6381	108.292	31.5315	25.733	61.9881	64.1823	12.3659	92.2869	47.8023	29.8251	15.4746	47.8849
ZNF664	150.978	0.962487	0.282867	3.40261	0.000667452	0.0299933	128.231	116.687	225.45	213.584	120.77	109.785	181.124	127.176	85.1114	147.513	244.78	111.529
FAM114A1	87.8223	-1.2669	0.372693	-3.39931	0.000675554	0.0300182	146.549	125.082	52.027	70.7659	107.945	82.7613	88.7435	91.7241	109.596	95.1178	16.8814	66.6751
SSX2IP	31.6907	1.58748	0.467	3.39931	0.00067556	0.0300182	18.3186	13.4316	78.8288	25.733	21.3752	22.8016	50.191	14.0681	17.4886	43.5285	43.6102	30.913
GSE1	16.1328	2.09265	0.616057	3.39684	0.000681678	0.0301492	7.04563	5.87633	56.7567	9.00656	13.8939	8.44503	22.5496	7.31542	3.49773	11.2852	30.9492	16.9718
LRRC4C	12.7663	2.17441	0.640587	3.39441	0.000687777	0.0302781	1.40913	4.19738	31.5315	10.2932	10.6876	10.9785	25.4592	12.9427	5.82955	9.673	21.1017	9.09206
DAG1	31.6182	1.4362	0.423336	3.39258	0.000692365	0.0303396	9.86389	37.7764	44.1441	36.0263	19.2377	26.1796	34.9155	23.6344	20.9864	38.692	61.8984	26.0639
NAV1	109.944	-0.884911	0.261598	-3.38271	0.000717739	0.0312237	170.504	87.3055	75.6756	142.818	167.795	112.319	93.8353	120.986	113.093	78.9961	71.7458	84.2531
PLPBP	29.2417	1.52019	0.449468	3.38219	0.000719107	0.0312237	14.0913	43.6527	23.6486	20.5864	9.61885	32.9356	40.7347	29.2617	16.3227	41.1102	49.2373	29.7007
IKBIP	52.8626	-1.1961	0.353954	-3.37924	0.000726872	0.0314174	57.7742	64.6396	23.6486	56.6127	73.7445	47.2922	41.4621	61.8997	69.9546	60.4562	21.1017	55.7646
MTSS2	238.783	1.23327	0.365323	3.37584	0.000735894	0.0315208	119.776	131.798	291.666	244.464	260.778	197.614	294.599	139.556	152.734	207.969	697.763	126.683
WWTR1	77.8827	1.2071	0.35754	3.37613	0.000735143	0.0315208	56.3651	66.3186	178.153	70.7659	65.1944	57.4262	122.932	70.9033	31.4796	78.1901	60.4916	76.3733
PERP	26.2277	-1.62832	0.484416	-3.36141	0.000775444	0.0330659	32.4099	19.3079	3.15315	16.7265	24.5815	36.3136	10.9111	19.6954	46.6364	59.6501	21.1017	24.2455
HIGD1A	150.954	0.791527	0.235728	3.3578	0.000785665	0.0333522	132.458	115.008	212.838	150.538	129.32	118.23	192.035	137.305	120.089	116.882	258.848	127.895
ARL6IP1	65.8092	1.11432	0.333443	3.34186	0.000832178	0.0351697	71.8655	70.5159	91.4414	72.0525	34.2003	70.0938	102.564	48.3943	33.8114	41.9163	92.8475	60.0076
CAMK2N1	139.487	-1.10966	0.332894	-3.33337	0.000858019	0.0357568	197.278	144.39	75.6756	68.1926	150.695	174.812	96.0176	152.498	172.555	290.996	73.1526	77.5856
KIF5C	23.2371	1.74835	0.524623	3.33259	0.000860429	0.0357568	14.0913	9.23423	39.4144	20.5864	18.1689	25.3351	37.8251	16.319	5.82955	11.2852	49.2373	31.5191
RGS10	21.938	-1.88019	0.564222	-3.33237	0.00086111	0.0357568	31.0008	31.0606	12.6126	21.8731	24.5815	13.5121	9.45628	23.6344	33.8114	40.3042	1.40678	20.0025
SLC2A1	37.7305	-1.46225	0.438491	-3.33473	0.000853821	0.0357568	28.1825	21.8264	17.3423	64.3326	61.9881	15.2011	21.0948	81.5951	62.9591	22.5703	16.8814	38.7928
FEZF1-AS1	6.8687	3.00637	0.90487	3.32243	0.000892367	0.0368935	2.81825	2.51843	12.6126	3.85996	0	0.844503	14.5481	3.93907	4.66364	6.44866	25.3221	4.8491
MOB3B	8.71918	2.4415	0.738223	3.30727	0.000942097	0.038781	4.22738	8.39476	29.9549	3.85996	3.20628	6.75603	16.0029	3.37635	3.49773	8.06083	15.4746	1.81841
EPHB1	15.1863	2.00552	0.609724	3.28922	0.00100466	0.0411779	12.6821	8.39476	26.8018	5.14661	8.55009	12.6676	40.7347	8.44087	4.66364	3.22433	35.1695	15.7596
ARHGEF28	22.4431	-1.59129	0.484061	-3.28737	0.00101127	0.0412711	29.5917	18.4685	14.1892	12.8665	33.1316	34.6246	10.9111	24.7599	36.1432	29.8251	8.44068	16.3657
CELSR2	10.4132	2.53107	0.774069	3.26982	0.00107616	0.0436458	5.63651	2.51843	36.2612	3.85996	2.13752	14.3566	21.0948	5.62725	4.66364	5.64258	14.0678	9.09206
DCBLD2	849.793	-0.921459	0.281967	-3.26797	0.00108323	0.0436458	953.979	816.81	740.99	1125.82	931.959	633.378	667.031	1016.28	1394.43	871.376	362.949	682.511
HSPB1	550.78	0.800914	0.245077	3.26801	0.00108307	0.0436458	608.743	546.499	799.324	1025.46	311.009	248.284	556.465	812.012	255.334	357.095	582.407	506.731
NKX2-1	16.3119	1.90958	0.585168	3.2633	0.00110123	0.0441838	2.81825	18.4685	31.5315	6.43326	12.8251	8.44503	19.64	2.81362	10.4932	14.5095	60.4916	7.27365
COL15A1	18.2214	-1.93451	0.593198	-3.26115	0.00110961	0.0443333	25.3643	15.95	14.1892	11.5799	39.5442	20.2681	3.63703	28.1362	24.4841	7.25475	7.0339	21.2148
MSI2	130.925	0.814387	0.250056	3.25682	0.00112669	0.0448273	105.684	103.255	228.603	140.245	100.464	98.8069	154.21	84.4087	123.586	96.73	205.39	129.713
IGFBP5	89.7654	1.33747	0.411521	3.25007	0.00115377	0.0457135	26.7734	46.1712	145.045	361.549	32.0628	20.2681	48.7362	193.577	26.8159	38.692	56.2712	81.2224
CYGB	13.8015	-2.75184	0.847057	-3.24871	0.00115932	0.0457425	15.5004	43.6527	1.57658	2.5733	12.8251	16.8901	5.81925	14.6308	23.3182	23.3764	0	5.45524
RND2	10.8809	2.28192	0.703025	3.24586	0.00117096	0.0460108	5.63651	12.5921	22.0721	18.0131	5.3438	5.06702	18.1851	10.129	2.33182	1.61217	21.1017	8.48592
DTNA	28.6739	1.436	0.442934	3.24201	0.00118689	0.0464449	8.45476	15.95	37.8378	23.1597	21.3752	32.9356	40.0073	22.509	24.4841	19.346	68.9323	29.0946
FGFBP3	12.9636	2.4423	0.754038	3.23897	0.00119964	0.0467516	11.273	3.3579	29.9549	18.0131	1.06876	15.2011	32.7333	8.44087	3.49773	1.61217	18.2881	12.1227
MYH9	660.335	-0.815227	0.251802	-3.23758	0.0012055	0.046788	735.564	989.742	460.36	845.33	763.095	493.19	522.277	742.797	838.289	634.387	360.136	538.856
ZYX	212.168	-0.935571	0.289174	-3.23533	0.00121504	0.0469667	260.688	240.09	102.477	253.47	269.328	141.032	200.764	264.481	253.002	168.471	105.509	286.703
LYPD1	32.3561	1.42702	0.441602	3.23147	0.00123155	0.0474121	26.7734	7.55528	61.4864	77.1991	21.3752	7.60053	40.0073	25.3226	12.825	12.0912	63.3051	32.7314
CFI	16.7236	2.15064	0.665843	3.22996	0.00123809	0.0474719	5.63651	0	45.7207	19.2998	11.7564	10.134	18.9126	10.6918	9.32728	4.8365	53.4577	10.9105
COPA	89.7433	-0.950673	0.294857	-3.22419	0.0012633	0.0482441	170.504	109.132	67.7927	119.659	87.6384	67.5603	55.2828	92.8496	88.6091	98.3421	49.2373	70.3119
ST6GALNAC5	8.25043	2.86264	0.888777	3.22088	0.00127799	0.0486096	4.22738	4.19738	7.88288	12.8665	2.13752	6.75603	14.5481	3.37635	1.16591	4.8365	30.9492	6.06137
ENSG00000259976.1	23.4881	1.75915	0.546555	3.21861	0.00128813	0.0487209	25.3643	15.95	42.5675	34.7396	7.48133	10.134	48.7362	15.7563	6.99546	29.8251	26.7288	17.578
MANCR	9.30289	-2.45699	0.76353	-3.21794	0.00129116	0.0487209	19.7278	8.39476	0	3.85996	20.3065	10.9785	10.1837	3.93907	22.1523	8.86691	1.40678	1.81841
RCAN1	46.6187	1.40657	0.43753	3.21479	0.0013054	0.0490634	28.1825	26.0237	34.6847	86.2057	30.9941	15.2011	120.022	77.0933	25.65	10.4791	70.339	34.5498
CAVIN1	72.308	-1.17508	0.366051	-3.21014	0.00132671	0.04966	126.821	121.724	23.6486	70.7659	92.9822	91.2064	62.5569	100.165	62.9591	42.7224	35.1695	36.9744
PCGF5	43.7693	1.27784	0.398198	3.20906	0.00133172	0.04966	22.546	22.6658	83.5585	79.7724	28.8565	27.0241	69.1035	37.7026	26.8159	33.0494	40.7966	53.3401
BCL9	23.1618	1.61724	0.504934	3.20287	0.00136066	0.0505412	16.9095	29.3816	40.991	10.2932	9.61885	28.7131	21.0948	20.8208	9.32728	25.7947	49.2373	15.7596
DLK1	61.7341	2.17342	0.679112	3.20038	0.00137245	0.0507807	23.9552	6.7158	149.775	199.431	33.1316	12.6676	49.4636	90.036	9.32728	15.3156	101.288	49.7033
CAP1	292.199	-0.8001	0.251054	-3.18696	0.00143775	0.0529906	425.556	393.714	253.829	442.608	307.803	175.657	219.677	329.194	375.423	183.787	168.814	230.332
LDHA	948.744	-0.699352	0.219574	-3.18504	0.00144732	0.0531374	1108.98	1107.27	734.684	791.291	1306.03	783.699	885.253	1008.4	1331.47	939.893	696.356	691.603
ADM	9.11811	-2.5231	0.793443	-3.17994	0.00147307	0.0534635	11.273	5.87633	1.57658	1.28665	18.1689	13.5121	4.36443	2.81362	23.3182	12.8973	2.81356	11.5166
CCL2	563.636	1.62909	0.512284	3.18006	0.00147245	0.0534635	225.46	322.359	592.792	1374.14	343.072	255.04	1046.01	561.599	286.814	373.216	994.594	388.534
NID1	95.2973	-1.16275	0.365453	-3.18166	0.00146433	0.0534635	122.594	181.327	28.3784	109.365	72.6757	135.121	74.1954	69.2152	115.425	134.616	30.9492	69.7058
SGIP1	19.5238	-1.75382	0.552333	-3.1753	0.00149683	0.0541191	14.0913	15.1106	7.88288	10.2932	34.2003	13.5121	13.8207	21.9463	48.9682	26.6007	4.22034	23.6394
MBNL1-AS1	7.65816	-3.47872	1.09976	-3.16316	0.00156068	0.0561628	19.7278	0.839476	0	5.14661	14.9627	17.7346	3.63703	4.5018	6.99546	12.8973	0	5.45524
SUGCT	14.8856	-1.91819	0.606575	-3.16232	0.00156517	0.0561628	19.7278	18.4685	1.57658	11.5799	36.3379	14.3566	12.3659	15.7563	24.4841	12.0912	7.0339	4.8491
SPRY1	16.697	2.0721	0.655816	3.15958	0.00157997	0.0564811	7.04563	11.7527	52.027	5.14661	6.41256	22.8016	7.27406	7.87815	8.16137	20.9582	39.3899	11.5166
SLC48A1	11.1988	2.16901	0.690418	3.14159	0.00168034	0.0598439	5.63651	7.55528	17.3423	9.00656	4.27504	10.134	13.0933	12.3799	4.66364	6.44866	36.5763	7.27365
MAP6	9.74338	2.33286	0.743047	3.13958	0.00169188	0.0600303	1.40913	5.03685	17.3423	3.85996	3.20628	10.134	17.4577	2.2509	9.32728	5.64258	30.9492	10.3043
CHD3	45.5391	-1.38453	0.441783	-3.13395	0.00172472	0.060742	104.275	59.6028	22.0721	33.453	48.0942	53.2037	32.7333	48.3943	30.3137	66.0988	11.2542	36.9744
QSOX1	35.9516	-1.43657	0.458238	-3.13499	0.00171859	0.060742	29.5917	47.8501	4.72973	25.733	37.4066	50.6702	28.3688	27.5735	67.6228	71.7414	14.0678	26.0639
ROBO3	10.3131	-2.22084	0.710708	-3.12482	0.00177911	0.0624264	14.0913	10.0737	3.15315	5.14661	20.3065	17.7346	6.54665	7.87815	18.6546	9.673	1.40678	9.09206
FNBP1	32.5543	1.28151	0.41027	3.12357	0.0017867	0.0624623	23.9552	35.258	45.7207	21.8731	13.8939	20.2681	30.551	24.1972	19.8205	37.8859	67.5255	49.7033
HGSNAT	43.8836	-1.20928	0.38743	-3.1213	0.00180054	0.0627155	60.5924	48.6896	25.2252	61.7593	59.8506	32.9356	24.7318	39.9535	60.6273	58.038	28.1356	26.0639
DCLK2	17.2859	1.85184	0.59392	3.11799	0.00182087	0.0631922	4.22738	5.87633	37.8378	9.00656	14.9627	13.5121	23.277	3.93907	11.6591	9.673	53.4577	20.0025
KRT8	16.0191	-2.48778	0.798975	-3.11371	0.00184753	0.063556	14.0913	20.1474	3.15315	50.1794	12.8251	20.2681	1.45481	19.1326	11.6591	24.9886	2.81356	11.5166
MARCKSL1	173.753	0.753306	0.242146	3.11096	0.00186477	0.063556	153.595	182.166	337.387	220.018	106.876	95.4289	177.487	101.853	158.564	170.084	203.983	177.598
MYL9	93.5562	-1.27893	0.411098	-3.11101	0.00186449	0.063556	53.5468	89.8239	34.6847	281.777	97.2572	43.9142	47.2814	197.516	113.093	44.3346	30.9492	88.4961
OBSL1	33.0792	1.211	0.38901	3.11305	0.00185167	0.063556	29.5917	16.7895	58.3333	36.0263	22.444	10.9785	39.2799	24.1972	20.9864	25.7947	77.3729	35.156
PSAP	245.042	0.786424	0.252515	3.11436	0.00184345	0.063556	205.732	255.201	416.216	262.477	251.159	162.145	306.238	258.291	153.9	187.817	329.187	152.14
TUBB	1453.67	-0.671872	0.216519	-3.10306	0.00191529	0.0650448	2192.6	1726.8	1009.01	2259.36	1211.97	1268.44	1104.93	1273.45	1599.63	1395.33	910.187	1492.31
CDC42EP3	111.295	-0.819353	0.264175	-3.10155	0.0019251	0.0651452	129.64	107.453	80.4053	173.698	151.764	86.9839	74.1954	129.989	118.923	69.3231	73.1526	140.018
P3H2	11.6125	2.71454	0.876488	3.09707	0.00195444	0.0659034	1.40913	0.839476	25.2252	18.0131	6.41256	15.2011	14.5481	2.81362	2.33182	10.4791	28.1356	13.9412
LPL	9.54323	2.4922	0.805022	3.09582	0.00196271	0.0659485	0	1.67895	25.2252	11.5799	5.3438	5.91152	9.45628	8.44087	5.82955	2.41825	29.5424	9.09206
CAPN2	484.948	-0.686812	0.222682	-3.08427	0.00204049	0.0681665	562.241	636.322	334.234	459.335	561.099	476.3	447.355	490.133	573.628	524.76	275.729	478.242
EIF1AY	46.7377	1.07143	0.347427	3.0839	0.00204306	0.0681665	29.5917	42.8133	69.3693	55.326	38.4754	31.2466	70.5584	36.0144	38.475	27.4068	85.8136	35.7621
TRNP1	13.2515	-2.27888	0.739256	-3.08267	0.00205154	0.0682102	12.6821	27.7027	0	9.00656	18.1689	16.8901	5.81925	3.93907	18.6546	37.8859	2.81356	5.45524
SNAI2	45.4749	-1.16863	0.379974	-3.07556	0.00210109	0.069614	54.9559	30.2211	33.1081	99.0722	58.7818	25.3351	32.7333	57.9607	62.9591	27.4068	14.0678	49.0971
GAS6	10.0301	-2.20832	0.71849	-3.07356	0.00211522	0.0698389	14.0913	5.87633	4.72973	14.1532	16.0314	7.60053	2.90962	14.0681	22.1523	7.25475	4.22034	7.27365
PCOLCE	92.8644	-1.30025	0.423236	-3.07217	0.00212508	0.0699218	128.231	209.869	23.6486	43.7462	66.2632	84.4503	64.7391	49.5198	111.927	248.274	26.7288	56.9769
CTXN1	70.9592	1.06485	0.346871	3.06986	0.00214159	0.0702221	50.7286	62.9607	96.1711	131.239	55.5756	37.1582	101.837	54.5843	46.6364	45.9467	119.576	49.0971
NOX4	11.1342	-2.43418	0.793617	-3.0672	0.00216073	0.0706062	15.5004	6.7158	0	9.00656	19.2377	21.1126	7.27406	7.87815	13.9909	12.0912	1.40678	19.3964
CDK6	83.7905	0.93734	0.307064	3.05259	0.00226874	0.0738818	53.5468	73.0344	146.621	102.932	71.607	55.7372	93.1079	84.9715	67.6228	58.8441	139.271	58.1892
ACSL4	43.8781	-1.06513	0.349423	-3.04824	0.00230186	0.0747042	47.9103	41.1343	17.3423	37.3129	65.1944	49.8257	31.2784	48.9571	55.9637	55.6197	32.356	43.6419
NUDT4	28.5469	1.31779	0.432757	3.04511	0.00232599	0.0750089	12.6821	15.1106	48.8738	46.3195	25.6503	13.5121	37.8251	29.2617	17.4886	12.8973	56.2712	26.67
ZNF823	7.62619	-2.95982	0.972037	-3.04497	0.00232702	0.0750089	16.9095	7.55528	0	16.7265	4.27504	2.53351	1.45481	7.31542	19.8205	4.8365	2.81356	7.27365
COL4A5	37.06	1.28899	0.423466	3.0439	0.00233529	0.0750212	21.1369	20.1474	91.4414	46.3195	35.2691	27.0241	43.6443	27.5735	19.8205	31.4372	59.0848	21.8209
GSN	126.976	-1.06441	0.34993	-3.04179	0.00235172	0.0752947	112.73	290.459	66.2162	101.646	109.014	103.874	66.9213	66.4015	183.048	308.73	53.4577	61.2199
CYSTM1	22.2794	1.52641	0.502058	3.04031	0.00236333	0.0754124	31.0008	9.23423	52.027	24.4464	14.9627	15.2011	37.0977	23.6344	5.82955	4.03042	40.7966	9.09206
LIPG	43.3834	1.40883	0.464523	3.03286	0.00242246	0.0770408	15.5004	10.9132	81.9819	59.186	45.9567	29.5576	78.5598	25.3226	34.9773	25.7947	92.8475	20.0025
SAPCD2	46.9959	1.19847	0.395414	3.03092	0.00243814	0.0772808	23.9552	70.5159	67.7927	30.8796	19.2377	52.3592	40.0073	63.0252	24.4841	70.9353	49.2373	51.5217
PSRC1	36.7497	1.19528	0.394654	3.02867	0.00245634	0.0775992	23.9552	30.2211	72.5225	52.7527	20.3065	36.3136	39.2799	30.9499	19.8205	30.6312	39.3899	44.8542
PBX1	132.663	0.793239	0.262172	3.02565	0.00248103	0.0781194	81.7293	120.884	197.072	117.085	102.601	130.898	126.569	81.5951	123.586	172.502	222.271	115.166
SSR3	272.282	-0.69807	0.230918	-3.02302	0.0025027	0.0785417	367.782	337.469	173.423	308.796	292.84	248.284	244.408	274.047	324.123	264.395	181.475	250.335
SEL1L3	20.6873	1.67993	0.556154	3.02062	0.00252259	0.0789056	14.0913	10.0737	39.4144	30.8796	12.8251	18.5791	17.4577	25.8853	6.99546	8.86691	49.2373	13.9412
HSD17B14	15.9817	1.75502	0.58199	3.01556	0.00256507	0.0797101	8.45476	6.7158	31.5315	27.0197	6.41256	8.44503	32.0059	29.2617	9.32728	4.8365	21.1017	6.66751
NELFCD	70.1824	0.980944	0.325241	3.01606	0.00256085	0.0797101	53.5468	73.8739	81.9819	95.2123	53.438	53.2037	87.2887	116.484	24.4841	55.6197	81.5933	65.4628
LINC01551	39.9033	1.29328	0.42917	3.01346	0.0025829	0.0800025	19.7278	13.4316	77.2522	74.6258	17.1002	18.5791	56.7377	41.6416	43.1387	24.1825	59.0848	33.3376
CFLAR	86.1611	-0.92379	0.306701	-3.01202	0.00259512	0.0801202	76.0928	85.6265	64.6396	81.0591	142.145	95.4289	72.7406	87.7851	113.093	102.373	36.5763	76.3733
CRMP1	34.9504	1.27385	0.423974	3.00455	0.00265977	0.0815863	36.6373	32.7395	39.4144	41.1729	21.3752	21.1126	47.2814	22.509	17.4886	24.1825	90.034	25.4578
RNF145	166.312	0.80864	0.269065	3.00536	0.00265263	0.0815863	147.958	126.761	203.378	172.411	109.014	118.23	209.493	114.233	148.071	226.509	295.424	124.258
C19orf48	9.31278	3.16729	1.0547	3.00304	0.00267301	0.0817287	4.22738	11.7527	11.036	21.8731	0	15.2011	9.45628	14.6308	0	4.03042	9.84747	9.6982
CCN2	105.942	-1.24827	0.415925	-3.00119	0.0026893	0.0819632	67.6381	62.1212	26.8018	275.344	172.07	60.8042	80.0146	171.631	117.757	16.9277	45.017	175.174
MMADHC	20.5809	1.65101	0.550304	3.00018	0.00269824	0.0819729	7.04563	31.0606	15.7658	39.8862	7.48133	13.5121	25.4592	23.6344	8.16137	17.7338	28.1356	29.0946
DUSP4	30.5624	1.4642	0.488654	2.99639	0.00273199	0.0825036	16.9095	26.8632	69.3693	24.4464	10.6876	27.8686	45.0992	29.2617	31.4796	7.25475	52.0509	25.4578
LIMA1	142.179	0.938846	0.313387	2.99581	0.00273721	0.0825036	83.1385	106.613	141.892	289.497	106.876	66.7158	216.767	178.384	99.1023	91.0874	192.729	133.35
NFE2L3	9.31035	-3.25138	1.08549	-2.9953	0.00274173	0.0825036	4.22738	23.5053	3.15315	15.4398	11.7564	21.1126	0.727406	5.62725	11.6591	12.0912	0	2.42455
DHX40	40.8023	1.20566	0.402707	2.9939	0.00275435	0.0826219	19.7278	32.7395	88.2882	25.733	39.5442	32.9356	56.0102	42.7671	23.3182	35.4677	46.4238	46.6726
HLA-DRA	28.4591	2.55176	0.852641	2.99277	0.00276456	0.0826674	11.273	7.55528	72.5225	65.6193	19.2377	11.823	24.0044	37.1398	4.66364	5.64258	75.9662	6.06137
SHROOM3	28.9178	1.53881	0.514801	2.98914	0.00279765	0.0833947	21.1369	6.7158	45.7207	42.4595	12.8251	32.0911	49.4636	21.3835	19.8205	18.5399	60.4916	16.3657
ASPH	485.702	-0.747203	0.250559	-2.98215	0.00286236	0.0850568	744.019	470.946	419.369	334.53	572.856	467.855	391.344	684.273	614.434	383.696	347.475	397.626
MGLL	37.3149	-1.28919	0.434657	-2.966	0.00301701	0.0893731	87.3658	33.579	28.3784	14.1532	51.3005	40.5362	16.7303	30.9499	46.6364	28.2129	32.356	37.5805
CKAP4	184.108	-0.834945	0.282054	-2.96023	0.00307407	0.0905138	273.371	204.832	105.631	297.217	184.896	128.365	159.302	176.696	215.693	182.981	98.4747	181.841
COL1A2	2583.98	-1.72651	0.583342	-2.95969	0.00307945	0.0905138	4247.11	5491.85	665.315	3271.96	1972.93	1974.45	1758.14	3134.38	2844.82	3108.26	412.187	2126.33
DCAF7	68.398	0.884914	0.299035	2.95923	0.00308408	0.0905138	52.1377	59.6028	75.6756	56.6127	45.9567	75.1608	88.0161	69.7779	51.3	60.4562	113.949	72.1304
PPP1R18	166.212	-0.739262	0.250603	-2.94994	0.00317839	0.0929948	274.78	214.066	148.198	227.737	163.52	130.054	120.749	176.696	163.227	166.053	85.8136	123.652
CAV2	120.22	-1.02702	0.34861	-2.94605	0.00321856	0.0935802	119.776	143.55	64.6396	153.112	135.733	144.41	123.659	131.115	166.725	136.228	30.9492	92.739
EHD2	77.5517	-1.00913	0.34264	-2.94516	0.00322792	0.0935802	95.8206	104.934	40.991	68.1926	102.601	70.0938	77.8324	63.5879	110.761	79.8022	32.356	83.647
KLF9	42.4862	-1.33628	0.453711	-2.94521	0.00322734	0.0935802	74.6837	67.158	7.88288	20.5864	40.6129	48.9812	30.551	40.5162	55.9637	73.3536	29.5424	20.0025
COL5A2	307.7	-0.883022	0.300271	-2.94075	0.0032742	0.0946334	424.147	436.527	145.045	536.534	302.459	233.083	256.774	326.38	279.818	349.84	126.61	275.186
MDK	320.102	0.731817	0.248959	2.9395	0.0032874	0.094727	286.053	321.519	452.477	440.035	270.396	193.391	400.801	185.699	234.348	280.517	465.644	310.342
TTC28	16.3096	1.68889	0.574928	2.93756	0.00330803	0.0950334	7.04563	16.7895	15.7658	10.2932	6.41256	23.6461	17.4577	10.6918	5.82955	31.4372	30.9492	19.3964
NMU	11.4844	2.41245	0.82174	2.93578	0.00332706	0.0952923	1.40913	3.3579	26.8018	14.1532	12.8251	5.06702	8.00146	19.6954	0	4.8365	29.5424	12.1227
CELSR1	30.4241	1.24501	0.424592	2.93225	0.00336511	0.0958048	25.3643	16.7895	63.063	28.3063	14.9627	16.0456	53.828	41.6416	27.9818	8.06083	47.8305	21.2148
MRPS36	61.0664	0.902706	0.307772	2.93304	0.00335663	0.0958048	49.3194	67.9975	88.2882	68.1926	36.3379	46.4477	77.8324	64.7134	48.9682	47.5589	84.4068	52.734
IL32	9.63544	-2.91811	0.996247	-2.92911	0.00339938	0.0964917	16.9095	10.9132	0	3.85996	25.6503	3.37801	11.6385	20.2581	15.1568	7.25475	0	0.606137
SASH1	14.8427	-1.91076	0.652734	-2.92731	0.00341905	0.0967612	16.9095	22.6658	6.3063	5.14661	21.3752	21.1126	5.81925	7.31542	19.8205	25.7947	2.81356	23.0332
RCN3	93.7968	-2.10546	0.720725	-2.92131	0.0034856	0.0983519	142.322	126.761	12.6126	106.792	152.833	65.0268	96.0176	81.5951	165.559	99.9543	15.4746	60.6137
PSMC5	59.985	1.00439	0.34402	2.91956	0.00350529	0.0986147	46.5012	75.5528	78.8288	57.8993	48.0942	40.5362	77.105	74.2797	30.3137	53.2015	91.4407	46.0664
CITED2	17.6952	-1.78839	0.613228	-2.91636	0.00354143	0.0993378	15.5004	26.8632	1.57658	10.2932	18.1689	19.4236	12.3659	15.1936	37.3091	36.2737	4.22034	15.1534
MBNL1	33.9302	-1.26348	0.435125	-2.90372	0.00368756	0.103132	73.2746	41.1343	28.3784	32.1663	32.0628	27.0241	22.5496	35.4517	38.475	36.2737	7.0339	33.3376
IMMP2L	20.2477	1.46295	0.504189	2.90159	0.00371275	0.103495	16.9095	12.5921	33.1081	5.14661	19.2377	15.2011	35.6429	19.6954	8.16137	11.2852	52.0509	13.9412
KIF13A	35.527	-1.19509	0.412058	-2.9003	0.003728	0.103495	66.2289	30.2211	23.6486	23.1597	45.9567	43.0697	18.9126	32.638	44.3046	26.6007	26.7288	44.8542
SLC38A1	32.7721	-1.15826	0.399417	-2.89987	0.00373319	0.103495	42.2738	35.258	20.4955	19.2998	51.3005	43.9142	24.0044	43.8925	44.3046	29.019	18.2881	21.2148
NDRG4	25.6127	1.43724	0.496185	2.89657	0.00377263	0.104285	7.04563	28.5422	58.3333	19.2998	20.3065	8.44503	35.6429	25.3226	19.8205	20.9582	39.3899	24.2455
UBL3	21.3401	1.41324	0.48885	2.89095	0.0038408	0.105861	16.9095	12.5921	39.4144	36.0263	8.55009	10.134	31.2784	23.6344	11.6591	19.346	25.3221	21.2148
SYT16	10.1367	-2.4802	0.858331	-2.88956	0.00385784	0.106024	11.273	10.9132	3.15315	2.5733	13.8939	11.823	2.18222	6.7527	11.6591	21.7642	1.40678	24.2455
CROT	17.9318	1.51092	0.524072	2.88305	0.00393846	0.107309	8.45476	4.19738	29.9549	19.2998	13.8939	10.9785	43.6443	13.5054	12.825	11.2852	25.3221	21.8209
KLHL23	15.4703	1.58601	0.549845	2.88446	0.00392083	0.107309	7.04563	5.87633	28.3784	16.7265	7.48133	7.60053	23.277	12.3799	12.825	17.7338	28.1356	18.1841
RAB32	42.0334	-1.08672	0.376865	-2.88358	0.0039318	0.107309	57.7742	48.6896	37.8378	50.1794	47.0255	31.2466	22.5496	61.8997	53.6318	35.4677	16.8814	41.2173
RRBP1	47.4355	-1.17367	0.407666	-2.87901	0.00398931	0.108384	94.4115	67.158	18.9189	39.8862	78.0195	43.9142	42.1895	48.9571	29.1477	53.2015	22.5085	30.913
LOXL1	223.028	-0.974173	0.338948	-2.87411	0.00405166	0.109764	315.644	330.753	145.045	262.477	173.139	130.898	155.665	143.495	334.616	418.357	84.4068	181.841
UGP2	204.203	-0.738351	0.257723	-2.8649	0.00417135	0.112686	229.688	235.893	162.387	178.845	263.984	162.145	181.124	224.527	312.464	207.163	140.678	151.534
IQGAP2	13.3304	2.30342	0.804864	2.86188	0.00421141	0.113125	1.40913	5.03685	39.4144	3.85996	9.61885	20.2681	3.63703	11.8172	8.16137	12.0912	37.9831	6.66751
NQO1	120.012	0.874614	0.305556	2.86237	0.00420486	0.113125	87.3658	89.8239	222.297	182.705	117.564	49.8257	128.023	110.857	61.7932	82.2205	160.373	147.291
NR2E1	18.5783	1.82688	0.63882	2.85977	0.00423942	0.113329	9.86389	0	44.1441	19.2998	20.3065	16.0456	26.914	15.1936	6.99546	7.25475	47.8305	9.09206
RCN2	43.4375	1.01209	0.353936	2.85952	0.00424283	0.113329	38.0464	41.1343	77.2522	60.4726	24.5815	21.9571	54.5554	41.0789	27.9818	41.9163	49.2373	43.0358
ATF1	10.3858	-2.15857	0.755634	-2.85664	0.00428157	0.114043	19.7278	10.9132	6.3063	5.14661	16.0314	10.134	3.63703	16.319	12.825	16.1217	1.40678	6.06137
PLA2G4A	8.19293	-3.09681	1.08625	-2.85093	0.00435919	0.115787	19.7278	0	0	9.00656	5.3438	20.2681	1.45481	5.06452	17.4886	7.25475	4.22034	8.48592
CPED1	13.4637	-1.93366	0.679175	-2.84708	0.00441222	0.116869	26.7734	20.1474	0	10.2932	14.9627	16.8901	3.63703	10.6918	23.3182	10.4791	14.0678	10.3043
GLUD1	70.1125	0.865984	0.304885	2.84037	0.00450615	0.119025	59.1833	70.5159	85.1351	75.9125	56.6443	52.3592	88.0161	65.2761	37.3091	70.9353	105.509	74.5549
FAR2	13.9135	-1.8579	0.656325	-2.83076	0.00464371	0.122301	33.819	8.39476	6.3063	14.1532	13.8939	25.3351	8.00146	14.0681	15.1568	12.8973	2.81356	12.1227
PHLDB2	20.098	-1.59562	0.564015	-2.82904	0.00466878	0.122301	22.546	26.0237	0	23.1597	29.9253	21.1126	13.0933	29.8244	19.8205	16.1217	9.84747	29.7007
RPN2	85.1103	0.878871	0.310639	2.82924	0.00466588	0.122301	54.9559	95.7002	135.585	154.398	60.9194	70.9383	77.8324	69.2152	53.6318	68.5171	111.136	68.4935
SEMA3A	44.5343	-1.08926	0.385593	-2.82489	0.00472974	0.123558	57.7742	94.8607	15.7658	20.5864	35.2691	64.1823	24.0044	14.0681	51.3	99.9543	23.9153	32.7314
CEND1	7.9607	2.33886	0.828541	2.82287	0.00475965	0.12366	1.40913	5.87633	28.3784	11.5799	4.27504	0.844503	10.1837	9.56632	3.49773	0.806083	15.4746	3.63682
SOX8	16.8497	3.24293	1.14854	2.82352	0.00474996	0.12366	7.04563	3.3579	72.5225	23.1597	0	7.60053	18.1851	9.0036	6.99546	0	42.2034	12.1227
MRPS30	43.1736	0.998744	0.354036	2.82103	0.00478702	0.124032	43.6829	36.0975	61.4864	55.326	33.1316	27.0241	69.831	50.0825	20.9864	30.6312	57.678	32.1253
PRDM16-DT	7.74267	2.43739	0.864603	2.81908	0.0048161	0.124109	0	1.67895	29.9549	6.43326	7.48133	0.844503	10.9111	1.68817	2.33182	4.8365	22.5085	4.24296
TMEM30A	90.4659	-0.876636	0.310942	-2.81929	0.00481303	0.124109	114.139	135.995	59.9099	102.932	110.082	61.6487	72.0132	69.2152	118.923	91.8935	50.6441	98.1943
APP	321.986	0.789879	0.280525	2.81571	0.0048669	0.124857	229.688	266.953	608.558	431.028	302.459	207.748	296.782	292.054	247.173	269.232	499.407	212.754
FGF5	13.6921	-1.7514	0.622229	-2.81472	0.00488192	0.124857	19.7278	9.23423	3.15315	11.5799	21.3752	20.2681	10.9111	17.4445	16.3227	16.9277	2.81356	14.5473
GPC4	34.9015	1.30079	0.462164	2.81455	0.0048845	0.124857	21.1369	6.7158	55.1801	79.7724	39.5442	10.9785	59.6473	41.0789	13.9909	9.673	60.4916	20.6087
NALF1	28.8268	-1.21153	0.430757	-2.81255	0.00491501	0.1253	38.0464	28.5422	18.9189	19.2998	58.7818	18.5791	18.9126	34.3262	36.1432	29.8251	19.6949	24.8516
CDO1	31.314	1.4777	0.526036	2.80912	0.00496769	0.126304	33.819	12.5921	44.1441	34.7396	8.55009	20.2681	64.7391	4.5018	32.6455	21.7642	73.1526	24.8516
CHN1	77.5429	0.931169	0.333369	2.79321	0.00521877	0.132334	57.7742	106.613	74.099	61.7593	59.8506	76.0053	113.475	33.2008	45.4705	133.81	122.39	46.0664
ISYNA1	23.6835	1.42408	0.510402	2.79011	0.00526898	0.133252	15.5004	22.6658	40.991	36.0263	22.444	16.0456	26.914	13.5054	6.99546	16.9277	53.4577	12.7289
ADAMTS14	51.4149	-1.14734	0.412191	-2.78353	0.00537714	0.135627	60.5924	102.416	29.9549	75.9125	69.4695	42.2252	38.5525	61.337	37.3091	58.038	8.44068	32.7314
TMEM163	7.7966	2.26792	0.816151	2.7788	0.00545601	0.137252	0	5.03685	9.45945	6.43326	4.27504	4.22252	12.3659	8.44087	4.66364	4.03042	22.5085	12.1227
TRAM1	41.6803	-1.10374	0.397434	-2.77715	0.00548376	0.137586	39.4555	42.8133	39.4144	39.8862	83.3633	34.6246	29.8236	31.5126	59.4614	43.5285	16.8814	39.3989
TMEM47	11.3295	-2.10904	0.760135	-2.77456	0.00552761	0.138321	8.45476	16.7895	7.88288	12.8665	16.0314	4.22252	2.90962	7.87815	25.65	23.3764	1.40678	8.48592
MYADM	147.749	-0.769022	0.277443	-2.77182	0.00557431	0.139124	164.868	156.142	105.631	277.917	175.277	145.255	130.933	171.068	143.407	108.821	54.8644	138.805
RNF144B	6.97857	-2.35145	0.848669	-2.77075	0.00559282	0.13922	9.86389	5.03685	6.3063	2.5733	13.8939	8.44503	2.18222	5.62725	22.1523	3.22433	1.40678	3.03069
NACC2	53.1201	1.00421	0.362601	2.76946	0.00561501	0.139408	43.6829	37.7764	118.243	91.3523	34.2003	16.8901	70.5584	36.5771	39.6409	41.9163	52.0509	54.5524
UCKL1	16.4833	1.4789	0.534379	2.7675	0.00564879	0.139881	5.63651	14.2711	20.4955	15.4398	9.61885	15.2011	34.1881	18.5699	12.825	16.1217	23.9153	11.5166
CLDN12	25.1728	-1.22484	0.44423	-2.75722	0.00582944	0.14398	40.8647	21.8264	17.3423	18.0131	40.6129	34.6246	20.3674	38.2653	26.8159	17.7338	9.84747	15.7596
CDK6-AS1	10.6685	2.03081	0.737197	2.75477	0.00587336	0.144689	4.22738	2.51843	20.4955	29.593	2.13752	3.37801	8.72887	7.87815	6.99546	5.64258	26.7288	9.6982
SLC44A5	8.81895	2.20636	0.801655	2.75226	0.0059185	0.145307	2.81825	5.87633	23.6486	5.14661	2.13752	6.75603	10.1837	10.129	4.66364	11.2852	9.84747	13.335
SYT17	10.5676	1.92673	0.700199	2.75168	0.00592901	0.145307	2.81825	3.3579	15.7658	10.2932	11.7564	3.37801	20.3674	11.2545	2.33182	8.86691	28.1356	8.48592
IGFN1	8.94565	4.99582	1.81668	2.74998	0.00595998	0.14569	0	25.1843	44.1441	0	1.06876	7.60053	5.09184	4.5018	0	2.41825	7.0339	10.3043
GBE1	35.8578	-1.2213	0.445037	-2.74426	0.00606471	0.14787	31.0008	48.6896	22.0721	23.1597	59.8506	21.9571	23.277	39.9535	78.116	28.2129	26.7288	27.2762
GLIPR1	70.6129	-0.856287	0.313325	-2.7329	0.00627795	0.152678	78.9111	67.9975	52.027	154.398	95.1197	49.8257	39.2799	97.9141	54.7978	43.5285	36.5763	76.9795
NBL1	8.80934	-2.47956	0.907954	-2.73093	0.00631555	0.152821	5.63651	26.8632	3.15315	11.5799	20.3065	9.28954	3.63703	5.62725	9.32728	4.8365	0	5.45524
PANTR1	8.38093	2.49102	0.912157	2.73091	0.00631596	0.152821	2.81825	0.839476	18.9189	19.2998	4.27504	6.75603	15.2755	1.68817	2.33182	5.64258	19.6949	3.03069
DCLRE1B	14.1395	1.76037	0.645567	2.72686	0.00639407	0.154318	2.81825	16.7895	23.6486	19.2998	4.27504	16.8901	15.2755	21.9463	6.99546	10.4791	11.2542	20.0025
ACTN1	455.535	-0.737448	0.270858	-2.72263	0.0064764	0.155515	653.835	584.275	286.937	845.33	556.824	237.305	405.892	615.621	388.248	241.019	237.746	413.386
CYBRD1	26.2585	-1.41288	0.518883	-2.72292	0.00647071	0.155515	22.546	36.0975	12.6126	18.0131	41.6817	27.8686	16.7303	27.0108	40.8068	54.0076	9.84747	7.87979
NOTCH1	20.591	1.4623	0.537376	2.7212	0.00650462	0.1558	16.9095	9.23423	74.099	11.5799	17.1002	9.28954	13.0933	10.6918	11.6591	9.673	53.4577	10.3043
CSNK2B	132.066	-0.826971	0.30412	-2.71922	0.00654352	0.156053	155.004	152.785	75.6756	145.392	192.377	100.496	144.026	117.609	166.725	125.749	68.9323	140.018
LINC00460	14.8853	1.90048	0.699389	2.71734	0.00658083	0.156053	8.45476	7.55528	47.2973	7.71991	7.48133	6.75603	15.2755	42.2044	4.66364	7.25475	15.4746	8.48592
MME	30.3295	-1.22991	0.452516	-2.71794	0.00656891	0.156053	39.4555	31.0606	11.036	5.14661	45.9567	26.1796	24.0044	28.1362	59.4614	31.4372	28.1356	33.9437
STMN3	153.367	0.70309	0.258584	2.719	0.00654804	0.156053	140.913	237.572	168.694	164.691	98.326	121.608	176.76	91.7241	110.761	189.43	209.61	130.32
CSNK1D	162.676	-0.793672	0.292394	-2.71439	0.00663983	0.1564	202.914	223.301	149.775	199.431	189.171	114.008	136.025	153.061	219.191	179.757	74.5594	110.923
LHX2	83.1355	0.97224	0.35807	2.71522	0.00662317	0.1564	52.1377	31.0606	111.937	118.372	120.77	36.3136	168.031	75.4051	46.6364	43.5285	136.458	56.9769
TOX	11.9978	1.59845	0.588934	2.71414	0.0066448	0.1564	8.45476	6.7158	22.0721	10.2932	6.41256	8.44503	19.64	7.87815	8.16137	5.64258	28.1356	12.1227
DIP2C-AS1	7.48741	-2.91983	1.07672	-2.71179	0.00669214	0.157125	0	8.39476	1.57658	10.2932	7.48133	3.37801	1.45481	2.81362	37.3091	7.25475	1.40678	8.48592
TMEM154	12.9859	-1.78015	0.656728	-2.71063	0.00671549	0.157285	21.1369	10.0737	1.57658	19.2998	17.1002	9.28954	8.72887	18.5699	19.8205	16.1217	5.62712	8.48592
SLC9B2	12.5829	-1.71722	0.633759	-2.70957	0.00673701	0.157401	29.5917	8.39476	3.15315	3.85996	16.0314	10.134	11.6385	13.5054	25.65	8.06083	7.0339	13.9412
RUNX1T1	25.5174	-1.27255	0.470151	-2.70668	0.00679593	0.158389	39.4555	28.5422	7.88288	11.5799	39.5442	38.8472	13.8207	25.8853	24.4841	33.0494	22.5085	20.6087
DNAJC13	40.1966	-0.984448	0.364288	-2.70239	0.00688433	0.160027	45.092	31.0606	20.4955	34.7396	55.5756	43.9142	22.5496	45.5807	60.6273	39.4981	40.7966	42.4296
SDHA	23.865	-1.33014	0.492348	-2.70164	0.0068999	0.160027	29.5917	24.3448	7.88288	10.2932	38.4754	27.0241	16.7303	24.1972	38.475	15.3156	18.2881	35.7621
LRRC2	7.93191	-2.32459	0.861196	-2.69926	0.00694948	0.16015	14.0913	6.7158	1.57658	12.8665	9.61885	8.44503	2.18222	6.18997	10.4932	5.64258	2.81356	14.5473
PHC3	21.1497	-1.40589	0.520903	-2.69896	0.00695573	0.16015	23.9552	19.3079	6.3063	19.2998	21.3752	21.1126	17.4577	32.638	38.475	15.3156	7.0339	31.5191
VEGFC	11.8587	-1.99838	0.740001	-2.70051	0.00692327	0.16015	7.04563	20.9869	6.3063	9.00656	35.2691	18.5791	3.63703	12.3799	9.32728	7.25475	2.81356	9.6982
ERCC6	17.7831	-1.49322	0.553925	-2.69571	0.00702379	0.161327	25.3643	9.23423	4.72973	6.43326	24.5815	26.1796	13.8207	11.8172	34.9773	16.9277	12.661	26.67
CPNE4	13.4648	1.53402	0.569314	2.69451	0.00704917	0.161519	4.22738	5.87633	22.0721	5.14661	12.8251	7.60053	28.3688	14.6308	10.4932	12.0912	26.7288	11.5166
HOMER1	12.9521	-1.84021	0.68364	-2.69178	0.00710709	0.162455	21.1369	12.5921	12.6126	18.0131	18.1689	24.4906	5.09184	9.0036	15.1568	13.7034	0	5.45524
LINC01588	12.8484	-1.68574	0.628508	-2.68212	0.00731565	0.166821	19.7278	9.23423	6.3063	3.85996	22.444	15.2011	8.72887	9.56632	20.9864	14.5095	4.22034	19.3964
C1orf43	281.152	0.660028	0.246237	2.68046	0.00735204	0.167003	298.735	284.582	392.567	317.803	191.308	207.748	320.059	299.932	211.03	282.935	379.831	187.296
PANK3	50.5999	0.949372	0.354322	2.6794	0.00737535	0.167003	38.0464	66.3186	70.9459	47.6061	33.1316	71.7828	67.6487	31.5126	34.9773	35.4677	66.1187	43.6419
PLEKHO1	25.5283	-1.26979	0.473916	-2.67936	0.0073763	0.167003	33.819	23.5053	7.88288	30.8796	32.0628	16.8901	25.4592	37.1398	40.8068	15.3156	9.84747	32.7314
ENTPD5	16.0646	-1.66869	0.62376	-2.67521	0.00746823	0.168683	26.7734	12.5921	3.15315	10.2932	23.5127	32.0911	10.1837	9.56632	13.9909	21.7642	7.0339	21.8209
GET1	51.1888	0.946816	0.354298	2.67237	0.00753173	0.168687	35.2282	47.0106	116.667	50.1794	34.2003	33.7801	64.7391	48.3943	50.1341	42.7224	59.0848	32.1253
GSTM4	19.7609	1.45284	0.543829	2.6715	0.0075514	0.168687	4.22738	21.8264	29.9549	21.8731	13.8939	12.6676	16.7303	24.1972	12.825	12.8973	43.6102	22.4271
HS2ST1	24.9074	1.33591	0.500109	2.67124	0.00755711	0.168687	18.3186	9.23423	40.991	29.593	6.41256	16.8901	31.2784	39.3907	20.9864	22.5703	40.7966	22.4271
IFT57	42.5496	1.02462	0.383446	2.67214	0.00753685	0.168687	40.8647	29.3816	70.9459	47.6061	23.5127	50.6702	58.1925	44.4553	27.9818	36.2737	57.678	23.0332
RNF111	13.1621	-1.62999	0.60963	-2.67374	0.00750107	0.168687	15.5004	13.4316	4.72973	15.4398	27.7878	16.8901	9.45628	12.9427	15.1568	14.5095	4.22034	7.87979
CHPT1	17.9831	1.41635	0.530441	2.67013	0.00758229	0.168852	8.45476	8.39476	34.6847	19.2998	17.1002	16.8901	31.2784	24.7599	6.99546	16.1217	19.6949	12.1227
BGN	28.0382	-1.49999	0.562512	-2.6666	0.00766231	0.170236	23.9552	21.8264	7.88288	108.079	13.8939	6.75603	7.27406	82.7206	13.9909	4.8365	2.81356	42.4296
DOK5	12.1743	1.76366	0.662908	2.66049	0.00780277	0.171569	8.45476	8.39476	9.45945	6.43326	7.48133	10.134	35.6429	6.7527	5.82955	3.22433	30.9492	13.335
FAM181B	8.35964	2.19494	0.825149	2.66006	0.00781273	0.171569	5.63651	0.839476	26.8018	10.2932	3.20628	5.91152	12.3659	5.06452	4.66364	2.41825	22.5085	0.606137
FOXP1	83.4415	-0.784059	0.294587	-2.66155	0.00777815	0.171569	122.594	101.577	61.4864	108.079	73.7445	95.4289	59.6473	64.7134	93.2728	99.1482	42.2034	79.404
LAMC1	355.75	-0.688757	0.258766	-2.66169	0.00777483	0.171569	373.419	491.933	327.928	404.009	429.642	298.11	317.149	325.255	497.843	329.688	184.288	289.734
MYOCD	9.55561	-1.95524	0.735251	-2.65929	0.00783059	0.171569	15.5004	5.87633	0	1.28665	26.719	9.28954	7.27406	7.87815	12.825	8.06083	8.44068	11.5166
UAP1	70.2445	-0.830126	0.311912	-2.66141	0.00778136	0.171569	104.275	60.4422	52.027	77.1991	88.7071	73.4718	70.5584	82.1578	75.7841	52.3954	29.5424	76.3733
DPYSL3	166.858	0.765123	0.288411	2.65289	0.00798058	0.173655	105.684	214.066	178.153	319.09	111.151	89.5174	178.942	236.907	99.1023	124.943	178.661	166.082
PPP1CA	38.4234	1.02625	0.386702	2.65386	0.00795758	0.173655	23.9552	51.208	40.991	54.0394	22.444	32.9356	54.5554	39.3907	19.8205	37.8859	36.5763	47.2787
TRMT13	12.4882	-1.68676	0.635806	-2.65295	0.00797907	0.173655	22.546	12.5921	4.72973	9.00656	12.8251	21.9571	7.27406	12.9427	20.9864	9.673	5.62712	9.6982
CENPV	9.87603	-2.15742	0.814313	-2.64937	0.0080641	0.174833	11.273	9.23423	4.72973	14.1532	11.7564	12.6676	3.63703	8.44087	15.1568	5.64258	0	21.8209
FAM220A	12.9088	2.05222	0.774698	2.64907	0.00807146	0.174833	4.22738	19.3079	23.6486	16.7265	3.20628	17.7346	8.00146	23.6344	5.82955	5.64258	23.9153	3.03069
ACTG2	47.2753	-2.00531	0.7575	-2.64728	0.00811428	0.175108	23.9552	45.3317	6.3063	108.079	33.1316	46.4477	24.0044	158.126	55.9637	33.8555	4.22034	27.8823
FASTKD5	8.37201	2.14372	0.80987	2.647	0.00812102	0.175108	1.40913	6.7158	11.036	10.2932	5.3438	10.9785	10.1837	12.3799	2.33182	4.8365	18.2881	6.66751
RAB3B	74.3738	-1.05763	0.399754	-2.6457	0.00815213	0.175381	100.048	91.5028	17.3423	51.4661	102.601	81.9168	98.1998	76.5306	89.775	63.6806	35.1695	84.2531
DCN	23.3532	-1.48538	0.561817	-2.64389	0.00819586	0.175924	35.2282	20.1474	1.57658	11.5799	28.8565	52.3592	16.7303	11.8172	23.3182	34.6616	15.4746	28.4885
CDH8	18.0575	1.57781	0.597181	2.6421	0.00823949	0.176462	7.04563	7.55528	20.4955	7.71991	10.6876	20.2681	24.0044	10.129	15.1568	5.64258	57.678	30.3069
AGTR1	12.4657	-1.83796	0.696175	-2.64008	0.00828872	0.176721	25.3643	25.1843	1.57658	3.85996	16.0314	10.134	8.72887	7.31542	22.1523	9.673	5.62712	13.9412
CEP170	23.7261	-1.38894	0.526023	-2.64046	0.00827947	0.176721	54.9559	17.629	9.45945	25.733	35.2691	14.3566	23.277	14.0681	26.8159	17.7338	8.44068	36.9744
UBE2J1	68.4682	0.834482	0.316644	2.6354	0.00840384	0.178774	46.5012	70.5159	97.7477	99.0722	59.8506	53.2037	80.0146	70.3406	47.8023	35.4677	99.8814	61.2199
PLA2R1	10.1403	-2.2785	0.865355	-2.63303	0.00846274	0.179625	9.86389	14.2711	0	0	10.6876	20.2681	2.18222	2.81362	29.1477	10.4791	9.84747	12.1227
MED29	23.6923	1.31919	0.501572	2.63011	0.00853568	0.18077	28.1825	26.8632	47.2973	14.1532	10.6876	20.2681	24.7318	11.8172	5.82955	33.0494	36.5763	24.8516
KRTAP2-3	9.2502	-2.61159	0.993863	-2.62771	0.0085961	0.181617	1.40913	7.55528	1.57658	2.5733	22.444	6.75603	4.36443	21.3835	17.4886	2.41825	0	23.0332
MTMR11	33.1257	1.09075	0.415205	2.62701	0.00861386	0.181617	21.1369	29.3816	45.7207	45.0328	23.5127	22.8016	29.8236	37.7026	20.9864	20.9582	68.9323	31.5191
ARF4	92.7449	-0.804115	0.306229	-2.62586	0.00864293	0.181827	102.866	113.329	85.1351	110.652	133.595	65.8713	80.742	77.0933	130.582	89.4752	47.8305	75.7672
HDAC6	16.4357	1.55567	0.592942	2.62364	0.00869964	0.182213	8.45476	19.3079	22.0721	10.2932	16.0314	10.9785	21.0948	17.4445	3.49773	10.4791	39.3899	18.1841
PLAUR	33.1158	-1.05347	0.401467	-2.62406	0.0086888	0.182213	49.3194	27.7027	18.9189	28.3063	43.8192	30.4021	28.3688	37.1398	39.6409	37.0798	15.4746	41.2173
CPA4	15.8596	-1.46617	0.560345	-2.61655	0.00888235	0.185631	12.6821	5.87633	9.45945	2.5733	28.8565	24.4906	8.00146	9.0036	40.8068	25.7947	11.2542	11.5166
OCIAD2	676.985	0.754717	0.288981	2.61165	0.00901074	0.187902	466.421	349.222	1090.99	1344.55	566.443	466.166	851.792	743.922	556.139	424	796.238	467.938
JDP2	13.9796	-1.58219	0.606647	-2.60809	0.00910487	0.189318	26.7734	7.55528	14.1892	12.8665	20.3065	8.44503	4.36443	27.0108	19.8205	5.64258	5.62712	15.1534
NAP1L3	7.79361	2.77661	1.06531	2.60638	0.00915048	0.189318	1.40913	9.23423	7.88288	20.5864	1.06876	10.134	10.1837	4.5018	2.33182	0	14.0678	12.1227
TMEM119	14.5099	-2.01048	0.771236	-2.60683	0.00913855	0.189318	32.4099	36.9369	3.15315	2.5733	24.5815	18.5791	10.9111	1.12545	8.16137	29.019	0	6.66751
TPM2	603.27	-0.862215	0.330846	-2.60609	0.00915829	0.189318	645.38	783.231	263.288	1282.79	615.606	316.689	542.645	896.983	692.55	386.92	278.543	534.613
MCC	50.5451	1.04172	0.39996	2.60455	0.00919948	0.189757	25.3643	18.4685	86.7116	52.7527	64.1256	43.9142	78.5598	37.1398	30.3137	49.1711	74.5594	45.4603
S1PR3	22.8048	-1.35012	0.518591	-2.60344	0.00922932	0.18996	23.9552	31.9001	6.3063	27.0197	37.4066	14.3566	16.7303	32.638	25.65	14.5095	9.84747	33.3376
PDGFRB	32.1406	-1.2907	0.495938	-2.60255	0.00925342	0.190045	60.5924	43.6527	18.9189	72.0525	51.3005	27.8686	21.8222	21.9463	11.6591	24.1825	5.62712	26.0639
GLRX	53.5368	-0.881142	0.338821	-2.60061	0.00930584	0.19036	70.4563	52.0475	56.7567	33.453	75.882	39.6917	33.4607	42.7671	88.6091	71.7414	39.3899	38.1867
MIAT	32.2536	-1.50489	0.578858	-2.59976	0.00932882	0.19036	40.8647	61.2817	14.1892	16.7265	34.2003	32.0911	15.2755	24.7599	18.6546	112.852	2.81356	13.335
SERPINF1	199.036	-1.49386	0.574501	-2.60027	0.00931502	0.19036	174.732	850.389	44.1441	133.812	131.458	176.501	85.8339	108.606	150.402	417.551	29.5424	85.4654
LRRN3	43.2099	1.18734	0.457123	2.59742	0.00939271	0.191253	16.9095	41.9738	44.1441	100.359	40.6129	27.0241	77.8324	68.0897	10.4932	33.0494	29.5424	28.4885
NAV2	36.5731	1.12253	0.432319	2.59652	0.00941725	0.191343	39.4555	13.4316	89.8648	10.2932	33.1316	41.3807	56.0102	27.0108	25.65	18.5399	64.7119	19.3964
REXO2	58.5077	-0.965357	0.371951	-2.59539	0.00944838	0.191566	63.4107	76.3923	20.4955	83.6324	88.7071	56.5817	59.6473	67.527	58.2955	56.4258	26.7288	44.248
ALDH1L2	15.3341	-1.50969	0.582679	-2.59095	0.00957112	0.193642	18.3186	20.1474	9.45945	11.5799	18.1689	29.5576	5.09184	10.6918	18.6546	23.3764	5.62712	13.335
C6orf141	11.3919	1.8874	0.729567	2.58701	0.00968121	0.193909	11.273	5.03685	15.7658	15.4398	2.13752	10.9785	13.0933	21.3835	2.33182	3.22433	23.9153	12.1227
EXTL3	49.788	0.963016	0.372289	2.58674	0.00968881	0.193909	23.9552	47.0106	78.8288	51.4661	48.0942	33.7801	70.5584	43.8925	32.6455	66.0988	56.2712	44.8542
MYO1C	43.9538	-1.08497	0.419421	-2.58683	0.00968637	0.193909	95.8206	56.2449	33.1081	28.3063	39.5442	38.0027	36.3703	49.5198	50.1341	54.0076	15.4746	30.913
NDFIP1	46.7116	0.980835	0.379271	2.58611	0.00970669	0.193909	53.5468	35.258	67.7927	56.6127	39.5442	19.4236	58.1925	41.0789	20.9864	35.4677	95.6611	36.9744
PGRMC1	222.534	0.614138	0.237247	2.5886	0.0096366	0.193909	204.323	245.127	309.009	274.057	160.314	154.544	227.678	230.154	178.384	218.449	296.831	171.537
WDR41	25.6004	-1.18993	0.459942	-2.58713	0.00967799	0.193909	43.6829	29.3816	12.6126	20.5864	36.3379	20.2681	24.7318	27.0108	31.4796	20.9582	9.84747	30.3069
TSHZ3	19.6702	-1.34556	0.521138	-2.58196	0.00982412	0.195844	25.3643	31.0606	12.6126	10.2932	29.9253	27.0241	15.2755	25.8853	23.3182	20.1521	4.22034	10.9105
NPTXR	8.31059	2.13983	0.829185	2.58065	0.00986157	0.196179	4.22738	3.3579	29.9549	6.43326	2.13752	7.60053	7.27406	12.9427	4.66364	1.61217	14.0678	5.45524
TMEM132D	11.0481	-1.98117	0.76909	-2.576	0.00999519	0.198422	19.7278	2.51843	0	10.2932	14.9627	19.4236	8.72887	12.3799	11.6591	10.4791	4.22034	18.1841
GBP1	14.1237	-1.79193	0.696219	-2.5738	0.0100587	0.199124	15.5004	26.0237	1.57658	38.5996	22.444	9.28954	5.81925	13.5054	15.1568	4.8365	7.0339	9.6982
SCRN1	123.731	0.633688	0.246252	2.57333	0.0100724	0.199124	116.958	113.329	154.504	138.958	111.151	113.163	161.484	130.552	83.9455	99.9543	163.187	97.5881
TOX3	11.2128	1.98157	0.770352	2.57229	0.0101029	0.199312	7.04563	0.839476	31.5315	16.7265	7.48133	8.44503	21.8222	8.44087	1.16591	5.64258	8.44068	16.9718
ELF4	12.7295	-1.67637	0.652044	-2.57095	0.0101421	0.199671	22.546	18.4685	4.72973	19.2998	16.0314	5.91152	7.27406	8.44087	15.1568	16.9277	2.81356	15.1534
ARPC5	70.5354	-0.796493	0.310239	-2.56735	0.0102478	0.200095	62.0016	83.1081	42.5675	83.6324	79.0883	68.4048	50.191	81.5951	90.941	66.0988	39.3899	99.4065
DXO	7.06197	2.23516	0.870115	2.56882	0.0102046	0.200095	1.40913	4.19738	18.9189	10.2932	3.20628	0	9.45628	3.93907	3.49773	6.44866	11.2542	12.1227
NT5E	150.901	-0.824635	0.321173	-2.56757	0.0102413	0.200095	205.732	167.056	107.207	137.672	151.764	124.987	134.57	127.176	211.03	270.038	71.7458	101.831
SGCE	31.9335	1.0561	0.411231	2.56814	0.0102245	0.200095	25.3643	34.4185	45.7207	32.1663	21.3752	21.1126	41.4621	38.2653	19.8205	32.2433	50.6441	20.6087
ANAPC11	39.5562	0.941099	0.36678	2.56584	0.0102926	0.200265	22.546	52.887	58.3333	43.7462	28.8565	34.6246	40.7347	37.7026	24.4841	37.0798	50.6441	43.0358
FAM200B	77.8466	0.775878	0.302411	2.56564	0.0102986	0.200265	62.0016	71.3554	118.243	105.505	63.0569	36.3136	98.9272	92.2869	59.4614	59.6501	101.288	66.069
LRSAM1	9.31644	1.81023	0.705827	2.56469	0.0103267	0.200402	2.81825	15.1106	22.0721	6.43326	5.3438	10.134	14.5481	7.31542	4.66364	7.25475	11.2542	4.8491
ANXA2	1473.94	-0.591898	0.231105	-2.56116	0.0104322	0.201625	1258.35	1521.13	903.378	1455.2	2221.95	1369.78	1448.99	1912.14	1787.34	1554.13	1131.05	1123.78
ZIC1	26.1536	1.09001	0.425506	2.56169	0.0104166	0.201625	21.1369	11.7527	59.9099	7.71991	24.5815	16.0456	34.1881	14.6308	25.65	17.7338	60.4916	20.0025
IER5L	12.8618	1.71526	0.670306	2.55892	0.0104997	0.202518	7.04563	10.9132	29.9549	29.593	5.3438	5.91152	16.7303	11.8172	5.82955	12.0912	15.4746	3.63682
CHCHD3	20.0984	1.21122	0.473887	2.55592	0.0105907	0.203516	21.1369	15.1106	42.5675	21.8731	13.8939	16.0456	27.6414	18.5699	8.16137	15.3156	28.1356	12.7289
HERC2P2	7.60255	2.42526	0.948923	2.55581	0.0105942	0.203516	1.40913	11.7527	23.6486	10.2932	4.27504	5.06702	8.00146	8.44087	0	8.06083	4.22034	6.06137
TLE1	18.5111	1.39199	0.545288	2.55276	0.0106873	0.20489	5.63651	16.7895	26.8018	29.593	10.6876	8.44503	14.5481	13.5054	13.9909	19.346	46.4238	16.3657
LAMA5	34.4305	1.16009	0.454914	2.55013	0.0107682	0.206026	26.7734	25.1843	70.9459	37.3129	18.1689	18.5791	37.8251	46.1434	19.8205	48.365	37.9831	26.0639
NDP	10.1746	1.91614	0.751793	2.54876	0.0108105	0.206037	7.04563	3.3579	17.3423	11.5799	3.20628	4.22252	10.1837	23.0717	4.66364	3.22433	28.1356	6.06137
OTX2	12.2103	1.74116	0.683158	2.5487	0.0108126	0.206037	8.45476	4.19738	40.991	9.00656	7.48133	5.91152	8.72887	3.37635	5.82955	2.41825	33.7627	16.3657
PGM1	15.8425	-1.4695	0.576725	-2.54801	0.0108338	0.206037	38.0464	14.2711	7.88288	10.2932	14.9627	8.44503	8.72887	20.8208	23.3182	17.7338	9.84747	15.7596
BICD1	47.2428	0.991099	0.390278	2.53947	0.011102	0.210716	32.4099	15.95	97.7477	36.0263	52.3693	39.6917	71.2858	43.8925	31.4796	43.5285	57.678	44.8542
LUC7L3	91.5908	0.871831	0.343727	2.53641	0.0111996	0.211724	69.0472	76.3923	122.973	95.2123	60.9194	113.163	171.668	95.1005	54.7978	121.719	56.2712	61.826
NEGR1	17.5742	-1.40681	0.554548	-2.53685	0.0111854	0.211724	15.5004	9.23423	6.3063	30.8796	27.7878	14.3566	13.0933	15.7563	33.8114	14.5095	8.44068	21.2148
EPAS1	96.3591	-0.98975	0.390544	-2.53428	0.0112677	0.212589	98.6389	125.082	74.099	39.8862	130.389	96.2734	52.3732	116.484	137.577	188.623	56.2712	40.6112
DUSP6	136.062	0.710779	0.280577	2.53328	0.0113001	0.212777	81.7293	162.019	195.495	99.0722	119.701	106.407	134.57	73.717	148.071	171.696	260.254	80.0101
SEPSECS-AS1	19.4498	1.28926	0.509383	2.53102	0.011373	0.213728	14.0913	15.1106	33.1081	18.0131	12.8251	15.2011	29.8236	12.3799	10.4932	12.0912	28.1356	32.1253
GPX4	190.073	0.581521	0.22993	2.52913	0.0114346	0.214461	150.777	212.387	280.63	177.558	180.621	184.946	211.675	171.631	157.398	170.084	246.187	136.987
RMND1	17.3794	-1.42779	0.565119	-2.52653	0.0115195	0.215628	9.86389	21.8264	7.88288	18.0131	23.5127	16.8901	8.00146	15.1936	30.3137	33.0494	7.0339	16.9718
TMEM60	44.5555	0.979279	0.387871	2.52476	0.0115778	0.216293	18.3186	56.2449	61.4864	36.0263	38.4754	33.7801	56.7377	41.6416	37.3091	59.6501	68.9323	26.0639
RBPJ	147.894	-0.737479	0.292477	-2.52149	0.0116859	0.217631	166.277	251.003	110.36	93.9256	190.239	168.901	111.293	174.445	135.246	211.194	74.5594	87.2838
SERTAD4-AS1	13.2973	-1.77987	0.70596	-2.52121	0.0116952	0.217631	12.6821	20.9869	1.57658	21.8731	32.0628	20.2681	7.27406	11.8172	5.82955	13.7034	4.22034	7.27365
LPXN	11.6711	-1.69164	0.671851	-2.51788	0.0118064	0.219271	23.9552	10.9132	0	3.85996	20.3065	14.3566	9.45628	11.8172	15.1568	8.86691	9.84747	11.5166
POU3F3	19.9691	1.57319	0.625184	2.51636	0.0118575	0.219792	1.40913	3.3579	53.6036	20.5864	12.8251	13.5121	24.7318	11.2545	30.3137	14.5095	40.7966	12.7289
THY1	71.1434	-0.951324	0.378924	-2.51059	0.0120528	0.222977	98.6389	78.0712	36.2612	122.232	85.5009	17.7346	57.4651	79.9069	100.268	42.7224	46.4238	88.4961
SRGAP3	23.0261	1.30369	0.519479	2.5096	0.0120867	0.22317	11.273	12.5921	26.8018	7.71991	13.8939	43.9142	25.4592	12.3799	19.8205	19.346	61.8984	21.2148
CD55	23.2302	-1.2451	0.49642	-2.50817	0.0121359	0.223644	35.2282	23.5053	9.45945	5.14661	30.9941	25.3351	21.0948	24.1972	38.475	23.3764	14.0678	27.8823
ANKRD10	28.8568	-1.075	0.429	-2.50582	0.0122167	0.224697	40.8647	25.1843	22.0721	37.3129	36.3379	16.8901	14.5481	13.5054	41.9727	32.2433	21.1017	44.248
CD274	24.2293	-1.36681	0.54571	-2.50465	0.0122574	0.22501	32.4099	26.8632	4.72973	33.453	14.9627	32.9356	18.1851	33.2008	26.8159	24.1825	4.22034	38.7928
OXTR	11.6615	-1.78609	0.713607	-2.50291	0.0123177	0.225683	8.45476	15.95	4.72973	23.1597	18.1689	12.6676	6.54665	21.9463	13.9909	5.64258	1.40678	7.27365
CD109	32.0111	-1.10353	0.441147	-2.50151	0.0123665	0.22614	60.5924	53.7264	14.1892	11.5799	29.9253	41.3807	19.64	25.8853	36.1432	48.365	23.9153	18.7903
PTPN4	15.2611	-1.42587	0.570472	-2.49945	0.0124387	0.226589	19.7278	11.7527	4.72973	14.1532	16.0314	15.2011	4.36443	11.8172	24.4841	24.1825	15.4746	21.2148
SLC9A3R1	10.8564	1.67067	0.6683	2.49987	0.0124237	0.226589	8.45476	7.55528	14.1892	10.2932	1.06876	7.60053	14.5481	6.7527	10.4932	5.64258	30.9492	12.7289
SAMD8	23.3391	1.32673	0.531403	2.49666	0.012537	0.227943	14.0913	25.1843	45.7207	10.2932	8.55009	15.2011	22.5496	30.3871	23.3182	12.0912	47.8305	24.8516
ANXA4	43.2895	-0.995476	0.399181	-2.4938	0.0126385	0.228645	28.1825	64.6396	20.4955	47.6061	63.0569	48.1367	29.8236	47.8316	60.6273	37.0798	25.3221	46.6726
ENSG00000280219.1	7.34988	-2.62015	1.05023	-2.49483	0.0126016	0.228645	12.6821	5.87633	0	5.14661	13.8939	10.134	5.09184	3.93907	6.99546	3.22433	0	21.2148
WWC2	12.5627	1.58128	0.634152	2.49354	0.0126477	0.228645	5.63651	13.4316	11.036	7.71991	10.6876	22.8016	24.7318	14.6308	4.66364	7.25475	23.9153	4.24296
ETV5	17.3637	1.39935	0.561493	2.49219	0.0126958	0.229078	7.04563	26.8632	37.8378	32.1663	5.3438	13.5121	11.6385	9.56632	12.825	11.2852	23.9153	16.3657
GLT8D2	33.6702	-1.2538	0.503312	-2.49111	0.0127345	0.229342	39.4555	61.2817	3.15315	24.4464	45.9567	26.1796	31.2784	19.1326	48.9682	62.0684	19.6949	22.4271
LRRC58	44.779	-0.895721	0.359815	-2.4894	0.012796	0.229727	83.1385	47.0106	42.5675	52.7527	47.0255	32.9356	23.277	50.6452	39.6409	42.7224	25.3221	50.3094
ZC3H7A	17.8475	-1.34064	0.538588	-2.48917	0.0128042	0.229727	19.7278	17.629	9.45945	10.2932	26.719	32.0911	10.9111	11.2545	30.3137	15.3156	9.84747	20.6087
MTHFD2	37.5758	-1.03878	0.417499	-2.48809	0.0128431	0.229991	52.1377	23.5053	31.5315	41.1729	32.0628	28.7131	24.7318	59.0861	72.2864	31.4372	19.6949	34.5498
CPT1A	27.5416	1.08054	0.434446	2.48716	0.0128767	0.230158	14.0913	20.9869	36.2612	29.593	14.9627	23.6461	50.191	25.3226	27.9818	22.5703	30.9492	33.9437
CLDN1	8.2806	-1.94162	0.781215	-2.48538	0.0129414	0.230881	8.45476	9.23423	3.15315	1.28665	29.9253	5.06702	5.09184	6.7527	11.6591	9.673	4.22034	4.8491
C4orf3	86.9288	-0.809631	0.326242	-2.48169	0.0130761	0.232847	93.0024	88.9844	111.937	88.779	130.389	52.3592	43.6443	69.2152	149.236	75.7718	73.1526	66.6751
SP100	43.3956	-1.04914	0.422902	-2.48082	0.0131082	0.232971	56.3651	62.1212	18.9189	23.1597	37.4066	49.8257	39.2799	50.6452	60.6273	62.0684	15.4746	44.8542
SPRY4	65.3898	0.815345	0.328746	2.48017	0.013132	0.232971	63.4107	76.3923	145.045	34.7396	45.9567	38.8472	69.831	39.9535	59.4614	84.6387	90.034	36.3682
MBD2	77.3284	-0.691292	0.279345	-2.47469	0.0133352	0.236134	94.4115	93.1818	63.063	90.0656	92.9822	76.0053	60.3747	68.6524	97.9364	71.7414	53.4577	66.069
MLPH	110.201	-0.776787	0.314081	-2.4732	0.0133908	0.236679	125.412	167.895	83.5585	83.6324	137.87	103.029	96.745	149.685	117.757	124.943	46.4238	85.4654
EMP3	61.8088	-0.925326	0.374506	-2.47079	0.0134814	0.237837	76.0928	102.416	42.5675	79.7724	49.163	54.0482	50.191	60.2116	101.434	50.7832	25.3221	49.7033
CNPY3	22.0196	1.16294	0.471872	2.46453	0.0137192	0.241138	8.45476	22.6658	34.6847	20.5864	13.8939	18.5791	29.8236	25.8853	20.9864	16.1217	33.7627	18.7903
VPS72	47.181	0.914161	0.37086	2.46497	0.0137024	0.241138	31.0008	38.6159	72.5225	50.1794	16.0314	43.0697	39.2799	41.6416	43.1387	62.8745	52.0509	75.7672
EHD3	12.0936	-1.58322	0.642959	-2.46239	0.0138015	0.241691	25.3643	10.9132	7.88288	15.4398	16.0314	10.134	8.72887	12.3799	17.4886	13.7034	2.81356	4.24296
FHL2	60.0761	-0.876164	0.355785	-2.46262	0.0137924	0.241691	62.0016	75.5528	34.6847	101.646	81.2258	34.6246	48.7362	81.0324	69.9546	40.3042	32.356	58.7953
ACYP1	20.2645	1.31289	0.534038	2.45842	0.0139548	0.242406	11.273	17.629	25.2252	15.4398	13.8939	14.3566	20.3674	22.509	15.1568	18.5399	59.0848	9.6982
ANKDD1A	7.28473	-2.4252	0.986237	-2.45904	0.0139309	0.242406	18.3186	5.03685	0	0	8.55009	12.6676	2.90962	1.12545	8.16137	12.8973	5.62712	12.1227
CAVIN2	10.1358	-1.99404	0.811133	-2.45834	0.013958	0.242406	5.63651	20.1474	1.57658	0	24.5815	22.8016	5.09184	5.06452	9.32728	23.3764	2.81356	1.21227
HIF1A	51.352	-0.865515	0.351843	-2.45995	0.0138958	0.242406	60.5924	46.1712	45.7207	29.593	61.9881	54.0482	34.9155	55.147	83.9455	71.7414	32.356	40.0051
NBR2	8.24091	2.01551	0.819967	2.45804	0.0139698	0.242406	2.81825	5.87633	12.6126	0	7.48133	18.5791	11.6385	7.31542	1.16591	9.673	16.8814	4.8491
GLIS2	32.0579	-1.16193	0.473104	-2.45597	0.0140507	0.242923	47.9103	52.887	15.7658	21.8731	26.719	37.1582	12.3659	27.0108	44.3046	63.6806	25.3221	9.6982
PTPRM	26.0005	-1.07316	0.436897	-2.45632	0.014037	0.242923	29.5917	40.2948	15.7658	21.8731	30.9941	36.3136	16.0029	16.319	41.9727	26.6007	16.8814	19.3964
ANO1	7.00831	1.9253	0.785285	2.45172	0.0142175	0.245361	4.22738	3.3579	17.3423	1.28665	3.20628	4.22252	8.72887	5.06452	4.66364	4.8365	21.1017	6.06137
ARHGAP18	22.718	-1.21842	0.498094	-2.44617	0.0144381	0.247904	39.4555	22.6658	7.88288	12.8665	18.1689	18.5791	11.6385	21.9463	30.3137	41.1102	18.2881	29.7007
FAM189B	18.8185	-1.3428	0.548944	-2.44615	0.0144392	0.247904	31.0008	27.7027	9.45945	12.8665	18.1689	18.5791	10.9111	20.2581	19.8205	36.2737	5.62712	15.1534
IL7R	14.0651	-1.51824	0.620691	-2.44605	0.014443	0.247904	15.5004	20.1474	9.45945	18.0131	17.1002	17.7346	2.90962	12.3799	13.9909	17.7338	5.62712	18.1841
TFPI	42.0696	-0.93005	0.380334	-2.44535	0.0144711	0.247937	42.2738	49.5291	31.5315	36.0263	57.7131	43.0697	33.4607	34.8889	55.9637	61.2623	15.4746	43.6419
CNRIP1	19.5762	-1.29204	0.528769	-2.44349	0.0145461	0.248235	33.819	32.7395	18.9189	15.4398	17.1002	30.4021	10.9111	11.2545	26.8159	20.1521	2.81356	14.5473
KCTD15	12.9521	-1.5811	0.646961	-2.4439	0.0145296	0.248235	16.9095	14.2711	3.15315	27.0197	12.8251	10.9785	7.27406	9.56632	26.8159	8.06083	7.0339	11.5166
RBM14	9.79801	2.03785	0.834168	2.44298	0.0145667	0.248235	2.81825	17.629	20.4955	21.8731	7.48133	12.6676	16.0029	4.5018	0	2.41825	5.62712	6.06137
SNRPN	98.4174	0.833268	0.341475	2.4402	0.0146791	0.249702	74.6837	74.7133	195.495	218.731	57.7131	59.1152	86.5613	61.337	73.4523	95.1178	108.322	75.7672
SHQ1	19.449	-1.27353	0.522558	-2.43711	0.0148054	0.2514	43.6829	14.2711	9.45945	18.0131	28.8565	13.5121	13.8207	15.1936	17.4886	16.1217	12.661	30.3069
AGPAT5	23.1411	1.15744	0.475344	2.43495	0.014894	0.251629	11.273	21.8264	44.1441	23.1597	12.8251	26.1796	34.1881	19.1326	18.6546	24.9886	18.2881	23.0332
EFNB1	9.73042	1.90094	0.780991	2.43401	0.0149324	0.251629	12.6821	8.39476	34.6847	10.2932	2.13752	4.22252	13.8207	6.18997	1.16591	12.0912	5.62712	5.45524
RNF157	10.5529	1.65218	0.67852	2.43498	0.0148927	0.251629	8.45476	2.51843	18.9189	7.71991	5.3438	13.5121	15.2755	9.56632	4.66364	8.86691	23.9153	7.87979
TMX2	32.9855	1.07461	0.441521	2.43388	0.0149379	0.251629	23.9552	33.579	53.6036	21.8731	13.8939	27.8686	66.9213	30.3871	37.3091	17.7338	36.5763	32.1253
UBE2A	96.5623	-0.68464	0.281332	-2.43356	0.0149511	0.251629	193.05	87.3055	96.1711	113.225	104.739	69.2493	61.1021	104.104	94.4387	72.5475	81.5933	81.2224
CYB5A	17.2422	-1.4409	0.592271	-2.43284	0.0149809	0.251685	16.9095	15.95	12.6126	14.1532	26.719	19.4236	13.8207	14.6308	30.3137	21.7642	0	20.6087
GNB1	445.459	0.549032	0.225974	2.42962	0.0151145	0.253481	434.011	426.454	529.729	612.446	333.453	348.78	520.823	482.818	343.943	420.775	557.085	335.194
TCTA	14.3412	1.49929	0.617291	2.42882	0.0151482	0.253599	7.04563	15.95	23.6486	7.71991	12.8251	6.75603	21.8222	11.2545	4.66364	26.6007	25.3221	8.48592
FXYD6	8.0651	2.14445	0.884126	2.4255	0.0152872	0.255476	5.63651	6.7158	15.7658	20.5864	0	1.68901	8.00146	5.06452	3.49773	12.8973	8.44068	8.48592
KRT7	30.9226	-1.44642	0.597555	-2.42056	0.0154967	0.258522	28.1825	31.0606	4.72973	129.952	13.8939	16.0456	4.36443	63.0252	3.49773	8.86691	5.62712	61.826
MAN1A2	81.2634	0.918044	0.379549	2.41877	0.0155729	0.259046	36.6373	88.1449	85.1351	84.919	90.8447	59.1152	191.308	76.5306	53.6318	90.2813	73.1526	45.4603
PELI2	14.3136	1.44117	0.595882	2.41855	0.0155825	0.259046	8.45476	7.55528	33.1081	29.593	9.61885	4.22252	15.2755	10.6918	8.16137	9.673	28.1356	7.27365
ELOVL2	8.63593	2.03478	0.842154	2.41616	0.0156853	0.259872	9.86389	1.67895	29.9549	3.85996	2.13752	10.134	5.81925	1.68817	3.49773	3.22433	28.1356	3.63682
TENM3	57.2651	-0.802848	0.332288	-2.41612	0.0156869	0.259872	53.5468	64.6396	34.6847	72.0525	66.2632	54.0482	44.3718	78.7815	79.2819	44.3346	35.1695	60.0076
WASF1	33.0619	0.957907	0.396787	2.41416	0.0157717	0.260561	19.7278	42.8133	56.7567	36.0263	25.6503	20.2681	32.0059	28.1362	22.1523	30.6312	49.2373	33.3376
ZNF480	15.2205	-1.37882	0.571202	-2.41389	0.0157833	0.260561	33.819	11.7527	14.1892	12.8665	19.2377	10.134	4.36443	15.1936	16.3227	13.7034	9.84747	21.2148
EZR	98.1937	0.752655	0.311942	2.41281	0.0158302	0.260752	77.502	59.6028	138.739	176.271	71.607	64.1823	179.669	113.108	76.95	56.4258	74.5594	89.7083
PLA2G12A	27.9479	1.00863	0.418111	2.41236	0.0158497	0.260752	21.1369	15.1106	48.8738	24.4464	20.3065	14.3566	32.7333	36.0144	23.3182	21.7642	50.6441	26.67
CPPED1	13.4998	-1.46198	0.606825	-2.40923	0.0159863	0.261192	19.7278	12.5921	4.72973	9.00656	13.8939	13.5121	8.72887	16.8817	20.9864	21.7642	5.62712	14.5473
EVA1C	14.1637	1.54938	0.642875	2.41009	0.0159487	0.261192	7.04563	5.87633	23.6486	5.14661	4.27504	20.2681	21.8222	21.3835	13.9909	5.64258	28.1356	12.7289
EVI2A	10.4801	-1.80952	0.750564	-2.41088	0.015914	0.261192	16.9095	22.6658	0	1.28665	11.7564	21.9571	5.81925	7.31542	11.6591	17.7338	5.62712	3.03069
PCYOX1L	14.7455	1.38895	0.576496	2.40929	0.0159836	0.261192	4.22738	9.23423	28.3784	15.4398	17.1002	13.5121	19.64	19.1326	6.99546	9.673	23.9153	9.6982
FKBP1A	340.983	-0.603864	0.250871	-2.40707	0.016081	0.262288	333.963	392.875	275.901	420.735	453.155	249.129	284.416	314	419.727	405.46	236.339	306.099
COL4A6	23.2614	1.33537	0.555708	2.40301	0.016261	0.262348	15.5004	0.839476	48.8738	15.4398	25.6503	19.4236	32.0059	16.8817	19.8205	4.8365	64.7119	15.1534
FBXW7	20.7284	-1.22792	0.510689	-2.40443	0.0161977	0.262348	46.5012	15.1106	11.036	15.4398	22.444	26.1796	13.8207	18.0072	26.8159	28.2129	15.4746	9.6982
FLRT2	23.8927	-1.25873	0.523621	-2.40389	0.0162218	0.262348	18.3186	26.0237	14.1892	18.0131	22.444	40.5362	7.27406	14.0681	47.8023	24.9886	15.4746	37.5805
IRS2	117.063	0.691674	0.287882	2.40263	0.0162778	0.262348	91.5932	72.1949	135.585	114.512	173.139	65.0268	211.675	120.423	78.116	64.4866	191.322	86.6777
LRP10	318.281	-0.72181	0.300146	-2.40487	0.0161784	0.262348	336.781	419.738	252.252	388.569	454.223	224.638	270.595	324.692	377.755	403.848	194.136	172.143
OSBPL6	39.2089	0.860863	0.358249	2.40298	0.0162622	0.262348	23.9552	28.5422	56.7567	37.3129	33.1316	34.6246	45.0992	46.1434	29.1477	32.2433	56.2712	47.2787
TMEM231	9.04936	1.92579	0.80089	2.40456	0.0161918	0.262348	4.22738	14.2711	23.6486	1.28665	3.20628	9.28954	10.9111	11.2545	3.49773	11.2852	8.44068	7.27365
BOC	8.78392	2.23799	0.932182	2.4008	0.0163591	0.26309	0	1.67895	14.1892	23.1597	5.3438	11.823	10.1837	5.06452	2.33182	8.06083	12.661	10.9105
HLA-C	81.495	-0.708975	0.295363	-2.40036	0.0163791	0.26309	111.321	109.971	70.9459	88.779	84.4321	80.2278	54.5554	67.527	81.6137	122.525	43.6102	62.4322
ITGA11	33.1562	-1.20598	0.502706	-2.39898	0.0164409	0.263636	26.7734	31.9001	11.036	100.359	25.6503	18.5791	18.9126	90.036	26.8159	16.1217	5.62712	26.0639
DNM3	14.5328	1.65603	0.690647	2.39779	0.0164943	0.263792	8.45476	12.5921	12.6126	15.4398	4.27504	28.7131	18.1851	11.8172	4.66364	6.44866	23.9153	27.2762
SNIP1	10.573	-1.5953	0.665393	-2.39753	0.0165061	0.263792	19.7278	11.7527	7.88288	19.2998	12.8251	9.28954	5.81925	6.7527	19.8205	4.03042	4.22034	5.45524
CPS1	29.9554	-1.04365	0.435733	-2.39516	0.0166133	0.26506	45.092	39.4554	22.0721	9.00656	43.8192	34.6246	23.277	27.5735	41.9727	25.7947	18.2881	28.4885
BACH1	24.5229	-1.14347	0.477684	-2.39377	0.0166762	0.265619	31.0008	43.6527	12.6126	14.1532	39.5442	16.8901	13.8207	18.0072	32.6455	26.6007	21.1017	24.2455
ZNF436	15.0962	1.49355	0.624996	2.3897	0.0168621	0.26813	4.22738	14.2711	48.8738	5.14661	16.0314	8.44503	14.5481	7.87815	8.16137	16.9277	23.9153	12.7289
PDE4D	38.636	-0.990165	0.414619	-2.38813	0.0169343	0.268828	40.8647	37.7764	20.4955	65.6193	35.2691	37.1582	29.0962	39.9535	60.6273	45.9467	16.8814	33.9437
APPL1	16.8322	-1.39696	0.586009	-2.38386	0.0171321	0.271516	29.5917	23.5053	12.6126	14.1532	19.2377	6.75603	5.81925	19.1326	16.3227	24.1825	7.0339	23.6394
PTPN14	93.463	-0.838186	0.351802	-2.38255	0.0171933	0.272032	81.7293	79.7502	36.2612	91.3523	109.014	258.418	78.5598	88.3478	96.7705	81.4144	52.0509	67.8874
APCDD1L	7.35237	2.59305	1.08985	2.37927	0.0173468	0.272129	0	0.839476	12.6126	24.4464	2.13752	2.53351	5.81925	16.8817	1.16591	2.41825	4.22034	15.1534
GABARAPL2	18.9802	1.16699	0.490594	2.37873	0.0173724	0.272129	9.86389	11.7527	20.4955	18.0131	17.1002	9.28954	30.551	23.0717	15.1568	10.4791	45.017	16.9718
HCG18	19.3065	-1.24743	0.524436	-2.37862	0.0173775	0.272129	36.6373	27.7027	15.7658	27.0197	30.9941	11.823	13.8207	13.5054	17.4886	8.86691	5.62712	22.4271
JUP	28.9454	-1.25431	0.527131	-2.37949	0.0173364	0.272129	16.9095	39.4554	12.6126	27.0197	26.719	23.6461	13.0933	9.0036	51.3	98.3421	9.84747	19.3964
PDIA5	39.2606	-0.989606	0.415665	-2.38078	0.017276	0.272129	38.0464	28.5422	36.2612	56.6127	55.5756	29.5576	18.1851	48.9571	45.4705	53.2015	18.2881	42.4296
SEC11C	39.7	0.886853	0.372918	2.37815	0.0173998	0.272129	35.2282	21.8264	66.2162	37.3129	29.9253	31.2466	55.2828	59.6488	29.1477	27.4068	53.4577	29.7007
YBX3	166.491	-0.741294	0.311665	-2.3785	0.0173834	0.272129	326.917	198.956	137.162	141.532	159.245	141.877	191.308	181.197	178.384	144.289	70.339	126.683
EML1	28.8248	1.07236	0.45106	2.37742	0.017434	0.272217	21.1369	8.39476	33.1081	56.6127	21.3752	22.8016	39.2799	37.1398	13.9909	13.7034	45.017	33.3376
CDCA5	12.9384	1.58598	0.669211	2.36993	0.0177915	0.275537	5.63651	13.4316	15.7658	15.4398	1.06876	10.9785	13.8207	23.6344	9.32728	8.06083	16.8814	21.2148
COL11A1	224.869	-0.665522	0.28061	-2.3717	0.0177066	0.275537	208.551	270.311	132.432	266.337	317.422	283.753	151.3	247.036	242.509	249.886	195.543	133.35
COL8A1	232.13	0.621796	0.262257	2.37094	0.0177428	0.275537	202.914	156.982	296.396	333.243	213.752	155.389	301.146	243.66	183.048	206.357	323.56	169.112
PTPRN2	11.5201	1.76575	0.744993	2.37015	0.0177807	0.275537	2.81825	6.7158	28.3784	18.0131	2.13752	10.9785	10.9111	14.6308	11.6591	8.06083	19.6949	4.24296
TSPAN6	42.2756	0.959766	0.404698	2.37156	0.0177131	0.275537	14.0913	52.0475	53.6036	37.3129	26.719	33.7801	40.7347	39.9535	48.9682	35.4677	81.5933	43.0358
ADGRL4	41.0306	-0.872335	0.368916	-2.36459	0.0180502	0.279089	54.9559	42.8133	22.0721	47.6061	63.0569	29.5576	38.5525	33.2008	51.3	37.8859	29.5424	41.8235
TM4SF1	106.672	-0.750106	0.317457	-2.36286	0.0181345	0.279937	181.777	76.3923	97.7477	65.6193	119.701	115.697	115.658	138.993	141.075	70.1292	59.0848	98.1943
CXADR	13.8314	1.5341	0.649451	2.36215	0.0181691	0.280016	1.40913	10.9132	12.6126	23.1597	4.27504	12.6676	16.7303	18.0072	12.825	16.9277	22.5085	13.9412
ABAT	22.8928	1.25139	0.530025	2.36101	0.0182254	0.28043	15.5004	6.7158	45.7207	30.8796	14.9627	17.7346	33.4607	8.44087	25.65	7.25475	56.2712	12.1227
ADGRG1	17.4561	1.36418	0.578286	2.35901	0.0183238	0.281488	19.7278	5.03685	34.6847	6.43326	10.6876	16.0456	26.914	10.6918	8.16137	8.06083	39.3899	23.6394
DPH3	26.1775	-1.07089	0.454598	-2.3557	0.018488	0.281734	42.2738	29.3816	18.9189	51.4661	34.2003	20.2681	11.6385	27.0108	17.4886	24.9886	14.0678	22.4271
MAP3K5	10.9725	-1.68078	0.713273	-2.35643	0.0184514	0.281734	15.5004	5.03685	3.15315	12.8665	14.9627	13.5121	4.36443	11.2545	10.4932	20.9582	5.62712	13.9412
PCK2	10.2177	-1.5726	0.66745	-2.35613	0.0184665	0.281734	12.6821	4.19738	3.15315	7.71991	22.444	5.91152	8.00146	13.5054	15.1568	12.0912	5.62712	12.1227
RASGRF2	30.7166	0.978247	0.414979	2.35734	0.0184063	0.281734	22.546	17.629	33.1081	41.1729	29.9253	14.3566	50.9184	23.0717	23.3182	13.7034	66.1187	32.7314
TAP2	34.4502	-0.934164	0.396354	-2.35689	0.0184285	0.281734	33.819	58.7633	20.4955	28.3063	53.438	48.9812	22.5496	36.0144	32.6455	38.692	19.6949	20.0025
GDI1	107.577	0.649543	0.276075	2.35278	0.0186337	0.28266	114.139	79.7502	146.621	119.659	113.289	49.8257	160.029	91.1614	78.116	77.384	168.814	92.1329
JCAD	11.1485	-1.51955	0.646038	-2.3521	0.0186677	0.28266	21.1369	10.0737	7.88288	12.8665	18.1689	16.8901	6.54665	5.06452	13.9909	12.0912	4.22034	4.8491
PER3	7.78289	2.21876	0.942912	2.35309	0.018618	0.28266	2.81825	2.51843	4.72973	10.2932	3.20628	11.823	10.1837	2.81362	2.33182	2.41825	28.1356	12.1227
S100B	13.1611	3.66387	1.55735	2.35263	0.0186409	0.28266	0	2.51843	69.3693	6.43326	7.48133	0	6.54665	2.2509	0	0.806083	57.678	4.8491
TMEM203	10.2255	-1.72545	0.734344	-2.34965	0.0187908	0.284073	9.86389	19.3079	6.3063	2.5733	10.6876	15.2011	3.63703	6.18997	17.4886	23.3764	1.40678	6.66751
ZMIZ1-AS1	7.33451	2.20935	0.94091	2.3481	0.0188695	0.28481	1.40913	10.0737	15.7658	1.28665	1.06876	11.823	3.63703	7.87815	4.66364	9.673	14.0678	6.66751
H3-3B	224.823	0.534557	0.227988	2.34467	0.0190441	0.286989	197.278	204.832	285.36	277.917	187.033	202.681	218.949	203.706	150.402	233.764	277.136	258.821
COPE	106.394	0.695955	0.297063	2.34279	0.0191404	0.287288	64.8198	117.527	130.856	135.098	91.9134	67.5603	152.028	106.918	96.7705	95.9239	129.424	87.8899
PPP1R21	11.2118	1.46299	0.624278	2.3435	0.0191038	0.287288	8.45476	9.23423	20.4955	5.14661	7.48133	13.5121	20.3674	7.31542	4.66364	12.0912	15.4746	10.3043
PTPN9	53.5126	-0.760747	0.324757	-2.34251	0.0191545	0.287288	85.9567	74.7133	39.4144	59.186	50.2318	49.8257	36.3703	47.2689	53.6318	58.038	32.356	55.1585
BDH1	7.49257	-2.06078	0.880078	-2.34159	0.0192019	0.287545	8.45476	14.2711	4.72973	3.85996	11.7564	10.134	3.63703	3.37635	15.1568	4.8365	0	9.6982
ERCC2	11.2467	-1.44964	0.619477	-2.34011	0.0192782	0.288234	18.3186	14.2711	4.72973	3.85996	23.5127	12.6676	8.00146	5.06452	16.3227	11.2852	8.44068	8.48592
DNAJB11	78.6966	0.706059	0.302005	2.33791	0.0193921	0.289028	47.9103	70.5159	85.1351	105.505	74.8133	65.8713	123.659	81.0324	65.2909	49.1711	98.4747	76.9795
DPPA4	16.0511	1.49526	0.639458	2.33833	0.0193701	0.289028	14.0913	6.7158	40.991	12.8665	16.0314	16.0456	18.1851	7.31542	1.16591	14.5095	29.5424	15.1534
ARPC2	897.845	-0.526851	0.22552	-2.33616	0.0194828	0.289924	1070.94	1022.48	660.585	1369	939.441	692.493	870.705	1024.72	974.701	770.615	544.424	834.045
HMGA2-AS1	13.7708	-1.38291	0.59226	-2.33496	0.0195455	0.290403	28.1825	14.2711	11.036	10.2932	13.8939	11.823	8.00146	11.2545	20.9864	11.2852	4.22034	20.0025
ATP1B1	26.9024	1.08918	0.466829	2.33316	0.0196399	0.29101	31.0008	20.1474	45.7207	34.7396	18.1689	7.60053	53.1006	23.0717	15.1568	24.9886	30.9492	18.1841
LGALS3	85.1577	0.803075	0.344287	2.33258	0.0196704	0.29101	64.8198	86.466	132.432	109.365	44.888	49.8257	86.5613	78.7815	87.4432	109.627	123.797	47.8849
MFF	33.4664	0.89771	0.385116	2.33101	0.0197526	0.29101	19.7278	25.1843	64.6396	27.0197	33.1316	22.8016	50.191	34.3262	30.3137	26.6007	42.2034	25.4578
RAP2B	57.3814	-0.893407	0.383143	-2.33178	0.0197121	0.29101	71.8655	96.5397	29.9549	41.1729	55.5756	147.788	40.0073	30.3871	40.8068	69.3231	19.6949	45.4603
TYRO3	19.9372	1.27553	0.547141	2.33126	0.0197396	0.29101	9.86389	14.2711	14.1892	20.5864	21.3752	18.5791	26.914	17.4445	5.82955	16.9277	52.0509	21.2148
ZBTB38	52.0713	-0.801211	0.343766	-2.33068	0.01977	0.29101	74.6837	41.9738	37.8378	29.593	80.1571	59.1152	43.6443	55.147	54.7978	70.9353	39.3899	37.5805
ZUP1	8.88744	1.70528	0.731851	2.33009	0.0198012	0.29102	5.63651	9.23423	7.88288	7.71991	2.13752	5.06702	14.5481	7.31542	5.82955	13.7034	19.6949	7.87979
DGCR6L	22.0373	1.08548	0.466359	2.32755	0.019936	0.29157	11.273	17.629	36.2612	28.3063	12.8251	11.823	21.8222	24.7599	16.3227	24.1825	29.5424	29.7007
IFITM2	397.942	-0.780602	0.335434	-2.32714	0.0199578	0.29157	418.511	704.32	250.675	283.063	471.324	319.222	294.599	212.71	410.4	1047.1	208.204	155.171
KPNA2	58.3891	-0.749129	0.321887	-2.3273	0.0199491	0.29157	102.866	59.6028	47.2973	70.7659	55.5756	62.4933	45.8266	59.6488	58.2955	50.7832	32.356	55.1585
NFATC2IP	21.9657	1.18869	0.511061	2.32592	0.0200226	0.29157	9.86389	21.8264	17.3423	23.1597	17.1002	35.4691	23.277	32.0753	8.16137	18.5399	37.9831	18.7903
SOX11	45.9696	0.94307	0.405393	2.32631	0.020002	0.29157	42.2738	30.2211	69.3693	63.046	25.6503	38.0027	66.9213	27.0108	31.4796	29.019	49.2373	79.404
SYNM	9.12766	1.6643	0.715423	2.32632	0.0200016	0.29157	8.45476	4.19738	18.9189	12.8665	6.41256	1.68901	14.5481	5.06452	2.33182	0.806083	19.6949	14.5473
CASP4	17.4971	-1.58365	0.681064	-2.32526	0.0200581	0.29164	32.4099	15.95	0	16.7265	7.48133	24.4906	16.7303	10.6918	37.3091	29.019	7.0339	12.1227
AEBP2	19.4529	1.21895	0.524727	2.32301	0.0201784	0.292754	8.45476	21.8264	25.2252	19.2998	3.20628	11.823	17.4577	14.6308	24.4841	32.2433	32.356	22.4271
DPP9	55.6992	-0.926778	0.399012	-2.32268	0.0201963	0.292754	104.275	70.5159	37.8378	34.7396	54.5068	59.1152	56.0102	70.9033	53.6318	51.5893	18.2881	56.9769
LINC01116	7.96256	2.04625	0.881461	2.32142	0.020264	0.293288	4.22738	3.3579	14.1892	7.71991	3.20628	11.823	4.36443	15.7563	2.33182	4.03042	19.6949	4.8491
PHLPP1	25.7169	1.026	0.442645	2.31788	0.0204557	0.295612	23.9552	17.629	36.2612	19.2998	21.3752	19.4236	40.7347	14.6308	23.3182	8.06083	63.3051	20.6087
FIBIN	7.97545	-1.96084	0.846351	-2.31681	0.020514	0.296006	11.273	10.0737	0	1.28665	25.6503	5.91152	8.72887	1.68817	9.32728	15.3156	2.81356	3.63682
SKAP2	12.7836	-1.47701	0.638047	-2.31489	0.0206191	0.297071	32.4099	13.4316	12.6126	11.5799	13.8939	6.75603	4.36443	14.6308	11.6591	14.5095	4.22034	13.335
MRPS18B	29.8745	0.943579	0.407859	2.31349	0.0206956	0.297555	23.9552	36.9369	44.1441	28.3063	23.5127	20.2681	33.4607	29.2617	16.3227	24.9886	46.4238	30.913
SLCO3A1	14.351	1.5102	0.652878	2.31313	0.0207153	0.297555	4.22738	3.3579	25.2252	27.0197	9.61885	20.2681	21.0948	12.9427	8.16137	8.86691	16.8814	14.5473
ATRX	98.281	0.678978	0.293855	2.31059	0.0208557	0.298255	64.8198	99.8976	143.468	77.1991	82.2946	95.4289	131.66	133.929	83.9455	96.73	98.4747	71.5242
FBLN1	74.914	-0.761467	0.329472	-2.31117	0.0208232	0.298255	83.1385	102.416	45.7207	79.7724	74.8133	74.3163	65.4665	62.4625	106.098	113.658	40.7966	50.3094
ZNF33B	9.17122	1.81116	0.783867	2.31054	0.0208581	0.298255	1.40913	15.1106	11.036	12.8665	4.27504	10.9785	10.9111	4.5018	3.49773	12.0912	11.2542	12.1227
HOPX	29.6977	0.910806	0.394407	2.3093	0.0209267	0.298787	22.546	28.5422	33.1081	11.5799	30.9941	30.4021	53.1006	11.8172	22.1523	38.692	57.678	15.7596
CATSPERB	7.96972	-2.20312	0.955273	-2.30628	0.0210951	0.300406	8.45476	3.3579	0	1.28665	14.9627	27.0241	3.63703	4.5018	6.99546	7.25475	4.22034	13.9412
PTPRS	56.2966	0.822114	0.35649	2.30613	0.0211033	0.300406	49.3194	54.5659	124.549	52.7527	51.3005	38.8472	73.468	27.0108	37.3091	61.2623	54.8644	50.3094
PUS7L	27.4669	-1.092	0.47385	-2.30453	0.0211928	0.30123	63.4107	29.3816	14.1892	12.8665	26.719	32.9356	18.9126	30.9499	30.3137	24.9886	22.5085	22.4271
SLC46A3	14.2522	-1.45379	0.63109	-2.30362	0.021244	0.301506	18.3186	16.7895	1.57658	34.7396	13.8939	6.75603	6.54665	18.0072	17.4886	7.25475	8.44068	21.2148
COPS4	11.4239	1.44859	0.629419	2.30146	0.0213654	0.30187	8.45476	5.87633	18.9189	7.71991	8.55009	11.823	16.7303	14.6308	3.49773	9.673	19.6949	11.5166
PLOD1	32.4781	-1.10121	0.478378	-2.30196	0.0213375	0.30187	16.9095	31.9001	14.1892	51.4661	68.4007	31.2466	26.914	28.1362	47.8023	23.3764	19.6949	29.7007
SAMD12	12.3525	1.6285	0.707326	2.30233	0.0213165	0.30187	4.22738	11.7527	23.6486	5.14661	4.27504	15.2011	6.54665	3.37635	8.16137	17.7338	23.9153	24.2455
ZFC3H1	16.8684	-1.48912	0.647185	-2.30091	0.0213966	0.30187	5.63651	16.7895	4.72973	3.85996	45.9567	16.8901	17.4577	15.1936	30.3137	17.7338	4.22034	23.6394
DDX21	265.173	-0.565837	0.246323	-2.29713	0.0216112	0.304446	501.649	292.138	214.414	370.556	254.365	206.903	240.044	324.13	223.855	182.981	171.627	199.419
LUM	14.7837	-1.64742	0.717838	-2.29498	0.0217344	0.305277	15.5004	37.7764	1.57658	5.14661	10.6876	22.8016	6.54665	19.6954	10.4932	32.2433	2.81356	12.1227
UQCR10	70.8664	0.728713	0.317519	2.29502	0.0217321	0.305277	46.5012	63.8001	91.4414	96.4989	51.3005	54.0482	66.1939	77.656	59.4614	75.7718	108.322	59.4015
WASHC5	26.3229	-0.978298	0.426908	-2.29159	0.0219293	0.307561	22.546	24.3448	14.1892	21.8731	50.2318	33.7801	20.3674	26.4481	34.9773	22.5703	19.6949	24.8516
ARHGAP22	21.0103	-1.29407	0.566399	-2.28472	0.022329	0.309513	25.3643	26.8632	14.1892	10.2932	37.4066	21.9571	24.7318	24.7599	26.8159	23.3764	0	16.3657
C12orf29	17.553	-1.21065	0.52974	-2.28536	0.0222917	0.309513	32.4099	18.4685	6.3063	18.0131	21.3752	16.8901	10.9111	16.319	26.8159	8.06083	16.8814	18.1841
DENND11	10.5093	1.62936	0.712818	2.2858	0.0222657	0.309513	4.22738	15.1106	11.036	7.71991	8.55009	19.4236	16.7303	9.56632	2.33182	4.8365	16.8814	9.6982
DYNLRB1	169.338	0.638797	0.279544	2.28514	0.0223047	0.309513	118.367	199.795	214.414	153.112	164.589	115.697	224.041	208.208	148.071	122.525	233.526	129.713
LAYN	18.3471	-1.24944	0.546133	-2.2878	0.0221494	0.309513	21.1369	30.2211	11.036	15.4398	30.9941	26.1796	10.9111	14.0681	13.9909	19.346	5.62712	21.2148
NALCN	11.9613	1.66835	0.73003	2.28532	0.0222939	0.309513	0	3.3579	14.1892	9.00656	9.61885	21.1126	11.6385	20.2581	6.99546	6.44866	19.6949	21.2148
PIP5K1C	27.7571	-1.21735	0.532747	-2.28504	0.0223104	0.309513	32.4099	35.258	15.7658	43.7462	39.5442	11.823	26.1866	21.9463	39.6409	34.6616	4.22034	27.8823
PPFIA2	9.71774	1.91478	0.836893	2.28797	0.0221395	0.309513	1.40913	7.55528	11.036	5.14661	2.13752	13.5121	13.0933	3.93907	8.16137	8.86691	12.661	29.0946
AK5	21.2587	-1.11734	0.489713	-2.28162	0.0225121	0.311507	42.2738	29.3816	11.036	11.5799	24.5815	21.1126	19.64	19.1326	27.9818	17.7338	11.2542	19.3964
COX6A1	333.805	0.476871	0.209351	2.27786	0.0227349	0.311507	304.371	298.853	477.702	481.208	287.497	202.681	358.611	368.585	273.989	256.334	381.238	314.585
EGFR	38.342	-0.893091	0.39199	-2.27835	0.0227058	0.311507	70.4563	39.4554	31.5315	29.593	25.6503	38.0027	24.7318	33.7635	64.125	40.3042	26.7288	35.7621
EIF3E	61.2937	-0.754793	0.331193	-2.27901	0.0226663	0.311507	94.4115	65.4791	47.2973	84.919	85.5009	44.7587	53.1006	50.6452	54.7978	63.6806	35.1695	55.7646
TC2N	9.02552	-2.02226	0.886814	-2.28036	0.0225862	0.311507	5.63651	5.87633	1.57658	10.2932	13.8939	16.8901	2.18222	6.18997	11.6591	5.64258	4.22034	24.2455
TMEM134	9.50244	1.69006	0.740963	2.28089	0.0225549	0.311507	4.22738	9.23423	14.1892	1.28665	4.27504	5.91152	22.5496	10.6918	6.99546	8.86691	11.2542	14.5473
TMEM45A	19.118	-1.31695	0.577932	-2.27874	0.0226828	0.311507	15.5004	15.1106	12.6126	20.5864	24.5815	25.3351	10.1837	21.3835	40.8068	27.4068	9.84747	6.06137
VEGFA	120.542	-0.663976	0.291314	-2.27924	0.0226526	0.311507	135.276	105.774	105.631	54.0394	204.133	121.608	106.201	136.742	163.227	143.483	101.288	69.0997
ARCN1	133.197	-0.726923	0.319602	-2.27446	0.0229381	0.312184	208.551	222.461	119.82	144.105	205.202	63.3378	101.109	90.036	120.089	112.852	99.8814	110.923
C11orf1	14.1501	1.3845	0.608202	2.27638	0.022823	0.312184	4.22738	22.6658	20.4955	12.8665	9.61885	16.8901	13.0933	13.5054	4.66364	23.3764	16.8814	11.5166
GPR180	21.703	-1.09281	0.480503	-2.27429	0.0229484	0.312184	23.9552	19.3079	6.3063	14.1532	27.7878	21.9571	19.64	28.699	31.4796	24.1825	12.661	30.3069
SV2A	29.1764	0.928849	0.408321	2.2748	0.0229177	0.312184	29.5917	27.7027	47.2973	21.8731	20.3065	27.0241	36.3703	25.8853	15.1568	32.2433	39.3899	27.2762
ZNF675	10.5496	-1.60808	0.706693	-2.2755	0.0228757	0.312184	23.9552	9.23423	4.72973	10.2932	8.55009	21.9571	5.09184	7.87815	15.1568	8.06083	5.62712	6.06137
THOC5	12.2438	1.43143	0.629663	2.27332	0.0230069	0.312533	8.45476	20.9869	18.9189	7.71991	3.20628	11.823	12.3659	9.56632	8.16137	11.2852	21.1017	13.335
LYSMD3	11.6872	-1.56271	0.687947	-2.27156	0.0231133	0.313529	11.273	7.55528	6.3063	7.71991	12.8251	18.5791	4.36443	5.62725	25.65	12.8973	5.62712	21.8209
PGK1	184.814	-0.638328	0.281126	-2.27061	0.0231703	0.313856	163.459	174.611	151.351	213.584	277.878	127.52	160.757	217.212	294.975	132.198	161.78	142.442
CEP120	11.2182	-1.59782	0.704261	-2.26879	0.023281	0.313965	12.6821	8.39476	3.15315	3.85996	18.1689	14.3566	2.18222	13.5054	19.8205	8.06083	14.0678	16.3657
ILF2	234.406	0.516073	0.227381	2.26964	0.0232297	0.313965	243.779	265.274	305.856	342.249	172.07	152.011	282.961	231.28	174.886	199.909	241.966	200.631
PTPRC	8.2378	-1.853	0.816911	-2.26831	0.0233104	0.313965	19.7278	5.03685	0	3.85996	13.8939	8.44503	9.45628	7.31542	9.32728	5.64258	2.81356	13.335
UTP3	27.5758	-1.02257	0.450807	-2.26831	0.0233105	0.313965	42.2738	25.1843	12.6126	38.5996	27.7878	34.6246	26.1866	43.3298	30.3137	19.346	11.2542	19.3964
AGTPBP1	12.2563	-1.60712	0.709213	-2.26607	0.0234472	0.31536	14.0913	20.1474	11.036	6.43326	14.9627	17.7346	2.18222	17.4445	13.9909	10.4791	2.81356	15.7596
VPS13C	41.7642	-0.793838	0.350585	-2.26432	0.0235543	0.316353	53.5468	37.7764	33.1081	45.0328	45.9567	33.7801	24.7318	33.7635	55.9637	42.7224	32.356	62.4322
HSDL2	18.0085	1.20489	0.532362	2.26329	0.0236178	0.316758	5.63651	12.5921	29.9549	19.2998	16.0314	21.9571	18.1851	18.0072	12.825	15.3156	32.356	13.9412
CCDC152	11.0888	-1.39021	0.614552	-2.26215	0.0236883	0.317256	31.0008	14.2711	7.88288	5.14661	16.0314	5.91152	5.81925	7.31542	16.3227	8.06083	9.84747	5.45524
SET	181.285	0.571142	0.252694	2.26021	0.0238079	0.317517	200.096	175.45	236.486	189.138	135.733	146.099	236.407	244.785	120.089	155.574	195.543	140.018
SORBS1	15.4818	1.3092	0.579096	2.26076	0.0237742	0.317517	2.81825	10.9132	20.4955	14.1532	22.444	18.5791	32.0059	11.2545	6.99546	9.673	22.5085	13.9412
TXNDC12	50.1218	-0.792369	0.350494	-2.26072	0.0237765	0.317517	59.1833	46.1712	36.2612	61.7593	71.607	66.7158	37.8251	60.2116	61.7932	29.8251	37.9831	32.1253
PNMA2	21.2725	1.21186	0.536543	2.25864	0.0239058	0.318375	21.1369	10.0737	36.2612	10.2932	5.3438	20.2681	32.0059	29.8244	16.3227	19.346	29.5424	24.8516
ADAMTSL1	20.7848	-1.22178	0.541827	-2.25492	0.0241383	0.319053	36.6373	20.9869	15.7658	7.71991	37.4066	21.1126	19.64	14.0681	19.8205	33.8555	4.22034	18.1841
CEP57	28.625	-1.03186	0.457806	-2.25393	0.0242005	0.319053	59.1833	43.6527	9.45945	23.1597	29.9253	30.4021	18.1851	24.1972	23.3182	33.8555	23.9153	24.2455
HNRNPA3	140.123	0.566754	0.251278	2.25549	0.0241027	0.319053	149.367	150.266	173.423	151.825	103.67	114.852	160.029	157.563	94.4387	135.422	173.034	117.591
IGSF8	12.9776	1.40225	0.622176	2.25378	0.0242098	0.319053	12.6821	10.0737	36.2612	5.14661	13.8939	2.53351	20.3674	12.3799	6.99546	1.61217	29.5424	4.24296
MGAM	11.7391	-1.54643	0.685805	-2.25491	0.0241388	0.319053	28.1825	5.87633	3.15315	5.14661	18.1689	16.8901	7.27406	6.7527	9.32728	21.7642	9.84747	8.48592
NTN4	9.96402	-1.6948	0.751499	-2.25523	0.024119	0.319053	9.86389	2.51843	9.45945	14.1532	18.1689	10.134	2.90962	12.9427	13.9909	8.86691	1.40678	15.1534
RFLNB	74.4381	-0.722904	0.320502	-2.25554	0.0240995	0.319053	81.7293	70.5159	55.1801	120.945	84.4321	60.8042	49.4636	101.29	59.4614	44.3346	32.356	132.744
SORL1	35.4906	1.11718	0.495743	2.25354	0.0242251	0.319053	31.0008	13.4316	91.4414	28.3063	22.444	38.0027	22.5496	22.509	29.1477	16.9277	73.1526	36.9744
SOCS6	26.2813	1.01732	0.451592	2.25275	0.0242752	0.31927	29.5917	36.0975	39.4144	32.1663	16.0314	24.4906	30.551	25.8853	6.99546	16.1217	29.5424	28.4885
GRB10	44.3059	0.76635	0.340617	2.24989	0.024456	0.319684	33.819	22.6658	50.4504	46.3195	29.9253	27.8686	53.828	59.0861	43.1387	30.6312	78.7797	55.1585
GRK3	9.92757	-1.72982	0.768947	-2.24959	0.0244747	0.319684	7.04563	18.4685	4.72973	5.14661	19.2377	8.44503	2.18222	10.129	16.3227	6.44866	7.0339	13.9412
ISOC1	6.88922	2.0602	0.915574	2.25017	0.0244383	0.319684	2.81825	1.67895	20.4955	5.14661	6.41256	4.22252	4.36443	14.6308	1.16591	4.03042	14.0678	3.63682
NAGLU	19.1919	1.20742	0.536548	2.25035	0.024427	0.319684	7.04563	11.7527	40.991	15.4398	19.2377	23.6461	20.3674	22.509	10.4932	21.7642	22.5085	14.5473
SGMS1-AS1	8.37249	-1.95876	0.86999	-2.25147	0.0243555	0.319684	5.63651	9.23423	1.57658	12.8665	12.8251	6.75603	0.727406	7.31542	11.6591	4.8365	7.0339	20.0025
HS3ST3B1	18.9087	1.27508	0.56721	2.24799	0.0245767	0.319741	4.22738	16.7895	25.2252	45.0328	16.0314	11.823	32.7333	20.8208	10.4932	4.03042	19.6949	20.0025
PKIG	18.0995	1.13141	0.503198	2.24844	0.0245485	0.319741	23.9552	9.23423	40.991	19.2998	10.6876	5.06702	25.4592	17.4445	10.4932	12.8973	29.5424	12.1227
TXNIP	90.859	-0.891623	0.39664	-2.24794	0.0245799	0.319741	100.048	272.83	104.054	41.1729	72.6757	79.3833	56.0102	35.4517	141.075	138.646	25.3221	23.6394
BMP1	44.6877	-0.86971	0.387112	-2.24666	0.0246617	0.31993	53.5468	54.5659	26.8018	93.9256	41.6817	29.5576	36.3703	73.1542	43.1387	26.6007	12.661	44.248
KHDRBS1	111.523	-0.780822	0.347547	-2.24667	0.0246613	0.31993	239.552	154.464	122.973	106.792	101.532	55.7372	85.1065	83.2833	109.596	141.871	42.2034	95.1636
PLOD2	80.854	-0.753506	0.335732	-2.24437	0.0248087	0.320961	73.2746	73.0344	61.4864	78.4858	151.764	37.1582	67.6487	90.5987	109.596	51.5893	68.9323	106.68
PTPRB	9.12353	-1.81992	0.810729	-2.2448	0.0247813	0.320961	7.04563	6.7158	3.15315	3.85996	14.9627	20.2681	6.54665	12.3799	19.8205	1.61217	2.81356	10.3043
NME7	14.358	-1.40298	0.625661	-2.2424	0.0249356	0.321727	19.7278	10.0737	1.57658	10.2932	24.5815	20.2681	7.27406	8.44087	12.825	24.1825	15.4746	17.578
ST6GAL2	19.2085	-1.52749	0.681066	-2.24279	0.0249102	0.321727	32.4099	38.6159	3.15315	27.0197	13.8939	25.3351	16.7303	10.6918	18.6546	18.5399	0	25.4578
SPINT2	28.808	1.01413	0.452598	2.24069	0.0250463	0.32228	15.5004	20.1474	69.3693	60.4726	13.8939	6.75603	26.1866	25.3226	26.8159	19.346	26.7288	35.156
VCL	76.8368	-0.83965	0.374671	-2.24103	0.0250241	0.32228	135.276	83.1081	42.5675	110.652	57.7131	48.1367	69.1035	120.986	88.6091	70.1292	39.3899	56.3708
RGMB	25.8068	-1.13408	0.506919	-2.23721	0.0252729	0.324757	33.819	39.4554	11.036	16.7265	37.4066	16.0456	21.8222	21.3835	36.1432	19.346	14.0678	42.4296
CRHBP	8.43218	2.0587	0.920483	2.23655	0.025316	0.324872	8.45476	3.3579	14.1892	11.5799	4.27504	12.6676	17.4577	2.81362	0	0.806083	14.0678	11.5166
OMA1	8.80458	-1.64391	0.735253	-2.23584	0.0253622	0.325026	15.5004	5.03685	1.57658	10.2932	11.7564	10.134	6.54665	3.37635	18.6546	8.06083	5.62712	9.09206
ARNT2	9.64483	1.65687	0.741698	2.23388	0.0254908	0.326234	5.63651	2.51843	6.3063	11.5799	6.41256	5.91152	13.8207	5.62725	5.82955	3.22433	42.2034	6.66751
FEZ1	12.8782	-1.41466	0.633469	-2.2332	0.0255356	0.326368	8.45476	4.19738	11.036	9.00656	21.3752	9.28954	5.81925	7.87815	36.1432	19.346	5.62712	16.3657
PTP4A2	265.956	-0.541398	0.242585	-2.23179	0.025629	0.327122	310.008	307.248	182.883	266.337	301.391	368.203	188.398	216.086	303.137	320.015	257.441	170.325
PMVK	9.64243	1.72319	0.772818	2.22975	0.0257638	0.328403	5.63651	10.9132	6.3063	15.4398	1.06876	6.75603	19.64	13.5054	5.82955	11.2852	12.661	6.66751
DEF8	18.8759	-1.18796	0.533339	-2.22739	0.025921	0.329964	31.0008	23.5053	9.45945	16.7265	34.2003	26.1796	16.0029	18.5699	9.32728	20.1521	5.62712	15.7596
CCN1	57.7335	-0.852277	0.382788	-2.2265	0.0259809	0.330284	59.1833	63.8001	29.9549	82.3457	106.876	27.0241	54.5554	68.6524	64.125	30.6312	40.7966	64.8567
BEX1	25.6685	1.00529	0.452523	2.22153	0.026315	0.33338	26.7734	12.5921	59.9099	24.4464	28.8565	10.134	29.8236	18.0072	10.4932	16.1217	47.8305	23.0332
PAWR	45.9701	-0.819252	0.36875	-2.2217	0.0263035	0.33338	70.4563	44.4922	22.0721	84.919	43.8192	40.5362	29.8236	43.8925	51.3	33.8555	37.9831	48.491
ZFP36L2	110.079	-0.688238	0.309834	-2.22131	0.0263296	0.33338	140.913	205.672	108.784	91.3523	132.526	79.3833	85.8339	70.3406	132.914	157.992	61.8984	53.3401
DEPDC1B	12.6892	-1.43707	0.647883	-2.21811	0.0265477	0.334553	26.7734	6.7158	6.3063	16.7265	9.61885	14.3566	5.09184	16.319	17.4886	5.64258	8.44068	18.7903
ELOA	25.1047	-1.0453	0.471271	-2.21804	0.0265522	0.334553	21.1369	14.2711	7.88288	15.4398	45.9567	27.8686	28.3688	27.5735	31.4796	33.0494	11.2542	36.9744
SERPINH1	147.825	-0.641156	0.288951	-2.21891	0.0264928	0.334553	149.367	240.09	121.396	266.337	161.383	139.343	74.9228	98.4768	116.591	174.92	88.6272	142.442
UNC13A	11.0089	-1.53277	0.691099	-2.21788	0.026563	0.334553	4.22738	8.39476	0	3.85996	16.0314	15.2011	7.27406	6.7527	31.4796	21.7642	9.84747	7.27365
PLXND1	30.9062	0.950516	0.428682	2.2173	0.0266028	0.334611	23.9552	32.7395	40.991	56.6127	22.444	34.6246	47.2814	23.0717	13.9909	21.7642	26.7288	26.67
DHX15	22.355	1.10325	0.497839	2.21608	0.0266863	0.334776	7.04563	17.629	15.7658	18.0131	18.1689	24.4906	28.3688	25.8853	10.4932	22.5703	33.7627	46.0664
ZNF271P	64.5389	0.705866	0.318451	2.21656	0.0266532	0.334776	49.3194	82.2686	77.2522	42.4595	48.0942	53.2037	88.7435	66.9643	58.2955	68.5171	87.2204	52.1278
NUDT12	9.18499	1.65227	0.746571	2.21315	0.0268873	0.335967	2.81825	15.1106	18.9189	2.5733	8.55009	9.28954	8.72887	4.5018	3.49773	6.44866	22.5085	7.27365
PTPRQ	11.7514	-1.81297	0.819056	-2.21349	0.0268641	0.335967	12.6821	9.23423	0	2.5733	14.9627	40.5362	12.3659	7.87815	15.1568	6.44866	2.81356	16.3657
PVR	17.5465	-1.3656	0.616797	-2.21402	0.0268273	0.335967	33.819	10.0737	4.72973	9.00656	18.1689	26.1796	24.7318	19.6954	31.4796	4.8365	8.44068	19.3964
ACTN4	203.696	-0.660035	0.298409	-2.21185	0.0269771	0.336206	364.964	274.509	132.432	238.031	191.308	101.34	168.758	225.653	206.366	185.399	151.932	203.662
LIPA	28.2901	-0.917833	0.414886	-2.21225	0.0269493	0.336206	52.1377	26.8632	22.0721	30.8796	40.6129	29.5576	16.7303	24.1972	29.1477	24.9886	25.3221	16.9718
ATMIN	39.7432	0.877358	0.396768	2.21126	0.0270176	0.336271	26.7734	25.1843	55.1801	82.3457	25.6503	31.2466	42.9169	38.828	29.1477	32.2433	53.4577	33.9437
DHX57	13.6204	-1.43191	0.648875	-2.20676	0.0273308	0.33928	8.45476	14.2711	6.3063	5.14661	24.5815	22.8016	9.45628	9.0036	24.4841	12.8973	4.22034	21.8209
RIT1	14.7619	1.25757	0.569859	2.2068	0.0273278	0.33928	7.04563	15.1106	18.9189	21.8731	11.7564	11.823	18.1851	15.7563	8.16137	11.2852	28.1356	9.09206
HMOX2	37.4399	0.816107	0.370159	2.20475	0.0274718	0.340585	33.819	29.3816	47.2973	52.7527	25.6503	19.4236	46.554	38.2653	26.8159	35.4677	56.2712	37.5805
FSTL3	14.1431	-1.49742	0.67987	-2.2025	0.0276298	0.342098	14.0913	17.629	3.15315	37.3129	17.1002	5.91152	8.72887	21.3835	10.4932	8.86691	1.40678	23.6394
IGF2	8.48396	-1.771	0.804974	-2.20007	0.0278017	0.343779	11.273	11.7527	3.15315	10.2932	5.3438	14.3566	2.90962	6.18997	15.1568	8.86691	2.81356	9.6982
RFC2	12.7551	1.39416	0.634009	2.19896	0.0278805	0.343859	7.04563	13.4316	18.9189	9.00656	8.55009	12.6676	12.3659	18.0072	3.49773	10.4791	19.6949	19.3964
UBXN8	13.9892	-1.32827	0.603958	-2.19928	0.0278578	0.343859	53.5468	4.19738	9.45945	5.14661	17.1002	9.28954	10.1837	10.129	19.8205	5.64258	15.4746	7.87979
NPR3	14.4642	-1.50856	0.686793	-2.19652	0.0280547	0.34556	15.5004	4.19738	0	9.00656	9.61885	26.1796	6.54665	14.6308	31.4796	27.4068	16.8814	12.1227
ZNF263	18.1773	1.13254	0.51596	2.19502	0.0281624	0.346437	14.0913	21.8264	31.5315	20.5864	14.9627	19.4236	27.6414	11.2545	5.82955	17.7338	16.8814	16.3657
ZSCAN9	7.23846	-2.11942	0.966065	-2.19387	0.028245	0.347005	7.04563	5.87633	0	15.4398	17.1002	11.823	2.90962	5.62725	3.49773	8.06083	2.81356	6.66751
FNDC4	25.4831	1.08869	0.496832	2.19126	0.0284331	0.348865	23.9552	16.7895	15.7658	41.1729	11.7564	16.0456	37.0977	47.2689	9.32728	19.346	39.3899	27.8823
MYOF	131.68	-0.598236	0.273102	-2.19052	0.0284865	0.34907	155.004	137.674	94.5945	137.672	160.314	104.718	144.754	156.438	172.555	124.137	84.4068	107.892
TPM1	125.161	-0.635943	0.290495	-2.18917	0.0285843	0.349817	146.549	63.8001	56.7567	254.757	177.414	70.0938	133.843	211.585	97.9364	47.5589	77.3729	164.263
SLC20A2	23.7877	0.981717	0.448953	2.18668	0.0287658	0.351587	14.0913	17.629	33.1081	14.1532	19.2377	16.8901	53.828	30.9499	23.3182	16.1217	26.7288	19.3964
MVB12B	14.5849	1.31818	0.60394	2.18264	0.0290623	0.354754	8.45476	19.3079	28.3784	14.1532	6.41256	23.6461	10.9111	10.129	9.32728	8.86691	23.9153	11.5166
SNHG30	7.19846	1.74034	0.797577	2.18204	0.0291068	0.354841	5.63651	5.87633	20.4955	6.43326	3.20628	4.22252	10.1837	5.62725	2.33182	8.06083	7.0339	7.27365
MACF1	148.952	0.560649	0.257025	2.1813	0.0291613	0.355052	124.003	119.206	209.684	72.0525	167.795	143.566	247.318	140.681	130.582	145.095	163.187	124.258
NAGA	13.1811	1.49886	0.687638	2.17972	0.0292779	0.356014	4.22738	21.8264	22.0721	5.14661	4.27504	6.75603	19.64	20.2581	11.6591	16.1217	14.0678	12.1227
PTBP2	14.7772	-1.29627	0.594896	-2.17899	0.0293324	0.356222	9.86389	10.9132	6.3063	7.71991	19.2377	24.4906	7.27406	16.319	22.1523	19.346	7.0339	26.67
CEP104	22.7941	1.1099	0.510087	2.1759	0.0295631	0.356636	12.6821	26.0237	22.0721	19.2998	6.41256	20.2681	37.8251	23.0717	29.1477	16.1217	39.3899	21.2148
EIF2D	32.5328	-0.916841	0.421244	-2.17651	0.0295174	0.356636	42.2738	37.7764	22.0721	21.8731	51.3005	22.8016	24.7318	37.1398	32.6455	41.1102	19.6949	36.9744
LRRC51	7.80761	1.75318	0.805315	2.17701	0.0294796	0.356636	2.81825	6.7158	7.88288	6.43326	5.3438	11.823	9.45628	1.68817	3.49773	7.25475	25.3221	5.45524
NTN1	11.284	1.64553	0.755735	2.17739	0.0294518	0.356636	2.81825	0.839476	20.4955	32.1663	13.8939	2.53351	15.2755	10.6918	3.49773	2.41825	25.3221	5.45524
SERINC5	20.6401	1.15908	0.532786	2.17552	0.0295915	0.356636	19.7278	6.7158	45.7207	10.2932	10.6876	22.8016	20.3674	16.319	16.3227	24.1825	39.3899	15.1534
WDR45	7.33604	2.22931	1.02385	2.17738	0.029452	0.356636	2.81825	14.2711	14.1892	7.71991	1.06876	4.22252	3.63703	10.129	1.16591	16.9277	7.0339	4.8491
NUF2	25.4564	-1.01654	0.46774	-2.17331	0.029757	0.358177	28.1825	41.1343	22.0721	25.733	30.9941	41.3807	18.9126	30.3871	23.3182	24.1825	2.81356	16.3657
LGR4	19.6531	1.13863	0.524279	2.17179	0.0298714	0.358497	11.273	9.23423	29.9549	25.733	10.6876	16.0456	43.6443	21.3835	17.4886	16.9277	14.0678	19.3964
MTMR6	29.2127	-0.978252	0.450367	-2.17212	0.0298463	0.358497	40.8647	25.1843	26.8018	39.8862	38.4754	18.5791	8.00146	27.5735	26.8159	35.4677	25.3221	37.5805
PLEKHM2	12.1354	-1.41702	0.652568	-2.17146	0.0298967	0.358497	14.0913	19.3079	7.88288	19.2998	19.2377	14.3566	8.72887	5.06452	17.4886	8.86691	2.81356	8.48592
FAM126A	67.2603	-0.666013	0.30681	-2.17077	0.0299489	0.35867	76.0928	83.1081	47.2973	99.0722	90.8447	61.6487	50.9184	78.7815	53.6318	54.8137	39.3899	71.5242
FOXO1	11.7477	1.35749	0.62619	2.16786	0.030169	0.359948	2.81825	10.0737	25.2252	6.43326	8.55009	6.75603	10.9111	9.0036	11.6591	9.673	25.3221	14.5473
HLA-DRB5	30.1217	1.77365	0.817887	2.16857	0.0301153	0.359948	26.7734	8.39476	56.7567	14.1532	19.2377	20.2681	37.0977	75.9679	5.82955	19.346	66.1187	11.5166
LAMP2	84.244	-0.617438	0.284814	-2.16786	0.0301692	0.359948	121.185	87.3055	80.4053	61.7593	112.22	81.0723	59.6473	89.4732	95.6046	74.1596	75.9662	72.1304
ADGRL2	23.1756	1.12873	0.522066	2.16205	0.0306141	0.364798	15.5004	8.39476	37.8378	29.593	17.1002	25.3351	32.0059	10.6918	13.9909	22.5703	32.356	32.7314
COQ10B	17.3707	1.16058	0.537402	2.15962	0.0308024	0.366583	8.45476	16.7895	25.2252	25.733	9.61885	21.1126	21.8222	21.9463	8.16137	19.346	12.661	17.578
CKAP2L	33.7807	-0.982114	0.45515	-2.15778	0.0309447	0.367816	43.6829	44.4922	33.1081	27.0197	27.7878	54.0482	18.1851	42.2044	34.9773	45.1407	5.62712	29.0946
CD46	53.0143	-0.816687	0.378715	-2.15647	0.0310469	0.36857	71.8655	60.4422	47.2973	50.1794	72.6757	33.7801	36.3703	48.9571	69.9546	79.8022	39.3899	25.4578
C3	15.4025	1.24252	0.576622	2.15482	0.0311758	0.36872	4.22738	8.39476	11.036	3.85996	8.55009	20.2681	18.9126	18.5699	16.3227	22.5703	39.3899	12.7289
FLVCR2	7.66463	-1.64387	0.762823	-2.15498	0.0311633	0.36872	14.0913	2.51843	3.15315	3.85996	11.7564	11.823	7.27406	3.93907	18.6546	8.86691	4.22034	1.81841
PPIP5K2	34.0118	-0.960819	0.445713	-2.15569	0.0311079	0.36872	38.0464	33.579	17.3423	19.2998	53.438	32.9356	35.6429	24.7599	47.8023	31.4372	16.8814	56.9769
GAREM1	10.9433	-1.5535	0.722261	-2.15089	0.0314851	0.371916	12.6821	11.7527	4.72973	12.8665	8.55009	20.2681	3.63703	11.8172	15.1568	8.06083	4.22034	17.578
ATP8B1	11.1483	-1.45176	0.675227	-2.15004	0.0315521	0.372244	12.6821	9.23423	0	7.71991	23.5127	16.8901	10.9111	5.06452	16.3227	12.0912	8.44068	10.9105
SRP19	13.0316	-1.40402	0.653449	-2.14863	0.031664	0.373102	26.7734	7.55528	4.72973	7.71991	19.2377	6.75603	15.2755	26.4481	12.825	8.06083	2.81356	18.1841
ENDOV	8.10302	1.8357	0.854976	2.14708	0.031787	0.373624	0	5.87633	15.7658	1.28665	5.3438	9.28954	6.54665	9.0036	5.82955	7.25475	14.0678	16.9718
PPM1G	58.7099	0.736749	0.343091	2.14739	0.0317626	0.373624	36.6373	52.887	99.3242	59.186	53.438	47.2922	69.1035	66.9643	38.475	62.8745	49.2373	69.0997
MLLT11	372.616	0.528232	0.246283	2.14482	0.0319674	0.375281	250.825	329.074	427.252	665.199	339.866	238.994	474.996	413.603	293.809	273.262	382.644	381.867
MIEF1	28.9399	0.88099	0.411228	2.14234	0.0321662	0.37715	31.0008	32.7395	39.4144	33.453	14.9627	30.4021	35.6429	17.4445	20.9864	23.3764	43.6102	24.2455
PTN	55.6358	0.885985	0.413809	2.14105	0.0322701	0.377902	69.0472	31.9001	94.5945	73.3392	35.2691	53.2037	82.1969	71.4661	19.8205	59.6501	45.017	32.1253
KCTD9	9.00619	-1.56562	0.731726	-2.13963	0.0323844	0.378774	12.6821	12.5921	4.72973	14.1532	16.0314	10.134	7.27406	4.5018	11.6591	8.06083	1.40678	4.8491
INO80	14.245	-1.29536	0.60556	-2.1391	0.0324274	0.378811	21.1369	13.4316	3.15315	6.43326	17.1002	20.2681	10.9111	15.1936	16.3227	16.1217	8.44068	22.4271
IQCG	10.4657	-1.52548	0.713464	-2.13813	0.0325059	0.378945	12.6821	5.87633	1.57658	2.5733	23.5127	7.60053	13.0933	15.1936	17.4886	16.1217	5.62712	4.24296
SPRYD3	20.859	-1.09373	0.511571	-2.13798	0.0325186	0.378945	12.6821	25.1843	12.6126	11.5799	43.8192	18.5791	16.7303	25.8853	32.6455	24.1825	11.2542	15.1534
H1-10	126.545	0.589152	0.275951	2.13499	0.032762	0.380837	87.3658	172.932	200.225	159.545	87.6384	91.2064	80.0146	101.853	97.9364	145.901	161.78	132.138
LXN	9.04264	-1.6301	0.763748	-2.13434	0.0328146	0.380837	11.273	19.3079	6.3063	5.14661	9.61885	10.9785	5.81925	1.68817	19.8205	13.7034	0	4.8491
PHKA1	8.08845	1.9573	0.917191	2.13402	0.0328411	0.380837	1.40913	11.7527	9.45945	1.28665	2.13752	12.6676	4.36443	11.8172	3.49773	18.5399	14.0678	6.06137
RAB31	115.767	0.572027	0.267957	2.13477	0.0327794	0.380837	138.094	107.453	173.423	123.519	100.464	86.1393	131.66	97.9141	78.116	114.464	160.373	77.5856
ANKS1B	25.3537	0.951716	0.446218	2.13285	0.0329372	0.381486	12.6821	15.1106	39.4144	29.593	16.0314	16.8901	43.6443	24.7599	33.8114	12.0912	36.5763	23.6394
PPM1L	7.55686	1.8083	0.848239	2.13183	0.0330205	0.381985	2.81825	2.51843	3.15315	5.14661	3.20628	11.823	12.3659	11.2545	2.33182	7.25475	15.4746	13.335
LRRK2	19.3442	-1.04081	0.488693	-2.12978	0.0331896	0.383475	42.2738	15.95	14.1892	9.00656	20.3065	17.7346	13.8207	11.2545	29.1477	24.1825	15.4746	18.7903
TRIM16L	7.93995	1.77111	0.83211	2.12846	0.0332991	0.384273	4.22738	8.39476	12.6126	11.5799	3.20628	14.3566	10.1837	8.44087	2.33182	1.61217	9.84747	8.48592
ABCB10	10.9355	1.45606	0.685105	2.12531	0.0335604	0.385137	4.22738	6.7158	22.0721	10.2932	11.7564	13.5121	10.9111	10.129	2.33182	12.0912	16.8814	10.3043
FRRS1L	8.96037	1.70132	0.800148	2.12626	0.033482	0.385137	1.40913	5.03685	6.3063	5.14661	5.3438	10.9785	8.00146	4.5018	5.82955	5.64258	32.356	16.9718
PEX13	11.8717	-1.51176	0.710842	-2.12671	0.0334439	0.385137	16.9095	8.39476	0	14.1532	9.61885	10.9785	9.45628	10.6918	17.4886	24.1825	4.22034	16.3657
RECK	11.5732	-1.63595	0.769576	-2.12578	0.0335219	0.385137	4.22738	15.1106	4.72973	15.4398	24.5815	12.6676	5.81925	9.0036	13.9909	5.64258	2.81356	24.8516
RGL1	32.0064	0.907645	0.427103	2.12512	0.0335765	0.385137	25.3643	39.4554	53.6036	29.593	23.5127	31.2466	41.4621	12.9427	17.4886	55.6197	29.5424	24.2455
CTHRC1	24.1166	-1.36554	0.642893	-2.12406	0.0336651	0.385689	21.1369	41.9738	3.15315	74.6258	36.3379	10.134	15.2755	23.6344	11.6591	8.86691	5.62712	36.9744
ANAPC16	43.9914	0.773267	0.364355	2.12229	0.0338132	0.386537	32.4099	46.1712	64.6396	64.3326	37.4066	41.3807	53.828	29.8244	27.9818	48.365	50.6441	30.913
CD47	127.07	0.596055	0.280922	2.12178	0.0338562	0.386537	101.457	138.513	165.54	135.098	120.77	74.3163	149.118	128.864	114.259	103.985	198.356	94.5574
FAM168A	26.3783	0.947102	0.446384	2.12172	0.0338611	0.386537	21.1369	36.9369	39.4144	15.4398	17.1002	16.8901	27.6414	22.509	20.9864	20.1521	49.2373	29.0946
SNCA	9.8407	-1.48872	0.702137	-2.12026	0.0339838	0.387472	19.7278	16.7895	1.57658	7.71991	14.9627	10.9785	8.00146	9.0036	8.16137	9.673	4.22034	7.27365
ABCC1	21.3027	-1.14854	0.541978	-2.11916	0.034077	0.387606	33.819	23.5053	14.1892	14.1532	32.0628	17.7346	13.8207	8.44087	18.6546	37.8859	9.84747	31.5191
TM7SF2	10.9638	1.38645	0.65411	2.11959	0.0340403	0.387606	4.22738	9.23423	25.2252	11.5799	13.8939	7.60053	16.7303	4.5018	6.99546	3.22433	25.3221	3.03069
DOCK5	25.2399	-0.998449	0.471981	-2.11544	0.034392	0.38889	22.546	15.1106	9.45945	18.0131	34.2003	34.6246	21.8222	34.3262	25.65	40.3042	9.84747	36.9744
GALNT13	9.06134	-1.48262	0.700863	-2.11542	0.0343944	0.38889	12.6821	10.9132	4.72973	5.14661	16.0314	7.60053	4.36443	2.81362	18.6546	6.44866	8.44068	10.9105
L1TD1	7.35789	-2.09147	0.987888	-2.11711	0.0342502	0.38889	7.04563	5.87633	0	1.28665	37.4066	13.5121	4.36443	2.2509	4.66364	0.806083	5.62712	5.45524
LRP11	22.4133	-0.955843	0.451651	-2.11633	0.0343168	0.38889	36.6373	23.5053	17.3423	24.4464	25.6503	19.4236	17.4577	20.8208	31.4796	24.9886	12.661	14.5473
MRPL33	61.7275	0.77253	0.365074	2.11609	0.034337	0.38889	54.9559	57.9238	80.4053	68.1926	67.3319	28.7131	77.8324	74.8424	29.1477	54.0076	97.0679	50.3094
IDS	122.976	0.59894	0.283413	2.11331	0.0345743	0.389996	88.775	138.513	193.919	159.545	104.739	103.029	143.299	151.373	95.6046	106.403	115.356	75.161
TPM4	1919.68	-0.550239	0.260326	-2.11365	0.0345449	0.389996	2475.84	2247.28	1308.56	3718.42	1450.31	1147.68	1702.13	2437.16	1928.41	1546.87	901.746	2171.79
PFDN5	33.7416	0.927823	0.439243	2.11232	0.0346588	0.390487	22.546	55.4054	44.1441	45.0328	29.9253	17.7346	56.7377	25.8853	18.6546	33.8555	33.7627	21.2148
PARP11	15.4839	1.17197	0.555059	2.11144	0.0347344	0.390875	15.5004	10.9132	31.5315	7.71991	9.61885	21.1126	16.0029	10.129	9.32728	12.0912	30.9492	10.9105
DPYSL2	94.6938	0.619652	0.294274	2.1057	0.0352305	0.395055	87.3658	120.884	122.973	93.9256	97.2572	81.9168	127.296	60.7743	53.6318	93.5056	112.542	84.2531
PPIL1	35.0808	0.811874	0.385449	2.10631	0.0351775	0.395055	22.546	38.6159	47.2973	42.4595	28.8565	31.2466	43.6443	42.2044	26.8159	18.5399	47.8305	30.913
RUBCN	19.6227	1.04699	0.497195	2.10579	0.035223	0.395055	19.7278	17.629	22.0721	18.0131	14.9627	26.1796	29.0962	12.3799	8.16137	16.9277	35.1695	15.1534
MAF	19.5695	1.01491	0.482642	2.10282	0.0354817	0.396944	14.0913	17.629	33.1081	11.5799	14.9627	13.5121	21.0948	3.93907	16.3227	30.6312	42.2034	15.7596
MCUR1	27.9642	0.882901	0.419867	2.10281	0.0354824	0.396944	21.1369	20.1474	39.4144	33.453	21.3752	32.0911	33.4607	43.3298	13.9909	17.7338	30.9492	28.4885
CHST11	46.1059	0.728304	0.346442	2.10224	0.0355325	0.397038	45.092	31.0606	86.7116	52.7527	35.2691	18.5791	56.7377	48.3943	47.8023	28.2129	71.7458	30.913
FANCI	30.5926	0.961621	0.457963	2.09978	0.0357485	0.398982	19.7278	25.1843	42.5675	29.593	8.55009	37.1582	43.6443	34.8889	36.1432	23.3764	36.5763	29.7007
CHMP2A	92.7928	0.597318	0.284962	2.09613	0.0360704	0.402103	78.9111	106.613	108.784	105.505	78.0195	67.5603	130.933	75.4051	86.2773	85.4448	125.203	64.8567
BAG5	16.0566	1.1459	0.548334	2.08979	0.0366368	0.402173	8.45476	22.6658	28.3784	24.4464	11.7564	8.44503	14.5481	16.8817	8.16137	10.4791	23.9153	14.5473
ERI1	49.4787	0.66103	0.315776	2.09335	0.0363177	0.402173	49.3194	49.5291	74.099	52.7527	37.4066	39.6917	54.5554	36.0144	39.6409	43.5285	71.7458	45.4603
FAM162A	32.3757	-0.950569	0.455044	-2.08896	0.0367111	0.402173	22.546	32.7395	20.4955	37.3129	60.9194	24.4906	28.3688	48.3943	48.9682	28.2129	19.6949	16.3657
GET3	21.9939	1.06156	0.506938	2.09407	0.0362541	0.402173	11.273	26.0237	50.4504	23.1597	17.1002	12.6676	21.8222	25.8853	11.6591	24.9886	18.2881	20.6087
HIP1	53.9465	0.665849	0.318704	2.08924	0.0366862	0.402173	53.5468	43.6527	96.1711	52.7527	44.888	50.6702	58.9199	38.2653	43.1387	51.5893	73.1526	40.6112
LINC00939	8.18022	-1.78327	0.852585	-2.0916	0.0364741	0.402173	4.22738	1.67895	0	3.85996	9.61885	21.1126	3.63703	11.2545	15.1568	12.8973	5.62712	9.09206
PDLIM7	269.82	-0.654189	0.31243	-2.09387	0.0362713	0.402173	257.87	289.619	167.117	490.214	313.147	177.346	296.054	298.807	319.459	210.388	115.356	302.463
PPP2R5A	18.5386	1.16211	0.555898	2.09051	0.0365721	0.402173	15.5004	12.5921	53.6036	20.5864	5.3438	7.60053	19.64	11.8172	20.9864	24.9886	18.2881	11.5166
PSMB6	50.5188	0.745036	0.356509	2.08981	0.0366349	0.402173	36.6373	50.3685	78.8288	57.8993	29.9253	37.1582	58.1925	62.4625	50.1341	48.365	60.4916	35.7621
SLC25A5	223.274	0.544347	0.259818	2.09511	0.0361613	0.402173	224.051	197.277	279.054	248.324	183.827	146.099	215.312	270.671	177.218	190.236	362.949	184.266
STOM	62.63	-0.682376	0.326642	-2.08907	0.0367018	0.402173	88.775	61.2817	47.2973	42.4595	91.9134	49.8257	56.7377	82.1578	61.7932	58.038	46.4238	64.8567
TIGD6	9.90117	-1.43851	0.688286	-2.08999	0.0366185	0.402173	14.0913	12.5921	3.15315	5.14661	16.0314	10.9785	6.54665	12.9427	15.1568	4.8365	7.0339	10.3043
TRIM13	21.4032	-1.0535	0.503703	-2.09151	0.036482	0.402173	28.1825	39.4554	14.1892	21.8731	18.1689	22.8016	11.6385	24.7599	32.6455	17.7338	12.661	12.7289
USP6NL	22.7598	1.0977	0.524734	2.09191	0.0364465	0.402173	19.7278	20.1474	28.3784	16.7265	11.7564	28.7131	19.64	11.8172	11.6591	17.7338	49.2373	37.5805
XPR1	49.0386	0.849515	0.406598	2.08933	0.0366784	0.402173	33.819	44.4922	67.7927	59.186	44.888	82.7613	53.1006	27.0108	27.9818	34.6616	70.339	42.4296
GRIK5	9.23397	1.72931	0.828186	2.08807	0.0367914	0.402588	1.40913	0.839476	25.2252	6.43326	11.7564	19.4236	12.3659	6.18997	5.82955	2.41825	14.0678	4.8491
ALDH6A1	29.0945	0.909538	0.435738	2.08735	0.0368563	0.402835	25.3643	39.4554	45.7207	46.3195	13.8939	23.6461	44.3718	16.319	23.3182	24.9886	23.9153	21.8209
MIR222HG	26.2633	-0.896248	0.429627	-2.08611	0.0369689	0.403602	26.7734	20.9869	14.1892	10.2932	36.3379	35.4691	16.0029	25.8853	41.9727	33.0494	28.1356	26.0639
ACVR1	44.1994	-0.828504	0.397707	-2.0832	0.0372328	0.403964	57.7742	57.0843	33.1081	72.0525	49.163	33.7801	34.9155	54.5843	32.6455	49.9772	9.84747	45.4603
CARMN	7.54786	-1.63944	0.787067	-2.08297	0.0372541	0.403964	12.6821	5.03685	0	1.28665	16.0314	12.6676	8.00146	2.81362	10.4932	10.4791	5.62712	5.45524
EXOSC8	9.05177	-1.53015	0.734608	-2.08294	0.0372563	0.403964	12.6821	8.39476	4.72973	7.71991	22.444	9.28954	2.18222	11.2545	8.16137	4.8365	8.44068	8.48592
KDELR1	367.535	-0.715321	0.343123	-2.08474	0.0370933	0.403964	363.555	402.948	367.342	644.613	457.43	220.415	113.475	336.509	416.23	448.988	368.577	270.337
PELP1	24.3095	0.969792	0.465385	2.08385	0.0371737	0.403964	22.546	27.7027	28.3784	24.4464	19.2377	13.5121	34.9155	32.0753	9.32728	20.9582	33.7627	24.8516
RHBDF1	24.8805	-1.07481	0.516006	-2.08294	0.037257	0.403964	21.1369	37.7764	15.7658	9.00656	49.163	20.2681	23.277	31.5126	38.475	29.8251	12.661	9.6982
FOS	40.5724	1.72792	0.830506	2.08057	0.0374734	0.405848	1.40913	26.0237	107.207	30.8796	21.3752	16.0456	36.3703	21.9463	57.1296	50.7832	92.8475	24.8516
AFF3	17.7202	-1.1411	0.549861	-2.07526	0.0379626	0.407626	35.2282	13.4316	9.45945	2.5733	20.3065	24.4906	13.0933	11.2545	22.1523	33.8555	14.0678	12.7289
BBOF1	8.29046	1.70253	0.819926	2.07645	0.0378527	0.407626	1.40913	2.51843	11.036	3.85996	3.20628	18.5791	11.6385	9.56632	5.82955	13.7034	8.44068	9.6982
DGKA	85.3215	-0.71387	0.344023	-2.07506	0.0379806	0.407626	93.0024	85.6265	69.3693	101.646	100.464	56.5817	75.6502	100.165	125.918	110.433	49.2373	55.7646
GAA	16.3106	-1.11277	0.535646	-2.07743	0.0377623	0.407626	18.3186	15.95	11.036	16.7265	32.0628	15.2011	10.1837	24.7599	13.9909	14.5095	8.44068	14.5473
HECW1	10.9867	-3.11471	1.50067	-2.07555	0.0379358	0.407626	23.9552	2.51843	0	0	16.0314	27.0241	1.45481	12.9427	6.99546	8.06083	14.0678	18.7903
HMCN1	23.9578	-1.04428	0.502859	-2.07668	0.0378309	0.407626	19.7278	20.9869	11.036	34.7396	29.9253	32.0911	9.45628	17.4445	32.6455	20.1521	21.1017	38.1867
PYGO1	11.9785	-1.33704	0.644306	-2.07516	0.0379716	0.407626	32.4099	5.87633	9.45945	11.5799	17.1002	9.28954	6.54665	3.37635	12.825	12.8973	8.44068	13.9412
TAGLN	15.9553	-1.2974	0.624913	-2.07613	0.0378823	0.407626	14.0913	12.5921	3.15315	43.7462	16.0314	9.28954	11.6385	38.2653	13.9909	4.03042	2.81356	21.8209
SNHG9	12.1173	1.44029	0.694787	2.07299	0.0381731	0.40831	7.04563	10.9132	14.1892	23.1597	8.55009	5.91152	13.0933	9.0036	1.16591	19.346	19.6949	13.335
TGFB1I1	283.561	-0.548069	0.264346	-2.0733	0.0381439	0.40831	348.054	364.332	181.306	518.521	317.422	180.724	236.407	319.065	243.675	234.57	187.102	271.55
TMEM14B	64.6799	-0.751441	0.362353	-2.07378	0.0380997	0.40831	116.958	59.6028	39.4144	56.6127	73.7445	54.8927	61.1021	101.29	51.3	67.711	40.7966	52.734
SLC35B3	33.67	-0.837078	0.40392	-2.07238	0.0382296	0.408455	54.9559	34.4185	22.0721	32.1663	33.1316	37.1582	23.277	42.2044	30.3137	41.9163	19.6949	32.7314
CADPS	26.28	-0.994631	0.48029	-2.0709	0.0383685	0.408606	38.0464	35.258	14.1892	21.8731	33.1316	33.7801	13.0933	32.638	15.1568	45.1407	15.4746	17.578
DAB2	30.5617	-0.973503	0.470053	-2.07105	0.0383542	0.408606	62.0016	33.579	17.3423	15.4398	38.4754	26.1796	26.914	48.9571	39.6409	14.5095	26.7288	16.9718
GALNT1	49.4149	-0.790418	0.381797	-2.07026	0.0384282	0.408606	54.9559	29.3816	33.1081	52.7527	86.5696	42.2252	44.3718	63.0252	59.4614	61.2623	37.9831	27.8823
TSC22D3	49.1799	-0.901464	0.435418	-2.07034	0.0384203	0.408606	36.6373	98.2186	36.2612	55.326	53.438	31.2466	22.5496	57.3979	60.6273	82.2205	25.3221	30.913
VAX1	13.5153	1.48548	0.717645	2.06993	0.0384585	0.408606	4.22738	1.67895	15.7658	14.1532	16.0314	32.0911	26.914	9.56632	3.49773	15.3156	16.8814	6.06137
PUS3	18.5719	-1.02235	0.494085	-2.06917	0.0385301	0.40891	26.7734	17.629	14.1892	16.7265	29.9253	11.823	14.5481	23.6344	24.4841	18.5399	11.2542	13.335
CAVIN3	35.4053	1.02215	0.494116	2.06864	0.0385803	0.408985	8.45476	104.095	29.9549	64.3326	9.61885	28.7131	16.0029	45.5807	11.6591	49.9772	18.2881	38.1867
AOX1	11.0482	-1.26665	0.612805	-2.06697	0.038737	0.41019	21.1369	4.19738	6.3063	5.14661	18.1689	8.44503	8.72887	15.1936	18.6546	6.44866	9.84747	10.3043
TPST2	34.2178	-0.873915	0.42312	-2.0654	0.0388847	0.411295	31.0008	36.9369	11.036	47.6061	40.6129	39.6917	30.551	36.0144	36.1432	46.7528	15.4746	38.7928
KIF13B	11.8394	-1.41684	0.686543	-2.06373	0.0390438	0.411604	11.273	22.6658	3.15315	1.28665	20.3065	21.9571	8.72887	5.06452	19.8205	10.4791	7.0339	10.3043
MANF	46.8136	0.698463	0.338445	2.06374	0.039042	0.411604	31.0008	31.9001	63.063	38.5996	38.4754	43.9142	69.831	44.4553	57.1296	29.8251	71.7458	41.8235
SRM	148.444	-0.547402	0.265167	-2.06437	0.0389828	0.411604	214.187	116.687	138.739	151.825	158.177	139.343	147.663	196.954	157.398	103.179	80.1865	176.992
SEMA7A	53.5667	-0.789702	0.382839	-2.06275	0.0391363	0.412123	97.2297	52.887	29.9549	83.6324	38.4754	28.7131	48.0088	78.7815	54.7978	28.2129	23.9153	78.1917
NDUFB5	62.5766	0.718595	0.348468	2.06216	0.0391928	0.412261	29.5917	52.0475	105.631	78.4858	56.6443	33.7801	65.4665	64.7134	68.7887	49.1711	91.4407	55.1585
CUL2	14.202	-1.20176	0.583656	-2.05902	0.0394923	0.414952	21.1369	16.7895	12.6126	15.4398	19.2377	13.5121	7.27406	10.6918	13.9909	16.1217	4.22034	19.3964
TPT1	1642.82	-0.543816	0.264203	-2.05833	0.0395586	0.415191	1703.63	2144.86	1918.69	1932.55	1852.16	1162.04	992.909	1680.3	2163.93	1887.85	1197.17	1077.71
FAT4	9.08926	-1.62547	0.790078	-2.05735	0.0396523	0.415715	14.0913	0.839476	0	5.14661	13.8939	13.5121	7.27406	5.62725	18.6546	4.8365	11.2542	13.9412
GPX7	20.4944	1.18878	0.579133	2.05268	0.0401035	0.419059	11.273	27.7027	37.8378	72.0525	7.48133	6.75603	7.27406	18.0072	6.99546	15.3156	22.5085	12.7289
ITM2C	59.6371	0.848552	0.413284	2.05319	0.0400538	0.419059	46.5012	47.0106	94.5945	141.532	42.7504	21.1126	61.8295	59.6488	36.1432	57.2319	74.5594	32.7314
RPS6KB1	15.5166	-1.12568	0.548318	-2.05297	0.0400751	0.419059	26.7734	12.5921	11.036	10.2932	20.3065	20.2681	10.9111	15.7563	16.3227	18.5399	7.0339	16.3657
FCHO2	31.668	-0.836312	0.408013	-2.04972	0.040392	0.421611	43.6829	34.4185	20.4955	42.4595	47.0255	31.2466	21.0948	19.1326	33.8114	30.6312	28.1356	27.8823
FREM2	16.0621	1.25773	0.613759	2.04922	0.0404405	0.421654	5.63651	6.7158	17.3423	6.43326	8.55009	27.8686	22.5496	6.18997	20.9864	9.673	40.7966	20.0025
C1QTNF6	11.4804	1.30473	0.636985	2.04829	0.0405319	0.421786	7.04563	11.7527	18.9189	6.43326	4.27504	16.0456	13.0933	6.7527	9.32728	11.2852	18.2881	14.5473
KIF22	6.87688	1.72256	0.841019	2.04819	0.0405418	0.421786	0	5.87633	11.036	6.43326	5.3438	9.28954	7.27406	5.62725	4.66364	4.8365	15.4746	6.66751
CSTF3	46.0246	0.695122	0.339654	2.04656	0.040701	0.422518	28.1825	52.887	63.063	54.0394	33.1316	35.4691	49.4636	46.1434	40.8068	42.7224	54.8644	51.5217
TNRC6A	33.3948	-0.821581	0.401414	-2.04672	0.0406859	0.422518	67.6381	29.3816	28.3784	30.8796	32.0628	30.4021	25.4592	23.6344	40.8068	45.9467	22.5085	23.6394
DNASE2	10.9184	1.47789	0.723211	2.04352	0.0410013	0.42517	9.86389	4.19738	15.7658	11.5799	9.61885	21.1126	13.0933	11.8172	1.16591	5.64258	21.1017	6.06137
PEX2	20.2569	0.988235	0.484724	2.03876	0.0414744	0.428674	12.6821	15.1106	26.8018	21.8731	17.1002	21.9571	22.5496	15.7563	10.4932	25.7947	32.356	20.6087
SPG7	34.1353	-0.848016	0.415888	-2.03905	0.0414451	0.428674	40.8647	55.4054	26.8018	42.4595	40.6129	27.8686	32.0059	30.3871	50.1341	28.2129	15.4746	19.3964
TSPO	63.7854	-0.660253	0.323764	-2.0393	0.0414196	0.428674	66.2289	78.0712	47.2973	92.6389	86.5696	62.4933	42.1895	74.8424	62.9591	58.8441	47.8305	45.4603
SNX6	46.2166	-0.696419	0.341684	-2.0382	0.0415302	0.428784	54.9559	57.0843	37.8378	51.4661	53.438	33.7801	36.3703	44.4553	65.2909	47.5589	32.356	40.0051
DDAH1	85.1012	0.676127	0.332321	2.03456	0.0418949	0.432081	88.775	71.3554	88.2882	120.945	57.7131	36.3136	142.572	105.23	80.4478	41.9163	120.983	66.6751
EDEM1	8.78357	-1.55976	0.767135	-2.03323	0.0420294	0.432952	5.63651	6.7158	4.72973	6.43326	23.5127	11.823	6.54665	7.31542	10.4932	8.06083	1.40678	12.7289
PYGL	14.7072	-1.24289	0.611413	-2.03282	0.0420704	0.432952	21.1369	11.7527	1.57658	23.1597	18.1689	9.28954	10.9111	30.9499	12.825	4.03042	8.44068	24.2455
XRN2	49.2369	-0.722684	0.355723	-2.03159	0.0421951	0.433766	74.6837	78.0712	37.8378	27.0197	47.0255	58.2707	40.0073	43.8925	53.6318	68.5171	26.7288	35.156
SLC35B1	36.1155	0.92149	0.453849	2.03039	0.0423172	0.434551	39.4555	45.3317	34.6847	41.1729	14.9627	43.9142	72.0132	25.3226	20.9864	26.6007	29.5424	39.3989
BTD	8.19298	-1.5709	0.773941	-2.02974	0.0423827	0.434754	5.63651	9.23423	6.3063	6.43326	23.5127	5.06702	8.00146	2.2509	20.9864	3.22433	2.81356	4.8491
ADAMTS12	29.9072	-0.903801	0.445538	-2.02856	0.0425032	0.43552	39.4555	36.0975	15.7658	61.7593	39.5442	18.5791	26.914	27.5735	36.1432	12.8973	16.8814	27.2762
FBLIM1	63.0747	-0.79267	0.390935	-2.02763	0.0425982	0.435597	53.5468	74.7133	52.027	133.812	68.4007	42.2252	48.0088	75.4051	68.7887	64.4866	15.4746	60.0076
SLC9A3R2	22.5255	-1.20025	0.591958	-2.02759	0.0426023	0.435597	21.1369	20.1474	9.45945	42.4595	40.6129	21.9571	28.3688	16.8817	24.4841	18.5399	1.40678	24.8516
HIPK2	84.5617	0.597866	0.294946	2.02703	0.0426589	0.435707	81.7293	58.7633	124.549	117.085	73.7445	85.2948	92.3805	95.1005	53.6318	66.0988	98.4747	67.8874
B4GALT4	20.4218	0.996556	0.492294	2.02431	0.0429379	0.436254	19.7278	27.7027	28.3784	27.0197	7.48133	15.2011	21.0948	23.6344	13.9909	11.2852	29.5424	20.0025
CNST	9.61189	-1.49131	0.736761	-2.02415	0.0429549	0.436254	16.9095	15.1106	1.57658	3.85996	9.61885	15.2011	5.81925	6.7527	11.6591	10.4791	5.62712	12.7289
DBNDD1	7.07144	1.85673	0.9173	2.02413	0.042957	0.436254	1.40913	2.51843	7.88288	16.7265	3.20628	5.06702	8.00146	5.06452	2.33182	11.2852	9.84747	11.5166
ENSG00000280383.1	32.0065	-0.881227	0.435526	-2.02336	0.0430357	0.436254	39.4555	26.0237	14.1892	16.7265	43.8192	59.1152	29.0962	16.8817	40.8068	36.2737	25.3221	36.3682
LINC00665	13.2917	1.33563	0.659568	2.02501	0.0428659	0.436254	5.63651	5.03685	14.1892	19.2998	5.3438	22.8016	23.277	9.56632	11.6591	14.5095	19.6949	8.48592
PECR	7.85518	1.59363	0.787681	2.02319	0.0430532	0.436254	7.04563	5.87633	9.45945	11.5799	3.20628	6.75603	10.1837	3.37635	2.33182	4.8365	16.8814	12.7289
SLC35F6	41.5735	0.91236	0.450764	2.02403	0.0429668	0.436254	22.546	32.7395	50.4504	64.3326	23.5127	31.2466	85.8339	24.7599	48.9682	28.2129	36.5763	49.7033
ZNF266	10.1856	1.51853	0.750656	2.02294	0.0430795	0.436254	0	13.4316	23.6486	3.85996	9.61885	14.3566	10.1837	12.9427	6.99546	7.25475	12.661	7.27365
SCD	434.424	0.670119	0.33143	2.0219	0.0431862	0.43687	655.244	551.535	624.324	446.468	297.116	185.791	912.894	458.621	304.302	220.867	395.305	160.626
AKT3	17.0128	-1.12695	0.557746	-2.02054	0.0433273	0.437831	19.7278	12.5921	4.72973	24.4464	21.3752	18.5791	16.7303	21.3835	19.8205	20.9582	5.62712	18.1841
ERRFI1	190.476	-0.69362	0.343498	-2.01928	0.0434576	0.438682	111.321	153.624	152.928	358.976	339.866	132.587	151.3	257.165	240.177	115.27	125.203	147.291
ACAD9	9.32019	-1.46715	0.727293	-2.01727	0.0436673	0.440332	11.273	9.23423	1.57658	12.8665	7.48133	10.134	5.09184	10.6918	17.4886	11.2852	5.62712	9.09206
RNF10	54.4865	0.7869	0.390434	2.01545	0.0438574	0.44178	35.2282	61.2817	86.7116	47.6061	65.1944	27.0241	83.6517	55.7098	31.4796	62.8745	57.678	39.3989
LINC00888	10.8134	-1.3218	0.655981	-2.01499	0.0439055	0.441796	15.5004	14.2711	4.72973	18.0131	20.3065	9.28954	5.81925	10.129	9.32728	5.64258	7.0339	9.6982
AXL	103.982	-0.575508	0.285923	-2.01281	0.044135	0.443168	122.594	147.748	74.099	119.659	109.014	86.9839	94.5628	87.7851	125.918	99.9543	66.1187	113.348
DGLUCY	15.9213	1.0842	0.538593	2.01303	0.0441115	0.443168	14.0913	11.7527	37.8378	14.1532	12.8251	19.4236	23.277	14.6308	6.99546	11.2852	12.661	12.1227
SKA2	97.3674	0.524775	0.260852	2.01177	0.0442444	0.443797	93.0024	113.329	145.045	136.385	60.9194	83.6058	94.5628	98.4768	78.116	78.1901	97.0679	89.7083
ARHGAP21	50.9217	0.66056	0.328574	2.01039	0.0443903	0.443892	50.7286	47.0106	66.2162	48.8928	27.7878	42.2252	64.7391	43.3298	46.6364	54.8137	60.4916	58.1892
PMF1	49.4799	0.74469	0.370509	2.00991	0.0444405	0.443892	35.2282	54.5659	61.4864	46.3195	41.6817	65.0268	40.0073	50.6452	18.6546	62.0684	60.4916	57.5831
SCCPDH	45.8111	0.786284	0.3912	2.00993	0.0444386	0.443892	25.3643	57.0843	86.7116	47.6061	32.0628	29.5576	36.3703	54.0216	41.9727	43.5285	59.0848	36.3682
SPRYD7	25.4442	-0.87598	0.435696	-2.01053	0.0443752	0.443892	32.4099	23.5053	18.9189	41.1729	34.2003	12.6676	14.5481	25.8853	31.4796	23.3764	21.1017	26.0639
DENND3	14.6753	-1.14795	0.571371	-2.00912	0.0445247	0.44398	15.5004	8.39476	7.88288	11.5799	25.6503	22.8016	7.27406	7.87815	20.9864	22.5703	14.0678	11.5166
RBM44	7.11589	-1.81686	0.904385	-2.00895	0.0445427	0.44398	12.6821	6.7158	1.57658	2.5733	9.61885	9.28954	2.18222	2.2509	5.82955	11.2852	5.62712	15.7596
HGF	12.6225	1.7912	0.892184	2.00766	0.0446795	0.444877	4.22738	18.4685	23.6486	0	3.20628	27.8686	5.09184	20.2581	2.33182	27.4068	5.62712	13.335
BNIP3	27.7943	-0.979603	0.488046	-2.0072	0.0447288	0.444902	11.273	14.2711	14.1892	15.4398	79.0883	13.5121	37.0977	17.4445	74.6182	12.8973	26.7288	16.9718
CNTLN	29.4003	-0.851109	0.424544	-2.00476	0.0449885	0.446246	33.819	27.7027	15.7658	20.5864	32.0628	48.1367	18.9126	25.8853	29.1477	54.0076	18.2881	28.4885
SMARCD1	42.2618	0.709793	0.353933	2.00545	0.0449155	0.446246	39.4555	43.6527	67.7927	51.4661	24.5815	27.0241	51.6458	33.7635	36.1432	38.692	40.7966	52.1278
SPEG	14.2832	1.13411	0.565751	2.00461	0.0450047	0.446246	14.0913	11.7527	22.0721	10.2932	11.7564	10.9785	19.64	13.5054	6.99546	15.3156	29.5424	5.45524
RCOR1	30.754	-0.886468	0.442351	-2.00399	0.0450711	0.446439	36.6373	41.1343	28.3784	19.2998	54.5068	24.4906	21.8222	25.8853	33.8114	24.1825	18.2881	40.6112
CAMKK2	22.9922	-0.979636	0.489399	-2.00171	0.0453158	0.448358	26.7734	27.7027	22.0721	21.8731	25.6503	21.9571	13.8207	24.7599	27.9818	37.0798	5.62712	20.6087
FMC1	22.8421	1.04299	0.521156	2.00131	0.0453592	0.448358	11.273	21.8264	40.991	36.0263	9.61885	4.22252	18.1851	27.5735	25.65	19.346	39.3899	20.0025
ADAM19	123.906	-0.763645	0.382873	-1.99451	0.0460959	0.449565	129.64	119.206	44.1441	337.103	144.283	38.8472	109.111	257.165	86.2773	26.6007	52.0509	142.442
CADM2	12.8104	-1.18934	0.595467	-1.99732	0.0457901	0.449565	21.1369	13.4316	3.15315	6.43326	22.444	5.91152	10.9111	8.44087	26.8159	7.25475	16.8814	10.9105
CERS5	13.5217	1.50752	0.755222	1.99613	0.0459194	0.449565	0	1.67895	18.9189	23.1597	7.48133	18.5791	10.9111	12.9427	13.9909	8.06083	25.3221	21.2148
CRY1	25.9319	0.934563	0.468412	1.99517	0.0460243	0.449565	11.273	25.1843	29.9549	25.733	23.5127	38.0027	24.0044	14.6308	15.1568	31.4372	45.017	27.2762
EFNB2	87.6049	0.764259	0.383112	1.99487	0.0460568	0.449565	45.092	66.3186	67.7927	183.991	73.7445	50.6702	142.572	113.108	75.7841	47.5589	120.983	63.6444
FANCG	7.02853	-1.74434	0.874132	-1.99551	0.0459877	0.449565	12.6821	5.87633	1.57658	5.14661	3.20628	3.37801	3.63703	10.6918	15.1568	10.4791	2.81356	9.6982
H2AZ2	94.094	0.578066	0.289611	1.99601	0.0459327	0.449565	87.3658	73.8739	141.892	127.379	82.2946	83.6058	101.109	94.5378	64.125	94.3117	108.322	70.3119
LHFPL6	64.9668	0.693574	0.347686	1.99483	0.0460617	0.449565	46.5012	47.0106	77.2522	124.805	49.163	46.4477	82.9243	59.6488	52.4659	61.2623	78.7797	53.3401
RNPEP	8.62751	-1.61468	0.808074	-1.99818	0.0456967	0.449565	14.0913	8.39476	3.15315	2.5733	24.5815	10.134	7.27406	5.62725	3.49773	10.4791	2.81356	10.9105
RPS18	744.857	-0.48629	0.243409	-1.99783	0.045735	0.449565	879.295	920.905	736.261	989.435	952.266	529.504	627.751	614.496	731.025	883.467	489.56	584.316
TAF10	31.0036	0.892665	0.446395	1.99972	0.0455306	0.449565	26.7734	44.4922	44.1441	45.0328	14.9627	11.823	40.7347	28.699	27.9818	29.8251	39.3899	18.1841
TMEM168	11.4724	1.3299	0.666649	1.99491	0.0460532	0.449565	5.63651	9.23423	6.3063	7.71991	7.48133	16.8901	13.8207	10.129	4.66364	11.2852	28.1356	16.3657
TRIM22	57.1941	-0.689781	0.34566	-1.99554	0.0459835	0.449565	74.6837	57.0843	44.1441	57.8993	109.014	54.8927	54.5554	32.638	55.9637	63.6806	47.8305	33.9437
PEX19	13.5589	1.25936	0.631568	1.99402	0.0461503	0.449635	9.86389	10.0737	17.3423	14.1532	6.41256	24.4906	15.2755	11.8172	3.49773	19.346	14.0678	16.3657
CDK5R1	9.54799	1.33122	0.668005	1.99282	0.0462808	0.450444	12.6821	9.23423	22.0721	14.1532	7.48133	5.06702	13.8207	6.7527	1.16591	4.03042	12.661	5.45524
MTG2	20.4096	0.973302	0.488981	1.99047	0.046539	0.452494	14.0913	16.7895	48.8738	20.5864	18.1689	18.5791	18.1851	17.4445	13.9909	10.4791	29.5424	18.1841
RAP2A	25.3157	0.911034	0.457842	1.98984	0.0466081	0.452703	19.7278	14.2711	39.4144	24.4464	22.444	32.9356	26.1866	19.6954	17.4886	19.346	47.8305	20.0025
FILIP1L	24.2337	-1.06132	0.534088	-1.98717	0.0469035	0.454383	25.3643	41.1343	7.88288	39.8862	38.4754	24.4906	13.0933	43.8925	6.99546	23.3764	9.84747	16.3657
GPATCH11	17.8866	-1.13029	0.568849	-1.98698	0.0469244	0.454383	31.0008	7.55528	14.1892	19.2998	20.3065	24.4906	14.5481	16.8817	20.9864	21.7642	4.22034	19.3964
RCAN2	7.03984	-1.875	0.943273	-1.98775	0.0468388	0.454383	4.22738	12.5921	0	5.14661	11.7564	5.06702	3.63703	1.12545	10.4932	23.3764	2.81356	4.24296
METTL7A	35.2817	0.856596	0.43133	1.98594	0.0470399	0.455038	28.1825	42.8133	72.5225	27.0197	18.1689	19.4236	24.0044	19.1326	25.65	78.9961	40.7966	26.67
RPL14	521.93	-0.419849	0.211708	-1.98315	0.0473503	0.457575	493.194	550.696	383.108	542.967	753.476	512.614	519.368	739.42	466.364	496.547	367.17	438.237
TENT5A	10.5657	-1.43087	0.722805	-1.97961	0.0477478	0.460948	11.273	17.629	1.57658	10.2932	12.8251	24.4906	6.54665	6.18997	13.9909	7.25475	5.62712	9.09206
PROS1	21.0437	0.890089	0.449775	1.97897	0.0478199	0.461176	19.7278	15.1106	34.6847	14.1532	19.2377	21.1126	31.2784	12.9427	13.9909	20.9582	32.356	16.9718
FGFRL1	46.6081	0.84266	0.425994	1.9781	0.0479172	0.461311	28.1825	19.3079	94.5945	120.945	36.3379	18.5791	34.9155	28.1362	32.6455	27.4068	66.1187	52.1278
POSTN	33.7009	-1.04352	0.52757	-1.97798	0.0479309	0.461311	31.0008	8.39476	12.6126	88.779	53.438	18.5791	14.5481	70.9033	5.82955	8.86691	12.661	78.7979
CSRP2	70.2874	0.827434	0.418494	1.97717	0.0480226	0.461726	35.2282	41.1343	121.396	200.718	76.9508	45.6032	72.7406	71.4661	29.1477	39.4981	64.7119	44.8542
PTPA	88.3996	0.562895	0.284774	1.97664	0.0480828	0.461838	78.9111	83.9476	116.667	135.098	80.1571	72.6273	106.929	81.0324	59.4614	78.9961	98.4747	68.4935
CXXC4	7.03103	1.60467	0.812105	1.97594	0.0481616	0.462128	2.81825	6.7158	15.7658	5.14661	1.06876	5.91152	5.09184	4.5018	8.16137	8.86691	15.4746	4.8491
EGLN1	16.9927	-1.14603	0.580266	-1.97501	0.0482668	0.46267	9.86389	15.1106	7.88288	24.4464	36.3379	12.6676	13.8207	19.1326	27.9818	16.9277	11.2542	8.48592
PLEKHA2	21.1695	-1.01357	0.513975	-1.97202	0.0486069	0.465462	18.3186	27.7027	11.036	11.5799	18.1689	35.4691	18.1851	14.6308	44.3046	27.4068	8.44068	18.7903
PHTF2	44.1882	-0.677262	0.343534	-1.97146	0.0486716	0.465612	54.9559	36.9369	28.3784	52.7527	44.888	38.0027	28.3688	48.9571	61.7932	41.1102	45.017	49.0971
ENSG00000243587.6	8.16261	-1.68823	0.857369	-1.96908	0.0489434	0.467742	15.5004	3.3579	1.57658	1.28665	7.48133	17.7346	4.36443	3.37635	12.825	8.86691	7.0339	14.5473
CORO1C	184.487	-0.478077	0.242901	-1.9682	0.0490454	0.468246	191.641	170.414	111.937	258.617	173.139	181.568	158.574	223.964	222.689	149.125	149.119	223.059
LEF1	13.4497	-1.25459	0.637663	-1.96748	0.0491274	0.468265	29.5917	19.3079	6.3063	12.8665	4.27504	10.9785	5.09184	11.8172	19.8205	12.8973	8.44068	20.0025
NFXL1	7.20924	1.60655	0.816619	1.96732	0.0491459	0.468265	4.22738	1.67895	9.45945	3.85996	5.3438	7.60053	8.00146	6.7527	2.33182	4.03042	21.1017	12.1227
GMEB1	23.873	0.918704	0.467408	1.96553	0.0493528	0.469296	19.7278	19.3079	39.4144	12.8665	11.7564	16.8901	34.9155	32.0753	26.8159	16.9277	35.1695	20.6087
TFAP2C	11.7149	-1.72596	0.878035	-1.9657	0.0493327	0.469296	4.22738	28.5422	0	6.43326	7.48133	14.3566	2.90962	11.2545	9.32728	41.1102	2.81356	12.1227
DUSP1	39.8924	-0.921698	0.469639	-1.96257	0.0496962	0.470676	35.2282	41.1343	34.6847	42.4595	84.4321	16.0456	17.4577	40.5162	45.4705	50.7832	40.7966	29.7007
FBXO33	16.5978	-1.06394	0.542233	-1.96215	0.0497454	0.470676	19.7278	14.2711	17.3423	27.0197	23.5127	5.91152	7.27406	5.62725	30.3137	15.3156	14.0678	18.7903
HCFC2	11.6576	-1.23661	0.629926	-1.9631	0.0496344	0.470676	19.7278	13.4316	7.88288	6.43326	20.3065	12.6676	9.45628	10.6918	11.6591	8.86691	4.22034	14.5473
PXMP2	6.98401	1.74803	0.890458	1.96307	0.0496377	0.470676	1.40913	5.87633	6.3063	18.0131	2.13752	3.37801	8.00146	5.62725	4.66364	9.673	12.661	6.06137
TRIM47	20.5305	1.15682	0.589497	1.96239	0.0497172	0.470676	8.45476	16.7895	37.8378	15.4398	16.0314	17.7346	16.0029	34.3262	16.3227	24.1825	36.5763	6.66751
ETHE1	18.6893	-1.07477	0.547947	-1.96145	0.0498269	0.470978	22.546	23.5053	11.036	16.7265	26.719	17.7346	18.9126	33.2008	19.8205	20.1521	4.22034	9.6982
ANXA11	141.723	-0.636651	0.32478	-1.96025	0.0499664	0.471526	138.094	245.127	118.243	138.958	147.489	141.032	122.932	111.982	151.568	235.376	45.017	104.862
MEA1	7.7411	1.75655	0.896153	1.9601	0.0499841	0.471526	2.81825	1.67895	7.88288	16.7265	6.41256	8.44503	13.0933	11.2545	0	8.86691	8.44068	7.27365
GCLM	14.8371	1.11887	0.571127	1.95905	0.0501069	0.472217	4.22738	11.7527	22.0721	20.5864	10.6876	15.2011	16.0029	21.9463	11.6591	8.86691	21.1017	13.9412
ANKRD42	30.6844	-0.835361	0.42671	-1.95768	0.0502674	0.472325	26.7734	22.6658	20.4955	39.8862	33.1316	27.8686	17.4577	29.2617	55.9637	41.9163	26.7288	26.0639
HES6	18.4893	1.01039	0.515983	1.95819	0.0502078	0.472325	21.1369	8.39476	44.1441	25.733	9.61885	14.3566	21.0948	15.7563	11.6591	6.44866	21.1017	22.4271
PON2	136.573	0.651138	0.332551	1.95801	0.0502286	0.472325	111.321	113.329	197.072	169.838	118.632	98.8069	137.48	145.746	110.761	163.635	206.797	65.4628
IL1R1	21.2714	-0.97807	0.500068	-1.95587	0.0504799	0.473853	21.1369	31.9001	9.45945	7.71991	27.7878	29.5576	12.3659	15.7563	20.9864	52.3954	14.0678	12.1227
CBWD2	20.7079	0.958177	0.490272	1.95438	0.0506565	0.475042	9.86389	20.1474	15.7658	27.0197	18.1689	21.9571	32.0059	21.9463	10.4932	20.1521	26.7288	24.2455
RPS23	249.017	-0.494691	0.253206	-1.95371	0.0507353	0.475312	290.28	324.877	323.198	284.35	325.972	200.992	184.034	184.011	263.496	215.224	150.526	241.243
COG3	9.8097	-1.41017	0.722497	-1.95179	0.0509628	0.476971	18.3186	6.7158	4.72973	6.43326	10.6876	9.28954	4.36443	20.8208	9.32728	5.64258	5.62712	15.7596
HSPA9	104.43	0.57608	0.295218	1.95137	0.0510127	0.476971	101.457	68.837	115.09	127.379	73.7445	108.096	126.569	162.627	73.4523	83.0266	128.017	84.8592
EDNRA	16.6819	-1.19865	0.614722	-1.9499	0.0511882	0.4773	35.2282	36.0975	6.3063	11.5799	18.1689	15.2011	4.36443	12.9427	19.8205	9.673	21.1017	9.6982
MAP3K4	16.5988	-1.09489	0.561564	-1.94971	0.0512101	0.4773	23.9552	14.2711	4.72973	18.0131	19.2377	20.2681	7.27406	10.129	29.1477	16.1217	23.9153	12.1227
ORAI2	17.4581	1.04869	0.537956	1.94939	0.0512486	0.4773	12.6821	23.5053	25.2252	15.4398	6.41256	8.44503	15.2755	14.0681	11.6591	31.4372	21.1017	24.2455
SLCO5A1	14.045	1.18949	0.610177	1.94942	0.0512458	0.4773	5.63651	8.39476	22.0721	20.5864	8.55009	9.28954	15.2755	4.5018	13.9909	7.25475	28.1356	24.8516
LRRC37A16P	9.69084	1.44363	0.741943	1.94574	0.0516854	0.480897	7.04563	13.4316	7.88288	15.4398	2.13752	10.134	16.7303	13.5054	5.82955	6.44866	14.0678	3.63682
IPP	10.2213	-1.19575	0.615042	-1.94418	0.0518737	0.482177	18.3186	5.87633	4.72973	6.43326	19.2377	8.44503	10.1837	7.31542	16.3227	8.86691	8.44068	8.48592
ABCC13	9.49405	-1.7143	0.882374	-1.94282	0.0520377	0.48234	1.40913	5.87633	1.57658	0	21.3752	16.0456	1.45481	4.5018	16.3227	12.8973	11.2542	21.2148
KPNB1	414.424	-0.382193	0.196768	-1.94235	0.0520942	0.48234	500.24	499.488	375.225	526.241	392.235	376.649	331.697	432.173	439.548	422.388	312.305	364.895
POU3F2	14.0478	1.26391	0.650438	1.94316	0.0519967	0.48234	12.6821	4.19738	23.6486	28.3063	8.55009	6.75603	13.0933	18.5699	9.32728	4.03042	35.1695	4.24296
RNF24	22.5915	-1.15157	0.592833	-1.94248	0.0520788	0.48234	5.63651	37.7764	14.1892	19.2998	28.8565	32.9356	16.7303	23.0717	41.9727	26.6007	2.81356	21.2148
CDH6	13.6943	1.26925	0.654042	1.94063	0.0523034	0.483337	4.22738	8.39476	15.7658	19.2998	14.9627	21.9571	13.8207	14.6308	6.99546	5.64258	29.5424	9.09206
MT-ND5	2776.56	-0.547811	0.282267	-1.94076	0.052288	0.483337	3224.08	4100	2615.54	1424.32	4146.79	1951.65	2557.56	2698.27	3603.83	2389.23	2338.07	2269.38
CLPX	12.7805	1.27409	0.657321	1.93831	0.0525849	0.485466	1.40913	15.95	9.45945	7.71991	12.8251	23.6461	25.4592	5.62725	8.16137	12.0912	18.2881	12.7289
GOLT1B	65.6074	-0.609008	0.314416	-1.93695	0.0527514	0.486344	76.0928	58.7633	34.6847	84.919	56.6443	51.5147	49.4636	91.1614	80.4478	70.1292	53.4577	80.0101
TRABD	9.50368	-1.41332	0.729758	-1.9367	0.0527823	0.486344	12.6821	17.629	9.45945	7.71991	16.0314	11.823	3.63703	11.8172	9.32728	3.22433	2.81356	7.87979
DNAJC5	14.1301	1.20148	0.621728	1.93248	0.0533	0.490235	5.63651	14.2711	25.2252	9.00656	10.6876	21.1126	16.0029	16.319	8.16137	6.44866	15.4746	21.2148
NEMP2	8.22095	-1.61588	0.836385	-1.93198	0.0533616	0.490235	15.5004	9.23423	7.88288	3.85996	4.27504	15.2011	2.18222	6.7527	13.9909	8.06083	1.40678	10.3043
PRRC1	38.4477	-0.743935	0.384998	-1.93231	0.0533212	0.490235	38.0464	41.1343	29.9549	41.1729	44.888	31.2466	29.0962	37.7026	48.9682	57.2319	18.2881	43.6419
TNFRSF21	18.4486	1.22319	0.633259	1.93158	0.0534108	0.490235	5.63651	41.1343	12.6126	20.5864	9.61885	10.134	13.0933	32.0753	6.99546	22.5703	28.1356	18.7903
ANKRD28	23.7763	-0.869376	0.450552	-1.92958	0.053659	0.491564	29.5917	20.9869	9.45945	24.4464	30.9941	25.3351	15.2755	29.2617	26.8159	24.9886	23.9153	24.2455
TLE4	29.4862	0.759067	0.393364	1.92968	0.053646	0.491564	23.9552	33.579	36.2612	21.8731	21.3752	26.1796	37.8251	24.7599	24.4841	29.019	43.6102	30.913
BEX4	66.2762	0.79363	0.411627	1.92803	0.0538516	0.492379	46.5012	92.3423	83.5585	102.932	63.0569	19.4236	90.9257	42.7671	43.1387	66.9049	92.8475	50.9155
PDHX	18.9538	1.01326	0.52546	1.92833	0.053814	0.492379	7.04563	23.5053	28.3784	27.0197	12.8251	16.0456	18.9126	21.9463	15.1568	8.06083	26.7288	21.8209
CDCP1	20.0131	0.921104	0.47845	1.92518	0.0542066	0.492783	14.0913	26.8632	31.5315	23.1597	13.8939	14.3566	29.0962	19.1326	17.4886	10.4791	26.7288	13.335
CNIH3	33.6023	-0.801794	0.416438	-1.92536	0.0541838	0.492783	38.0464	39.4554	25.2252	59.186	25.6503	21.9571	20.3674	31.5126	55.9637	36.2737	21.1017	28.4885
FAM199X	14.1158	1.19649	0.621394	1.9255	0.0541671	0.492783	7.04563	14.2711	33.1081	19.2998	8.55009	16.8901	12.3659	7.31542	6.99546	12.8973	11.2542	19.3964
KCNJ2	10.6014	1.51135	0.784955	1.92539	0.05418	0.492783	5.63651	5.03685	11.036	11.5799	1.06876	17.7346	5.81925	3.93907	8.16137	12.8973	26.7288	17.578
SORBS2	25.5201	-0.933122	0.484395	-1.92636	0.0540588	0.492783	38.0464	15.1106	7.88288	19.2998	40.6129	34.6246	23.277	28.699	38.475	9.673	32.356	18.1841
STK32A	12.292	1.25923	0.653848	1.92588	0.0541194	0.492783	7.04563	1.67895	29.9549	7.71991	16.0314	14.3566	17.4577	9.0036	6.99546	4.8365	19.6949	12.7289
WNK3	10.0416	1.27265	0.661223	1.92469	0.0542677	0.492867	8.45476	2.51843	22.0721	7.71991	4.27504	5.06702	19.64	7.87815	11.6591	10.4791	14.0678	6.66751
NAE1	25.3037	-1.01625	0.528461	-1.92304	0.0544749	0.493806	47.9103	34.4185	25.2252	14.1532	23.5127	29.5576	10.1837	29.8244	18.6546	20.9582	9.84747	39.3989
TMF1	26.2966	-0.868148	0.451383	-1.92331	0.0544417	0.493806	40.8647	31.0606	11.036	11.5799	30.9941	21.1126	23.277	25.8853	41.9727	24.1825	28.1356	25.4578
CCDC167	9.53387	1.36092	0.708694	1.92032	0.0548179	0.496441	12.6821	10.0737	22.0721	23.1597	2.13752	3.37801	8.00146	5.62725	3.49773	1.61217	11.2542	10.9105
CIAPIN1	52.0001	0.683108	0.355952	1.9191	0.0549714	0.496861	52.1377	61.2817	81.9819	63.046	19.2377	41.3807	53.1006	60.7743	43.1387	53.2015	45.017	49.7033
EML2	16.8845	1.13927	0.593622	1.91919	0.0549609	0.496861	4.22738	12.5921	36.2612	23.1597	11.7564	20.2681	16.0029	17.4445	10.4932	19.346	9.84747	21.2148
FRK	17.3726	-1.16181	0.605518	-1.91871	0.055021	0.496861	19.7278	15.95	4.72973	2.5733	22.444	32.0911	6.54665	10.129	17.4886	29.019	21.1017	26.67
CDCA8	18.5965	-1.00096	0.522017	-1.91748	0.0551775	0.497801	25.3643	16.7895	14.1892	7.71991	17.1002	17.7346	14.5481	16.319	36.1432	33.0494	8.44068	15.7596
ARHGAP26	13.4844	1.22802	0.643171	1.90933	0.0562199	0.498046	8.45476	9.23423	26.8018	3.85996	5.3438	18.5791	11.6385	9.0036	11.6591	14.5095	19.6949	23.0332
C17orf80	10.1259	1.46314	0.765847	1.91049	0.0560708	0.498046	14.0913	11.7527	12.6126	6.43326	0	8.44503	24.0044	10.129	5.82955	4.8365	11.2542	12.1227
EBLN3P	35.6514	-0.757408	0.396652	-1.9095	0.0561973	0.498046	45.092	26.0237	25.2252	37.3129	48.0942	48.1367	24.7318	23.0717	53.6318	30.6312	37.9831	27.8823
EFEMP1	47.8512	0.831887	0.435372	1.91075	0.0560369	0.498046	25.3643	30.2211	50.4504	111.939	38.4754	20.2681	40.0073	65.8388	33.8114	31.4372	90.034	36.3682
MGME1	15.8757	-1.07544	0.562307	-1.91255	0.055806	0.498046	23.9552	10.0737	12.6126	18.0131	14.9627	10.9785	11.6385	9.56632	30.3137	25.7947	5.62712	16.9718
MMP19	29.8057	-0.801847	0.419469	-1.91158	0.0559307	0.498046	28.1825	25.1843	14.1892	36.0263	41.6817	27.8686	22.5496	31.5126	40.8068	38.692	26.7288	24.2455
MTAP	19.2666	-0.988173	0.517104	-1.91098	0.0560075	0.498046	15.5004	23.5053	7.88288	18.0131	22.444	10.134	12.3659	12.9427	33.8114	31.4372	14.0678	29.0946
P4HA1	31.7058	-0.792641	0.414141	-1.91394	0.0556277	0.498046	42.2738	32.7395	12.6126	18.0131	41.6817	33.7801	38.5525	20.8208	45.4705	43.5285	22.5085	28.4885
RHOT2	12.1038	1.185	0.619198	1.91376	0.0556505	0.498046	5.63651	12.5921	14.1892	14.1532	6.41256	13.5121	17.4577	5.62725	9.32728	19.346	15.4746	11.5166
RMDN1	15.3794	1.1289	0.589836	1.91392	0.0556298	0.498046	15.5004	17.629	25.2252	10.2932	8.55009	12.6676	21.8222	23.0717	4.66364	20.1521	14.0678	10.9105
SLC39A11	9.54755	-1.39545	0.729879	-1.9119	0.0558895	0.498046	14.0913	5.87633	4.72973	2.5733	11.7564	15.2011	3.63703	12.3799	11.6591	10.4791	7.0339	15.1534
SNF8	23.022	0.859347	0.448899	1.91434	0.0555766	0.498046	19.7278	24.3448	28.3784	21.8731	17.1002	29.5576	34.9155	24.7599	13.9909	22.5703	28.1356	10.9105
SPN	6.9635	-1.79575	0.938111	-1.91421	0.0555927	0.498046	15.5004	6.7158	1.57658	10.2932	2.13752	13.5121	1.45481	4.5018	9.32728	8.86691	4.22034	5.45524
SRRT	77.3026	0.662732	0.34679	1.91105	0.0559987	0.498046	81.7293	104.934	113.513	63.046	51.3005	54.0482	95.2902	61.8997	46.6364	71.7414	68.9323	114.56
TRIO	31.0084	-0.836076	0.437806	-1.90969	0.0561727	0.498046	26.7734	47.0106	14.1892	20.5864	34.2003	29.5576	27.6414	28.699	51.3	36.2737	18.2881	37.5805
TRNT1	11.5826	-1.29401	0.676516	-1.91275	0.0557798	0.498046	15.5004	8.39476	6.3063	18.0131	17.1002	6.75603	6.54665	19.1326	12.825	16.1217	5.62712	6.66751
TSBP1	13.2146	-1.47808	0.773599	-1.91065	0.056049	0.498046	1.40913	5.87633	4.72973	1.28665	35.2691	51.5147	4.36443	12.3799	10.4932	16.1217	4.22034	10.9105
TTC28-AS1	8.34757	-1.72673	0.904484	-1.90908	0.0562521	0.498046	9.86389	5.03685	1.57658	7.71991	7.48133	30.4021	2.90962	5.06452	13.9909	3.22433	5.62712	7.27365
UBIAD1	11.5247	1.25073	0.653349	1.91434	0.0555771	0.498046	12.6821	9.23423	15.7658	11.5799	2.13752	4.22252	8.00146	9.0036	5.82955	15.3156	23.9153	20.6087
VGLL3	13.5218	-1.13638	0.593103	-1.916	0.0553653	0.498046	23.9552	8.39476	3.15315	5.14661	21.3752	16.8901	11.6385	11.2545	16.3227	12.8973	15.4746	15.7596
SEC23IP	30.0054	-0.785488	0.411775	-1.90757	0.0564471	0.499308	45.092	34.4185	25.2252	36.0263	34.2003	37.1582	22.5496	23.6344	32.6455	37.0798	16.8814	15.1534
PLK2	25.6322	-0.907969	0.476504	-1.90548	0.0567179	0.500771	19.7278	34.4185	11.036	24.4464	37.4066	27.0241	11.6385	33.2008	30.3137	33.0494	25.3221	20.0025
RDH13	7.11093	1.63067	0.855649	1.90577	0.0566798	0.500771	1.40913	5.87633	6.3063	9.00656	3.20628	12.6676	8.00146	6.7527	3.49773	8.86691	11.2542	8.48592
CAST	106.022	-0.567979	0.298273	-1.90422	0.0568811	0.500817	149.367	110.811	108.784	105.505	123.976	72.6273	98.1998	115.921	131.748	119.3	67.5255	68.4935
IFI6	105.286	0.541203	0.284191	1.90436	0.0568631	0.500817	81.7293	101.577	107.207	102.932	72.6757	118.23	129.478	88.3478	81.6137	178.144	102.695	98.8004
ZSCAN16-AS1	13.9918	1.21325	0.636882	1.90498	0.0567831	0.500817	12.6821	11.7527	11.036	16.7265	11.7564	8.44503	30.551	7.87815	3.49773	20.9582	21.1017	11.5166
COX7A2	124.731	0.576485	0.302923	1.90307	0.0570309	0.501671	95.8206	113.329	143.468	186.565	111.151	69.2493	178.214	126.05	106.098	125.749	143.492	97.5881
ANKRD36C	9.09179	-1.62086	0.85316	-1.89983	0.0574556	0.50308	16.9095	6.7158	1.57658	10.2932	16.0314	16.8901	5.81925	7.87815	1.16591	9.673	2.81356	13.335
COL4A3	9.10445	-1.53788	0.809237	-1.9004	0.0573802	0.50308	7.04563	13.4316	3.15315	0	19.2377	4.22252	6.54665	8.44087	16.3227	14.5095	4.22034	12.1227
DENND5B	30.7259	0.788992	0.415259	1.9	0.0574331	0.50308	23.9552	25.1843	33.1081	41.1729	14.9627	28.7131	35.6429	23.0717	30.3137	38.692	47.8305	26.0639
KCNC4	12.1828	1.24595	0.655528	1.90068	0.0573435	0.50308	7.04563	9.23423	31.5315	7.71991	6.41256	14.3566	8.00146	5.06452	10.4932	8.86691	21.1017	16.3657
VAT1	61.3073	-0.616081	0.324154	-1.90058	0.0573568	0.50308	83.1385	104.934	48.8738	70.7659	61.9881	47.2922	49.4636	55.147	64.125	66.9049	35.1695	47.8849
ITGA10	10.7163	-1.2143	0.639834	-1.89784	0.0577174	0.504907	9.86389	13.4316	4.72973	5.14661	14.9627	11.823	8.72887	7.31542	22.1523	14.5095	5.62712	10.3043
CCDC158	7.96959	-1.62276	0.855634	-1.89656	0.0578866	0.504994	4.22738	1.67895	0	5.14661	11.7564	16.0456	5.81925	9.0036	10.4932	15.3156	2.81356	13.335
DICER1	32.4104	-0.832467	0.438904	-1.8967	0.0578681	0.504994	39.4555	22.6658	11.036	28.3063	51.3005	47.2922	20.3674	35.4517	25.65	36.2737	36.5763	34.5498
SLC17A5	16.3339	-1.17336	0.618512	-1.89706	0.0578194	0.504994	18.3186	26.0237	1.57658	7.71991	22.444	14.3566	8.72887	18.5699	13.9909	35.4677	15.4746	13.335
MRPL58	33.1797	0.763216	0.402727	1.89512	0.0580768	0.505249	29.5917	37.7764	36.2612	37.3129	19.2377	43.0697	46.554	39.3907	17.4886	40.3042	28.1356	23.0332
NCL	483.464	-0.481143	0.253872	-1.89522	0.0580637	0.505249	493.194	531.388	390.991	310.083	691.488	380.871	504.092	598.177	577.125	433.673	364.356	526.127
POFUT2	11.139	-1.26282	0.66649	-1.89473	0.0581284	0.505249	21.1369	15.1106	3.15315	5.14661	17.1002	15.2011	9.45628	8.44087	10.4932	8.06083	7.0339	13.335
TBC1D8	7.07971	-1.74078	0.918581	-1.89507	0.0580829	0.505249	14.0913	5.03685	1.57658	0	8.55009	20.2681	2.90962	9.0036	6.99546	4.8365	5.62712	6.06137
KANSL3	25.3861	-0.891632	0.471104	-1.89264	0.0584052	0.506729	15.5004	17.629	15.7658	9.00656	49.163	45.6032	14.5481	33.2008	26.8159	36.2737	16.8814	24.2455
LARP1	274.227	-0.468368	0.247454	-1.89275	0.0583912	0.506729	457.966	324.877	250.675	293.357	262.915	173.968	226.951	270.671	277.487	299.863	222.271	229.726
ENSG00000232533.1	13.4686	-1.14517	0.605331	-1.89181	0.0585158	0.507226	16.9095	9.23423	17.3423	16.7265	26.719	3.37801	8.00146	24.1972	16.3227	6.44866	4.22034	12.1227
CDC42	457.454	-0.421058	0.22276	-1.89019	0.0587324	0.50864	591.833	536.425	413.063	555.834	324.903	491.501	334.607	431.047	572.462	434.479	347.475	455.815
ADAMTS20	9.06373	1.31496	0.696672	1.88748	0.0590951	0.510612	2.81825	5.87633	15.7658	2.5733	12.8251	13.5121	14.5481	9.0036	4.66364	5.64258	15.4746	6.06137
SFRP1	291.77	-1.01222	0.536174	-1.88786	0.0590451	0.510612	162.05	378.603	126.126	63.046	161.383	537.949	93.8353	50.6452	296.141	1519.47	64.7119	47.2787
STMP1	265.14	0.46403	0.245871	1.88729	0.0591212	0.510612	214.187	256.04	302.702	362.836	204.133	192.547	253.865	362.395	206.366	282.129	308.085	236.394
ALDH9A1	51.4175	0.666327	0.35357	1.88457	0.059488	0.51103	49.3194	57.9238	102.477	70.7659	36.3379	28.7131	46.554	41.6416	30.3137	59.6501	43.6102	49.7033
CFAP299	7.74978	-1.99951	1.06097	-1.88461	0.0594826	0.51103	7.04563	5.87633	0	3.85996	16.0314	25.3351	0.727406	1.12545	6.99546	4.03042	9.84747	12.1227
EDF1	116.826	0.57308	0.30418	1.88401	0.0595631	0.51103	105.684	132.637	168.694	119.659	86.5696	83.6058	188.398	110.294	101.434	122.525	83.0001	99.4065
FUNDC1	11.1244	1.21774	0.645742	1.8858	0.0593219	0.51103	1.40913	9.23423	14.1892	9.00656	8.55009	13.5121	16.7303	10.6918	10.4932	16.9277	15.4746	7.27365
LONRF2	18.3411	1.02997	0.546691	1.88401	0.0595632	0.51103	4.22738	18.4685	25.2252	15.4398	28.8565	21.1126	26.914	12.3799	10.4932	11.2852	32.356	13.335
PDE1C	26.7998	0.841812	0.446624	1.88483	0.0594523	0.51103	15.5004	17.629	15.7658	24.4464	18.1689	19.4236	54.5554	35.4517	27.9818	15.3156	42.2034	35.156
PKHD1	16.7625	-1.10982	0.589159	-1.88374	0.0595996	0.51103	23.9552	14.2711	4.72973	2.5733	26.719	33.7801	16.7303	10.129	23.3182	11.2852	15.4746	18.1841
RIC1	10.3393	-1.38731	0.736403	-1.88391	0.0595775	0.51103	18.3186	11.7527	4.72973	2.5733	6.41256	10.9785	7.27406	11.2545	17.4886	12.8973	2.81356	17.578
ITPK1	26.574	0.869205	0.461848	1.88202	0.0598339	0.512577	18.3186	16.7895	37.8378	28.3063	9.61885	25.3351	40.7347	31.5126	32.6455	16.1217	29.5424	32.1253
LASTR	9.05879	-1.26545	0.672566	-1.88152	0.0599011	0.512581	15.5004	5.87633	6.3063	6.43326	12.8251	8.44503	5.81925	10.129	13.9909	10.4791	5.62712	7.27365
SH2D4A	15.8393	-1.10128	0.585406	-1.88122	0.0599422	0.512581	25.3643	17.629	17.3423	10.2932	11.7564	24.4906	9.45628	15.7563	29.1477	10.4791	5.62712	12.7289
ZMAT3	103.007	-0.55712	0.296537	-1.87875	0.0602784	0.514993	140.913	117.527	99.3242	101.646	148.558	69.2493	79.2872	88.3478	129.416	100.76	108.322	52.734
UTP14A	14.5488	1.08682	0.578613	1.87831	0.0603383	0.515042	5.63651	13.4316	18.9189	12.8665	11.7564	21.1126	16.0029	19.6954	6.99546	11.2852	16.8814	20.0025
SIPA1L1	25.9704	-0.865811	0.461361	-1.87664	0.0605669	0.51653	22.546	10.9132	18.9189	24.4464	40.6129	39.6917	19.64	21.9463	46.6364	25.7947	21.1017	19.3964
CENPB	17.5257	1.0492	0.559356	1.87572	0.0606932	0.516917	9.86389	31.0606	42.5675	28.3063	7.48133	13.5121	15.2755	8.44087	11.6591	12.8973	9.84747	19.3964
UBE2K	41.2412	-0.694144	0.370185	-1.87513	0.0607754	0.516917	46.5012	64.6396	34.6847	42.4595	45.9567	44.7587	35.6429	45.018	44.3046	42.7224	15.4746	32.7314
YPEL5	36.4571	-0.844674	0.450437	-1.87523	0.0607609	0.516917	25.3643	54.5659	23.6486	63.046	63.0569	27.8686	32.0059	33.2008	37.3091	32.2433	15.4746	29.7007
IMPACT	46.363	0.650175	0.346818	1.87468	0.0608362	0.516972	47.9103	52.887	75.6756	59.186	26.719	26.1796	54.5554	37.1398	39.6409	31.4372	45.017	60.0076
DKK1	34.1208	-0.894473	0.477331	-1.87391	0.0609434	0.517421	43.6829	39.4554	11.036	11.5799	28.8565	32.0911	29.0962	48.9571	44.3046	39.4981	23.9153	56.9769
DNAJC18	15.0371	1.16954	0.624487	1.87281	0.061095	0.517783	2.81825	18.4685	18.9189	28.3063	9.61885	6.75603	15.2755	9.0036	11.6591	24.9886	22.5085	12.1227
PUF60	56.6713	0.683621	0.365021	1.87282	0.0610928	0.517783	28.1825	39.4554	104.054	82.3457	59.8506	35.4691	66.9213	68.0897	57.1296	24.9886	71.7458	41.8235
GRAMD1C	13.09	-1.14588	0.612595	-1.87054	0.061409	0.519056	14.0913	10.0737	3.15315	5.14661	11.7564	26.1796	8.00146	9.56632	22.1523	21.7642	11.2542	13.9412
NIBAN2	199.747	-0.567601	0.303408	-1.87075	0.0613801	0.519056	207.142	263.595	230.18	227.737	219.096	126.676	157.12	217.212	265.827	225.703	98.4747	158.202
SEC24B	12.4074	-1.19227	0.637263	-1.87092	0.0613565	0.519056	11.273	10.9132	1.57658	5.14661	14.9627	10.134	7.27406	14.0681	17.4886	21.7642	11.2542	23.0332
ENPEP	8.19763	-1.57588	0.842687	-1.87006	0.061475	0.519152	4.22738	11.7527	1.57658	9.00656	14.9627	10.134	5.09184	9.0036	6.99546	12.0912	1.40678	12.1227
ITPRIP	22.554	-0.949775	0.508328	-1.86843	0.0617024	0.520149	39.4555	30.2211	15.7658	11.5799	17.1002	33.7801	23.277	24.1972	30.3137	23.3764	7.0339	14.5473
MAP3K20	108.28	-0.626776	0.335441	-1.86852	0.0616902	0.520149	163.459	103.255	122.973	70.7659	111.151	97.9624	80.742	169.943	121.255	95.9239	57.678	104.256
KDELR3	121.357	-0.66804	0.357648	-1.86787	0.0617802	0.520343	107.094	167.056	89.8648	243.177	117.564	68.4048	82.1969	173.882	137.577	128.167	61.8984	79.404
CENPX	47.349	0.741691	0.397449	1.86613	0.0620234	0.520787	23.9552	53.7264	34.6847	66.9059	37.4066	43.9142	73.468	49.5198	41.9727	25.7947	64.7119	52.1278
DKK3	231.893	-0.492556	0.264114	-1.86494	0.0621905	0.520787	205.732	298.853	121.396	325.523	200.927	248.284	166.576	257.165	244.841	346.616	171.627	195.176
ELP2	47.5941	-0.649441	0.348242	-1.86491	0.0621936	0.520787	59.1833	63.8001	31.5315	50.1794	65.1944	46.4477	31.2784	42.2044	44.3046	55.6197	45.017	36.3682
EPC1	23.1906	0.926045	0.496001	1.86702	0.0618985	0.520787	4.22738	18.4685	33.1081	19.2998	20.3065	32.9356	27.6414	24.1972	26.8159	21.7642	33.7627	15.7596
FCHSD2	11.3039	-1.28877	0.691124	-1.86475	0.0622162	0.520787	23.9552	17.629	4.72973	2.5733	16.0314	4.22252	7.27406	3.37635	20.9864	6.44866	12.661	15.7596
MYL12A	486.592	-0.489043	0.262111	-1.86579	0.0620714	0.520787	477.694	542.301	438.288	780.998	748.133	321.756	414.621	610.556	460.534	340.973	351.695	351.56
TLN1	292.062	-0.530397	0.284322	-1.86548	0.0621136	0.520787	356.509	356.777	231.757	393.716	431.779	149.477	291.69	324.13	259.998	244.243	195.543	269.125
CASK	30.534	0.70865	0.38044	1.86271	0.0625028	0.521758	28.1825	20.9869	47.2973	33.453	23.5127	16.8901	34.9155	29.2617	27.9818	24.9886	49.2373	29.7007
EDIL3	117.527	-0.641338	0.34431	-1.86268	0.0625075	0.521758	73.2746	92.3423	72.5225	258.617	115.426	80.2278	66.9213	295.993	118.923	71.7414	61.8984	102.437
FMN2	17.2572	-1.05546	0.567139	-1.86102	0.0627413	0.521758	12.6821	14.2711	17.3423	9.00656	35.2691	26.1796	7.27406	10.129	23.3182	21.7642	9.84747	20.0025
GNAS	752.772	0.390266	0.210079	1.85771	0.0632102	0.521758	635.516	686.691	884.459	1139.97	675.457	575.107	803.783	773.747	641.25	660.988	879.238	677.056
HELB	15.1876	-1.15003	0.618806	-1.85847	0.0631023	0.521758	26.7734	14.2711	15.7658	5.14661	20.3065	17.7346	5.81925	6.7527	18.6546	14.5095	9.84747	26.67
IRF1	8.52031	-1.55202	0.83493	-1.85886	0.063047	0.521758	15.5004	11.7527	0	12.8665	13.8939	7.60053	2.18222	6.18997	4.66364	12.8973	9.84747	4.8491
KIAA1958	9.5616	1.56265	0.840135	1.86	0.0628852	0.521758	1.40913	2.51843	12.6126	6.43326	9.61885	18.5791	4.36443	10.6918	5.82955	3.22433	26.7288	12.7289
LSM6	21.6397	1.06743	0.573577	1.86101	0.0627428	0.521758	5.63651	15.95	17.3423	50.1794	7.48133	21.9571	21.8222	20.8208	22.1523	25.7947	32.356	18.1841
MEG3	64.7929	0.590478	0.317012	1.86264	0.0625135	0.521758	46.5012	44.4922	69.3693	41.1729	95.1197	101.34	100.382	74.8424	36.1432	42.7224	83.0001	42.4296
MFHAS1	15.7752	1.13947	0.612054	1.86172	0.0626426	0.521758	4.22738	11.7527	7.88288	16.7265	10.6876	8.44503	25.4592	20.2581	13.9909	27.4068	30.9492	11.5166
NDUFB4	208.603	0.511087	0.274959	1.85877	0.0630592	0.521758	166.277	180.487	294.82	280.49	223.371	118.23	242.226	212.71	158.564	207.969	253.221	164.869
ODAPH	8.21976	1.89687	1.02024	1.85924	0.0629936	0.521758	0	4.19738	3.15315	15.4398	3.20628	25.3351	8.00146	20.2581	2.33182	4.03042	8.44068	4.24296
PHF2	8.20728	1.40715	0.757416	1.85783	0.0631931	0.521758	7.04563	10.0737	25.2252	3.85996	3.20628	5.91152	10.9111	8.44087	4.66364	5.64258	5.62712	7.87979
RTN1	7.57067	1.53406	0.824612	1.86034	0.0628377	0.521758	11.273	4.19738	15.7658	2.5733	4.27504	10.134	10.9111	6.7527	0	4.8365	14.0678	6.06137
SRD5A3	28.8	-0.748112	0.402514	-1.8586	0.063084	0.521758	45.092	26.8632	20.4955	28.3063	35.2691	27.0241	24.0044	33.2008	29.1477	27.4068	19.6949	29.0946
VAMP1	8.15707	1.52598	0.821273	1.85806	0.0631603	0.521758	2.81825	7.55528	18.9189	3.85996	3.20628	18.5791	4.36443	5.62725	6.99546	8.06083	15.4746	2.42455
BBS4	8.14883	-1.53949	0.829848	-1.85515	0.0635753	0.523409	5.63651	10.0737	4.72973	12.8665	11.7564	12.6676	2.90962	4.5018	11.6591	4.8365	2.81356	13.335
SVEP1	15.5449	-1.12222	0.60484	-1.8554	0.0635397	0.523409	18.3186	8.39476	1.57658	11.5799	16.0314	28.7131	12.3659	10.6918	25.65	15.3156	15.4746	22.4271
TFDP2	23.3766	-0.862017	0.464656	-1.85517	0.0635719	0.523409	45.092	17.629	9.45945	21.8731	29.9253	21.1126	18.9126	23.0717	23.3182	19.346	25.3221	25.4578
NPHP3	21.1145	0.932966	0.503144	1.85427	0.0637	0.523902	11.273	30.2211	29.9549	14.1532	8.55009	15.2011	18.1851	24.1972	19.8205	26.6007	26.7288	28.4885
RPL8	179.214	0.453991	0.244887	1.85388	0.063756	0.523902	124.003	183.845	219.144	195.571	176.346	145.255	178.942	181.76	165.559	160.411	247.593	172.143
SLC16A1	86.5553	0.522094	0.281669	1.85357	0.0638005	0.523902	73.2746	57.0843	115.09	92.6389	52.3693	65.0268	74.1954	91.1614	86.2773	77.384	115.356	138.805
CCS	17.0045	0.987599	0.533138	1.85243	0.0639643	0.524342	14.0913	27.7027	23.6486	10.2932	14.9627	14.3566	18.9126	15.7563	8.16137	13.7034	30.9492	11.5166
FAR1	33.5454	-0.747546	0.403479	-1.85275	0.0639185	0.524342	54.9559	31.9001	26.8018	27.0197	33.1316	31.2466	29.8236	38.2653	44.3046	20.9582	21.1017	43.0358
GTF2B	18.601	-0.988946	0.534225	-1.85118	0.064144	0.525362	12.6821	15.95	22.0721	16.7265	39.5442	18.5791	8.72887	15.1936	27.9818	19.346	11.2542	15.1534
MIGA2	14.541	1.10543	0.597378	1.85047	0.0642454	0.52574	9.86389	27.7027	26.8018	7.71991	11.7564	20.2681	14.5481	12.9427	5.82955	7.25475	18.2881	11.5166
ARID3A	15.2721	-1.12441	0.608604	-1.84753	0.0646708	0.526997	22.546	28.5422	11.036	15.4398	6.41256	21.1126	9.45628	10.6918	27.9818	13.7034	4.22034	12.1227
BTN2A1	35.045	0.787523	0.42611	1.84817	0.064578	0.526997	16.9095	31.0606	48.8738	72.0525	26.719	32.9356	25.4592	41.6416	17.4886	36.2737	36.5763	34.5498
C1R	15.5588	1.03716	0.561391	1.84749	0.0646762	0.526997	21.1369	10.9132	36.2612	6.43326	4.27504	13.5121	16.7303	10.6918	13.9909	15.3156	25.3221	12.1227
CEP250	35.5986	-0.786748	0.425584	-1.84863	0.0645111	0.526997	73.2746	22.6658	22.0721	23.1597	30.9941	32.0911	32.7333	22.509	54.7978	27.4068	35.1695	50.3094
METTL9	167.309	0.541853	0.293188	1.84814	0.0645822	0.526997	136.685	160.34	260.135	249.61	126.114	85.2948	185.488	160.377	136.411	200.715	143.492	163.051
MRPL1	32.294	0.74412	0.402988	1.8465	0.0648189	0.527708	28.1825	26.8632	34.6847	48.8928	29.9253	19.4236	55.2828	34.8889	17.4886	21.7642	33.7627	36.3682
KCNU1	8.76213	-1.52054	0.823824	-1.8457	0.0649353	0.528203	14.0913	7.55528	0	6.43326	4.27504	19.4236	4.36443	9.56632	12.825	8.06083	7.0339	11.5166
FOXN3	91.8849	-0.546767	0.296635	-1.84323	0.0652955	0.529774	140.913	67.158	100.901	119.659	111.151	54.0482	74.1954	109.731	93.2728	87.8631	61.8984	81.8286
PHF20	39.0879	-0.81614	0.442671	-1.84367	0.0652311	0.529774	60.5924	39.4554	31.5315	38.5996	28.8565	46.4477	40.7347	34.3262	57.1296	35.4677	9.84747	46.0664
SYNPO	9.89226	-1.38691	0.752396	-1.84333	0.0652808	0.529774	2.81825	7.55528	4.72973	7.71991	23.5127	10.9785	8.00146	12.3799	13.9909	17.7338	1.40678	7.87979
ITGB5	42.0491	-0.887843	0.481928	-1.84228	0.0654349	0.530001	25.3643	72.1949	11.036	88.779	42.7504	48.1367	37.0977	47.2689	45.4705	42.7224	14.0678	29.7007
THBS1	129.058	-1.22481	0.664725	-1.84258	0.0653906	0.530001	31.0008	120.884	28.3784	153.112	311.009	100.496	74.1954	396.158	113.093	56.4258	59.0848	104.862
ATP10A	10.4705	1.17711	0.639407	1.84094	0.0656306	0.531133	8.45476	6.7158	23.6486	11.5799	5.3438	3.37801	11.6385	11.2545	8.16137	2.41825	15.4746	17.578
AK2	63.1947	-0.637027	0.346202	-1.84005	0.0657616	0.531741	97.2297	48.6896	48.8738	42.4595	73.7445	51.5147	63.2843	83.846	66.4569	74.1596	40.7966	67.2813
DOCK10	31.636	-0.780368	0.424253	-1.83939	0.0658577	0.531952	40.8647	42.8133	14.1892	28.3063	37.4066	25.3351	21.0948	20.2581	32.6455	41.1102	29.5424	46.0664
PELO	28.7446	-0.814524	0.442892	-1.83911	0.0658997	0.531952	25.3643	29.3816	20.4955	45.0328	36.3379	40.5362	20.3674	25.8853	29.1477	33.8555	11.2542	27.2762
SLC20A1	83.8378	-0.596305	0.324334	-1.83855	0.0659808	0.532156	133.867	109.132	78.8288	64.3326	85.5009	55.7372	79.2872	98.4768	113.093	70.9353	60.4916	56.3708
MIR100HG	27.5421	0.976049	0.531347	1.83693	0.0662198	0.532277	25.3643	35.258	70.9459	21.8731	10.6876	25.3351	12.3659	38.2653	12.825	31.4372	22.5085	23.6394
MMS22L	26.3381	-0.866681	0.471783	-1.83703	0.0662052	0.532277	31.0008	26.0237	12.6126	9.00656	32.0628	37.1582	18.9126	34.8889	30.3137	24.1825	21.1017	38.7928
RMDN3	22.4185	0.909272	0.494851	1.83747	0.0661412	0.532277	8.45476	11.7527	34.6847	29.593	28.8565	25.3351	27.6414	22.509	15.1568	16.1217	33.7627	15.1534
USP25	21.0619	-1.01175	0.550519	-1.83781	0.0660909	0.532277	32.4099	20.1474	17.3423	27.0197	8.55009	32.0911	10.1837	17.4445	31.4796	21.7642	7.0339	27.2762
ENSG00000232855.6	6.86502	-1.58591	0.863722	-1.83613	0.0663381	0.532475	11.273	3.3579	0	2.5733	7.48133	9.28954	2.90962	1.12545	15.1568	8.86691	11.2542	9.09206
SPECC1	27.0974	0.791179	0.430923	1.83601	0.0663563	0.532475	22.546	29.3816	59.9099	20.5864	16.0314	21.9571	26.914	25.8853	26.8159	21.7642	30.9492	22.4271
BNC2	28.9958	-0.78656	0.429858	-1.82981	0.067278	0.533567	40.8647	32.7395	11.036	25.733	23.5127	35.4691	21.8222	24.7599	43.1387	29.8251	28.1356	30.913
CXXC5	51.0746	0.648845	0.353679	1.83456	0.0665709	0.533567	54.9559	26.0237	105.631	93.9256	41.6817	21.9571	50.191	61.8997	34.9773	28.2129	57.678	35.7621
ELOVL7	9.22888	-1.56279	0.852743	-1.83266	0.0668529	0.533567	12.6821	10.0737	1.57658	10.2932	13.8939	13.5121	0.727406	9.0036	3.49773	8.06083	9.84747	17.578
HMGCL	9.64818	1.36442	0.74486	1.83178	0.066984	0.533567	1.40913	11.7527	14.1892	14.1532	5.3438	17.7346	8.72887	11.2545	5.82955	5.64258	11.2542	8.48592
HNRNPM	269.837	0.648657	0.353964	1.83255	0.0668698	0.533567	235.324	255.201	193.919	232.884	260.778	213.659	237.862	195.266	173.721	305.505	739.967	193.964
MMUT	56.1014	-0.604421	0.32953	-1.83419	0.0666259	0.533567	73.2746	60.4422	45.7207	77.1991	56.6443	30.4021	41.4621	63.0252	67.6228	59.6501	40.7966	56.9769
MRPL47	77.34	-0.554389	0.302908	-1.83022	0.0672164	0.533567	78.9111	62.1212	55.1801	108.079	85.5009	97.1179	62.5569	101.29	81.6137	78.9961	50.6441	66.069
PET100	112.073	0.473851	0.258907	1.8302	0.0672199	0.533567	119.776	116.687	134.009	147.965	101.532	97.9624	149.846	93.975	78.116	87.8631	123.797	93.3452
PFKM	33.2537	0.812067	0.443288	1.83192	0.0669637	0.533567	29.5917	26.0237	56.7567	33.453	14.9627	32.0911	32.0059	46.7062	33.8114	14.5095	50.6441	28.4885
SEC23B	19.7606	0.910588	0.49711	1.83176	0.0669867	0.533567	15.5004	9.23423	25.2252	23.1597	17.1002	18.5791	46.554	26.4481	12.825	15.3156	16.8814	10.3043
STIM2	12.7625	1.23784	0.676188	1.83062	0.0671569	0.533567	2.81825	3.3579	6.3063	16.7265	5.3438	15.2011	23.277	9.56632	15.1568	17.7338	22.5085	15.1534
SVIL	27.9726	-0.863691	0.471701	-1.83101	0.0670985	0.533567	28.1825	28.5422	12.6126	25.733	34.2003	26.1796	21.0948	36.0144	23.3182	58.038	12.661	29.0946
XPO4	10.9384	-1.34398	0.733599	-1.83204	0.0669452	0.533567	21.1369	10.9132	3.15315	3.85996	6.41256	21.9571	8.00146	9.0036	15.1568	9.673	5.62712	16.3657
ZNF793	20.243	-1.04052	0.568551	-1.83013	0.067231	0.533567	23.9552	12.5921	7.88288	30.8796	20.3065	35.4691	11.6385	11.8172	30.3137	14.5095	16.8814	26.67
TAX1BP3	15.5229	-1.0087	0.551715	-1.8283	0.0675052	0.534923	14.0913	17.629	9.45945	20.5864	20.3065	14.3566	10.9111	26.4481	19.8205	10.4791	7.0339	15.1534
GADD45GIP1	87.1909	0.545526	0.298597	1.82696	0.0677055	0.536063	77.502	88.9844	99.3242	105.505	75.882	53.2037	130.206	69.7779	76.95	89.4752	101.288	78.1917
ABCC3	19.3581	1.02364	0.560984	1.82473	0.0680417	0.536262	15.5004	5.87633	33.1081	34.7396	22.444	3.37801	17.4577	37.1398	4.66364	7.25475	33.7627	16.9718
CC2D1B	6.8774	-1.52937	0.838015	-1.82499	0.0680029	0.536262	8.45476	6.7158	0	2.5733	12.8251	11.823	6.54665	4.5018	9.32728	6.44866	4.22034	9.09206
CD44	182.032	0.479686	0.262709	1.82592	0.0678617	0.536262	166.277	177.969	236.486	261.19	150.695	155.389	185.488	287.552	117.757	141.065	181.475	123.046
SPIDR	13.8111	-1.10801	0.606759	-1.82611	0.067834	0.536262	19.7278	10.9132	1.57658	9.00656	12.8251	21.9571	13.0933	11.2545	19.8205	19.346	9.84747	16.3657
TNKS1BP1	72.3749	-0.57987	0.31768	-1.82533	0.0679512	0.536262	74.6837	80.5897	52.027	83.6324	95.1197	59.1152	69.1035	78.7815	78.116	91.8935	43.6102	61.826
ZNF43	15.8854	1.02048	0.559304	1.82455	0.068069	0.536262	9.86389	17.629	11.036	18.0131	8.55009	17.7346	22.5496	7.87815	15.1568	14.5095	33.7627	13.9412
STAM	18.5746	0.968403	0.531453	1.82218	0.0684275	0.53864	11.273	20.1474	15.7658	25.733	11.7564	15.2011	21.0948	18.0072	8.16137	33.0494	23.9153	18.7903
AFMID	11.2125	-1.20146	0.660761	-1.81829	0.0690196	0.541996	21.1369	11.7527	3.15315	5.14661	7.48133	14.3566	7.27406	8.44087	22.1523	9.673	11.2542	12.7289
CYP1B1	13.1941	1.31189	0.72151	1.81826	0.0690248	0.541996	15.5004	2.51843	15.7658	25.733	3.20628	10.9785	16.7303	22.509	3.49773	14.5095	18.2881	9.09206
PPP1CB	197.935	0.485197	0.266762	1.81884	0.0689357	0.541996	138.094	156.142	231.757	333.243	192.377	114.852	260.411	190.764	180.716	144.289	226.492	206.087
RAPGEF4	8.87131	-1.41271	0.777355	-1.81733	0.069166	0.542656	16.9095	8.39476	4.72973	3.85996	8.55009	16.8901	3.63703	11.8172	10.4932	4.03042	5.62712	11.5166
GALNT17	12.9548	1.09715	0.60407	1.81626	0.0693303	0.543497	5.63651	6.7158	20.4955	21.8731	8.55009	12.6676	21.0948	14.0681	10.4932	4.8365	12.661	16.3657
UTP25	12.8029	-1.18139	0.650684	-1.81562	0.0694294	0.543826	16.9095	10.9132	7.88288	1.28665	26.719	10.134	10.1837	12.9427	16.3227	8.86691	8.44068	23.0332
MPC1	28.6683	0.808315	0.445619	1.81392	0.0696907	0.545423	21.1369	29.3816	31.5315	42.4595	28.8565	20.2681	32.7333	33.2008	17.4886	16.1217	52.0509	18.7903
EEF1B2	103.137	-0.547072	0.301843	-1.81244	0.069918	0.546752	101.457	99.8976	78.8288	113.225	138.939	98.8069	82.9243	112.545	95.6046	161.217	67.5255	86.6777
NECTIN2	48.6819	-0.698422	0.385499	-1.81173	0.0700275	0.547158	67.6381	70.5159	29.9549	39.8862	75.882	32.0911	38.5525	46.7062	43.1387	62.0684	45.017	32.7314
AUH	9.7355	1.34143	0.741202	1.8098	0.0703268	0.548145	9.86389	3.3579	6.3063	6.43326	6.41256	14.3566	16.7303	3.93907	2.33182	12.8973	28.1356	6.06137
SLITRK5	24.4636	-0.855704	0.472704	-1.81023	0.0702595	0.548145	23.9552	34.4185	18.9189	11.5799	22.444	36.3136	10.1837	21.9463	34.9773	32.2433	16.8814	29.7007
TMEM263	19.8965	-1.02979	0.568939	-1.81002	0.0702919	0.548145	26.7734	16.7895	4.72973	19.2998	36.3379	21.1126	14.5481	16.8817	9.32728	35.4677	16.8814	20.6087
SRRM1	125.754	-0.57571	0.318245	-1.80902	0.0704485	0.548644	204.323	109.132	85.1351	99.0722	106.876	120.764	151.3	119.298	163.227	153.962	80.1865	115.772
FBLN5	27.3626	-0.868372	0.48022	-1.80828	0.0705627	0.549084	50.7286	57.9238	9.45945	27.0197	20.3065	29.5576	19.64	13.5054	20.9864	40.3042	14.0678	24.8516
ACAA2	37.29	0.708817	0.392148	1.80752	0.070681	0.549165	43.6829	23.5053	67.7927	42.4595	25.6503	34.6246	33.4607	37.7026	22.1523	26.6007	49.2373	40.6112
NPLOC4	60.8079	0.631804	0.349552	1.80747	0.0706894	0.549165	45.092	61.2817	86.7116	104.219	35.2691	59.1152	69.1035	73.717	50.1341	54.8137	52.0509	38.1867
ZNF778	10.3999	-1.1911	0.659124	-1.8071	0.0707464	0.549165	18.3186	15.95	7.88288	12.8665	10.6876	9.28954	2.18222	6.18997	12.825	12.0912	9.84747	6.66751
PPP2CB	73.6562	0.600634	0.33247	1.80658	0.0708278	0.549349	94.4115	70.5159	104.054	126.092	59.8506	33.7801	109.111	64.1506	37.3091	54.8137	61.8984	67.8874
SCOC	43.6986	0.659869	0.365455	1.80561	0.0709791	0.549984	40.8647	39.4554	55.1801	52.7527	37.4066	27.8686	42.9169	33.7635	36.1432	41.1102	87.2204	29.7007
SMAP2	12.5593	-1.28895	0.713976	-1.80532	0.0710253	0.549984	11.273	10.0737	9.45945	15.4398	10.6876	17.7346	10.9111	10.129	33.8114	3.22433	2.81356	15.1534
ERAP2	119.179	-0.617043	0.341904	-1.80473	0.0711176	0.55025	109.912	253.522	64.6396	106.792	142.145	108.096	109.838	83.846	145.739	166.859	83.0001	55.7646
FBXO4	7.23674	-1.74447	0.96712	-1.80377	0.0712667	0.550508	7.04563	15.1106	4.72973	2.5733	9.61885	14.3566	2.90962	9.56632	6.99546	2.41825	0	11.5166
RASA1	8.2426	-1.41933	0.786748	-1.80404	0.0712245	0.550508	12.6821	7.55528	1.57658	9.00656	14.9627	7.60053	2.90962	3.93907	5.82955	12.0912	9.84747	10.9105
SOD3	9.28707	-1.3031	0.722996	-1.80236	0.0714887	0.551775	11.273	12.5921	3.15315	7.71991	9.61885	12.6676	7.27406	6.7527	13.9909	19.346	2.81356	4.24296
NIPAL3	40.4091	-0.695795	0.386601	-1.79977	0.0718966	0.553171	45.092	31.9001	33.1081	10.2932	51.3005	40.5362	31.2784	40.5162	81.6137	37.8859	45.017	36.3682
PDE3A	8.57134	-1.37257	0.762309	-1.80055	0.0717744	0.553171	8.45476	11.7527	1.57658	6.43326	13.8939	17.7346	3.63703	3.93907	11.6591	8.06083	8.44068	7.27365
PWP1	28.0833	-0.852577	0.473584	-1.80026	0.071819	0.553171	23.9552	19.3079	12.6126	46.3195	42.7504	44.7587	17.4577	38.2653	19.8205	33.0494	16.8814	21.8209
UCK2	28.1192	-0.812837	0.451642	-1.79974	0.0719023	0.553171	31.0008	18.4685	25.2252	24.4464	36.3379	31.2466	18.9126	43.8925	26.8159	33.0494	9.84747	38.1867
LAMB1	158.653	-0.440324	0.244831	-1.79848	0.0721004	0.553782	160.64	136.835	121.396	241.891	171.002	116.541	129.478	251.538	177.218	102.373	125.203	169.718
RAB40B	8.85498	-1.39605	0.776536	-1.79779	0.0722102	0.553782	7.04563	12.5921	9.45945	12.8665	14.9627	4.22252	5.81925	9.56632	13.9909	9.673	0	6.06137
SH3BGRL	128.429	-0.480175	0.267096	-1.79776	0.0722147	0.553782	132.458	140.192	107.207	138.958	163.52	112.319	91.6531	113.108	153.9	162.829	128.017	96.982
UBE2T	47.5321	-0.712895	0.396359	-1.79861	0.0720802	0.553782	35.2282	46.1712	31.5315	39.8862	135.733	53.2037	53.1006	48.9571	32.6455	28.2129	28.1356	37.5805
BCS1L	11.2403	-1.20183	0.670268	-1.79306	0.0729631	0.554153	11.273	13.4316	4.72973	18.0131	14.9627	13.5121	10.9111	14.6308	17.4886	3.22433	4.22034	8.48592
CHASERR	87.3809	0.567433	0.316115	1.79502	0.0726508	0.554153	54.9559	99.0581	130.856	102.932	88.7071	44.7587	98.9272	79.9069	78.116	81.4144	108.322	80.6163
COL9A2	18.4705	0.924603	0.516048	1.7917	0.0731814	0.554153	31.0008	6.7158	44.1441	15.4398	9.61885	10.9785	16.7303	10.6918	15.1568	7.25475	43.6102	10.3043
DUSP18	7.31731	1.53099	0.853135	1.79455	0.072726	0.554153	9.86389	4.19738	18.9189	2.5733	2.13752	5.91152	8.72887	10.129	1.16591	7.25475	8.44068	8.48592
FEZ2	81.2033	0.517354	0.288765	1.79161	0.0731955	0.554153	78.9111	57.0843	88.2882	83.6324	74.8133	60.8042	142.572	62.4625	88.6091	52.3954	113.949	70.9181
GLE1	10.9626	1.31516	0.733628	1.79269	0.0730232	0.554153	1.40913	14.2711	22.0721	1.28665	13.8939	10.134	13.0933	13.5054	5.82955	16.1217	12.661	7.27365
HNRNPA0	180.853	-0.47265	0.263295	-1.79514	0.0726319	0.554153	255.052	213.227	175	285.637	97.2572	149.477	64.7391	159.251	187.711	233.764	153.339	195.782
NDUFS8	49.4565	0.611304	0.340167	1.79707	0.0723243	0.554153	39.4555	50.3685	64.6396	57.8993	40.6129	27.8686	55.2828	57.9607	44.3046	40.3042	71.7458	43.0358
NFYB	15.4945	-0.967505	0.539817	-1.79228	0.0730876	0.554153	26.7734	20.1474	20.4955	12.8665	16.0314	13.5121	12.3659	12.3799	27.9818	10.4791	5.62712	7.27365
SNX8	23.8059	-0.828494	0.462253	-1.79229	0.073086	0.554153	22.546	39.4554	15.7658	15.4398	29.9253	25.3351	16.7303	24.7599	27.9818	33.8555	12.661	21.2148
TBCB	175.77	0.437068	0.243323	1.79625	0.0724552	0.554153	178.959	214.066	231.757	214.871	142.145	131.743	175.305	146.871	152.734	167.665	234.932	118.197
TERF2IP	69.8234	0.578104	0.322656	1.79171	0.0731802	0.554153	59.1833	77.2318	105.631	81.0591	57.7131	38.8472	93.8353	74.2797	62.9591	66.9049	71.7458	48.491
TICRR	8.29331	-1.6758	0.934138	-1.79395	0.072821	0.554153	18.3186	6.7158	0	9.00656	18.1689	10.9785	1.45481	7.31542	1.16591	4.8365	11.2542	10.3043
ULK1	10.4105	1.27706	0.712295	1.79288	0.0729921	0.554153	0	13.4316	17.3423	18.0131	6.41256	7.60053	8.72887	9.56632	8.16137	9.673	12.661	13.335
YES1	17.9257	-0.942586	0.525173	-1.79481	0.072684	0.554153	25.3643	20.1474	11.036	9.00656	20.3065	29.5576	10.9111	9.0036	27.9818	16.1217	16.8814	18.7903
ZDHHC14	14.0724	-1.20735	0.672558	-1.79516	0.0726275	0.554153	5.63651	9.23423	12.6126	6.43326	19.2377	7.60053	5.09184	13.5054	58.2955	4.8365	15.4746	10.9105
PHF13	8.74899	-1.30237	0.72728	-1.79075	0.0733342	0.554761	15.5004	6.7158	3.15315	3.85996	16.0314	8.44503	5.09184	6.7527	6.99546	16.1217	8.44068	7.87979
NEK7	16.2735	-1.08845	0.608462	-1.78886	0.0736376	0.556614	23.9552	12.5921	0	24.4464	25.6503	10.9785	16.7303	20.8208	19.8205	14.5095	15.4746	10.3043
CNOT7	65.9992	0.581347	0.325219	1.78756	0.0738477	0.557316	64.8198	52.887	75.6756	88.779	43.8192	59.1152	56.0102	74.2797	47.8023	62.8745	104.102	61.826
HNRNPA1P54	9.85936	-1.30938	0.732466	-1.78763	0.0738351	0.557316	16.9095	13.4316	1.57658	3.85996	18.1689	22.8016	13.8207	5.06452	8.16137	5.64258	2.81356	6.06137
NUP50	46.1649	-0.623989	0.349148	-1.78718	0.073909	0.557336	66.2289	52.887	36.2612	51.4661	44.888	50.6702	39.2799	48.3943	43.1387	54.0076	22.5085	44.248
DNAJC22	9.28729	1.27741	0.715421	1.78554	0.0741744	0.557466	8.45476	12.5921	12.6126	14.1532	2.13752	11.823	10.9111	10.129	4.66364	4.8365	11.2542	7.87979
INA	14.8273	1.11733	0.625421	1.78653	0.0740132	0.557466	7.04563	4.19738	14.1892	37.3129	9.61885	4.22252	16.0029	12.3799	13.9909	8.06083	39.3899	11.5166
ITGAE	18.8231	1.07227	0.600626	1.78526	0.0742193	0.557466	9.86389	11.7527	22.0721	47.6061	5.3438	16.0456	11.6385	16.319	15.1568	25.7947	30.9492	13.335
SEPTIN11	215.905	-0.578194	0.323854	-1.78535	0.0742042	0.557466	274.78	198.116	127.703	263.764	321.697	154.544	297.509	302.746	183.048	224.091	112.542	130.32
TARID	7.00372	-1.44683	0.809991	-1.78623	0.074062	0.557466	11.273	4.19738	1.57658	3.85996	12.8251	10.134	5.09184	3.93907	8.16137	6.44866	5.62712	10.9105
ADAMTS9	25.6492	1.03668	0.581757	1.78198	0.0747524	0.560586	7.04563	19.3079	45.7207	32.1663	22.444	29.5576	35.6429	8.44087	33.8114	6.44866	52.0509	15.1534
IGF2R	39.6858	-0.650804	0.36526	-1.78175	0.0747894	0.560586	60.5924	25.1843	29.9549	28.3063	58.7818	45.6032	42.1895	38.828	41.9727	31.4372	30.9492	42.4296
LIMK2	7.90193	1.38483	0.777338	1.7815	0.0748313	0.560586	2.81825	5.03685	11.036	14.1532	4.27504	5.91152	8.72887	10.129	3.49773	5.64258	8.44068	15.1534
PTPN21	15.2457	-1.05916	0.594615	-1.78126	0.0748706	0.560586	21.1369	10.9132	9.45945	7.71991	38.4754	9.28954	10.1837	13.5054	11.6591	9.673	15.4746	25.4578
SESN1	8.60731	-1.30566	0.733365	-1.78037	0.0750156	0.56123	12.6821	7.55528	3.15315	7.71991	14.9627	14.3566	6.54665	3.37635	13.9909	4.03042	7.0339	7.87979
AKAP1	8.31607	-1.61173	0.906698	-1.77758	0.0754723	0.563395	12.6821	7.55528	1.57658	3.85996	3.20628	14.3566	14.5481	15.1936	16.3227	5.64258	0	4.8491
BRMS1L	9.59688	1.34643	0.757256	1.77804	0.0753976	0.563395	5.63651	5.87633	9.45945	16.7265	0	10.9785	12.3659	10.129	9.32728	8.06083	12.661	13.9412
EPS15L1	21.7866	-0.846144	0.476025	-1.77752	0.0754827	0.563395	31.0008	21.8264	20.4955	28.3063	20.3065	21.9571	19.64	22.509	32.6455	16.9277	7.0339	18.7903
CD2BP2	16.0348	1.06797	0.601349	1.77596	0.0757391	0.564433	5.63651	26.8632	31.5315	16.7265	12.8251	8.44503	14.5481	14.6308	6.99546	25.7947	12.661	15.7596
RBMS2	44.9005	-0.654822	0.368716	-1.77595	0.0757405	0.564433	40.8647	63.8001	36.2612	59.186	53.438	54.0482	35.6429	41.0789	51.3	54.0076	22.5085	26.67
UBXN7	36.1898	0.66479	0.374457	1.77534	0.0758415	0.564743	19.7278	47.0106	48.8738	32.1663	30.9941	43.9142	45.0992	35.4517	30.3137	38.692	36.5763	25.4578
DDR2	47.9068	-0.646336	0.364282	-1.77427	0.0760181	0.565615	39.4555	46.1712	42.5675	43.7462	64.1256	57.4262	49.4636	46.1434	82.7796	35.4677	28.1356	39.3989
ATP2B1	30.6758	0.762008	0.429788	1.77299	0.0762308	0.566755	19.7278	10.0737	28.3784	25.733	27.7878	32.9356	37.8251	36.0144	26.8159	34.6616	63.3051	24.8516
CRELD1	11.6709	1.29562	0.730927	1.77257	0.0762999	0.566824	4.22738	5.87633	28.3784	21.8731	6.41256	2.53351	10.1837	4.5018	9.32728	24.1825	14.0678	8.48592
RABGEF1P1	7.62444	-1.51956	0.85787	-1.77131	0.0765089	0.567934	7.04563	4.19738	0	7.71991	12.8251	15.2011	6.54665	6.7527	6.99546	8.06083	2.81356	13.335
ERCC4	10.2941	1.17187	0.662069	1.77001	0.0767256	0.569098	5.63651	13.4316	20.4955	6.43326	8.55009	8.44503	12.3659	5.62725	4.66364	16.9277	11.2542	9.6982
ARF1	197.714	-0.423902	0.239618	-1.76907	0.0768821	0.569371	243.779	198.956	190.766	235.457	276.809	145.255	195.672	182.886	204.034	188.623	153.339	156.99
HERPUD2	10.1198	1.23255	0.696677	1.76919	0.0768623	0.569371	5.63651	4.19738	22.0721	19.2998	5.3438	10.134	8.72887	6.18997	6.99546	7.25475	14.0678	11.5166
ARHGEF6	7.66968	1.36997	0.77515	1.76736	0.0771682	0.569382	8.45476	4.19738	6.3063	12.8665	3.20628	5.91152	13.0933	7.87815	2.33182	6.44866	14.0678	7.27365
ATP9A	31.0171	0.774273	0.438827	1.76442	0.0776621	0.569382	23.9552	31.9001	50.4504	36.0263	38.4754	12.6676	49.4636	29.8244	13.9909	19.346	30.9492	35.156
COMMD9	33.3137	0.675976	0.38304	1.76476	0.0776036	0.569382	32.4099	30.2211	48.8738	52.7527	18.1689	24.4906	38.5525	32.0753	29.1477	26.6007	37.9831	28.4885
COX11	16.7372	0.896251	0.507055	1.76756	0.0771342	0.569382	9.86389	15.95	25.2252	15.4398	13.8939	11.823	26.914	20.2581	15.1568	13.7034	21.1017	11.5166
FGFR1	53.0772	0.58435	0.33103	1.76525	0.0775217	0.569382	39.4555	62.1212	80.4053	60.4726	45.9567	37.1582	64.0117	54.5843	50.1341	31.4372	63.3051	47.8849
MIS12	13.237	0.996694	0.564123	1.7668	0.0772611	0.569382	9.86389	10.0737	23.6486	12.8665	6.41256	9.28954	10.9111	10.129	11.6591	14.5095	22.5085	16.9718
NDUFV3	88.3421	0.528706	0.299485	1.76538	0.0774992	0.569382	70.4563	81.4291	121.396	104.219	57.7131	70.0938	106.201	111.982	99.1023	57.2319	102.695	77.5856
RFX2	8.30466	1.42811	0.808721	1.76588	0.0774152	0.569382	8.45476	3.3579	11.036	16.7265	4.27504	10.134	11.6385	7.87815	1.16591	1.61217	11.2542	12.1227
SND1	194.432	-0.632168	0.357902	-1.76631	0.0773431	0.569382	366.373	370.209	138.739	140.245	211.615	95.4289	208.765	186.825	187.711	162.829	119.576	144.867
SPRY2	41.0659	0.609865	0.344953	1.76796	0.0770671	0.569382	40.8647	36.9369	59.9099	46.3195	35.2691	27.0241	53.828	38.828	30.3137	38.692	47.8305	36.9744
SUPT4H1	38.8138	-0.725684	0.411288	-1.76442	0.0776614	0.569382	50.7286	47.0106	47.2973	39.8862	41.6817	44.7587	26.914	32.0753	40.8068	38.692	9.84747	46.0664
TSEN34	66.685	0.687233	0.388947	1.76691	0.0772438	0.569382	33.819	48.6896	97.7477	104.219	70.5382	39.6917	74.9228	63.0252	61.7932	66.9049	101.288	37.5805
UPP1	10.1292	1.24021	0.701899	1.76694	0.077239	0.569382	7.04563	8.39476	4.72973	6.43326	6.41256	19.4236	16.7303	9.56632	2.33182	14.5095	16.8814	9.09206
CBX6	72.1198	0.740131	0.419854	1.76283	0.0779294	0.570699	67.6381	63.8001	156.081	42.4595	56.6443	59.1152	107.656	94.5378	51.3	92.6996	45.017	28.4885
COX8A	192.293	0.430104	0.24404	1.76243	0.0779963	0.570699	166.277	195.598	250.675	262.477	131.458	130.054	206.583	218.9	177.218	198.296	181.475	188.509
LDAF1	9.24388	-1.30397	0.740515	-1.7609	0.0782549	0.570699	12.6821	13.4316	6.3063	3.85996	5.3438	15.2011	4.36443	5.62725	17.4886	12.8973	2.81356	10.9105
LYN	10.3533	-1.17557	0.667465	-1.76124	0.0781978	0.570699	11.273	10.9132	6.3063	5.14661	13.8939	10.9785	2.90962	10.129	13.9909	16.1217	9.84747	12.7289
PKN1	11.5176	1.07849	0.612203	1.76166	0.0781266	0.570699	8.45476	9.23423	18.9189	7.71991	10.6876	12.6676	17.4577	17.4445	5.82955	8.86691	15.4746	5.45524
RNF44	15.8036	0.979758	0.55652	1.76051	0.0783218	0.570699	8.45476	9.23423	34.6847	6.43326	9.61885	10.134	18.1851	15.7563	22.1523	18.5399	22.5085	13.9412
SHMT2	11.132	-1.28397	0.728635	-1.76216	0.0780414	0.570699	23.9552	15.1106	6.3063	9.00656	14.9627	6.75603	2.90962	15.1936	3.49773	12.8973	8.44068	14.5473
TRAM2	33.842	-0.807814	0.458808	-1.76068	0.0782927	0.570699	21.1369	77.2318	12.6126	24.4464	51.3005	40.5362	24.7318	27.5735	38.475	37.8859	25.3221	24.8516
RALGAPA2	22.8082	0.890659	0.506096	1.75986	0.0784311	0.570926	16.9095	10.9132	23.6486	36.0263	8.55009	18.5791	33.4607	12.9427	26.8159	17.7338	32.356	35.7621
ZNF585B	11.5299	1.25456	0.712977	1.75961	0.0784731	0.570926	5.63651	17.629	14.1892	6.43326	11.7564	5.91152	10.9111	16.8817	3.49773	5.64258	25.3221	14.5473
HNRNPDL	127.829	0.449396	0.255808	1.75677	0.0789565	0.573565	114.139	136.835	141.892	199.431	83.3633	113.163	118.567	123.799	81.6137	117.688	116.763	186.69
MAST4	25.0754	-0.884012	0.503115	-1.75708	0.0789046	0.573565	33.819	20.1474	3.15315	9.00656	37.4066	26.1796	32.7333	30.3871	25.65	36.2737	22.5085	23.6394
PDLIM5	179.458	0.391585	0.222969	1.75623	0.0790491	0.5738	201.505	177.969	244.369	226.451	184.896	127.52	224.768	173.319	130.582	113.658	201.17	147.291
ANXA6	225.386	-0.486947	0.277562	-1.75437	0.0793666	0.575226	302.962	303.89	175	286.923	218.027	169.745	253.865	247.036	244.841	199.909	118.17	184.266
CENPJ	16.3036	-1.01018	0.575799	-1.75439	0.0793635	0.575226	18.3186	30.2211	4.72973	14.1532	20.3065	23.6461	12.3659	12.3799	15.1568	15.3156	8.44068	20.6087
NFKBIA	35.003	-0.882189	0.503082	-1.75357	0.0795045	0.575348	57.7742	36.9369	20.4955	14.1532	64.1256	23.6461	33.4607	34.8889	32.6455	64.4866	29.5424	7.87979
RNF139	17.0688	0.971459	0.553935	1.75374	0.0794744	0.575348	7.04563	15.1106	28.3784	19.2998	17.1002	13.5121	13.0933	15.7563	10.4932	22.5703	30.9492	11.5166
FAM133B	12.0182	1.03515	0.590505	1.753	0.0796025	0.57562	8.45476	15.1106	25.2252	7.71991	6.41256	9.28954	17.4577	7.87815	12.825	8.86691	14.0678	10.9105
IL17RD	13.8981	1.05656	0.603068	1.75197	0.0797788	0.576456	9.86389	17.629	22.0721	21.8731	2.13752	9.28954	13.8207	9.0036	15.1568	20.1521	15.4746	10.3043
DBI	54.839	0.731984	0.418161	1.75048	0.0800347	0.57699	62.0016	61.2817	61.4864	60.4726	50.2318	31.2466	94.5628	61.337	17.4886	69.3231	49.2373	39.3989
PLEC	36.2123	-0.718561	0.410409	-1.75084	0.0799728	0.57699	45.092	46.1712	31.5315	24.4464	43.8192	32.9356	38.5525	51.7707	51.3	28.2129	18.2881	22.4271
WDR19	11.7508	-1.15417	0.659305	-1.75058	0.0800185	0.57699	14.0913	14.2711	11.036	3.85996	13.8939	8.44503	3.63703	7.31542	23.3182	8.86691	9.84747	22.4271
EMB	10.6845	-1.24782	0.714089	-1.74743	0.0805634	0.580362	22.546	6.7158	6.3063	3.85996	14.9627	17.7346	6.54665	8.44087	5.82955	21.7642	5.62712	7.87979
PIBF1	14.8787	-0.997858	0.571537	-1.74592	0.0808248	0.581646	22.546	10.0737	6.3063	12.8665	20.3065	26.1796	12.3659	12.3799	13.9909	15.3156	9.84747	16.3657
PLCXD3	8.89772	1.44981	0.830508	1.74569	0.0808641	0.581646	2.81825	4.19738	7.88288	1.28665	6.41256	18.5791	10.9111	5.06452	8.16137	1.61217	29.5424	10.3043
CDK2	54.1421	0.582231	0.334032	1.74304	0.0813267	0.581817	56.3651	50.3685	61.4864	81.0591	36.3379	61.6487	56.0102	70.9033	26.8159	37.8859	56.2712	54.5524
GNB4	36.2994	-0.653101	0.374745	-1.74279	0.0813703	0.581817	46.5012	31.9001	36.2612	34.7396	36.3379	40.5362	27.6414	33.7635	54.7978	39.4981	23.9153	29.7007
GTF3C4	18.1956	0.904809	0.518985	1.74342	0.0812604	0.581817	19.7278	20.9869	20.4955	14.1532	12.8251	16.8901	33.4607	20.2581	8.16137	10.4791	19.6949	21.2148
PDLIM2	8.70422	-1.38025	0.791993	-1.74275	0.0813773	0.581817	7.04563	13.4316	0	5.14661	7.48133	17.7346	7.27406	8.44087	16.3227	8.86691	4.22034	8.48592
PRDM6	8.37027	-1.56507	0.89803	-1.74278	0.0813721	0.581817	7.04563	1.67895	0	3.85996	6.41256	25.3351	10.9111	3.93907	23.3182	6.44866	4.22034	7.27365
TIGD1	11.2238	1.10374	0.633162	1.74322	0.0812954	0.581817	11.273	10.9132	23.6486	7.71991	2.13752	7.60053	20.3674	7.87815	15.1568	7.25475	14.0678	6.66751
TRAPPC8	36.3001	-0.716286	0.410831	-1.74351	0.0812451	0.581817	70.4563	26.8632	34.6847	27.0197	39.5442	32.9356	23.277	38.2653	31.4796	38.692	28.1356	44.248
ZNF280D	24.116	-0.865102	0.496304	-1.74309	0.081318	0.581817	39.4555	14.2711	15.7658	23.1597	27.7878	34.6246	13.0933	27.0108	19.8205	17.7338	19.6949	36.9744
ZNF385A	15.1381	0.984764	0.565314	1.74198	0.0815124	0.582345	7.04563	15.1106	28.3784	14.1532	17.1002	8.44503	18.9126	10.129	11.6591	18.5399	26.7288	5.45524
SULT1B1	7.52133	-1.53218	0.880118	-1.74088	0.0817039	0.583275	26.7734	1.67895	3.15315	0	8.55009	5.91152	3.63703	3.37635	8.16137	4.8365	12.661	11.5166
CCSER1	7.75004	-1.40431	0.807973	-1.73806	0.0821998	0.584183	15.5004	9.23423	0	1.28665	7.48133	8.44503	5.09184	4.5018	17.4886	4.8365	11.2542	7.87979
MEN1	19.1419	0.834355	0.480001	1.73823	0.0821694	0.584183	11.273	13.4316	28.3784	24.4464	14.9627	16.0456	24.0044	15.7563	16.3227	19.346	23.9153	21.8209
NRBP2	48.6025	0.650857	0.374126	1.73967	0.0819164	0.584183	26.7734	27.7027	72.5225	64.3326	56.6443	32.0911	70.5584	49.5198	44.3046	45.9467	57.678	35.156
PEDS1	18.6938	-0.875724	0.50357	-1.73903	0.0820292	0.584183	21.1369	15.95	11.036	34.7396	26.719	13.5121	12.3659	16.8817	20.9864	16.9277	14.0678	20.0025
POLA2	10.2459	-1.35943	0.78183	-1.73878	0.0820727	0.584183	11.273	10.9132	1.57658	7.71991	24.5815	12.6676	5.09184	6.7527	4.66364	7.25475	9.84747	20.6087
WDR4	10.5213	1.24274	0.714919	1.7383	0.0821578	0.584183	14.0913	14.2711	12.6126	14.1532	5.3438	0.844503	10.9111	9.0036	2.33182	8.06083	22.5085	12.1227
IL17RA	31.4085	-0.82609	0.475748	-1.7364	0.0824925	0.585204	22.546	32.7395	25.2252	29.593	48.0942	12.6676	15.2755	46.7062	54.7978	29.019	32.356	27.8823
PHIP	64.7953	0.567487	0.326937	1.73577	0.082605	0.585204	67.6381	62.1212	91.4414	57.8993	32.0628	56.5817	87.2887	49.5198	72.2864	71.7414	64.7119	64.2506
PLCH1	7.88062	1.44464	0.832039	1.73627	0.0825164	0.585204	2.81825	1.67895	9.45945	11.5799	2.13752	10.9785	8.72887	6.18997	8.16137	3.22433	16.8814	12.7289
RAD51B	15.6769	1.00532	0.579268	1.73551	0.082651	0.585204	4.22738	10.0737	18.9189	5.14661	9.61885	31.2466	18.1851	18.5699	16.3227	18.5399	19.6949	17.578
ZGRF1	10.8273	-1.26457	0.728401	-1.73609	0.0825472	0.585204	8.45476	12.5921	3.15315	7.71991	14.9627	26.1796	5.81925	7.31542	11.6591	8.86691	5.62712	17.578
GLCE	14.0245	-1.10464	0.636695	-1.73496	0.0827474	0.58545	19.7278	26.0237	11.036	6.43326	16.0314	9.28954	12.3659	7.31542	22.1523	22.5703	1.40678	13.9412
MIR663AHG	8.44436	-1.72913	0.996954	-1.73442	0.082844	0.585698	1.40913	8.39476	0	9.00656	23.5127	15.2011	0.727406	2.81362	11.6591	5.64258	12.661	10.3043
ADAM22	12.5158	1.19413	0.688693	1.7339	0.082935	0.585906	0	8.39476	9.45945	5.14661	5.3438	25.3351	17.4577	12.9427	16.3227	13.7034	15.4746	20.6087
ARHGAP35	22.1494	-0.840416	0.485709	-1.73029	0.0835791	0.587101	25.3643	25.1843	23.6486	20.5864	20.3065	18.5791	14.5481	28.699	38.475	21.7642	9.84747	18.7903
C18orf54	22.057	0.921555	0.532315	1.73122	0.0834124	0.587101	12.6821	39.4554	11.036	14.1532	13.8939	22.8016	30.551	18.5699	11.6591	24.9886	30.9492	33.9437
ECE1	35.3631	-0.702975	0.405989	-1.73151	0.0833608	0.587101	47.9103	55.4054	23.6486	33.453	29.9253	34.6246	26.1866	42.7671	41.9727	43.5285	22.5085	22.4271
FAM171A1	24.2523	-0.906776	0.524023	-1.73041	0.0835565	0.587101	60.5924	36.0975	22.0721	15.4398	21.3752	16.0456	16.0029	33.2008	15.1568	23.3764	9.84747	21.8209
FHIT	10.2763	1.2281	0.709439	1.73108	0.0834368	0.587101	2.81825	8.39476	9.45945	14.1532	12.8251	12.6676	16.0029	11.8172	2.33182	4.8365	14.0678	13.9412
LGI1	7.99219	-1.475	0.852684	-1.72983	0.0836598	0.587101	9.86389	1.67895	3.15315	0	24.5815	18.5791	2.90962	5.62725	8.16137	4.8365	9.84747	6.66751
NPAS3	13.5532	1.14731	0.663078	1.73027	0.0835816	0.587101	2.81825	12.5921	33.1081	6.43326	11.7564	19.4236	16.7303	8.44087	12.825	10.4791	9.84747	18.1841
RNASEH2A	55.0295	0.615768	0.355967	1.72985	0.0836578	0.587101	52.1377	62.1212	70.9459	60.4726	28.8565	55.7372	41.4621	69.2152	43.1387	38.692	78.7797	58.7953
RPS13	535.078	-0.475049	0.27436	-1.73149	0.0833653	0.587101	620.016	515.438	536.036	389.856	689.351	437.453	567.377	765.869	558.471	503.802	264.475	572.8
KAT7	23.9192	0.859689	0.497181	1.72913	0.0837859	0.587338	18.3186	14.2711	36.2612	25.733	21.3752	26.1796	18.9126	15.7563	15.1568	13.7034	49.2373	32.1253
VPS35	108.714	-0.483781	0.279811	-1.72896	0.0838171	0.587338	181.777	125.921	108.784	102.932	96.1885	70.9383	79.2872	97.9141	136.411	124.137	102.695	77.5856
ACSS2	11.9352	0.992037	0.574318	1.72733	0.0841086	0.587837	9.86389	7.55528	17.3423	9.00656	10.6876	7.60053	24.0044	12.9427	8.16137	9.673	15.4746	10.9105
AHCTF1	27.9669	-0.758396	0.439154	-1.72695	0.0841769	0.587837	43.6829	25.1843	18.9189	43.7462	23.5127	25.3351	16.7303	27.0108	31.4796	37.0798	21.1017	21.8209
AKAP7	10.5622	1.38483	0.801538	1.72772	0.084038	0.587837	4.22738	15.1106	7.88288	5.14661	6.41256	16.0456	4.36443	21.3835	3.49773	8.86691	25.3221	8.48592
CYP2U1	8.01422	-1.3352	0.773206	-1.72683	0.0841975	0.587837	9.86389	11.7527	3.15315	9.00656	13.8939	5.91152	1.45481	5.06452	10.4932	8.86691	11.2542	5.45524
PRTFDC1	9.73886	1.18029	0.683501	1.72683	0.0841974	0.587837	1.40913	7.55528	17.3423	14.1532	9.61885	10.134	16.7303	9.0036	8.16137	4.8365	11.2542	6.66751
MRPS11	11.6327	1.12143	0.64958	1.7264	0.0842759	0.587953	2.81825	12.5921	23.6486	9.00656	13.8939	8.44503	13.8207	14.0681	5.82955	8.86691	12.661	13.9412
APBA3	9.25309	-1.2468	0.722358	-1.72602	0.084344	0.587996	15.5004	10.9132	3.15315	2.5733	14.9627	16.8901	5.09184	9.0036	8.16137	7.25475	8.44068	9.09206
CFL2	85.0797	-0.512493	0.297126	-1.72484	0.0845568	0.588707	88.775	125.082	77.2522	108.079	111.151	80.2278	74.1954	65.2761	85.1114	80.6083	50.6441	74.5549
NAA40	8.18866	1.28405	0.744627	1.72442	0.0846312	0.588707	4.22738	5.03685	20.4955	1.28665	4.27504	7.60053	8.72887	7.87815	9.32728	8.86691	12.661	7.87979
SIRPA	28.9268	0.780003	0.452327	1.72442	0.0846316	0.588707	28.1825	27.7027	37.8378	61.7593	14.9627	13.5121	16.7303	42.2044	13.9909	16.9277	43.6102	29.7007
CAPRIN1	65.0845	0.547933	0.31789	1.72365	0.0847703	0.589207	64.8198	74.7133	83.5585	83.6324	44.888	47.2922	89.4709	60.2116	47.8023	65.2927	52.0509	67.2813
WSB2	11.0352	1.14939	0.666974	1.7233	0.0848346	0.589207	8.45476	8.39476	15.7658	10.2932	10.6876	15.2011	12.3659	11.8172	1.16591	11.2852	15.4746	11.5166
ZNF791	25.4467	-0.733059	0.425456	-1.72299	0.0848895	0.589207	57.7742	25.1843	28.3784	32.1663	25.6503	18.5791	14.5481	16.8817	23.3182	20.1521	19.6949	23.0332
G3BP1	184.758	-0.387037	0.22477	-1.72192	0.0850838	0.590125	202.914	226.658	152.928	211.011	190.239	214.504	160.757	177.821	202.868	186.205	142.085	149.11
CBX5	188.164	0.418901	0.243345	1.72143	0.0851728	0.590312	205.732	205.672	236.486	240.604	118.632	196.769	213.857	138.993	166.725	190.236	192.729	151.534
RUFY3	25.5231	0.727697	0.42284	1.72097	0.0852554	0.590454	19.7278	10.0737	36.2612	27.0197	18.1689	17.7346	29.8236	24.7599	26.8159	24.1825	40.7966	30.913
C11orf87	9.62802	1.09927	0.6391	1.72004	0.0854258	0.591204	8.45476	6.7158	20.4955	3.85996	5.3438	2.53351	16.0029	5.06452	12.825	6.44866	16.8814	10.9105
CCDC18-AS1	8.68247	-1.44654	0.84184	-1.71831	0.0857397	0.591342	19.7278	10.9132	0	0	10.6876	15.2011	6.54665	7.87815	5.82955	10.4791	8.44068	8.48592
EZH2	30.6756	0.747587	0.435095	1.71822	0.0857571	0.591342	38.0464	30.2211	67.7927	21.8731	18.1689	27.8686	22.5496	28.699	19.8205	22.5703	40.7966	29.7007
FGD5-AS1	22.6371	0.757502	0.440981	1.71776	0.0858396	0.591342	18.3186	15.95	28.3784	25.733	11.7564	13.5121	22.5496	17.4445	23.3182	28.2129	37.9831	28.4885
MYO5A	40.7744	-0.641835	0.373507	-1.7184	0.0857238	0.591342	50.7286	45.3317	33.1081	28.3063	51.3005	36.3136	32.0059	50.0825	61.7932	29.8251	40.7966	29.7007
PNKD	71.158	0.571957	0.332973	1.71773	0.0858463	0.591342	57.7742	65.4791	91.4414	97.7856	65.1944	50.6702	71.2858	74.8424	52.4659	78.9961	101.288	46.6726
STN1	7.35405	-1.27469	0.741362	-1.71939	0.0855428	0.591342	9.86389	3.3579	6.3063	7.71991	8.55009	4.22252	5.09184	9.0036	19.8205	4.03042	4.22034	6.06137
TALDO1	29.9126	-0.713491	0.415416	-1.71754	0.0858811	0.591342	32.4099	31.9001	23.6486	34.7396	35.2691	25.3351	17.4577	51.7707	27.9818	22.5703	18.2881	37.5805
PKD1L3	7.82796	-1.2536	0.730367	-1.7164	0.0860894	0.591573	5.63651	5.03685	3.15315	3.85996	17.1002	11.823	7.27406	7.87815	12.825	9.673	4.22034	5.45524
RIC8B	21.4275	0.788662	0.459504	1.71633	0.0861012	0.591573	15.5004	31.0606	31.5315	12.8665	18.1689	17.7346	29.8236	17.4445	16.3227	24.9886	25.3221	16.3657
STAG2	38.051	0.723384	0.421452	1.71641	0.0860867	0.591573	42.2738	47.0106	33.1081	36.0263	26.719	28.7131	40.0073	30.9499	17.4886	31.4372	68.9323	53.9462
DMWD	26.4359	0.774749	0.451524	1.71585	0.0861887	0.591746	11.273	13.4316	36.2612	37.3129	32.0628	31.2466	37.0977	34.3262	16.3227	19.346	26.7288	21.8209
H1-0	8.68933	1.39303	0.812432	1.71465	0.08641	0.592837	1.40913	5.03685	9.45945	24.4464	4.27504	8.44503	8.00146	9.56632	5.82955	1.61217	14.0678	12.1227
PLCD3	9.00344	1.26317	0.736854	1.71427	0.0864792	0.592884	5.63651	7.55528	17.3423	3.85996	4.27504	11.823	7.27406	3.93907	5.82955	11.2852	14.0678	15.1534
GOT1	18.3596	-0.927376	0.541307	-1.71322	0.0866728	0.593784	36.6373	16.7895	7.88288	14.1532	18.1689	24.4906	14.5481	19.6954	20.9864	8.86691	16.8814	21.2148
RAB5A	69.4333	0.533056	0.311286	1.71243	0.0868172	0.594054	71.8655	59.6028	104.054	41.1729	66.2632	49.8257	87.2887	75.9679	55.9637	64.4866	90.034	66.6751
RGSL1	7.31703	-1.63588	0.955355	-1.71232	0.0868372	0.594054	14.0913	4.19738	0	1.28665	5.3438	21.1126	2.18222	3.37635	6.99546	9.673	9.84747	9.6982
WDR70	10.5702	-1.09973	0.642419	-1.71186	0.086923	0.594213	16.9095	15.95	6.3063	9.00656	11.7564	5.91152	6.54665	6.18997	18.6546	16.9277	8.44068	4.24296
PSME3IP1	61.8431	0.536353	0.313726	1.70963	0.0873352	0.596603	59.1833	75.5528	70.9459	69.4792	36.3379	49.8257	59.6473	68.6524	47.8023	72.5475	74.5594	57.5831
TIMM13	22.0344	0.803689	0.470209	1.70922	0.0874107	0.596689	9.86389	23.5053	29.9549	30.8796	12.8251	18.5791	18.9126	24.7599	20.9864	18.5399	29.5424	26.0639
CHID1	6.98479	-1.47138	0.861593	-1.70774	0.0876847	0.597433	16.9095	9.23423	4.72973	1.28665	5.3438	2.53351	5.81925	8.44087	13.9909	8.06083	1.40678	6.06137
KCNQ1OT1	110.374	-0.561477	0.328873	-1.70728	0.0877709	0.597433	108.503	95.7002	34.6847	78.4858	107.945	195.925	96.0176	78.2188	125.918	142.677	116.763	143.655
NDUFS3	31.1323	0.724549	0.424177	1.70813	0.0876128	0.597433	21.1369	46.1712	44.1441	48.8928	13.8939	27.8686	31.2784	32.0753	29.1477	19.346	32.356	27.2762
OTUD1	8.29183	-1.22777	0.719038	-1.70751	0.0877266	0.597433	8.45476	6.7158	11.036	6.43326	13.8939	5.91152	3.63703	8.44087	18.6546	7.25475	4.22034	4.8491
EXOC6	15.7574	0.966276	0.566094	1.70692	0.0878375	0.597458	8.45476	17.629	7.88288	12.8665	10.6876	19.4236	29.8236	15.7563	9.32728	17.7338	18.2881	21.2148
ARHGEF1	19.0648	-0.933968	0.548158	-1.70383	0.0884129	0.599642	38.0464	28.5422	9.45945	12.8665	13.8939	31.2466	13.8207	12.9427	20.9864	13.7034	12.661	20.6087
CLUH	10.7986	1.16489	0.683818	1.7035	0.0884738	0.599642	1.40913	6.7158	17.3423	7.71991	6.41256	11.823	10.1837	8.44087	13.9909	7.25475	18.2881	20.0025
FBXO28	27.4361	0.718025	0.421285	1.70437	0.0883124	0.599642	19.7278	22.6658	39.4144	18.0131	22.444	23.6461	33.4607	37.7026	23.3182	28.2129	35.1695	25.4578
RSBN1	21.4285	0.850506	0.498945	1.70461	0.0882674	0.599642	12.6821	31.0606	26.8018	30.8796	16.0314	20.2681	19.64	10.6918	10.4932	23.3764	26.7288	28.4885
SLC43A3	12.2571	-1.20556	0.707528	-1.70391	0.0883988	0.599642	22.546	15.1106	11.036	15.4398	11.7564	10.9785	9.45628	23.0717	13.9909	9.673	2.81356	1.21227
FLOT2	8.68244	1.18015	0.693065	1.70279	0.0886066	0.600114	4.22738	6.7158	15.7658	2.5733	5.3438	5.91152	11.6385	8.44087	9.32728	10.4791	14.0678	9.6982
HEATR5B	19.2739	-0.9872	0.579937	-1.70225	0.0887078	0.600157	15.5004	15.1106	6.3063	16.7265	16.0314	42.2252	10.9111	10.129	23.3182	30.6312	9.84747	34.5498
MAGI1	27.7344	0.801209	0.470722	1.70209	0.0887391	0.600157	21.1369	10.0737	40.991	27.0197	21.3752	29.5576	27.6414	21.3835	25.65	12.8973	52.0509	43.0358
IFFO1	9.00325	-1.48022	0.870733	-1.69997	0.0891362	0.602405	2.81825	6.7158	3.15315	9.00656	20.3065	27.0241	3.63703	3.93907	5.82955	13.7034	2.81356	9.09206
MBNL2	35.7276	-0.62845	0.369754	-1.69964	0.0891983	0.602405	43.6829	29.3816	29.9549	43.7462	51.3005	40.5362	29.8236	33.7635	38.475	32.2433	26.7288	29.0946
CLCN5	11.5726	-1.15958	0.682825	-1.69821	0.0894688	0.602521	28.1825	5.03685	7.88288	3.85996	10.6876	12.6676	12.3659	15.7563	13.9909	9.673	4.22034	14.5473
KIAA0930	23.1741	0.80086	0.471581	1.69825	0.0894614	0.602521	14.0913	16.7895	22.0721	38.5996	11.7564	25.3351	20.3674	34.3262	15.1568	20.9582	29.5424	29.0946
NTM	15.7095	-1.07446	0.632662	-1.69832	0.0894481	0.602521	21.1369	17.629	3.15315	12.8665	21.3752	47.2922	9.45628	5.06452	11.6591	17.7338	12.661	8.48592
ZCRB1	123.838	0.476504	0.280587	1.69824	0.0894633	0.602521	108.503	129.279	163.964	156.972	126.114	85.2948	140.389	158.126	76.95	118.494	128.017	93.9513
POLR2C	18.8208	0.836203	0.492551	1.6977	0.0895647	0.602739	8.45476	20.1474	26.8018	23.1597	18.1689	21.1126	22.5496	20.2581	12.825	15.3156	22.5085	14.5473
NDUFB6	414.447	0.405664	0.239073	1.69682	0.089731	0.603432	356.509	471.785	570.72	482.495	363.379	292.198	493.909	510.391	343.943	401.429	367.17	319.434
ATP13A2	23.3365	0.832082	0.490706	1.69569	0.0899455	0.603593	9.86389	17.629	31.5315	39.8862	16.0314	16.8901	31.2784	56.2725	16.3227	10.4791	16.8814	16.9718
MTBP	9.6777	-1.1797	0.695433	-1.69635	0.0898196	0.603593	14.0913	13.4316	6.3063	9.00656	12.8251	10.134	5.09184	3.93907	11.6591	8.86691	5.62712	15.1534
PMEPA1	231.32	0.575435	0.339293	1.69599	0.0898886	0.603593	107.094	133.477	228.603	735.965	151.764	79.3833	234.225	442.302	167.891	97.5361	192.729	204.874
HMGN3	38.9652	0.670356	0.395462	1.69512	0.0900524	0.603885	26.7734	44.4922	75.6756	38.5996	41.6817	22.8016	48.7362	27.0108	33.8114	18.5399	46.4238	43.0358
CADM1	121.674	0.521244	0.307787	1.69352	0.0903569	0.60428	104.275	108.292	227.027	160.832	72.6757	109.785	95.2902	118.172	121.255	128.973	123.797	89.7083
GPCPD1	13.6677	-1.12303	0.663355	-1.69295	0.0904651	0.60428	22.546	10.9132	4.72973	2.5733	23.5127	14.3566	12.3659	6.18997	13.9909	12.8973	12.661	27.2762
MOCS2	19.8011	0.86549	0.511088	1.69343	0.0903745	0.60428	16.9095	31.0606	20.4955	18.0131	12.8251	17.7346	22.5496	29.8244	8.16137	16.1217	23.9153	20.0025
SPATS2	44.6057	-0.632627	0.373715	-1.6928	0.0904927	0.60428	47.9103	53.7264	28.3784	66.9059	49.163	38.0027	27.6414	45.5807	58.2955	41.9163	45.017	32.7314
UBE2H	354.491	0.504676	0.298085	1.69306	0.0904439	0.60428	235.324	255.201	528.153	533.961	314.216	180.724	473.541	514.893	370.759	261.171	336.221	249.729
ZDHHC16	16.9594	-0.854875	0.504621	-1.69409	0.0902476	0.60428	22.546	16.7895	12.6126	25.733	28.8565	9.28954	14.5481	16.8817	20.9864	8.06083	12.661	14.5473
RASA2	28.0785	-0.772746	0.456623	-1.69231	0.0905876	0.604489	31.0008	31.9001	23.6486	6.43326	42.7504	34.6246	16.7303	30.9499	32.6455	37.0798	22.5085	26.67
DEAF1	8.71529	1.22128	0.72266	1.68997	0.0910334	0.606138	1.40913	5.03685	15.7658	5.14661	6.41256	12.6676	13.8207	9.0036	9.32728	9.673	8.44068	7.87979
FZD7	10.9358	-1.2899	0.76315	-1.69023	0.090984	0.606138	9.86389	20.1474	11.036	14.1532	8.55009	18.5791	2.18222	12.9427	8.16137	17.7338	0	7.87979
IK	84.8023	0.514789	0.304667	1.68968	0.0910896	0.606138	69.0472	97.3792	93.0179	129.952	58.7818	63.3378	108.383	81.0324	76.95	84.6387	87.2204	67.8874
PDXDC1	31.9128	-0.723052	0.427741	-1.6904	0.0909521	0.606138	28.1825	41.1343	11.036	41.1729	28.8565	45.6032	24.7318	32.638	43.1387	34.6616	23.9153	27.8823
SPCS3	43.4086	-0.646019	0.382414	-1.68932	0.0911585	0.606172	31.0008	31.0606	23.6486	52.7527	56.6443	48.9812	48.0088	42.7671	71.1205	37.0798	28.1356	49.7033
TMEM178B	9.65506	1.16769	0.691362	1.68898	0.0912241	0.606185	2.81825	8.39476	12.6126	5.14661	5.3438	20.2681	15.2755	3.93907	11.6591	8.86691	15.4746	6.06137
ALDH3B1	13.0655	-1.04157	0.617232	-1.68748	0.0915108	0.607212	16.9095	20.1474	18.9189	9.00656	21.3752	8.44503	8.00146	14.0681	16.3227	12.8973	2.81356	7.87979
ATG7	12.3175	-1.04413	0.618865	-1.68717	0.0915704	0.607212	11.273	10.0737	3.15315	9.00656	19.2377	16.0456	12.3659	12.9427	13.9909	20.1521	5.62712	13.9412
TIMM8B	46.7765	0.651491	0.386057	1.68755	0.0914974	0.607212	47.9103	41.1343	52.027	83.6324	49.163	44.7587	58.1925	39.9535	18.6546	24.1825	60.4916	41.2173
C5AR1	8.39719	1.26544	0.75033	1.68651	0.0916972	0.60763	4.22738	6.7158	15.7658	5.14661	6.41256	11.823	8.00146	10.129	6.99546	4.8365	18.2881	2.42455
VPS36	38.3696	-0.662433	0.392889	-1.68605	0.0917852	0.607789	38.0464	52.0475	18.9189	43.7462	45.9567	37.1582	38.5525	31.5126	46.6364	43.5285	22.5085	41.8235
ASB7	14.3669	-0.986573	0.585566	-1.68482	0.0920233	0.608256	25.3643	8.39476	6.3063	15.4398	12.8251	19.4236	13.8207	12.3799	26.8159	8.06083	12.661	10.9105
BMP2K	6.89112	-1.48816	0.884683	-1.68214	0.0925412	0.608256	4.22738	5.03685	0	6.43326	10.6876	6.75603	3.63703	10.6918	6.99546	13.7034	4.22034	10.3043
CLIP3	62.8833	0.591886	0.351443	1.68416	0.0921508	0.608256	45.092	83.9476	86.7116	65.6193	55.5756	34.6246	72.0132	48.9571	50.1341	93.5056	71.7458	46.6726
CYTH2	46.9856	0.609622	0.362308	1.68261	0.0924506	0.608256	46.5012	41.9738	72.5225	45.0328	48.0942	45.6032	50.191	32.638	23.3182	51.5893	59.0848	47.2787
FABP5	16.3865	0.897433	0.532978	1.68381	0.0922182	0.608256	11.273	13.4316	22.0721	30.8796	9.61885	11.823	21.0948	19.1326	9.32728	12.8973	12.661	22.4271
MGST2	16.1826	1.10326	0.655737	1.68247	0.0924769	0.608256	9.86389	5.87633	48.8738	25.733	6.41256	19.4236	8.72887	8.44087	16.3227	8.86691	21.1017	14.5473
MOV10	18.1278	0.913345	0.542995	1.68205	0.0925594	0.608256	9.86389	23.5053	34.6847	5.14661	11.7564	24.4906	32.7333	15.1936	18.6546	21.7642	11.2542	8.48592
POC5	7.76422	-1.33683	0.794325	-1.68298	0.0923794	0.608256	18.3186	6.7158	1.57658	5.14661	4.27504	5.06702	4.36443	11.2545	11.6591	8.06083	7.0339	9.6982
PRXL2A	35.881	0.648526	0.385383	1.68281	0.092412	0.608256	21.1369	29.3816	50.4504	46.3195	25.6503	31.2466	33.4607	42.2044	37.3091	25.7947	50.6441	36.9744
RRAS	41.8912	-0.717093	0.425811	-1.68406	0.0921696	0.608256	49.3194	52.887	44.1441	48.8928	58.7818	28.7131	45.0992	47.2689	53.6318	42.7224	15.4746	15.7596
SLC16A1-AS1	17.9983	-0.858093	0.509326	-1.68476	0.0920346	0.608256	35.2282	10.9132	14.1892	11.5799	23.5127	22.8016	14.5481	15.7563	23.3182	9.673	16.8814	17.578
NCDN	56.5418	0.59707	0.355125	1.68129	0.0927058	0.608365	38.0464	55.4054	86.7116	50.1794	42.7504	44.7587	58.1925	69.7779	54.7978	74.1596	61.8984	41.8235
SPON2	11.058	-1.38578	0.824245	-1.68127	0.0927107	0.608365	8.45476	19.3079	3.15315	42.4595	7.48133	6.75603	3.63703	17.4445	5.82955	1.61217	1.40678	15.1534
VAMP5	8.71781	1.2694	0.755156	1.68097	0.0927678	0.608365	5.63651	12.5921	7.88288	10.2932	9.61885	2.53351	16.7303	9.0036	2.33182	4.03042	15.4746	8.48592
GSTO1	43.8797	-0.622215	0.370417	-1.67977	0.0930019	0.60948	66.2289	60.4422	34.6847	41.1729	49.163	45.6032	28.3688	63.5879	36.1432	32.2433	33.7627	35.156
AGBL3	9.27939	-1.44286	0.859232	-1.67925	0.0931036	0.609726	18.3186	1.67895	0	2.5733	6.41256	18.5791	8.00146	5.06452	12.825	9.673	11.2542	16.9718
SRPRB	12.3393	-1.1467	0.683424	-1.67788	0.0933713	0.611058	19.7278	3.3579	4.72973	21.8731	22.444	13.5121	15.2755	15.1936	8.16137	11.2852	2.81356	9.6982
CAPN5	11.0725	1.02197	0.609543	1.67661	0.0936182	0.61138	5.63651	8.39476	14.1892	11.5799	10.6876	7.60053	14.5481	10.129	6.99546	8.86691	19.6949	14.5473
COTL1	108.202	-0.53354	0.318324	-1.67609	0.0937206	0.61138	112.73	136.835	83.5585	108.079	127.183	72.6273	108.383	149.685	123.586	122.525	60.4916	92.739
E2F1	29.2864	0.801543	0.478347	1.67565	0.0938062	0.61138	40.8647	32.7395	28.3784	34.7396	13.8939	17.7346	39.2799	55.147	10.4932	17.7338	33.7627	26.67
LIG3	8.76014	1.24941	0.745589	1.67574	0.0937894	0.61138	7.04563	0	18.9189	6.43326	5.3438	8.44503	10.1837	7.31542	6.99546	7.25475	16.8814	10.3043
MIEN1	38.0092	0.619675	0.369478	1.67717	0.09351	0.61138	40.8647	32.7395	55.1801	55.326	30.9941	37.1582	45.8266	28.1362	27.9818	23.3764	50.6441	27.8823
REEP3	64.093	-0.523239	0.312063	-1.67671	0.0935991	0.61138	94.4115	69.6765	48.8738	68.1926	71.607	45.6032	61.1021	61.337	89.775	48.365	64.7119	45.4603
CDH7	9.19233	-1.26228	0.753968	-1.67419	0.0940941	0.612417	12.6821	5.87633	1.57658	11.5799	22.444	5.06702	10.1837	4.5018	8.16137	8.06083	5.62712	14.5473
GPATCH4	14.6246	1.04631	0.624944	1.67425	0.0940818	0.612417	9.86389	9.23423	15.7658	7.71991	12.8251	38.0027	13.8207	16.8817	4.66364	11.2852	23.9153	11.5166
NRK	17.8991	-0.857072	0.512095	-1.67366	0.0941976	0.612671	26.7734	35.258	20.4955	10.2932	19.2377	19.4236	10.1837	3.93907	25.65	20.9582	9.84747	12.7289
FOXL1	10.6188	-1.30323	0.778921	-1.67312	0.0943029	0.612936	11.273	7.55528	3.15315	3.85996	22.444	8.44503	11.6385	34.3262	6.99546	11.2852	2.81356	3.63682
SMARCA2	125.77	0.439737	0.262886	1.67273	0.0943809	0.613024	126.821	94.0213	163.964	154.398	88.7071	128.365	138.207	110.857	110.761	120.106	137.865	135.169
MIB1	37.0602	-0.69639	0.416638	-1.67145	0.0946328	0.613822	64.8198	33.579	34.6847	27.0197	41.6817	38.0027	21.0948	46.1434	26.8159	38.692	26.7288	45.4603
NCSTN	33.1198	-0.668112	0.399665	-1.67168	0.0945873	0.613822	36.6373	42.8133	18.9189	41.1729	32.0628	38.0027	21.0948	27.0108	46.6364	32.2433	32.356	28.4885
PHLDA1	224.905	0.407172	0.243666	1.67102	0.094717	0.613949	225.46	285.422	269.594	192.998	184.896	202.681	297.509	143.495	202.868	322.433	236.339	135.169
CCDC127	8.9894	1.19079	0.713063	1.66996	0.0949268	0.614408	5.63651	10.0737	15.7658	6.43326	7.48133	13.5121	12.3659	10.6918	2.33182	8.06083	7.0339	8.48592
COX15	18.0069	0.913421	0.547062	1.66969	0.0949815	0.614408	11.273	13.4316	23.6486	12.8665	9.61885	24.4906	19.64	9.0036	16.3227	17.7338	25.3221	32.7314
GOLIM4	83.3241	-0.556251	0.333064	-1.6701	0.094899	0.614408	91.5932	89.8239	64.6396	66.9059	87.6384	93.7399	66.1939	100.728	85.1114	151.544	49.2373	52.734
COX6C	120.361	0.458728	0.275077	1.66764	0.0953881	0.615446	95.8206	89.8239	189.189	150.538	105.807	56.5817	124.386	110.294	134.08	116.076	154.746	116.985
PDE9A	17.7379	0.99935	0.598995	1.66838	0.0952409	0.615446	18.3186	2.51843	37.8378	33.453	10.6876	12.6676	10.9111	12.3799	11.6591	6.44866	36.5763	19.3964
PGGT1B	20.2075	0.807869	0.484458	1.66757	0.0954009	0.615446	16.9095	11.7527	28.3784	7.71991	14.9627	19.4236	29.0962	18.5699	17.4886	20.9582	28.1356	29.0946
TNS1	17.8193	-0.937121	0.561822	-1.668	0.0953149	0.615446	21.1369	20.1474	7.88288	34.7396	22.444	18.5791	14.5481	30.9499	9.32728	17.7338	4.22034	12.1227
ZMYM5	11.5872	-1.03443	0.620635	-1.66672	0.0955693	0.616114	15.5004	10.9132	7.88288	9.00656	11.7564	17.7346	8.72887	14.6308	17.4886	8.86691	5.62712	10.9105
GSTCD	23.5171	0.777347	0.466581	1.66605	0.0957033	0.61656	21.1369	29.3816	18.9189	14.1532	16.0314	21.9571	37.0977	25.3226	18.6546	17.7338	39.3899	22.4271
EDC3	9.68626	-1.15205	0.69195	-1.66493	0.0959276	0.61741	22.546	10.0737	9.45945	9.00656	11.7564	8.44503	6.54665	5.06452	9.32728	7.25475	2.81356	13.9412
PPP1R3B	8.95413	1.13454	0.681515	1.66474	0.0959651	0.61741	7.04563	11.7527	15.7658	5.14661	6.41256	6.75603	8.00146	5.06452	4.66364	13.7034	18.2881	4.8491
KIF21A	18.6646	0.869905	0.522776	1.66401	0.0961102	0.617926	11.273	18.4685	20.4955	11.5799	12.8251	15.2011	21.0948	22.509	15.1568	10.4791	30.9492	33.9437
EIF3B	72.7318	-0.589161	0.354377	-1.66253	0.0964072	0.619416	102.866	99.8976	40.991	60.4726	83.3633	50.6702	84.3791	83.846	90.941	47.5589	56.2712	71.5242
GDF11	17.3438	0.996869	0.599753	1.66213	0.0964861	0.619505	7.04563	16.7895	33.1081	10.2932	22.444	30.4021	16.0029	11.2545	11.6591	5.64258	29.5424	13.9412
APOBEC3C	66.5248	-0.599111	0.360634	-1.66127	0.0966587	0.620074	85.9567	107.453	48.8738	79.7724	81.2258	42.2252	46.554	67.527	71.1205	72.5475	60.4916	34.5498
SV2B	7.0207	1.35282	0.814443	1.66104	0.0967052	0.620074	5.63651	1.67895	7.88288	2.5733	3.20628	7.60053	13.0933	8.44087	3.49773	4.8365	11.2542	14.5473
GNAO1	7.00117	1.3157	0.792389	1.66042	0.0968305	0.620459	1.40913	4.19738	3.15315	0	6.41256	5.91152	18.9126	5.06452	8.16137	8.86691	18.2881	3.63682
OSBPL3	49.2784	-0.639418	0.385229	-1.65984	0.0969466	0.620785	54.9559	62.1212	52.027	51.4661	42.7504	43.0697	34.9155	66.4015	69.9546	56.4258	23.9153	33.3376
HHLA3	28.9951	0.713683	0.430247	1.65878	0.0971609	0.621503	26.7734	26.8632	50.4504	29.593	27.7878	22.8016	30.551	34.8889	17.4886	28.2129	37.9831	14.5473
YIPF6	50.3013	0.560517	0.337939	1.65863	0.0971895	0.621503	63.4107	45.3317	59.9099	38.5996	35.2691	46.4477	58.1925	36.0144	36.1432	58.8441	78.7797	46.6726
WFS1	19.6515	-0.831059	0.501198	-1.65814	0.0972882	0.621716	25.3643	25.1843	18.9189	21.8731	29.9253	13.5121	13.0933	24.1972	19.8205	21.7642	11.2542	10.9105
BMPR1A	24.9901	0.882149	0.532117	1.65781	0.0973555	0.621728	25.3643	25.1843	40.991	7.71991	14.9627	38.8472	18.9126	18.5699	12.825	21.7642	40.7966	33.9437
TNFRSF10D	74.9902	-0.552993	0.333656	-1.65738	0.0974436	0.621873	76.0928	53.7264	45.7207	79.7724	134.664	60.8042	80.0146	58.5234	89.775	88.6691	78.7797	53.3401
MRPS16	8.56425	-1.26098	0.761349	-1.65625	0.0976712	0.622303	21.1369	6.7158	3.15315	14.1532	9.61885	10.9785	7.27406	6.7527	10.4932	0.806083	5.62712	6.06137
NAA38	79.4023	0.540202	0.326167	1.65621	0.0976789	0.622303	53.5468	81.4291	111.937	73.3392	80.1571	40.5362	104.019	85.5342	76.95	85.4448	91.4407	68.4935
TFAP2A	9.54552	-1.20606	0.728267	-1.65607	0.0977073	0.622303	18.3186	8.39476	3.15315	1.28665	14.9627	18.5791	8.72887	5.06452	5.82955	18.5399	5.62712	6.06137
ENSG00000279652.1	8.83525	-1.53581	0.928249	-1.65452	0.0980213	0.623885	7.04563	0.839476	0	0	18.1689	15.2011	1.45481	14.0681	8.16137	13.7034	18.2881	9.09206
ACADM	19.8313	0.872876	0.528189	1.65258	0.098416	0.623938	25.3643	26.8632	26.8018	10.2932	7.48133	10.9785	24.0044	19.1326	19.8205	11.2852	40.7966	15.1534
ARHGEF40	18.1838	-0.888664	0.537481	-1.65339	0.0982518	0.623938	12.6821	21.8264	7.88288	29.593	27.7878	24.4906	15.2755	18.5699	20.9864	12.8973	9.84747	16.3657
CTDSP2	31.4759	-0.688446	0.417272	-1.64987	0.0989688	0.623938	23.9552	52.0475	20.4955	16.7265	38.4754	53.2037	30.551	21.3835	44.3046	48.365	15.4746	12.7289
EDRF1	11.057	-1.11579	0.676253	-1.64995	0.0989522	0.623938	12.6821	3.3579	4.72973	7.71991	14.9627	11.823	8.00146	3.37635	18.6546	22.5703	8.44068	16.3657
FAM135B	11.0646	-1.05049	0.636354	-1.6508	0.0987793	0.623938	14.0913	7.55528	4.72973	6.43326	9.61885	15.2011	5.81925	7.31542	23.3182	12.0912	12.661	13.9412
GORAB	9.47396	1.24538	0.753027	1.65384	0.0981605	0.623938	4.22738	9.23423	9.45945	7.71991	0	8.44503	9.45628	12.3799	11.6591	13.7034	14.0678	13.335
HIF3A	11.0575	-1.22725	0.743814	-1.64994	0.0989556	0.623938	8.45476	3.3579	6.3063	9.00656	24.5815	32.0911	3.63703	10.129	9.32728	9.673	7.0339	9.09206
HSPA1B	48.6241	0.585158	0.354438	1.65095	0.0987497	0.623938	40.8647	102.416	58.3333	51.4661	30.9941	45.6032	53.828	36.5771	27.9818	62.0684	35.1695	38.1867
ID1	69.2531	0.630975	0.382256	1.65066	0.0988083	0.623938	49.3194	53.7264	85.1351	113.225	74.8133	37.1582	58.1925	69.2152	37.3091	74.1596	118.17	60.6137
LYPLA1	23.7514	-0.791073	0.478521	-1.65316	0.0982978	0.623938	26.7734	15.95	20.4955	36.0263	34.2003	16.0456	19.64	28.1362	25.65	29.8251	9.84747	22.4271
PCMT1	34.012	0.685772	0.415386	1.65093	0.0987535	0.623938	25.3643	46.1712	23.6486	41.1729	28.8565	27.8686	51.6458	39.3907	18.6546	33.8555	39.3899	32.1253
RNF144A	9.69242	1.21344	0.734358	1.65238	0.0984573	0.623938	2.81825	15.1106	12.6126	9.00656	7.48133	13.5121	6.54665	6.18997	2.33182	17.7338	12.661	10.3043
SNX1	33.2462	0.644079	0.38951	1.65356	0.0982167	0.623938	21.1369	29.3816	29.9549	41.1729	29.9253	30.4021	41.4621	39.3907	23.3182	36.2737	45.017	31.5191
TBC1D13	11.3906	-1.10075	0.667264	-1.64965	0.0990139	0.623938	16.9095	11.7527	7.88288	5.14661	17.1002	11.823	4.36443	14.6308	8.16137	12.8973	8.44068	17.578
TMCC3	9.84535	-1.12843	0.683075	-1.65198	0.098539	0.623938	19.7278	7.55528	4.72973	5.14661	5.3438	12.6676	4.36443	3.93907	19.8205	16.9277	11.2542	6.66751
COLCA1	7.64807	1.36573	0.828735	1.64797	0.0993595	0.624062	5.63651	10.9132	9.45945	1.28665	4.27504	5.06702	18.9126	3.93907	4.66364	7.25475	7.0339	13.335
HTT	16.8391	-1.02152	0.619897	-1.64789	0.0993747	0.624062	28.1825	31.0606	9.45945	7.71991	17.1002	30.4021	11.6385	11.2545	16.3227	8.06083	8.44068	22.4271
RBM12B	16.0194	0.912125	0.553203	1.64881	0.0991869	0.624062	8.45476	22.6658	18.9189	15.4398	17.1002	9.28954	18.9126	11.2545	8.16137	16.9277	28.1356	16.9718
TP53BP1	8.48558	-1.21296	0.735487	-1.64919	0.0991093	0.624062	16.9095	5.87633	12.6126	1.28665	13.8939	6.75603	5.09184	10.6918	13.9909	6.44866	2.81356	5.45524
TSGA10	7.81471	1.25541	0.761943	1.64764	0.0994272	0.624062	5.63651	5.03685	7.88288	1.28665	2.13752	10.9785	8.72887	5.62725	6.99546	11.2852	19.6949	8.48592
XXYLT1	34.2316	-0.715076	0.433801	-1.6484	0.0992711	0.624062	49.3194	26.0237	18.9189	48.8928	35.2691	24.4906	26.1866	48.9571	39.6409	41.1102	29.5424	22.4271
GON4L	19.473	-0.842799	0.51164	-1.64725	0.0995068	0.624104	15.5004	26.0237	7.88288	11.5799	29.9253	25.3351	18.1851	14.6308	23.3182	25.7947	11.2542	24.2455
MAP4K2	38.3328	-0.607089	0.368683	-1.64664	0.099632	0.624104	42.2738	42.8133	28.3784	39.8862	49.163	46.4477	37.8251	42.7671	37.3091	45.1407	18.2881	29.7007
MOXD1	25.4649	-1.0178	0.618226	-1.64633	0.0996965	0.624104	40.8647	50.3685	9.45945	19.2998	2.13752	58.2707	6.54665	21.3835	13.9909	54.8137	8.44068	20.0025
POGLUT1	16.586	0.87637	0.532205	1.64668	0.099624	0.624104	18.3186	19.3079	23.6486	23.1597	7.48133	10.134	14.5481	18.0072	6.99546	17.7338	19.6949	20.0025
VCP	156.194	0.410496	0.249414	1.64584	0.099796	0.624316	174.732	167.056	203.378	164.691	133.595	99.6514	184.034	153.624	137.577	143.483	199.763	112.742
ERBIN	47.1422	0.578299	0.351812	1.64377	0.100223	0.625342	35.2282	47.0106	70.9459	68.1926	50.2318	52.3592	63.2843	36.5771	31.4796	34.6616	43.6102	32.1253
GOLGA3	37.6991	-0.598627	0.364128	-1.644	0.100176	0.625342	36.6373	36.9369	36.2612	32.1663	52.3693	38.8472	28.3688	25.8853	52.4659	50.7832	29.5424	32.1253
SNHG32	64.9434	-0.586699	0.35686	-1.64406	0.100164	0.625342	50.7286	83.9476	53.6036	70.7659	95.1197	59.9597	38.5525	60.7743	78.116	87.8631	60.4916	39.3989
STAMBP	64.1933	0.504049	0.306509	1.64449	0.100076	0.625342	60.5924	51.208	81.9819	70.7659	51.3005	74.3163	74.9228	72.5915	50.1341	59.6501	73.1526	49.7033
RBP1	31.1531	-0.814893	0.495963	-1.64305	0.100372	0.625863	23.9552	80.5897	18.9189	46.3195	23.5127	23.6461	16.0029	41.6416	26.8159	20.9582	8.44068	43.0358
PAF1	18.7194	0.86237	0.525124	1.64222	0.100544	0.626522	25.3643	24.3448	17.3423	29.593	11.7564	15.2011	26.1866	18.5699	8.16137	9.673	28.1356	10.3043
CREBZF	14.3649	0.980507	0.597774	1.64026	0.10095	0.62722	8.45476	27.7027	17.3423	12.8665	13.8939	8.44503	21.0948	11.8172	5.82955	12.8973	16.8814	15.1534
CXCL12	42.1638	-0.855612	0.52229	-1.63819	0.101381	0.62722	28.1825	47.0106	14.1892	100.359	25.6503	52.3592	33.4607	52.8961	33.8114	54.8137	1.40678	61.826
DOCK9	15.7676	-0.936058	0.571312	-1.63844	0.101331	0.62722	18.3186	13.4316	6.3063	10.2932	12.8251	27.8686	10.1837	12.3799	22.1523	19.346	11.2542	24.8516
ENPP2	10.0769	-1.11705	0.681128	-1.64	0.101004	0.62722	11.273	6.7158	3.15315	0	14.9627	11.823	8.00146	9.56632	16.3227	15.3156	9.84747	13.9412
GBF1	7.48173	-1.41336	0.862147	-1.63935	0.10114	0.62722	11.273	4.19738	0	1.28665	11.7564	18.5791	9.45628	6.18997	4.66364	12.8973	2.81356	6.66751
MAP1B	492.238	0.363351	0.221685	1.63904	0.101205	0.62722	594.651	346.703	581.756	432.315	529.037	551.461	893.982	625.75	315.962	321.627	417.814	295.795
MFSD14B	14.7286	-0.943216	0.57546	-1.63906	0.1012	0.62722	28.1825	12.5921	11.036	11.5799	12.8251	11.823	8.72887	12.3799	15.1568	18.5399	8.44068	25.4578
MOB4	26.3139	0.735573	0.448849	1.6388	0.101255	0.62722	19.7278	36.9369	47.2973	25.733	25.6503	24.4906	21.8222	19.1326	13.9909	18.5399	35.1695	27.2762
MYO6	73.4191	0.477343	0.290985	1.64044	0.100914	0.62722	77.502	68.837	107.207	30.8796	69.4695	65.8713	112.02	43.8925	76.95	91.0874	90.034	47.2787
POP1	13.6009	-0.926574	0.564766	-1.64063	0.100874	0.62722	25.3643	10.9132	9.45945	11.5799	14.9627	11.823	7.27406	15.7563	19.8205	10.4791	15.4746	10.3043
SETD1B	31.1648	-0.708296	0.431644	-1.64093	0.100813	0.62722	38.0464	37.7764	45.7207	21.8731	38.4754	24.4906	17.4577	21.9463	44.3046	31.4372	15.4746	36.9744
ENSG00000130489.12	7.63713	-1.44343	0.882464	-1.63568	0.101907	0.629678	7.04563	20.1474	0	5.14661	6.41256	8.44503	5.81925	9.56632	15.1568	4.8365	4.22034	4.8491
MYOM1	8.60519	-1.25028	0.764536	-1.63535	0.101976	0.629678	16.9095	5.87633	0	16.7265	7.48133	6.75603	5.09184	7.31542	10.4932	4.8365	8.44068	13.335
PDXK	28.5951	-0.692716	0.423837	-1.63439	0.102176	0.629678	28.1825	26.0237	22.0721	38.5996	34.2003	21.1126	28.3688	27.0108	52.4659	19.346	19.6949	26.0639
PHF5A	14.7612	-0.984602	0.602342	-1.63462	0.102128	0.629678	23.9552	20.9869	6.3063	6.43326	12.8251	10.134	10.1837	18.0072	17.4886	18.5399	9.84747	22.4271
PTTG1	358.484	0.393418	0.240687	1.63456	0.102141	0.629678	328.326	495.291	387.837	374.416	179.552	313.311	309.875	418.105	333.45	411.102	386.865	363.682
WWC3	33.6416	-0.654537	0.400445	-1.63453	0.102148	0.629678	50.7286	33.579	25.2252	37.3129	47.0255	36.3136	24.0044	17.4445	34.9773	41.9163	35.1695	20.0025
TMED4	80.1722	0.596931	0.365438	1.63347	0.102371	0.63047	56.3651	53.7264	127.703	115.799	65.1944	110.63	67.6487	91.7241	61.7932	75.7718	87.2204	48.491
KLHL5	22.3183	-0.784559	0.48081	-1.63174	0.102733	0.632291	29.5917	20.9869	25.2252	9.00656	35.2691	27.8686	26.914	19.1326	31.4796	20.9582	5.62712	15.7596
PTBP3	25.7506	-0.77993	0.478191	-1.631	0.10289	0.632291	26.7734	12.5921	25.2252	24.4464	32.0628	40.5362	18.1851	23.6344	34.9773	31.4372	11.2542	27.8823
PTMS	251.216	0.439489	0.269493	1.6308	0.102933	0.632291	201.505	296.335	379.955	289.497	256.503	137.654	282.233	213.273	195.873	247.468	247.593	266.7
STX1A	16.0635	-1.10673	0.678557	-1.63101	0.102888	0.632291	23.9552	11.7527	14.1892	20.5864	10.6876	12.6676	13.0933	35.4517	22.1523	20.1521	1.40678	6.66751
DIO2	8.59484	1.24662	0.764593	1.63044	0.103009	0.632353	4.22738	3.3579	7.88288	3.85996	5.3438	18.5791	7.27406	5.06452	4.66364	14.5095	21.1017	7.27365
IPO8	15.7082	-0.920944	0.56513	-1.62961	0.103183	0.632639	9.86389	12.5921	7.88288	19.2998	25.6503	24.4906	15.2755	15.1936	22.1523	12.0912	7.0339	16.9718
SYNE2	53.2787	0.670924	0.411715	1.62959	0.103189	0.632639	56.3651	35.258	70.9459	30.8796	45.9567	81.9168	78.5598	40.5162	36.1432	24.9886	71.7458	66.069
CHD7	37.1833	0.624581	0.383483	1.62871	0.103375	0.632962	40.8647	32.7395	45.7207	19.2998	21.3752	37.1582	35.6429	29.2617	36.1432	45.1407	73.1526	29.7007
MTMR10	22.5376	0.791297	0.485775	1.62894	0.103326	0.632962	12.6821	6.7158	40.991	16.7265	22.444	21.9571	22.5496	12.3799	26.8159	24.1825	43.6102	19.3964
GANAB	21.4482	0.769925	0.47289	1.62813	0.103498	0.633308	5.63651	15.1106	22.0721	15.4398	23.5127	32.0911	37.0977	20.2581	23.3182	17.7338	28.1356	16.9718
SMIM10	8.63544	-1.28916	0.792045	-1.62764	0.103602	0.633538	8.45476	12.5921	12.6126	2.5733	17.1002	13.5121	1.45481	2.81362	9.32728	13.7034	2.81356	6.66751
FOXN2	11.2547	1.18121	0.726087	1.62681	0.103777	0.633794	4.22738	10.0737	15.7658	6.43326	13.8939	10.134	13.8207	5.06452	4.66364	4.03042	23.9153	23.0332
PRSS23	69.0533	-0.59598	0.366327	-1.62691	0.103757	0.633794	60.5924	38.6159	45.7207	151.825	94.051	37.1582	61.8295	103.541	64.125	61.2623	36.5763	73.3426
FSCN1	192.448	-0.449092	0.276193	-1.62601	0.103947	0.633921	252.234	298.014	168.694	369.269	151.764	111.474	154.937	195.828	184.214	162.023	98.4747	162.445
HDLBP	317.37	-0.441401	0.271598	-1.6252	0.104121	0.633921	372.009	394.554	271.171	438.748	420.023	194.236	298.236	315.126	289.146	341.779	223.678	249.729
MANSC1	11.7052	1.01546	0.624696	1.62552	0.104051	0.633921	7.04563	4.19738	15.7658	7.71991	11.7564	13.5121	16.7303	12.3799	5.82955	17.7338	16.8814	10.9105
SLC35E1	32.7984	-0.639131	0.393276	-1.62515	0.104131	0.633921	33.819	36.0975	23.6486	37.3129	52.3693	32.0911	32.7333	40.5162	32.6455	31.4372	19.6949	21.2148
VWA1	12.1433	1.24819	0.767508	1.62629	0.103888	0.633921	8.45476	6.7158	23.6486	29.593	3.20628	2.53351	3.63703	14.6308	6.99546	17.7338	22.5085	6.06137
WARS1	51.6803	0.566188	0.348636	1.62401	0.104374	0.634991	43.6829	39.4554	58.3333	50.1794	45.9567	42.2252	58.9199	46.7062	51.3	58.8441	94.2543	30.3069
LARS2	15.2501	0.862308	0.531211	1.62329	0.104528	0.635452	15.5004	16.7895	17.3423	11.5799	8.55009	14.3566	21.8222	11.8172	11.6591	12.0912	23.9153	17.578
SIKE1	41.6173	0.591742	0.364591	1.62303	0.104583	0.635452	25.3643	58.7633	50.4504	52.7527	35.2691	51.5147	40.0073	44.4553	26.8159	41.9163	43.6102	28.4885
ARMC8	40.146	-0.572713	0.35337	-1.62072	0.105078	0.637238	53.5468	38.6159	31.5315	52.7527	43.8192	30.4021	24.7318	38.2653	43.1387	41.9163	39.3899	43.6419
SPEF2	10.0403	-1.15525	0.712726	-1.62089	0.105041	0.637238	4.22738	6.7158	4.72973	7.71991	13.8939	18.5791	8.00146	7.87815	27.9818	6.44866	7.0339	7.27365
TSHZ2	12.4935	-0.99983	0.61686	-1.62084	0.105052	0.637238	21.1369	5.03685	6.3063	5.14661	11.7564	11.823	8.00146	10.129	20.9864	11.2852	14.0678	24.2455
EHMT2	18.8321	0.849445	0.524346	1.62001	0.105231	0.63735	26.7734	11.7527	33.1081	21.8731	8.55009	16.8901	29.8236	12.9427	11.6591	12.0912	16.8814	23.6394
PPP1R12B	17.8447	-1.0112	0.624087	-1.62028	0.105171	0.63735	7.04563	8.39476	0	15.4398	23.5127	37.1582	17.4577	11.2545	29.1477	24.1825	12.661	27.8823
ENSG00000260072.1	7.19771	-1.27156	0.785381	-1.61904	0.105438	0.637646	18.3186	1.67895	3.15315	6.43326	12.8251	4.22252	5.81925	3.93907	6.99546	3.22433	7.0339	12.7289
LAPTM4A	249.887	-0.378459	0.233797	-1.61875	0.105501	0.637646	245.188	292.977	193.919	294.643	253.296	229.705	201.491	271.233	269.325	336.943	194.136	215.785
NCAPD2	47.4053	-0.644134	0.397953	-1.61862	0.105529	0.637646	85.9567	55.4054	53.6036	30.8796	33.1316	72.6273	31.2784	47.2689	51.3	54.8137	25.3221	27.2762
SLC9A1	10.546	-1.06118	0.655646	-1.61853	0.105548	0.637646	8.45476	13.4316	6.3063	5.14661	18.1689	10.134	6.54665	14.0681	17.4886	8.06083	8.44068	10.3043
NAA20	57.9306	-0.603114	0.372821	-1.6177	0.105726	0.638319	54.9559	77.2318	66.2162	86.2057	58.7818	84.4503	36.3703	56.2725	55.9637	69.3231	19.6949	29.7007
LINC00511	17.9548	0.889098	0.549784	1.61718	0.10584	0.6386	19.7278	2.51843	33.1081	25.733	16.0314	16.0456	24.0044	18.0072	9.32728	10.4791	25.3221	15.1534
CKAP2	69.6938	0.561198	0.347407	1.61539	0.106226	0.640161	43.6829	93.1818	53.6036	96.4989	36.3379	101.34	74.9228	48.3943	55.9637	75.7718	67.5255	89.1022
KIF16B	10.9866	-1.13492	0.702716	-1.61505	0.106301	0.640161	14.0913	10.9132	0	2.5733	23.5127	21.1126	12.3659	11.8172	5.82955	12.0912	8.44068	9.09206
ZMYND8	60.4021	-0.54369	0.336617	-1.61516	0.106276	0.640161	74.6837	60.4422	40.991	56.6127	53.438	57.4262	54.5554	46.7062	80.4478	106.403	42.2034	50.9155
CLSPN	30.6544	0.648776	0.401815	1.61462	0.106394	0.640205	28.1825	28.5422	28.3784	30.8796	20.3065	35.4691	48.7362	31.5126	22.1523	32.2433	32.356	29.0946
NUP210L	7.05627	-1.40866	0.872563	-1.61439	0.106443	0.640205	5.63651	6.7158	1.57658	1.28665	16.0314	17.7346	2.90962	6.7527	4.66364	7.25475	5.62712	8.48592
ADAMTS1	9.77736	-1.11444	0.691525	-1.61157	0.107055	0.643388	9.86389	3.3579	3.15315	3.85996	11.7564	13.5121	5.09184	14.0681	19.8205	8.06083	12.661	12.1227
SMYD5	16.375	0.854018	0.530007	1.61133	0.107107	0.643388	14.0913	17.629	15.7658	7.71991	8.55009	15.2011	24.0044	14.6308	17.4886	12.0912	32.356	16.9718
C11orf24	96.8021	-0.474909	0.295424	-1.60755	0.107933	0.643487	107.094	89.8239	85.1351	108.079	125.045	130.054	86.5613	133.929	69.9546	112.852	46.4238	66.6751
CACNA1A	23.2491	0.877082	0.544582	1.61056	0.107276	0.643487	8.45476	10.9132	37.8378	10.2932	21.3752	38.8472	23.277	40.5162	25.65	11.2852	32.356	18.1841
CCDC92	79.8557	-0.556323	0.345881	-1.60842	0.107743	0.643487	125.412	120.045	53.6036	81.0591	82.2946	49.8257	89.4709	63.0252	89.775	95.1178	49.2373	59.4015
ELN	7.0875	1.29353	0.803132	1.6106	0.107267	0.643487	1.40913	1.67895	6.3063	3.85996	10.6876	12.6676	26.914	6.7527	3.49773	3.22433	5.62712	2.42455
HAT1	28.1073	-0.723643	0.449757	-1.60896	0.107624	0.643487	31.0008	19.3079	15.7658	33.453	35.2691	38.0027	38.5525	30.9499	37.3091	18.5399	11.2542	27.8823
HHEX	8.98714	-1.24349	0.77322	-1.60819	0.107793	0.643487	7.04563	13.4316	1.57658	3.85996	16.0314	18.5791	6.54665	3.93907	6.99546	15.3156	4.22034	10.3043
HLA-DPB1	23.0079	0.810466	0.503382	1.61004	0.107389	0.643487	25.3643	14.2711	18.9189	36.0263	21.3752	4.22252	48.0088	30.3871	16.3227	8.06083	37.9831	15.1534
MTA2	127.448	0.45327	0.281876	1.60805	0.107825	0.643487	116.958	156.142	208.108	129.952	69.4695	111.474	101.109	101.29	111.927	149.931	102.695	170.325
RBBP9	7.32962	1.44022	0.895042	1.6091	0.107594	0.643487	1.40913	3.3579	12.6126	21.8731	2.13752	5.91152	4.36443	6.7527	6.99546	4.8365	14.0678	3.63682
ST3GAL1	27.7147	-0.748052	0.465278	-1.60775	0.107889	0.643487	29.5917	29.3816	15.7658	37.3129	35.2691	13.5121	21.8222	30.3871	41.9727	34.6616	25.3221	17.578
TRPM7	25.5605	-0.767398	0.47727	-1.60789	0.107859	0.643487	29.5917	17.629	4.72973	27.0197	28.8565	35.4691	18.1851	28.699	30.3137	26.6007	32.356	27.2762
ZNF302	15.4161	0.884585	0.550272	1.60754	0.107936	0.643487	5.63651	16.7895	25.2252	9.00656	18.1689	17.7346	18.1851	6.7527	10.4932	24.9886	21.1017	10.9105
ARMCX2	41.6733	-0.647386	0.403011	-1.60637	0.108192	0.644207	40.8647	39.4554	34.6847	60.4726	63.0569	27.0241	36.3703	50.6452	64.125	24.1825	37.9831	21.2148
CSK	20.9579	-0.804268	0.500577	-1.60668	0.108124	0.644207	29.5917	26.8632	9.45945	27.0197	22.444	14.3566	21.8222	31.5126	24.4841	16.9277	11.2542	15.7596
PPCS	8.29988	-1.32277	0.823642	-1.606	0.108275	0.644296	16.9095	7.55528	1.57658	10.2932	9.61885	14.3566	3.63703	7.31542	2.33182	11.2852	5.62712	9.09206
TRAF3	10.1934	-1.09721	0.683529	-1.60521	0.108447	0.644918	19.7278	10.0737	11.036	9.00656	4.27504	10.134	5.09184	9.0036	20.9864	9.673	4.22034	9.09206
ATP11B	15.5159	-1.01586	0.633196	-1.60434	0.108639	0.645254	18.3186	12.5921	0	5.14661	12.8251	23.6461	13.0933	16.319	22.1523	16.1217	16.8814	29.0946
THSD7A	7.60109	-1.37588	0.857499	-1.60452	0.108599	0.645254	12.6821	1.67895	1.57658	0	5.3438	17.7346	9.45628	3.37635	19.8205	6.44866	7.0339	6.06137
BRCA1	25.5704	-0.737744	0.460613	-1.60166	0.109231	0.645514	50.7286	24.3448	14.1892	20.5864	19.2377	22.8016	24.7318	23.6344	33.8114	20.9582	19.6949	32.1253
BVES	10.3687	1.0316	0.644087	1.60165	0.109233	0.645514	4.22738	6.7158	12.6126	15.4398	11.7564	5.91152	21.8222	10.129	6.99546	4.03042	12.661	12.1227
CEBPZOS	43.7673	0.655653	0.409232	1.60215	0.109122	0.645514	19.7278	42.8133	75.6756	45.0328	43.8192	21.9571	42.9169	59.0861	40.8068	42.7224	50.6441	40.0051
CEP112	17.1494	-0.895062	0.5582	-1.60348	0.108829	0.645514	18.3186	15.95	11.036	16.7265	16.0314	23.6461	16.0029	15.1936	34.9773	8.06083	9.84747	20.0025
COL18A1	25.3073	-0.759937	0.474644	-1.60107	0.109362	0.645514	22.546	38.6159	18.9189	43.7462	22.444	38.8472	11.6385	16.8817	23.3182	33.0494	11.2542	22.4271
ENSG00000228106.5	19.3587	0.822186	0.514212	1.59893	0.109837	0.645514	7.04563	24.3448	23.6486	24.4464	10.6876	18.5791	23.277	11.8172	22.1523	20.9582	21.1017	24.2455
GFPT1	29.3473	-0.673719	0.420315	-1.60289	0.108959	0.645514	43.6829	22.6658	17.3423	24.4464	41.6817	33.7801	32.7333	31.5126	24.4841	28.2129	18.2881	33.3376
INPP4B	18.0736	-1.00707	0.629742	-1.59918	0.109781	0.645514	23.9552	9.23423	6.3063	24.4464	12.8251	41.3807	16.7303	10.6918	23.3182	20.9582	7.0339	20.0025
JAZF1	7.01429	-1.40111	0.875011	-1.60125	0.109322	0.645514	22.546	9.23423	7.88288	1.28665	10.6876	6.75603	3.63703	10.129	2.33182	4.03042	1.40678	4.24296
MX1	6.94568	1.38907	0.868472	1.59944	0.109723	0.645514	0	4.19738	17.3423	7.71991	6.41256	5.91152	12.3659	5.62725	5.82955	9.673	2.81356	5.45524
RSRC2	38.209	0.588316	0.367753	1.59976	0.109652	0.645514	29.5917	54.5659	36.2612	38.5996	24.5815	35.4691	43.6443	27.5735	32.6455	55.6197	47.8305	32.1253
SPTBN1	72.179	-0.51135	0.319549	-1.60022	0.10955	0.645514	74.6837	78.9107	69.3693	60.4726	121.839	84.4503	48.7362	78.2188	74.6182	57.2319	70.339	47.2787
UBR5	25.341	-0.766375	0.478032	-1.60319	0.108893	0.645514	32.4099	24.3448	20.4955	12.8665	28.8565	27.0241	28.3688	23.0717	38.475	25.7947	8.44068	33.9437
VOPP1	170.132	-0.580556	0.362156	-1.60305	0.108923	0.645514	193.05	232.535	148.198	145.392	146.42	135.121	178.214	213.835	208.698	186.205	47.8305	206.087
WDR36	26.5715	-0.727573	0.45474	-1.59998	0.109604	0.645514	45.092	31.0606	9.45945	32.1663	20.3065	27.0241	18.1851	28.1362	26.8159	27.4068	25.3221	27.8823
ZFP36L1	311.925	-0.501733	0.313449	-1.60068	0.109447	0.645514	408.647	368.53	269.594	297.217	244.746	297.265	271.322	504.764	350.939	368.38	182.881	178.811
ZNF333	11.44	-1.06271	0.664328	-1.59968	0.109669	0.645514	11.273	2.51843	11.036	7.71991	12.8251	14.3566	6.54665	16.319	25.65	11.2852	5.62712	12.1227
DECR1	50.3346	0.563075	0.352375	1.59794	0.110056	0.645603	33.819	57.9238	74.099	54.0394	59.8506	51.5147	59.6473	42.7671	33.8114	54.8137	56.2712	25.4578
NIPA1	21.7347	0.747211	0.467593	1.59799	0.110044	0.645603	14.0913	11.7527	37.8378	18.0131	24.5815	5.91152	28.3688	27.5735	20.9864	15.3156	35.1695	21.2148
TMEM43	46.203	-0.609248	0.381154	-1.59843	0.109947	0.645603	45.092	53.7264	39.4144	32.1663	67.3319	37.1582	52.3732	34.8889	65.2909	66.9049	22.5085	37.5805
STING1	38.0063	-0.640268	0.400857	-1.59725	0.11021	0.646109	47.9103	62.1212	31.5315	32.1663	43.8192	39.6917	23.277	27.5735	30.3137	74.9657	23.9153	18.7903
FOXO3	38.4788	-0.64893	0.406657	-1.59577	0.11054	0.646449	36.6373	38.6159	52.027	30.8796	48.0942	37.1582	18.1851	40.5162	59.4614	39.4981	26.7288	33.9437
NAT10	30.3935	0.667074	0.417953	1.59605	0.110478	0.646449	32.4099	23.5053	40.991	33.453	19.2377	44.7587	40.0073	34.8889	17.4886	22.5703	28.1356	27.2762
PDZD2	17.9602	-0.848646	0.531554	-1.59654	0.110369	0.646449	23.9552	31.0606	14.1892	16.7265	16.0314	16.8901	7.27406	10.6918	19.8205	17.7338	12.661	28.4885
TSKU	7.76366	1.28098	0.802547	1.59614	0.110458	0.646449	8.45476	8.39476	25.2252	7.71991	3.20628	2.53351	5.81925	10.129	2.33182	6.44866	5.62712	7.27365
REC8	42.8715	0.616393	0.386357	1.5954	0.110623	0.646535	40.8647	36.0975	47.2973	30.8796	61.9881	32.0911	77.8324	25.3226	23.3182	33.8555	66.1187	38.7928
NEAT1	93.481	-0.642146	0.402654	-1.59478	0.110761	0.646549	124.003	98.2186	100.901	19.2998	163.52	64.1823	77.8324	105.792	116.591	120.912	75.9662	54.5524
NRBF2	23.0578	-0.690577	0.432983	-1.59493	0.110728	0.646549	31.0008	20.9869	15.7658	15.4398	33.1316	27.8686	21.0948	16.8817	31.4796	29.019	22.5085	11.5166
CWC25	20.3782	-0.770715	0.483903	-1.59271	0.111226	0.646928	31.0008	15.95	20.4955	14.1532	26.719	29.5576	16.0029	25.8853	19.8205	19.346	9.84747	15.7596
DCAF10	34.0412	-0.685268	0.430382	-1.59223	0.111333	0.646928	42.2738	24.3448	33.1081	42.4595	39.5442	32.9356	22.5496	50.6452	34.9773	44.3346	18.2881	23.0332
GATAD1	14.2045	-0.961007	0.603245	-1.59306	0.111146	0.646928	16.9095	13.4316	6.3063	23.1597	17.1002	10.9785	18.9126	18.0072	19.8205	7.25475	2.81356	15.7596
HADHB	28.3876	-0.640765	0.402269	-1.59288	0.111188	0.646928	32.4099	30.2211	23.6486	29.593	40.6129	21.9571	20.3674	26.4481	39.6409	22.5703	29.5424	23.6394
LGALS9	7.22756	1.36325	0.856146	1.59231	0.111316	0.646928	0	10.0737	23.6486	2.5733	5.3438	5.91152	4.36443	4.5018	8.16137	4.8365	11.2542	6.06137
MAST2	11.6481	-1.13815	0.714547	-1.59283	0.111198	0.646928	4.22738	5.87633	6.3063	15.4398	26.719	11.823	5.09184	15.1936	8.16137	17.7338	5.62712	17.578
PPP4R1	14.2514	-0.93315	0.585735	-1.59313	0.111132	0.646928	25.3643	9.23423	7.88288	12.8665	13.8939	12.6676	6.54665	16.319	12.825	19.346	14.0678	20.0025
SNHG3	49.9452	-0.655963	0.412099	-1.59176	0.111438	0.646928	47.9103	61.2817	33.1081	32.1663	50.2318	26.1796	32.7333	55.147	59.4614	54.8137	32.356	113.954
STON1	13.7723	-0.914339	0.574367	-1.59191	0.111406	0.646928	31.0008	15.95	20.4955	14.1532	17.1002	3.37801	3.63703	4.5018	15.1568	10.4791	15.4746	13.9412
CHCHD10	12.4479	1.26651	0.795983	1.59113	0.11158	0.646958	8.45476	9.23423	25.2252	6.43326	3.20628	2.53351	11.6385	46.1434	9.32728	5.64258	15.4746	6.06137
VDR	16.8564	-1.09884	0.690491	-1.59139	0.111521	0.646958	7.04563	26.8632	3.15315	24.4464	27.7878	11.823	4.36443	39.3907	11.6591	17.7338	14.0678	13.9412
MSH3	16.6645	-0.864387	0.543378	-1.59076	0.111663	0.647044	25.3643	13.4316	14.1892	11.5799	13.8939	17.7346	16.0029	17.4445	27.9818	18.5399	5.62712	18.1841
MRRF	23.1627	-0.738938	0.464996	-1.58913	0.112031	0.647997	21.1369	20.9869	11.036	15.4398	50.2318	25.3351	18.1851	27.0108	23.3182	18.5399	26.7288	20.0025
NAA16	15.7374	0.973884	0.61261	1.58973	0.111896	0.647997	14.0913	16.7895	7.88288	14.1532	4.27504	20.2681	37.0977	16.8817	11.6591	12.0912	15.4746	18.1841
TMBIM6	258.08	0.389382	0.245022	1.58917	0.112021	0.647997	276.189	240.09	379.955	382.136	190.239	135.121	307.693	327.506	209.864	197.49	203.983	246.698
CFAP69	13.934	-0.959668	0.604277	-1.58813	0.112258	0.648911	18.3186	7.55528	6.3063	19.2998	11.7564	16.0456	6.54665	10.129	29.1477	10.4791	18.2881	13.335
GPX8	77.3578	-0.532539	0.335419	-1.58769	0.112358	0.649094	81.7293	73.0344	44.1441	117.085	94.051	56.5817	62.5569	78.2188	79.2819	104.791	68.9323	67.8874
CACNG8	8.12484	-1.22733	0.773452	-1.58682	0.112554	0.649598	7.04563	2.51843	3.15315	0	17.1002	21.1126	8.72887	3.93907	15.1568	6.44866	5.62712	6.66751
PACRGL	14.9514	0.920287	0.580002	1.5867	0.112582	0.649598	4.22738	15.95	11.036	7.71991	14.9627	13.5121	20.3674	24.1972	11.6591	14.5095	26.7288	14.5473
NEB	29.8399	-0.847842	0.535332	-1.58377	0.113246	0.653037	28.1825	15.1106	4.72973	23.1597	33.1316	58.2707	14.5481	17.4445	36.1432	33.0494	46.4238	47.8849
CBLB	20.2933	-0.891723	0.563408	-1.58273	0.113483	0.653214	22.546	15.95	3.15315	9.00656	24.5815	38.0027	14.5481	12.3799	27.9818	16.9277	28.1356	30.3069
MECOM	16.7369	-0.942835	0.595664	-1.58283	0.11346	0.653214	15.5004	39.4554	14.1892	5.14661	18.1689	40.5362	8.00146	7.87815	17.4886	16.1217	5.62712	12.7289
TTC12	7.33776	-1.28884	0.814232	-1.58289	0.113446	0.653214	11.273	10.9132	1.57658	2.5733	17.1002	10.9785	6.54665	2.2509	9.32728	2.41825	7.0339	6.06137
ALAS1	20.4783	0.839525	0.530788	1.58166	0.113727	0.653271	28.1825	17.629	42.5675	23.1597	17.1002	8.44503	21.8222	18.5699	5.82955	24.9886	25.3221	12.1227
EIF5B	309.764	-0.395746	0.250285	-1.58118	0.113836	0.653271	405.828	319.001	263.288	283.063	328.11	338.646	401.528	382.653	319.459	290.19	170.22	215.179
GVQW3	7.27618	-1.40963	0.891486	-1.58121	0.113829	0.653271	2.81825	2.51843	1.57658	15.4398	17.1002	7.60053	5.09184	4.5018	10.4932	3.22433	4.22034	12.7289
PML	58.6085	-0.538469	0.34051	-1.58136	0.113796	0.653271	63.4107	78.9107	61.4864	59.186	73.7445	64.1823	47.2814	54.5843	54.7978	83.8326	26.7288	35.156
RPS6	1348.7	-0.354531	0.22419	-1.58139	0.113789	0.653271	1437.31	1602.56	1352.7	1658.49	1742.08	975.401	1285.33	1168.22	1393.26	1376.79	976.306	1215.91
DPY19L1	53.6535	0.539635	0.341431	1.58051	0.11399	0.65376	54.9559	52.887	50.4504	66.9059	38.4754	44.7587	69.1035	51.7707	47.8023	47.5589	81.5933	37.5805
DNAL4	14.3467	0.976184	0.619073	1.57685	0.11483	0.654238	7.04563	11.7527	18.9189	27.0197	4.27504	10.134	13.8207	28.699	12.825	11.2852	15.4746	10.9105
FRMD5	21.8153	0.795355	0.504022	1.57802	0.114562	0.654238	9.86389	7.55528	34.6847	42.4595	17.1002	15.2011	15.2755	28.699	15.1568	14.5095	26.7288	34.5498
GTF2A1	23.1126	0.828297	0.524898	1.57801	0.114562	0.654238	38.0464	17.629	39.4144	15.4398	6.41256	25.3351	18.9126	16.319	12.825	24.1825	37.9831	24.8516
KDM5B	48.1883	-0.526289	0.333283	-1.57911	0.114312	0.654238	63.4107	38.6159	34.6847	48.8928	63.0569	41.3807	48.7362	53.4589	53.6318	51.5893	40.7966	40.0051
MAP2K4	20.3791	0.780728	0.494769	1.57796	0.114574	0.654238	14.0913	13.4316	36.2612	23.1597	17.1002	29.5576	23.277	18.5699	16.3227	11.2852	23.9153	17.578
PTPN11	26.5728	0.77584	0.491925	1.57715	0.114761	0.654238	7.04563	27.7027	28.3784	36.0263	25.6503	16.8901	47.2814	20.8208	30.3137	26.6007	30.9492	21.2148
PXMP4	9.30551	-1.04537	0.661744	-1.57971	0.114172	0.654238	16.9095	9.23423	6.3063	6.43326	12.8251	7.60053	5.09184	9.56632	10.4932	9.673	8.44068	9.09206
RNF19B	9.38923	-1.0791	0.683474	-1.57885	0.114371	0.654238	16.9095	7.55528	11.036	16.7265	7.48133	3.37801	1.45481	4.5018	13.9909	7.25475	8.44068	13.9412
TBC1D4	12.4023	-1.08687	0.688856	-1.57779	0.114613	0.654238	11.273	15.1106	9.45945	3.85996	21.3752	3.37801	8.00146	13.5054	17.4886	20.9582	5.62712	18.7903
ZBTB10	19.4969	0.831025	0.526933	1.5771	0.114773	0.654238	23.9552	8.39476	48.8738	16.7265	17.1002	13.5121	18.1851	11.8172	9.32728	21.7642	26.7288	17.578
ZFP91	44.5036	-0.573351	0.363403	-1.57773	0.114628	0.654238	81.7293	55.4054	40.991	32.1663	32.0628	48.9812	33.4607	36.0144	51.3	50.7832	32.356	38.7928
GPM6A	10.8316	1.05743	0.67095	1.57602	0.115022	0.654938	0	3.3579	14.1892	5.14661	14.9627	15.2011	17.4577	10.129	11.6591	9.673	15.4746	12.7289
NOSIP	6.89787	-1.32259	0.839454	-1.57553	0.115134	0.655181	9.86389	9.23423	0	6.43326	7.48133	5.91152	7.27406	11.8172	11.6591	4.03042	4.22034	4.8491
COA8	20.0835	0.747893	0.475128	1.57409	0.115467	0.655575	12.6821	12.5921	31.5315	19.2998	11.7564	17.7346	24.7318	19.6954	24.4841	20.1521	23.9153	22.4271
NLN	77.9681	0.460167	0.292262	1.5745	0.115371	0.655575	63.4107	76.3923	104.054	104.219	73.7445	53.2037	74.1954	82.7206	62.9591	67.711	102.695	70.3119
PHPT1	16.3272	0.984219	0.62537	1.57382	0.11553	0.655575	9.86389	8.39476	26.8018	24.4464	9.61885	8.44503	27.6414	22.509	16.3227	20.1521	16.8814	4.8491
PLAGL1	12.3594	-0.94197	0.598279	-1.57447	0.115379	0.655575	19.7278	7.55528	4.72973	14.1532	16.0314	11.823	8.72887	11.2545	13.9909	8.86691	12.661	18.7903
RPL6P27	14.3981	-0.995124	0.632331	-1.57374	0.115548	0.655575	43.6829	9.23423	6.3063	25.733	14.9627	14.3566	13.8207	13.5054	6.99546	10.4791	7.0339	6.66751
ARHGAP31	30.7995	-0.677635	0.430721	-1.57326	0.115659	0.655816	32.4099	35.258	14.1892	61.7593	36.3379	31.2466	24.0044	37.1398	24.4841	29.019	18.2881	25.4578
EP400P1	13.0005	-1.00264	0.637753	-1.57214	0.115918	0.656893	12.6821	17.629	20.4955	5.14661	22.444	10.9785	6.54665	7.87815	22.1523	11.2852	4.22034	14.5473
UXS1	12.4693	-1.06282	0.676324	-1.57147	0.116073	0.657378	12.6821	10.9132	3.15315	6.43326	14.9627	12.6676	16.7303	12.9427	25.65	4.8365	5.62712	23.0332
F8	8.79658	1.15694	0.736878	1.57006	0.116402	0.657443	2.81825	5.03685	7.88288	6.43326	3.20628	16.8901	11.6385	4.5018	10.4932	12.0912	15.4746	9.09206
LRRFIP2	28.9291	-0.637972	0.406262	-1.57035	0.116335	0.657443	29.5917	29.3816	17.3423	20.5864	29.9253	42.2252	25.4592	28.699	38.475	37.8859	19.6949	27.8823
NUMBL	16.1095	0.857475	0.546288	1.56964	0.116499	0.657443	9.86389	21.8264	12.6126	11.5799	9.61885	12.6676	25.4592	19.1326	15.1568	14.5095	23.9153	16.9718
PPP4C	46.2363	0.739359	0.470958	1.5699	0.116437	0.657443	22.546	70.5159	89.8648	25.733	60.9194	19.4236	82.9243	56.2725	34.9773	32.2433	35.1695	24.2455
WLS	49.053	0.570957	0.363509	1.57068	0.116256	0.657443	28.1825	51.208	70.9459	29.593	42.7504	43.0697	72.7406	45.018	59.4614	62.8745	46.4238	36.3682
ZBTB18	9.85203	1.12852	0.718737	1.57014	0.116383	0.657443	19.7278	13.4316	17.3423	3.85996	3.20628	6.75603	15.2755	1.68817	3.49773	9.673	14.0678	9.6982
MPP3	9.98569	-1.10671	0.705345	-1.56904	0.116639	0.657612	21.1369	7.55528	4.72973	10.2932	8.55009	10.9785	5.81925	10.6918	6.99546	10.4791	5.62712	16.9718
NPTN	56.4873	-0.561907	0.358239	-1.56853	0.116759	0.657612	50.7286	59.6028	28.3784	68.1926	53.438	52.3592	53.828	80.4697	68.7887	77.384	33.7627	50.9155
OLFML2A	37.5204	-0.827183	0.527289	-1.56875	0.116707	0.657612	26.7734	35.258	12.6126	86.2057	47.0255	32.9356	17.4577	70.9033	17.4886	62.0684	19.6949	21.8209
PTRH2	15.3978	0.892803	0.569272	1.56832	0.116806	0.657612	4.22738	14.2711	15.7658	11.5799	12.8251	33.7801	21.8222	20.2581	9.32728	14.5095	11.2542	15.1534
HMGN1	374.001	0.368254	0.234994	1.56708	0.117096	0.65792	300.144	423.935	302.702	524.954	239.402	359.758	403.71	375.337	350.939	398.205	427.661	381.26
MFN2	15.066	-0.910499	0.581301	-1.56631	0.117276	0.65792	18.3186	23.5053	15.7658	11.5799	19.2377	10.134	8.72887	22.509	16.3227	12.0912	5.62712	16.9718
PPARGC1A	10.9131	1.16965	0.746196	1.56748	0.117003	0.65792	5.63651	4.19738	12.6126	1.28665	9.61885	14.3566	9.45628	16.319	3.49773	25.7947	19.6949	8.48592
SIX4	7.21185	-1.32282	0.84433	-1.56671	0.117182	0.65792	15.5004	10.0737	1.57658	2.5733	5.3438	6.75603	5.09184	10.6918	8.16137	5.64258	4.22034	10.9105
UTP18	31.5534	0.641475	0.409508	1.56645	0.117243	0.65792	25.3643	41.1343	37.8378	30.8796	29.9253	31.2466	32.0059	33.2008	20.9864	20.1521	49.2373	26.67
ZNF764	8.13919	1.19007	0.759702	1.5665	0.117232	0.65792	7.04563	13.4316	12.6126	5.14661	0	5.91152	10.1837	4.5018	11.6591	8.86691	14.0678	4.24296
ABCB7	21.5176	0.760594	0.485853	1.56548	0.11747	0.658232	16.9095	19.3079	26.8018	34.7396	14.9627	11.823	26.1866	25.8853	11.6591	26.6007	19.6949	23.6394
GNG5	100.625	0.495303	0.316354	1.56566	0.117428	0.658232	81.7293	73.8739	156.081	147.965	83.3633	65.0268	100.382	107.48	88.6091	117.688	108.322	76.9795
NCOA2	9.06156	1.17625	0.751879	1.56441	0.117722	0.659258	4.22738	14.2711	11.036	5.14661	5.3438	6.75603	5.81925	9.56632	4.66364	7.25475	18.2881	16.3657
ACVR2B	7.81898	1.37859	0.881591	1.56376	0.117875	0.659337	0	13.4316	6.3063	1.28665	7.48133	7.60053	10.9111	5.06452	4.66364	7.25475	14.0678	15.7596
TUBGCP3	8.95747	-1.15255	0.73697	-1.5639	0.117841	0.659337	15.5004	10.0737	3.15315	7.71991	14.9627	3.37801	5.81925	11.8172	5.82955	8.86691	7.0339	13.335
GRK5	19.3017	0.807749	0.51686	1.5628	0.118099	0.659817	14.0913	12.5921	26.8018	36.0263	17.1002	17.7346	17.4577	14.0681	10.4932	16.1217	30.9492	18.1841
KNL1	19.8505	0.82987	0.530943	1.56301	0.118049	0.659817	11.273	17.629	7.88288	18.0131	7.48133	24.4906	20.3674	28.1362	16.3227	28.2129	36.5763	21.8209
PIP4K2B	67.5829	0.457583	0.292946	1.562	0.118287	0.660477	64.8198	66.3186	83.5585	64.3326	50.2318	65.8713	69.831	70.9033	61.7932	57.2319	90.034	66.069
ACTR2	186.853	-0.466755	0.299283	-1.55958	0.11886	0.660563	173.323	256.04	201.802	271.484	234.059	127.52	127.296	223.402	200.536	176.532	130.831	119.409
ASCC2	29.7522	0.775188	0.496683	1.56073	0.118587	0.660563	8.45476	40.2948	33.1081	32.1663	12.8251	24.4906	34.1881	42.7671	38.475	36.2737	30.9492	23.0332
CALM1	539.851	0.334417	0.214704	1.55758	0.119334	0.660563	608.743	527.191	729.954	687.072	426.436	327.667	591.381	638.13	473.359	447.376	571.153	449.754
HIPK3	33.3637	-0.721151	0.462976	-1.55764	0.119318	0.660563	80.3202	26.0237	31.5315	6.43326	34.2003	18.5791	24.0044	26.4481	45.4705	39.4981	43.6102	24.2455
HRAS	20.5678	0.848309	0.54506	1.55636	0.119622	0.660563	18.3186	17.629	14.1892	32.1663	19.2377	17.7346	31.2784	19.1326	15.1568	7.25475	45.017	9.6982
LNPK	33.1562	-0.6224	0.399233	-1.55899	0.118999	0.660563	35.2282	20.9869	34.6847	43.7462	37.4066	34.6246	26.1866	38.828	48.9682	24.1825	19.6949	33.3376
LRRC49	10.6216	-1.16005	0.745089	-1.55693	0.119486	0.660563	23.9552	5.03685	6.3063	6.43326	7.48133	16.8901	7.27406	8.44087	9.32728	12.0912	4.22034	20.0025
MPHOSPH6	20.6645	-0.830597	0.532814	-1.55889	0.119023	0.660563	22.546	16.7895	9.45945	32.1663	16.0314	24.4906	15.2755	31.5126	34.9773	14.5095	16.8814	13.335
PDE4DIP	29.0109	-0.655816	0.421217	-1.55696	0.119481	0.660563	33.819	27.7027	14.1892	18.0131	30.9941	30.4021	22.5496	33.2008	41.9727	41.1102	32.356	21.8209
PDIA3	57.1311	0.497008	0.319077	1.55764	0.119318	0.660563	38.0464	58.7633	66.2162	48.8928	64.1256	43.9142	85.1065	57.9607	55.9637	47.5589	71.7458	47.2787
PRKRIP1	12.5498	-0.894594	0.574785	-1.5564	0.119614	0.660563	14.0913	10.0737	11.036	7.71991	13.8939	10.9785	8.00146	6.18997	30.3137	11.2852	11.2542	15.7596
PRPF38A	19.5858	0.844806	0.541375	1.56048	0.118646	0.660563	25.3643	16.7895	31.5315	19.2998	8.55009	27.0241	18.1851	14.0681	9.32728	12.8973	25.3221	26.67
PRR16	13.7195	-1.0367	0.665999	-1.55661	0.119564	0.660563	11.273	19.3079	1.57658	5.14661	18.1689	17.7346	15.2755	7.87815	18.6546	20.9582	5.62712	23.0332
RBBP4	27.8549	-0.647984	0.416206	-1.55688	0.119499	0.660563	35.2282	32.7395	26.8018	29.593	23.5127	22.8016	12.3659	23.6344	43.1387	24.1825	28.1356	32.1253
RGCC	11.2884	-1.27595	0.818163	-1.55953	0.118871	0.660563	4.22738	25.1843	6.3063	7.71991	4.27504	16.0456	2.18222	2.81362	16.3227	45.9467	1.40678	3.03069
SCFD1	20.0202	-0.721782	0.462557	-1.56042	0.118662	0.660563	28.1825	24.3448	17.3423	20.5864	24.5815	15.2011	15.2755	15.1936	29.1477	12.8973	16.8814	20.6087
SERF2	45.6632	0.575149	0.369237	1.55767	0.119312	0.660563	23.9552	55.4054	66.2162	45.0328	51.3005	71.7828	49.4636	54.5843	30.3137	32.2433	42.2034	25.4578
ULBP1	12.2963	1.07764	0.690258	1.56122	0.118473	0.660563	5.63651	5.03685	12.6126	18.0131	9.61885	15.2011	9.45628	18.5699	9.32728	2.41825	29.5424	12.1227
YRDC	15.1274	0.875939	0.56241	1.55747	0.119358	0.660563	12.6821	15.95	25.2252	12.8665	12.8251	20.2681	19.64	13.5054	5.82955	11.2852	12.661	18.7903
ADCY3	13.0816	-0.957173	0.615307	-1.5556	0.119803	0.660793	16.9095	14.2711	7.88288	15.4398	9.61885	23.6461	7.27406	14.0681	13.9909	13.7034	5.62712	14.5473
ARHGAP12	26.4035	0.695494	0.447088	1.55561	0.119801	0.660793	11.273	28.5422	36.2612	18.0131	20.3065	27.8686	34.9155	24.1972	27.9818	32.2433	22.5085	32.7314
TCF25	45.8966	0.524297	0.337136	1.55515	0.11991	0.660999	29.5917	53.7264	52.027	41.1729	39.5442	56.5817	55.2828	46.7062	41.9727	46.7528	53.4577	33.9437
PDE8A	16.0594	-0.895832	0.576169	-1.55481	0.119992	0.661066	11.273	22.6658	6.3063	21.8731	16.0314	22.8016	11.6385	14.0681	18.6546	19.346	5.62712	22.4271
C10orf88	8.11025	-1.23268	0.792999	-1.55445	0.120077	0.661155	9.86389	8.39476	4.72973	18.0131	13.8939	5.06702	5.09184	11.8172	3.49773	4.03042	1.40678	11.5166
COPB1	59.4967	-0.511718	0.329679	-1.55217	0.120622	0.661854	84.5476	78.0712	44.1441	83.6324	69.4695	44.7587	46.554	60.7743	41.9727	62.0684	42.2034	55.7646
DPYSL4	13.071	0.941971	0.606833	1.55227	0.120597	0.661854	12.6821	5.87633	40.991	6.43326	14.9627	5.06702	18.9126	20.2581	9.32728	4.03042	14.0678	4.24296
ERVK3-1	10.9039	0.975115	0.628217	1.55219	0.120616	0.661854	18.3186	6.7158	18.9189	15.4398	3.20628	5.91152	14.5481	6.7527	6.99546	8.86691	15.4746	9.6982
GPR161	16.4022	1.00097	0.644643	1.55274	0.120484	0.661854	7.04563	38.6159	7.88288	16.7265	10.6876	27.0241	12.3659	12.3799	4.66364	12.8973	25.3221	21.2148
MED13	31.0522	0.654226	0.421223	1.55316	0.120385	0.661854	31.0008	33.579	44.1441	33.453	23.5127	22.8016	44.3718	28.1362	17.4886	37.0798	22.5085	34.5498
SLC25A4	59.9396	0.488266	0.314494	1.55254	0.120532	0.661854	52.1377	52.0475	75.6756	60.4726	61.9881	45.6032	58.1925	57.9607	48.9682	49.9772	99.8814	56.3708
BFAR	61.8452	-0.510252	0.329927	-1.54656	0.121969	0.662742	84.5476	51.208	40.991	68.1926	68.4007	70.0938	63.2843	58.5234	76.95	66.0988	56.2712	37.5805
DCLRE1C	21.0892	-0.756007	0.488304	-1.54823	0.121567	0.662742	33.819	30.2211	14.1892	15.4398	25.6503	30.4021	10.9111	11.2545	26.8159	16.1217	26.7288	11.5166
EPHB2	21.0999	0.81205	0.523877	1.55008	0.121123	0.662742	14.0913	9.23423	12.6126	27.0197	14.9627	21.1126	34.9155	23.0717	13.9909	33.8555	29.5424	18.7903
ETFBKMT	9.91063	-1.11319	0.719856	-1.54641	0.122006	0.662742	19.7278	0.839476	6.3063	2.5733	11.7564	6.75603	7.27406	6.18997	15.1568	11.2852	9.84747	21.2148
HAUS2	10.0159	1.04698	0.676873	1.54679	0.121915	0.662742	4.22738	5.03685	18.9189	5.14661	9.61885	9.28954	9.45628	12.3799	10.4932	9.673	21.1017	4.8491
KCNB1	8.28715	1.15694	0.747616	1.54751	0.121741	0.662742	5.63651	5.87633	4.72973	3.85996	3.20628	10.134	10.9111	7.31542	4.66364	16.1217	15.4746	11.5166
LMAN2	22.4898	0.742786	0.479198	1.55006	0.121127	0.662742	14.0913	20.1474	28.3784	29.593	19.2377	21.9571	20.3674	29.2617	15.1568	23.3764	33.7627	14.5473
MGAT4C	14.5947	-0.959924	0.619664	-1.5491	0.121357	0.662742	4.22738	7.55528	3.15315	15.4398	17.1002	23.6461	10.9111	16.319	27.9818	15.3156	9.84747	23.6394
NEDD4	95.4899	0.474997	0.306766	1.5484	0.121525	0.662742	70.4563	121.724	108.784	109.365	63.0569	74.3163	112.02	114.796	96.7705	103.985	98.4747	72.1304
R3HDM1	23.6466	-0.746997	0.482657	-1.54768	0.1217	0.662742	19.7278	31.0606	7.88288	28.3063	36.3379	27.8686	26.1866	25.3226	25.65	27.4068	14.0678	13.9412
RALY	33.3512	0.619934	0.400128	1.54934	0.121301	0.662742	23.9552	44.4922	55.1801	39.8862	40.6129	28.7131	48.0088	31.5126	16.3227	25.7947	23.9153	21.8209
SLC12A7	9.29654	1.33538	0.86096	1.55103	0.120894	0.662742	1.40913	5.87633	4.72973	19.2998	2.13752	9.28954	13.0933	14.0681	6.99546	20.9582	7.0339	6.66751
STX3	13.1429	-0.917967	0.593319	-1.54717	0.121822	0.662742	12.6821	13.4316	14.1892	16.7265	19.2377	20.2681	8.72887	9.0036	18.6546	11.2852	5.62712	7.87979
TAF4	11.9393	1.07992	0.697556	1.54815	0.121587	0.662742	5.63651	8.39476	17.3423	15.4398	6.41256	21.1126	10.1837	7.31542	4.66364	22.5703	8.44068	15.7596
TDP1	25.1804	0.67633	0.437393	1.54628	0.122038	0.662742	18.3186	20.9869	28.3784	27.0197	11.7564	27.0241	27.6414	28.699	24.4841	29.8251	29.5424	28.4885
TMCO3	27.2357	-0.703287	0.454462	-1.54751	0.121739	0.662742	39.4555	22.6658	9.45945	21.8731	19.2377	29.5576	24.7318	25.3226	36.1432	37.0798	22.5085	38.7928
UACA	64.2617	-0.69824	0.45039	-1.5503	0.121069	0.662742	90.1841	61.2817	28.3784	84.919	73.7445	42.2252	122.204	105.23	62.9591	45.1407	15.4746	39.3989
ZNF577	11.1618	1.08286	0.700129	1.54666	0.121945	0.662742	15.5004	8.39476	22.0721	5.14661	1.06876	10.9785	12.3659	3.93907	9.32728	16.1217	12.661	16.3657
DNAJA1	86.6943	-0.538268	0.348534	-1.54438	0.122496	0.664849	152.186	102.416	59.9099	84.919	73.7445	79.3833	69.1035	104.667	51.3	108.821	52.0509	101.831
CDK5RAP1	7.17077	1.32094	0.855934	1.54328	0.122763	0.664937	4.22738	2.51843	11.036	2.5733	2.13752	16.8901	9.45628	2.81362	6.99546	6.44866	11.2542	9.6982
GLIPR2	83.6462	0.538224	0.348815	1.54301	0.122829	0.664937	59.1833	75.5528	93.0179	229.024	54.5068	39.6917	88.7435	83.2833	68.7887	55.6197	83.0001	73.3426
IGF2BP2	42.0269	-0.629328	0.407894	-1.54287	0.122862	0.664937	62.0016	49.5291	22.0721	32.1663	47.0255	49.8257	53.1006	52.8961	31.4796	54.0076	16.8814	33.3376
RIC3	7.60417	1.3837	0.896695	1.54311	0.122803	0.664937	9.86389	4.19738	15.7658	0	11.7564	8.44503	7.27406	9.0036	0	1.61217	19.6949	3.63682
TP53BP2	13.7648	-1.0091	0.653887	-1.54323	0.122774	0.664937	21.1369	10.9132	7.88288	7.71991	21.3752	19.4236	17.4577	7.87815	11.6591	24.9886	1.40678	13.335
CPE	7.17843	1.37918	0.894326	1.54215	0.123038	0.665509	1.40913	5.87633	3.15315	6.43326	2.13752	15.2011	12.3659	7.87815	4.66364	8.06083	5.62712	13.335
TMX1	86.5687	0.458011	0.297175	1.54122	0.123264	0.666356	63.4107	96.5397	137.162	126.092	55.5756	53.2037	69.1035	87.7851	76.95	67.711	73.1526	132.138
NEIL2	11.7841	-0.923444	0.599705	-1.53983	0.123602	0.667048	11.273	7.55528	7.88288	9.00656	19.2377	6.75603	9.45628	19.1326	18.6546	11.2852	8.44068	12.7289
NMD3	51.6215	-0.517931	0.336303	-1.54007	0.123543	0.667048	52.1377	54.5659	26.8018	64.3326	58.7818	47.2922	45.8266	59.6488	62.9591	48.365	47.8305	50.9155
PKM	5168.78	-0.313558	0.203632	-1.53983	0.123603	0.667048	5230.68	5938.45	4483.78	6222.25	5843.98	4515.56	5099.84	5754.42	5666.32	5219.39	3967.12	4083.55
CTSK	13.7714	0.990474	0.643691	1.53874	0.123867	0.66771	5.63651	10.0737	34.6847	5.14661	11.7564	14.3566	18.9126	25.3226	13.9909	8.06083	11.2542	6.06137
DNAH6	13.3998	-1.02086	0.663562	-1.53846	0.123936	0.66771	9.86389	15.1106	6.3063	7.71991	10.6876	27.8686	3.63703	12.9427	23.3182	11.2852	12.661	19.3964
ZNF429	9.71515	1.24828	0.811326	1.53857	0.12391	0.66771	1.40913	7.55528	4.72973	3.85996	18.1689	14.3566	18.9126	6.18997	2.33182	3.22433	22.5085	13.335
AP1M1	55.9572	-0.496958	0.323209	-1.53758	0.124152	0.667917	49.3194	46.1712	34.6847	45.0328	71.607	54.8927	56.7377	52.3334	74.6182	60.4562	45.017	80.6163
DIAPH3	29.3079	-0.6663	0.433351	-1.53755	0.124158	0.667917	53.5468	19.3079	31.5315	23.1597	29.9253	33.7801	23.277	31.5126	36.1432	31.4372	21.1017	16.9718
STEAP3	77.8088	-0.657334	0.427683	-1.53697	0.124302	0.667917	54.9559	61.2817	102.477	108.079	96.1885	45.6032	50.191	147.997	117.757	66.0988	30.9492	52.1278
THUMPD3-AS1	16.1739	0.84379	0.549005	1.53694	0.124307	0.667917	8.45476	28.5422	25.2252	11.5799	10.6876	10.134	16.0029	11.8172	17.4886	20.1521	26.7288	7.27365
TTLL7	23.2892	-0.756569	0.49228	-1.53687	0.124326	0.667917	12.6821	23.5053	6.3063	34.7396	27.7878	27.0241	14.5481	24.7599	30.3137	28.2129	21.1017	28.4885
RAB5B	39.472	0.595261	0.387394	1.53658	0.124397	0.66792	50.7286	38.6159	59.9099	33.453	27.7878	39.6917	58.9199	30.3871	23.3182	41.1102	30.9492	38.7928
DAB1	8.51991	1.0948	0.71307	1.53534	0.124701	0.668802	5.63651	4.19738	9.45945	2.5733	4.27504	7.60053	10.1837	9.0036	6.99546	9.673	16.8814	15.7596
OPA1	34.7912	-0.616981	0.401837	-1.5354	0.124685	0.668802	38.0464	40.2948	17.3423	24.4464	48.0942	29.5576	29.0962	47.2689	36.1432	39.4981	33.7627	33.9437
FAM104A	9.13989	1.17449	0.765145	1.53499	0.124787	0.668886	11.273	16.7895	9.45945	9.00656	4.27504	5.91152	10.1837	14.6308	1.16591	8.86691	12.661	5.45524
MDGA1	9.05387	1.1041	0.720038	1.53339	0.125181	0.669108	5.63651	6.7158	14.1892	10.2932	3.20628	12.6676	11.6385	10.6918	6.99546	4.8365	8.44068	13.335
NRG1	27.8469	0.671805	0.437867	1.53427	0.124964	0.669108	32.4099	14.2711	22.0721	27.0197	22.444	29.5576	50.191	27.5735	19.8205	16.1217	47.8305	24.8516
P4HA2	12.845	-0.985199	0.642365	-1.53371	0.125102	0.669108	9.86389	11.7527	11.036	15.4398	23.5127	20.2681	13.8207	14.6308	12.825	8.86691	0	12.1227
RBMXL1	15.8343	-0.871631	0.568344	-1.53363	0.12512	0.669108	29.5917	16.7895	11.036	9.00656	19.2377	28.7131	11.6385	11.8172	11.6591	13.7034	9.84747	16.9718
RNMT	29.3684	0.6829	0.445202	1.53391	0.125052	0.669108	19.7278	42.8133	31.5315	48.8928	17.1002	20.2681	23.277	40.5162	18.6546	31.4372	35.1695	23.0332
LPCAT4	16.3436	-0.82157	0.536055	-1.53262	0.125369	0.669739	23.9552	13.4316	14.1892	24.4464	20.3065	19.4236	8.72887	27.5735	12.825	8.06083	9.84747	13.335
JAK2	14.2177	-0.953421	0.622214	-1.5323	0.125448	0.669782	38.0464	8.39476	4.72973	9.00656	17.1002	8.44503	8.00146	12.9427	13.9909	6.44866	25.3221	18.1841
ZC2HC1A	18.6628	-0.790571	0.516091	-1.53184	0.125561	0.67001	25.3643	10.0737	11.036	21.8731	35.2691	17.7346	17.4577	16.319	13.9909	17.7338	14.0678	23.0332
AFAP1	34.9073	-0.63266	0.413848	-1.52873	0.126333	0.670689	33.819	43.6527	31.5315	41.1729	45.9567	16.0456	31.2784	30.3871	51.3	36.2737	21.1017	36.3682
BEX2	7.06105	1.39216	0.910839	1.52843	0.126405	0.670689	1.40913	0.839476	14.1892	16.7265	4.27504	6.75603	4.36443	6.18997	5.82955	6.44866	14.0678	3.63682
CADPS2	14.0268	-0.974161	0.636796	-1.52979	0.12607	0.670689	21.1369	16.7895	4.72973	3.85996	5.3438	18.5791	6.54665	12.3799	27.9818	20.1521	16.8814	13.9412
FXYD5	50.9082	-0.580611	0.379343	-1.53057	0.125875	0.670689	54.9559	55.4054	52.027	43.7462	60.9194	35.4691	48.7362	82.7206	62.9591	29.019	22.5085	62.4322
GXYLT1	13.7697	-1.06349	0.695286	-1.52957	0.126123	0.670689	21.1369	10.9132	3.15315	6.43326	16.0314	26.1796	5.81925	10.6918	11.6591	8.86691	18.2881	26.0639
HSPB11	38.4783	0.60346	0.394729	1.5288	0.126315	0.670689	28.1825	43.6527	64.6396	38.5996	33.1316	34.6246	29.8236	42.2044	22.1523	51.5893	37.9831	35.156
MSRA	14.827	0.927882	0.607229	1.52806	0.126498	0.670689	9.86389	6.7158	9.45945	21.8731	8.55009	20.2681	13.0933	17.4445	6.99546	13.7034	28.1356	21.8209
OSMR	22.5213	-0.759649	0.497404	-1.52723	0.126705	0.670689	18.3186	33.579	20.4955	19.2998	36.3379	15.2011	13.0933	24.1972	25.65	32.2433	15.4746	16.3657
PRKAB2	8.07922	-1.18923	0.777967	-1.52863	0.126355	0.670689	5.63651	5.03685	3.15315	6.43326	13.8939	4.22252	2.90962	14.6308	8.16137	8.86691	7.0339	16.9718
RAB1A	104.3	-0.469349	0.307169	-1.52799	0.126516	0.670689	136.685	77.2318	99.3242	111.939	113.289	167.212	80.742	99.0396	104.932	86.2509	77.3729	97.5881
SERP1	254.965	-0.374482	0.245128	-1.5277	0.126586	0.670689	269.143	238.411	204.955	324.236	284.29	163.834	263.321	275.735	332.284	248.274	209.61	245.486
SSBP2	25.818	0.785301	0.514295	1.52695	0.126774	0.670689	14.0913	15.1106	33.1081	16.7265	37.4066	31.2466	20.3674	19.1326	11.6591	22.5703	56.2712	32.1253
TBC1D32	8.22978	-1.26241	0.826559	-1.52731	0.126685	0.670689	11.273	8.39476	0	5.14661	10.6876	11.823	4.36443	6.7527	5.82955	7.25475	8.44068	18.7903
UBE3B	21.624	0.771852	0.50415	1.531	0.12577	0.670689	11.273	10.9132	22.0721	24.4464	18.1689	21.1126	18.1851	14.6308	24.4841	17.7338	57.678	18.7903
USO1	149.053	-0.55272	0.36155	-1.52875	0.126326	0.670689	259.279	217.424	146.621	131.239	130.389	66.7158	146.936	115.359	172.555	223.285	70.339	108.499
YAF2	19.8633	-0.794605	0.520447	-1.52678	0.126817	0.670689	53.5468	22.6658	14.1892	16.7265	17.1002	19.4236	12.3659	13.5054	12.825	25.7947	16.8814	13.335
ATP6V1G2	8.68968	1.15716	0.758117	1.52636	0.126921	0.6707	2.81825	8.39476	23.6486	7.71991	5.3438	14.3566	5.09184	3.37635	8.16137	9.673	12.661	3.03069
MPDZ	29.0656	0.597911	0.391764	1.5262	0.12696	0.6707	23.9552	26.0237	37.8378	28.3063	22.444	27.8686	40.7347	19.6954	31.4796	28.2129	37.9831	24.2455
DTNB	10.0097	-1.07957	0.707959	-1.52491	0.127282	0.671944	12.6821	5.03685	3.15315	1.28665	16.0314	19.4236	5.81925	8.44087	13.9909	8.06083	14.0678	12.1227
MSRB3	18.683	-0.815958	0.535163	-1.52469	0.127337	0.671944	22.546	13.4316	9.45945	14.1532	20.3065	34.6246	12.3659	33.2008	16.3227	12.0912	12.661	23.0332
SOCS5	12.1277	-1.05134	0.689738	-1.52425	0.127445	0.672144	15.5004	10.0737	11.036	3.85996	30.9941	8.44503	11.6385	10.129	8.16137	20.1521	2.81356	12.7289
BMT2	6.92125	-1.18518	0.777842	-1.52368	0.127589	0.67253	11.273	7.55528	6.3063	6.43326	7.48133	10.134	3.63703	6.18997	9.32728	6.44866	2.81356	5.45524
LINC00707	81.3846	0.528378	0.346924	1.52304	0.127749	0.672604	73.2746	28.5422	99.3242	156.972	71.607	27.8686	111.293	75.9679	101.434	15.3156	143.492	71.5242
MBTPS1	61.8543	-0.500915	0.328949	-1.52277	0.127815	0.672604	63.4107	83.1081	56.7567	57.8993	51.3005	59.1152	52.3732	47.8316	103.766	70.1292	40.7966	55.7646
MYO16	9.23639	-1.00968	0.662821	-1.52331	0.127681	0.672604	14.0913	3.3579	4.72973	3.85996	9.61885	7.60053	7.27406	8.44087	19.8205	11.2852	9.84747	10.9105
RSL1D1	156.144	-0.36671	0.240925	-1.52209	0.127986	0.673132	184.596	146.908	127.703	162.118	142.145	154.544	143.299	195.828	174.886	137.034	116.763	187.903
UBQLN2	16.4016	0.867714	0.5702	1.52177	0.128067	0.673181	8.45476	14.2711	12.6126	18.0131	17.1002	29.5576	19.64	9.0036	8.16137	17.7338	29.5424	12.7289
KLF6	319.347	-0.460786	0.302994	-1.52078	0.128316	0.673447	280.416	481.02	167.117	247.037	307.803	293.043	368.067	336.509	397.575	496.547	188.509	268.519
MRPS10	56.4925	-0.516183	0.339433	-1.52072	0.12833	0.673447	88.775	47.8501	39.4144	60.4726	54.5068	45.6032	48.7362	83.2833	52.4659	54.0076	46.4238	56.3708
PJA2	51.4259	0.56472	0.371248	1.52114	0.128225	0.673447	46.5012	52.887	48.8738	63.046	61.9881	41.3807	69.1035	37.1398	26.8159	47.5589	78.7797	43.0358
PLCE1	16.1848	0.95133	0.625783	1.52022	0.128455	0.673733	8.45476	8.39476	23.6486	9.00656	18.1689	27.0241	13.8207	10.6918	9.32728	8.06083	30.9492	26.67
GPRASP2	7.81905	1.18357	0.7789	1.51954	0.128626	0.674257	0	8.39476	11.036	5.14661	10.6876	6.75603	10.1837	6.7527	4.66364	12.0912	12.661	5.45524
RCC2	10.8538	1.08388	0.713514	1.51907	0.128744	0.674506	7.04563	10.9132	26.8018	11.5799	12.8251	16.8901	6.54665	7.31542	2.33182	4.8365	14.0678	9.09206
ELOVL5	32.8777	-0.624522	0.411293	-1.51844	0.128904	0.674973	43.6829	35.258	18.9189	43.7462	33.1316	19.4236	29.0962	30.3871	47.8023	38.692	29.5424	24.8516
CDKN2AIPNL	17.2138	0.802135	0.52846	1.51787	0.129047	0.675208	11.273	12.5921	28.3784	18.0131	5.3438	13.5121	13.0933	16.319	22.1523	20.1521	23.9153	21.8209
ZNF721	7.96062	1.11664	0.735747	1.5177	0.129091	0.675208	5.63651	12.5921	14.1892	11.5799	7.48133	6.75603	13.8207	5.62725	2.33182	5.64258	5.62712	4.24296
IFT22	26.5197	0.66792	0.440194	1.51733	0.129183	0.675316	42.2738	29.3816	39.4144	29.593	10.6876	19.4236	26.914	25.3226	17.4886	21.7642	36.5763	19.3964
SALL1	9.46695	1.17413	0.774082	1.5168	0.129318	0.675649	2.81825	7.55528	9.45945	16.7265	4.27504	9.28954	13.0933	7.31542	11.6591	0.806083	19.6949	10.9105
TRAF3IP1	14.5171	-0.93257	0.615004	-1.51636	0.129427	0.675851	25.3643	14.2711	3.15315	11.5799	26.719	23.6461	10.9111	11.2545	11.6591	6.44866	18.2881	10.9105
KPNA1	31.6732	-0.628117	0.414422	-1.51565	0.129609	0.676189	47.9103	37.7764	34.6847	24.4464	34.2003	32.0911	16.0029	32.0753	33.8114	23.3764	26.7288	36.9744
LMBRD1	8.02552	1.14733	0.757143	1.51534	0.129685	0.676189	4.22738	10.9132	14.1892	9.00656	7.48133	8.44503	8.72887	3.37635	2.33182	8.06083	9.84747	9.6982
WDR76	17.5208	0.77775	0.513276	1.51526	0.129705	0.676189	5.63651	13.4316	11.036	15.4398	12.8251	16.0456	23.277	20.8208	19.8205	18.5399	30.9492	22.4271
ARFGAP3	19.5927	-0.829766	0.548286	-1.51338	0.130183	0.676372	25.3643	20.9869	4.72973	30.8796	10.6876	29.5576	13.8207	18.0072	25.65	22.5703	14.0678	18.7903
ATF2	46.7121	0.541351	0.357383	1.51476	0.129832	0.676372	38.0464	49.5291	50.4504	29.593	41.6817	43.0697	54.5554	57.3979	32.6455	64.4866	59.0848	40.0051
AUP1	36.676	0.592688	0.391697	1.51313	0.130247	0.676372	25.3643	28.5422	52.027	18.0131	49.163	59.1152	53.1006	43.3298	20.9864	25.7947	33.7627	30.913
ENSG00000244086.1	61.5907	-0.459458	0.303801	-1.51236	0.130441	0.676372	71.8655	76.3923	69.3693	70.7659	80.1571	58.2707	48.0088	62.4625	58.2955	55.6197	39.3899	48.491
ENSG00000280206.1	17.2234	-0.799144	0.527663	-1.5145	0.1299	0.676372	18.3186	9.23423	4.72973	15.4398	27.7878	24.4906	15.2755	20.2581	16.3227	16.1217	16.8814	21.8209
LIMS1	45.5204	-0.634992	0.419592	-1.51335	0.13019	0.676372	43.6829	34.4185	33.1081	135.098	63.0569	28.7131	37.0977	48.3943	30.3137	29.8251	18.2881	44.248
PABPC4	176.26	-0.405912	0.268403	-1.51232	0.130452	0.676372	177.55	194.758	149.775	154.398	203.065	136.81	152.028	232.968	216.859	204.745	149.119	143.048
PGAP1	20.2791	0.744144	0.491906	1.51278	0.130336	0.676372	12.6821	15.1106	25.2252	9.00656	18.1689	20.2681	32.7333	23.0717	16.3227	20.1521	19.6949	30.913
SARAF	43.4339	0.574606	0.379601	1.51371	0.1301	0.676372	35.2282	21.8264	56.7567	65.6193	38.4754	36.3136	53.828	42.2044	44.3046	31.4372	66.1187	29.0946
USE1	9.0814	-1.17481	0.776455	-1.51304	0.130269	0.676372	14.0913	13.4316	3.15315	1.28665	17.1002	6.75603	10.9111	11.2545	6.99546	12.0912	2.81356	9.09206
CTBP1	66.6512	0.465843	0.308331	1.51085	0.130827	0.67787	40.8647	70.5159	83.5585	91.3523	56.6443	59.1152	61.1021	62.4625	60.6273	66.9049	78.7797	67.8874
POLR2M	17.3319	-0.815517	0.539853	-1.51063	0.130883	0.67787	22.546	14.2711	7.88288	11.5799	19.2377	24.4906	21.8222	20.8208	20.9864	25.7947	7.0339	11.5166
CDCA7	12.1511	0.978044	0.647856	1.50966	0.131129	0.678037	8.45476	15.95	12.6126	11.5799	3.20628	8.44503	14.5481	21.3835	9.32728	13.7034	12.661	13.9412
MPP2	12.0481	0.930087	0.615988	1.50991	0.131066	0.678037	1.40913	5.87633	9.45945	10.2932	12.8251	4.22252	17.4577	10.129	16.3227	10.4791	30.9492	15.1534
RIPK2	31.5456	-0.634925	0.420485	-1.50998	0.131048	0.678037	42.2738	26.0237	20.4955	38.5996	24.5815	44.7587	24.0044	37.1398	39.6409	24.9886	23.9153	32.1253
EHD1	13.4287	-0.822476	0.544977	-1.50919	0.131249	0.678289	16.9095	14.2711	12.6126	12.8665	23.5127	12.6676	12.3659	14.0681	17.4886	8.06083	8.44068	7.87979
TENM4	17.1411	-0.833937	0.552739	-1.50874	0.131366	0.678524	19.7278	24.3448	20.4955	9.00656	17.1002	21.9571	5.81925	10.6918	23.3182	20.9582	9.84747	22.4271
ABCD4	13.5204	1.00164	0.670445	1.494	0.135177	0.680162	2.81825	9.23423	28.3784	7.71991	10.6876	21.1126	10.9111	9.56632	17.4886	6.44866	19.6949	18.1841
ACTG1	1318.86	-0.333312	0.221537	-1.50454	0.132442	0.680162	1555.68	1593.32	1090.99	2153.86	1334.88	1392.59	1244.59	1267.26	1272.01	897.17	956.611	1067.41
BLZF1	23.849	-0.670687	0.44909	-1.49344	0.135323	0.680162	32.4099	19.3079	15.7658	20.5864	32.0628	38.8472	25.4592	25.3226	20.9864	20.9582	12.661	21.8209
C22orf39	13.467	0.85222	0.567806	1.5009	0.133382	0.680162	9.86389	7.55528	22.0721	15.4398	10.6876	11.823	10.9111	11.2545	11.6591	8.86691	28.1356	13.335
CAMK1D	15.8161	-0.901318	0.599059	-1.50456	0.132438	0.680162	7.04563	11.7527	7.88288	27.0197	24.5815	23.6461	10.9111	16.319	17.4886	20.9582	7.0339	15.1534
CAPNS1	180.907	0.435117	0.290991	1.4953	0.134837	0.680162	129.64	198.956	215.991	211.011	198.79	109.785	274.232	189.076	156.232	178.144	170.22	138.805
CCDC28A	17.4737	0.813958	0.540399	1.50622	0.132012	0.680162	12.6821	20.9869	26.8018	19.2998	8.55009	16.8901	8.72887	18.5699	10.4932	25.7947	23.9153	16.9718
CDKN1C	9.13635	-1.12254	0.749465	-1.49779	0.134188	0.680162	19.7278	26.8632	7.88288	7.71991	5.3438	10.9785	1.45481	3.93907	6.99546	11.2852	5.62712	1.81841
CETN3	20.0134	0.734799	0.489332	1.50164	0.133191	0.680162	23.9552	20.1474	26.8018	25.733	10.6876	15.2011	21.8222	24.1972	9.32728	12.0912	21.1017	29.0946
CHAC2	8.18189	-1.18559	0.789183	-1.5023	0.133019	0.680162	16.9095	3.3579	6.3063	11.5799	9.61885	12.6676	3.63703	7.31542	5.82955	11.2852	4.22034	5.45524
CIP2A	10.9718	0.974853	0.653609	1.49149	0.135832	0.680162	7.04563	9.23423	12.6126	7.71991	7.48133	8.44503	18.9126	19.6954	5.82955	8.06083	8.44068	18.1841
CREM	24.497	0.666325	0.446436	1.49254	0.135557	0.680162	22.546	31.0606	45.7207	29.593	22.444	21.1126	21.8222	24.7599	11.6591	23.3764	25.3221	14.5473
DERA	10.1339	-1.03309	0.687176	-1.50339	0.13274	0.680162	21.1369	17.629	3.15315	10.2932	18.1689	10.9785	7.27406	6.7527	4.66364	6.44866	8.44068	6.66751
ETFA	40.3622	0.606795	0.405616	1.49599	0.134658	0.680162	28.1825	39.4554	55.1801	51.4661	21.3752	48.1367	42.1895	22.509	50.1341	30.6312	52.0509	43.0358
FKBP5	57.4781	-0.531324	0.355265	-1.49557	0.134766	0.680162	76.0928	102.416	50.4504	42.4595	33.1316	67.5603	26.914	36.5771	53.6318	134.616	33.7627	32.1253
GEM	13.5558	0.961274	0.637924	1.50688	0.131842	0.680162	11.273	1.67895	15.7658	9.00656	11.7564	11.823	13.8207	20.2581	9.32728	12.8973	36.5763	8.48592
GEMIN2	15.5677	0.862117	0.576174	1.49628	0.134581	0.680162	9.86389	17.629	20.4955	21.8731	10.6876	21.9571	9.45628	10.6918	8.16137	13.7034	25.3221	16.9718
GNG4	16.2128	1.01237	0.674666	1.50054	0.133474	0.680162	12.6821	3.3579	37.8378	27.0197	11.7564	15.2011	19.64	4.5018	13.9909	2.41825	22.5085	23.6394
GRPEL2	11.167	0.954372	0.636566	1.49925	0.133808	0.680162	7.04563	9.23423	14.1892	6.43326	4.27504	13.5121	8.72887	10.129	10.4932	14.5095	19.6949	15.7596
GSPT2	13.5218	0.863854	0.579046	1.49186	0.135737	0.680162	4.22738	14.2711	15.7658	14.1532	14.9627	19.4236	24.0044	9.56632	11.6591	11.2852	16.8814	6.06137
HAGH	16.7624	0.790896	0.525706	1.50445	0.132467	0.680162	7.04563	12.5921	26.8018	21.8731	17.1002	10.134	25.4592	10.129	18.6546	16.1217	22.5085	12.7289
HERC3	12.0348	-0.908015	0.608428	-1.49239	0.135596	0.680162	11.273	7.55528	6.3063	10.2932	18.1689	19.4236	10.1837	9.56632	15.1568	16.1217	7.0339	13.335
HINT3	14.2996	0.862398	0.57532	1.49899	0.133877	0.680162	8.45476	16.7895	20.4955	19.2998	8.55009	4.22252	14.5481	15.1936	16.3227	8.86691	26.7288	12.1227
ISCU	163.887	-0.381317	0.253824	-1.50229	0.133023	0.680162	162.05	192.24	126.126	181.418	191.308	117.386	130.933	156.438	167.891	176.532	144.898	219.422
ITPRIPL2	19.7927	-0.742581	0.496348	-1.49609	0.134631	0.680162	33.819	15.95	22.0721	23.1597	14.9627	10.134	17.4577	20.8208	34.9773	16.9277	8.44068	18.7903
LINC00355	9.89659	-1.1583	0.76901	-1.50623	0.132008	0.680162	14.0913	10.0737	0	1.28665	12.8251	14.3566	8.72887	1.68817	13.9909	14.5095	12.661	14.5473
LYAR	59.5366	-0.490706	0.327514	-1.49828	0.134062	0.680162	69.0472	66.3186	53.6036	99.0722	63.0569	78.5388	45.0992	65.2761	47.8023	36.2737	30.9492	59.4015
MAP2K5	11.3894	0.993307	0.66119	1.5023	0.133019	0.680162	8.45476	10.0737	7.88288	2.5733	7.48133	26.1796	16.7303	3.93907	5.82955	16.1217	21.1017	10.3043
MAP9	34.9334	0.604531	0.404097	1.496	0.134653	0.680162	42.2738	24.3448	45.7207	21.8731	32.0628	38.0027	53.828	50.0825	16.3227	29.019	36.5763	29.0946
MBOAT7	23.8309	0.70471	0.468143	1.50533	0.132239	0.680162	19.7278	20.9869	40.991	33.453	17.1002	10.134	24.0044	29.2617	24.4841	14.5095	37.9831	13.335
NBAS	15.2643	-1.06199	0.711472	-1.49266	0.135526	0.680162	16.9095	26.8632	1.57658	2.5733	14.9627	27.8686	5.09184	15.1936	11.6591	16.1217	18.2881	26.0639
NCOR2	57.9668	-0.509009	0.338131	-1.50536	0.132232	0.680162	69.0472	59.6028	45.7207	68.1926	100.464	47.2922	48.0088	62.4625	44.3046	51.5893	53.4577	45.4603
P3H3	7.38004	-1.21677	0.814968	-1.49302	0.135431	0.680162	4.22738	9.23423	3.15315	6.43326	7.48133	12.6676	3.63703	5.06452	11.6591	13.7034	2.81356	8.48592
PALLD	177.911	0.450878	0.300382	1.50102	0.133352	0.680162	143.731	162.858	209.684	367.982	171.002	105.563	211.675	256.04	115.425	117.688	166	107.286
PLEKHG1	13.7801	0.910121	0.60681	1.49984	0.133655	0.680162	11.273	4.19738	22.0721	20.5864	4.27504	9.28954	15.2755	15.1936	17.4886	12.8973	22.5085	10.3043
PNISR	131.654	0.413264	0.276288	1.49577	0.134713	0.680162	91.5932	137.674	182.883	88.779	144.283	126.676	154.937	109.731	125.918	191.042	142.085	84.2531
PRKD3	16.7549	-0.758908	0.508212	-1.49329	0.135361	0.680162	19.7278	11.7527	11.036	15.4398	21.3752	21.1126	10.9111	16.319	20.9864	19.346	15.4746	17.578
SAAL1	23.5462	-0.76906	0.510713	-1.50585	0.132105	0.680162	32.4099	24.3448	14.1892	14.1532	16.0314	41.3807	24.0044	19.6954	38.475	18.5399	12.661	26.67
SAP30L	14.756	0.919223	0.615534	1.49337	0.13534	0.680162	12.6821	20.9869	28.3784	37.3129	12.8251	9.28954	12.3659	10.6918	2.33182	12.0912	12.661	5.45524
SH3PXD2B	26.4507	-0.768983	0.514974	-1.49325	0.135372	0.680162	16.9095	45.3317	23.6486	27.0197	35.2691	13.5121	20.3674	27.0108	36.1432	34.6616	8.44068	29.0946
SIN3B	18.1509	0.747573	0.499198	1.49755	0.134251	0.680162	9.86389	20.1474	20.4955	18.0131	16.0314	16.8901	19.64	18.5699	11.6591	17.7338	23.9153	24.8516
SLC39A13	20.7102	-0.763132	0.508268	-1.50144	0.133243	0.680162	23.9552	26.0237	14.1892	18.0131	32.0628	10.134	15.2755	23.6344	26.8159	26.6007	19.6949	12.1227
SMAD2	48.2501	0.557187	0.373006	1.49377	0.135235	0.680162	19.7278	49.5291	56.7567	42.4595	43.8192	61.6487	56.0102	34.3262	60.6273	41.1102	67.5255	45.4603
SORT1	100.587	0.491239	0.326621	1.50401	0.13258	0.680162	59.1833	103.255	130.856	158.258	113.289	102.185	104.746	74.2797	76.95	75.7718	120.983	87.2838
SPPL3	25.1921	0.713749	0.478504	1.49163	0.135797	0.680162	12.6821	15.95	40.991	24.4464	28.8565	34.6246	21.8222	16.319	19.8205	29.8251	39.3899	17.578
ST3GAL5	10.2327	-1.13581	0.758862	-1.49673	0.134462	0.680162	5.63651	14.2711	4.72973	14.1532	12.8251	21.1126	2.18222	4.5018	9.32728	20.9582	7.0339	6.06137
TCEAL4	80.8314	0.554027	0.368593	1.50309	0.132817	0.680162	38.0464	55.4054	115.09	105.505	78.0195	114.852	106.201	74.8424	87.4432	64.4866	81.5933	48.491
TCERG1	50.9872	-0.539305	0.359119	-1.50174	0.133163	0.680162	66.2289	47.0106	31.5315	23.1597	66.2632	66.7158	66.1939	74.8424	48.9682	46.7528	32.356	41.8235
TMTC2	16.3723	0.832172	0.552656	1.50577	0.132126	0.680162	11.273	11.7527	14.1892	14.1532	10.6876	14.3566	18.9126	7.31542	17.4886	9.673	39.3899	27.2762
TRHDE	28.7193	-1.62008	1.08552	-1.49245	0.135582	0.680162	40.8647	52.887	0	15.4398	35.2691	12.6676	30.551	6.7527	53.6318	61.2623	9.84747	25.4578
TTPAL	20.4199	0.793197	0.528138	1.50187	0.13313	0.680162	15.5004	10.0737	26.8018	14.1532	14.9627	39.6917	30.551	13.5054	16.3227	15.3156	23.9153	24.2455
UBR2	22.1879	-0.739107	0.494013	-1.49613	0.13462	0.680162	18.3186	25.1843	15.7658	29.593	30.9941	28.7131	17.4577	10.6918	36.1432	19.346	18.2881	15.7596
UMAD1	11.6069	-1.00693	0.674058	-1.49383	0.135221	0.680162	11.273	9.23423	1.57658	14.1532	8.55009	11.823	8.72887	12.3799	15.1568	12.8973	5.62712	27.8823
URI1	50.311	-0.494121	0.331204	-1.49189	0.135727	0.680162	60.5924	55.4054	39.4144	41.1729	54.5068	55.7372	48.0088	63.5879	57.1296	52.3954	35.1695	40.6112
USP7	47.434	0.508981	0.339297	1.5001	0.133588	0.680162	33.819	52.0475	63.063	42.4595	48.0942	42.2252	52.3732	54.0216	33.8114	49.9772	50.6441	46.6726
UTP11	138.312	-0.386848	0.258493	-1.49655	0.13451	0.680162	166.277	143.55	127.703	183.991	121.839	90.3619	119.295	177.258	169.057	119.3	99.8814	141.23
WARS2-AS1	7.9042	-1.38857	0.925376	-1.50055	0.133472	0.680162	7.04563	15.95	0	12.8665	9.61885	5.91152	7.27406	6.7527	5.82955	14.5095	0	9.09206
ZNF592	11.927	0.969589	0.645416	1.50227	0.133027	0.680162	14.0913	19.3079	18.9189	10.2932	5.3438	14.3566	10.1837	15.7563	4.66364	5.64258	15.4746	9.09206
SYCP2	7.38924	-1.55327	1.04193	-1.49076	0.136026	0.680772	11.273	10.0737	3.15315	0	7.48133	7.60053	3.63703	6.18997	2.33182	16.9277	0	20.0025
CEP295	8.85176	1.0844	0.728206	1.48914	0.13645	0.681527	8.45476	4.19738	14.1892	3.85996	6.41256	10.9785	14.5481	7.87815	4.66364	3.22433	12.661	15.1534
KATNBL1	61.5885	-0.479308	0.321935	-1.48883	0.136531	0.681527	91.5932	67.158	48.8738	72.0525	54.5068	54.0482	52.3732	70.9033	59.4614	72.5475	42.2034	53.3401
KCTD5	7.42485	1.28092	0.860391	1.48877	0.136549	0.681527	5.63651	11.7527	4.72973	20.5864	4.27504	7.60053	7.27406	3.37635	2.33182	3.22433	14.0678	4.24296
KIN	29.4058	-0.670541	0.450749	-1.48762	0.136852	0.681527	45.092	24.3448	15.7658	20.5864	23.5127	28.7131	31.2784	35.4517	34.9773	41.1102	16.8814	35.156
PRKY	9.00601	-1.22019	0.819947	-1.48813	0.136716	0.681527	9.86389	8.39476	0	11.5799	22.444	10.134	5.81925	4.5018	3.49773	12.8973	9.84747	9.09206
RMND5A	16.7804	0.84631	0.568886	1.48766	0.136841	0.681527	25.3643	28.5422	20.4955	11.5799	4.27504	20.2681	16.7303	15.7563	6.99546	19.346	21.1017	10.9105
SACS	34.661	0.604255	0.406183	1.48764	0.136845	0.681527	40.8647	23.5053	48.8738	24.4464	23.5127	23.6461	45.0992	53.4589	32.6455	18.5399	53.4577	27.8823
SCPEP1	13.2321	-0.943383	0.634224	-1.48746	0.136893	0.681527	16.9095	15.95	9.45945	10.2932	18.1689	7.60053	8.00146	14.0681	9.32728	23.3764	5.62712	20.0025
WDR26	46.8754	-0.508096	0.341531	-1.4877	0.136829	0.681527	43.6829	53.7264	37.8378	28.3063	54.5068	40.5362	45.8266	31.5126	85.1114	61.2623	40.7966	39.3989
ZNF398	7.09251	1.19692	0.803951	1.4888	0.13654	0.681527	1.40913	5.03685	6.3063	6.43326	2.13752	8.44503	8.72887	7.87815	9.32728	8.86691	12.661	7.87979
ADD3	21.0507	-0.758996	0.510383	-1.48711	0.136986	0.681631	25.3643	32.7395	14.1892	18.0131	21.3752	27.0241	16.0029	14.6308	16.3227	39.4981	5.62712	21.8209
TRIM26	15.5772	-0.858984	0.57786	-1.48649	0.137149	0.681831	21.1369	21.8264	6.3063	10.2932	14.9627	18.5791	18.1851	13.5054	20.9864	16.1217	5.62712	19.3964
TTK	31.2894	-0.60955	0.41008	-1.48642	0.137169	0.681831	43.6829	36.9369	34.6847	28.3063	29.9253	41.3807	17.4577	19.6954	31.4796	42.7224	18.2881	30.913
FAM89B	10.6086	-1.16245	0.782281	-1.48598	0.137285	0.682048	9.86389	21.8264	0	11.5799	12.8251	12.6676	8.72887	3.93907	18.6546	4.8365	8.44068	13.9412
TRABD2A	15.6359	-0.820733	0.552512	-1.48546	0.137423	0.682376	14.0913	15.1106	6.3063	9.00656	17.1002	29.5576	14.5481	14.0681	18.6546	28.2129	7.0339	13.9412
CDH13	37.0195	-0.625562	0.421365	-1.48461	0.137648	0.683138	26.7734	36.0975	18.9189	42.4595	69.4695	21.1126	37.8251	41.6416	53.6318	24.1825	39.3899	32.7314
BOLA1	24.5591	0.700818	0.472526	1.48313	0.138039	0.684366	14.0913	31.9001	37.8378	28.3063	18.1689	10.9785	24.0044	28.699	26.8159	15.3156	37.9831	20.6087
SNED1	8.20842	-1.38053	0.930738	-1.48327	0.138003	0.684366	2.81825	14.2711	9.45945	0	18.1689	8.44503	1.45481	8.44087	11.6591	19.346	1.40678	3.03069
KIFC1	8.32774	-1.12211	0.756942	-1.48243	0.138225	0.684933	7.04563	12.5921	6.3063	9.00656	7.48133	10.134	2.90962	2.2509	13.9909	18.5399	4.22034	5.45524
ARL4A	16.4412	0.892894	0.602681	1.48154	0.138464	0.685041	2.81825	23.5053	15.7658	29.593	8.55009	15.2011	14.5481	15.7563	15.1568	25.7947	19.6949	10.9105
ATAD2	40.1375	-0.559118	0.377989	-1.47919	0.139089	0.685041	45.092	56.2449	33.1081	36.0263	49.163	33.7801	35.6429	34.8889	57.1296	24.9886	33.7627	41.8235
CCDC6	16.1565	-0.873354	0.590655	-1.47862	0.139242	0.685041	29.5917	10.0737	6.3063	33.453	16.0314	20.2681	14.5481	11.2545	17.4886	12.0912	11.2542	11.5166
COLEC12	14.0498	-0.920482	0.621558	-1.48093	0.138626	0.685041	21.1369	28.5422	7.88288	14.1532	17.1002	5.91152	11.6385	4.5018	19.8205	11.2852	8.44068	18.1841
DRAP1	133.057	-0.434021	0.293184	-1.48037	0.138775	0.685041	183.186	169.574	111.937	144.105	137.87	84.4503	144.026	171.068	136.411	116.882	80.1865	116.985
[truncated: 10,469 more rows]
